# Supplementary material for: Colistin Dependence in Extensively Drug-Resistant Acinetobacter baumannii Strain Is Associated with ISAjo2 and ISAba13 Insertions and Multiple Cellular Responses
Source: Int J Mol Sci. 2021 Jan 8;22(2):576. doi: 10.3390/ijms22020576 (PMC7827689; doi:10.3390/ijms22020576)
Supplement: Supplementary file 1 [file ijms-22-00576-s001.zip]

Archive with 9 entries (9 files):
- S1 Ab-S_nucleotide_seq.txt
- S2 Ab-D_nucleotide_seq.txt
- S3 Ab-S_protein_seq.txt
- S4 Ab-D_protein_seq.txt
- Table S1.docx
- Table S2.pdf
- Table S3.pdf
- Table S4.DOCX
- Table S5.DOCX
