# Supplementary material for: Colistin Dependence in Extensively Drug-Resistant Acinetobacter baumannii Strain Is Associated with ISAjo2 and ISAba13 Insertions and Multiple Cellular Responses
Source: Int J Mol Sci. 2021 Jan 8;22(2):576. doi: 10.3390/ijms22020576 (PMC7827689; doi:10.3390/ijms22020576)
Supplement: Supplementary file 1 [file ijms-22-00576-s001.zip › S2 Ab-D_nucleotide_seq.txt]

>Ab-D_S8_L001_R1_001_(paired)_trimmed_(paired)_contig_1
TGGCAATTTTAAGAAGGCAGAACCCTGATAGGATAAGGGTTCTGTGAAATTTGTCGTGTA
CAGAGATTTGCTTGCTCATGTGTTGTACAGGTCTTGCCCAAGTAGGACTATCCTTAAGTC
AAACCTTGCCAGCTTTATATGGCTTTACCTTTTTAGCCACATTCTTTTCGATTGCGACTC
AAGTTTTAGTTCCTTTCGCCGCAGGTTTAGCTAGTCCGAAAAAAAGCCCTCAAGTTGTAG
GCACTCTCATGAGCGGTTTGTTCTTGGGAATATTATTGGCACGCTCTATTGCAGGCTTAC
TTTCTACAGTTTGGTCTTGGCATGCGGTTTATTTAATTAGCGGAGTTGTCATTTTGGTGT
TTGCTTGGGTAATGTGGGTAAAGTTACCAGTTGCGCGTAAGTCTCACCAACTCAATATTC
TACAGATTTATGGTTCACTATTTTCATTAGCAGCTCACCAGCCTCATTTACTACGCCGTG
GTTTTGCAGGGGGAATTGGCTTTGGTATTTTGGCTCTTATTTTTACCACCATGACTTTTA
TTTTGGCGAATGAGCCTTATCACTTTAACGATTTCCAAATTGGTTTATTTGGAATTGTGG
GCTTGGCTGGCGTATTTGCGACTCCTTGGGCAGGTAAGAAAATTGCAGCAGGTCTTGAAA
ATAAAATTGCAGTGATTTGCATGGGGTTATTAATGAGTGCATGGATACCCCTATTTTTTG
CTCAGCAGTCTCTGGTTGCCTACGCTGTTGGTGTGATTATGGCGTACTTCGGTTTGTCAG
CATTTCATGTGCTTAACCAAAATCTGGTCTATCGAATTTCGGCCGAGGCACGTTCCCGTA
TTAATTCAATTTATATGACCTTATATTTTGGCGGAGCCGCCTTAGGTTCTTTTATTGCGG
TGTATGCTTGGAAACATTGGGGATGGGAAGCATGTGCAGCCTTAGGTTTAGCGATGGCAA
TGTTAAGTTTCTTGATTGATCGCTTAGATTTTTATGAAATGAACAAGATAGCAAAGCAAG
AAAAAGCTCCATAAATAGGAGCTTGGATATTTTATTATTTGCGAATAATCATTAAGGTTG
CCGAAGCAAAAGCATACACCTTACCGTTCTCATCTACGATTTTACCTTGGGTACTAATAA
TATTGCGGCCCGCATTGATCAACTCGGCCGTCGCATAGTAAGACGTATCAACCTGCATGG
GGCGGATCATTTTTACATTTAAATCAATGGTTCCATAGCCGACACCATGTTCAAGTAAAG
TGTGAGCTGCACTGCCTGTCGCCGTATCTAAAGCTGTGGCACAAAAGCCGCCGTGTACAC
CGCCTTGTATATTTCTATGTTCTTTGCGAGGAGTAACTTTATAAGTTGCTTTACCTTCGG
AAACTTCAACGAGTTCCATCGGTATGGTGTGAGCCATAGGTGATGGAGAAACTTCACCAT
TTTTTAAAGCGGTTAAAAACTCAAGACCTGTGTATTTCGGGCTTTCCATAAATCGTCCTT
GCATGATTAAGCAGTCTAATCACCATACTATAAATTGATTTTTTACGGAATAAAATTTTG
CAATACAAAATAAAAATTTATTCTAGTTAAACAAGACTAATTAATTTTTATCTTATATTT
GTATTTAAAAACATATATTTATATTTTATCTCTATAGCTAAGTTAGGATAATTTTATTAA
ATTAGTGAAAATATATTTTGCTATAAGAAATTTTTTGATATTTTGGTGAGATTGAAACAA
TAAAAAGTCCATTTTAAGGAAAAACGATATCTGCCCATGACACAGGCAGTGAAGTGAAAG
GAAAAAACGATGCCTTTATACAAAGCTCCATTACGTGATATGCAATTTGTACTGCATGAA
ATGCTTCAAACAGAACAAAACTATCAAGGTTTAAGAAAATATCAGGAAAGCGTAAATCGA
GAATTAATTGATCAATATTTAGAGGCAGCAGCAGATTTTTGTGAAAATGAATTGGCGCCC
ATAAATCAAAATGGTGATCAGGAAGGCTGTCATTTAAATCAAGGCGTAGTCACAACGCCG
AAAGGTTTTAAAGAAGCCTACCAAAAATATGCCGAGCTTGGGTTTACTTCATTAACCGCC
GATCCGGAATATGGTGGGCAGGGCTTGCCGACATTGCTGCGGATTGCGATTTCTGAAATG
TTATGTGGTTCTAATTGGGCTTGGGCAATGTATCCGGGATTGTCTCATGGCGCAATGAGA
ACAATTGAGCATCATGGGACCGAGCAACAAAAACAAAAGTTTTTGACTAAACTCATTAGT
GGGGCCTGGACTGGAACCATGTGTTTAACCGAATCCCATGCGGGTTCGGACCTTGGGTTA
ATTAGAACGAAAGCAGAACCAAATCCGGACGGTAGCTACTCCATTACAGGTGAAAAGATT
TTTATTTCAGCAGGAGAACATGATCTTTCTGAAAATATTATTCATATTGTTTTAGCCCGT
TTGCCTCAGGCACCTGTAGGGACTAAAGGCATTTCTTTATTTATTGTGCCTAAATTTAAT
GTAGATGATGAAGGTAATTTAGAAGACCGTAATAAAGTCGTCTGTAGCGCGATTGAACAT
AAAATGGGGATTCATGGCAATGCCACCTGTGTACTTAATTTTGATGGCGCCAAAGGTTAT
TTGATTGGTCCGGAAAATCGCGGGCTTAATTGTATGTTTACCTTTATGAATACCGCACGT
ATTGGAACAGCTGTACAAGGGCTTGCTGCTTCTGAAATTTCATTTCAAGGTGCATTAAGT
TATGCCAAAGAGCGCCTCGCTATGCGTTCGTTATCTGGTCCTAAATATCCTGACAAAAAT
GCCGATCCAATTATTGTGCATCCCGCTGTACGTTCAATGTTAATGACACAAAAAGCTTTT
TCCGAAGGTGGTCGTGCGTTGGCTTATTTTCTGGCTCAGCATGTCGATATTGTCGAAAGC
TCAAACGATCAGGAACAGCAAAAACACTCTGACGAATTACTGGCTTTTTTAACACCAATT
GCTAAGGCCTTTTTAACAGAGTCGGGTAATGAGTCTGCAAAGCATGGCGTTCAAGTATTT
GGCGGCCACGGCTTTATTGTTGAGCATGGTATGGAGCAAATTGTACGTGATGCGCGTATC
TCGACATTGTATGAGGGAACAACAGAGATTCAGTCTCTAGATCTGCTGGCACGTAAAGTC
CTCAAATCGGAAGGCAAACTTTTAAAGAACATGACTGATTTAATTGATCAGTTTATTAGC
CAGCACCAATCCAATGAAGTGCTGAAACCTTATCTAGAAAAATTAGCTGAGCTTAAGCAG
CAATGGCTGTCACTGACCAAATCGATTGCAGAGGAAGCCAAGCACAACCCTGAAGAAATA
GGAGCCGCTTCAGTAGATTATCTTTATTTTTCCAGTTACGTTGTGTTCGCGTATTTGTGG
GCTCGAATGGCACAAGTTGCCCATGAAAAATTAGAATCGGGTACACAAGAGGAAGCTTTT
TATAAAGCAAAATTAACGACAGCTAAGTTTTTCTATCAAAAGCTTTTGCATCGTACACAG
AGCCATGCTGCTTCTATTGAGTCTGGAGCTGAATCTGTGATGGAGCTTGATCAAGATGCT
TTTGCTTTTTAGTGAATGGTAAGTTCTAGAATCGCTGGGTGAAATTGACATGCGAAATTT
TACCTAGTGATTAAATTTGTAATTTTAGACTCATCAGTTTTTGGTAGGAAAAACCAGTTG
AGCCAATGAAATAGAGGGTTAACATAAGCATTAAAACGTGAATTTTCATCAAATATTGAA
GTTGTATAAGGACTAAGGAAAGAAAATCATGAATGCTTATTATCAATTACTGAATAGAAC
AATTGGTCCTCAAGGTGAAGTGATTGCTCATTATTGCTCAACTGTTCATGCGCAAGGTGC
TTGGAACCCTCATGAACAGCATATGGCGCCTGCAAGTGGCGTGATCGCAGTAGAGTTAGA
ACAGTTTTCACCGCGACAAGATATGCGAATTGGCCGAATTAGTTTTGATATTTTTGGATT
AATTGCATTTGGTGAATTTACGATTAAGACCCATGTGATTCGTGCCGGTAAAACGATTGA
ATTGATTGAAGCAGAACTACAAGCACAAAGTAAAACTTGTATTGTGGCTAGAGCATGGCG
CATGTGCACTCAAGACAGTTCCGAGATTGCGGGGCTTGAAGATCAACCAATTCATCATCC
CGATACCTTTACTGAGTGGTCGGGCATGAAAAGATGGCCGGGTGGTTTTATCCAGACATT
AGTCACTAAAACTAATGATCAGCATCGCGCGGGCAAAGGCATTGTTTGGCTAAACAATGA
CAAAGAAATGGTTGAAGGGCAGCCGACCACAGATTTTGCGCATTTAATTGGCATGGTAGA
TGCGGCAAACGGCATTGTCCCAAGACAAGAAGGAGAATTTACTTGGGGCTTCCCAAATCT
TGATTTACAAATCCACATGCACCGTTATCCGCAAGGGAAATGGCTAGGTTTGGAAACCGT
TCAGCAATATGGTTCGGATGGCATTGGTTTAACCAGTGCAGTTTTACATGATGTGTATGG
TCCATTTGGACGAAGCGAGCAGATTTTGACGTTACGTAAAATGACTAAATAAATTTTTGA
GCCAATAAAAAAGTCATCCCTAAGGATGACTTTTTTATTTTGATATTTAATTTTAGTTAC
GGACTTTTAGCAGTGTTGGTGTAAGTTCATCCCAACGTTGTTTTGCAGCGTCCATTGCTT
TCATTTTGATATGACCATAACCGCGGACTTCTGCTGGTAATTTTGCAATTTGCTCAGCAA
CTGCCAAGTTATGATTGTCTGGTGCTTCAACAAGTGCTTCAACAAATGCGATGTAACGGT
CACGCCAAGCTTGTTCGTGTTGACGTTCTTCTTGACGTGCAAATGGGTCAAGGAAAGTTT
CACGAAGCCATTGTAAGCGAGCAAGCATCATCATTGGGAAGCGCATCCAGTAACCAAACG
CACGTTTACGGACATTTTTCAGACCACCAAGTAACGCTGGCGGAGCAAGATGATACGTTA
AACGTAAGCCTTTACCGAATTGGGTTTCGATCGATTCTTTGAAGCTTTTACCTGTTAGTA
GACGTGCAACTTCATATTCATCTTTATAAGCCATAACTCTATAAAGCTGAGTTGCAATCG
TACCTGTTAACTCTTCTGGTAACTTTTTAGCTGCCAATTCTACAAGTGTGCGGTATTTAG
CTGCATAAGCTTCATTCCAGTAGTCGGTTAGACGAGCAGAACGGTCTTCAACAAGTTCAG
CCAAAGTTTGCGGAGTTTTAGTTTTTGGCATTGCTGCAAGTAAACGAGCAGCTAAAGTCG
GGTCACTTGCAAGATGACAACCCACGCGGAAAGCTTCGATGTTCTTTTCAACAGCCGTAC
CATTTAGGCGAATTGCTTTTTCAATGCTTTCACGTAATAGCGGAATGCGACCAGATTGCC
ATGCCATACCGAGTAATAACTGGTTGGTATAAATTGAATCACCTAAGAGTAGTGTGGCAA
TGCGAGCCGCTGGTAGAGAAACCAGTTGACCTTGACGAACACGACCACGAAGACGGTCAA
TTAAATCGGTAATAGGTGCATACCAGTCGCGAGATTTAATAAACTCAGAAGTAGGAGTGC
TGTCTTCATTCACAATCACTAAGGCATCTTCTTTTAAGCGAGAGAGGGCTGCACCACTAC
CAGCAACTACCGCATCTGCACCAATGAGTAATTCACATTGACCTGCTGGAATTTTGGTCG
AAGAAATTTGCTCATCACTTGCTGCAAGTTGTACGTATGAATAAACCGTACCACCTTTTT
GCGCAAGACCTGCCATATCCATAACACGTGTTGCTTTGCCTTCTAGGTGAGCTGCCATAC
CAAGAAGTGCACCGATAGTCACAACACCCGTACCACCAATACCGCCGACCATAATGCGAC
TTGGAACATCATATAACTGAGGAATAATTGGGGACGTTGGCCATCCTGCGCTAATACCTT
CAAATTTAGCAGGACGTTTCATATCACGTGTATGAACAGTCACAAAGCTTGGGCAGAATC
CTTCAGCACAAGTGAAGTCCTTATTACAGCTACTTTGGTTAATTTGACGTTTAGTGCCTA
AAGCTGTTTCTACTGGCTCAATAGATAAACAGTTTGATTTTTTAGAACAGTCGCCACAGC
CTTCGCAAATATCGGTATTAATGAATAAACGTTCAGCTGGGTCAGGGTAAGCATCACGTT
TACGACGACGGCGTTTTTCACTGGCACAGGTTTGTACATAAATTAAAGCAGTTACACCTG
AAATTTCACGTAGCTCACGTTGAACTGCGTCAAGTTCATTACGGTGGCGAATTTCTACAC
CTGGTGCAATACCGTCTTCTTCATTTAACAGTTTGATTTCATCAGTCACAATGACTTGTT
TTTTAATACCTTCGGCATCGAGCTGACGAGTTAATTGTGCAACGCTCAAATGACCATCTA
CATGCTGACCGCCTGTCATAGCGACTGCGTCGTTGTAGAGAATTTTATAGGTGATATTGG
TTTTTGCAGCGATAGATTGACGAATTGCCAAGTAACCTGAGTGGAAGTAAGTCCCATCAC
CAAGGTTAGCAAAAATGTGTTTTTCATTGGTAAAAGGCGATGCACCGACCCAGCTTACAC
CTTCACCACCCATTTGAGAGAATGTTTCCGTACCACGGTCAAGCGAAACAGCAATATAGT
GGCAACCAATACCACCTAATGCACGGCTACCTTCAGGAACGACTGTTGATGAGTTATGTG
GGCAACCACTACAGAAATAAGGTTTACGTTCAGCAAGGTCAATAACACGTTTTGATTCTT
GCTCTGCTTTTAGCAGGAGGTCGATTCTGCTTTGAATTTGTACTTTTAAGCTTTCTGGAA
TATCTAGTTTTAAGAAGCGAGCAGCCAGCATTTTTGCAATAGGTTCAGGCTGGTACTCAT
AGTGACCAATGAGCGGTGCTTCTTCAATAGAGGTACTCCATTCACCTTTACCGTCAGTTG
CTTTACCAATGACACGAGGACGTTGGTCATCAGGAAGTGAGTAAAGCTCATCTTTAATTT
GTGTTTCAAGAATTGGACGTTTTTCTTCAATAACGATCAACTCTTCTAAACCTTTTGCAA
ATTCACGAATACCTTGTGGTTCTAAAGGCCAGATTAGACCAACTTGATAAACACGTAGCC
CAAGCTGTTGGGCTGTTTCATCTTCAATTCCTAAAATACGTAGGGCTTCAACGGTATCTA
AATAACCTTTACCACTTGCAGCAATACCGACACGGGCATTTTCACAAGGCCATGTTACGG
TATTGATTTTATTCGCACGGGCATAGGCCAAAACAGCTGGTAAGCGATATTTATAAAGAC
GTTCTTCTTGTTGGATGCCATGATCTGGCCAACGAATGTTAACGCCACCCTCTGGGAAAT
TAACATCTTCTGGTATAACAGGAGTGACACGGTCTAAGTCGACATGAACTGAAGCGGAAG
TTTCTACAATTTCACTGACTAGCTTCATTGAAGTCCAAAGACCAGAAAAACGTGAAACTG
CAATGGCGTGAACACCAAAGTCTAAAATTTGTTGAACGGATGTTGGGTAGAAAATTGGAA
TACCGCAACCAATCATGACATGTTCAGACTGGTGGGGAACTGTAGAAGATTTACATGAGT
GGTCATCACCAAATAAAGCAACAACACCACCACGTTCAGAGGTACCAGCTAAGTTAGCAT
GGCGGAGTACATCGCCTGAACGGTCAACACCCGGGCCTTTACCATACCACCATGAAGACA
CTCCATCATATTTGCCTTGACCTGAAAGATTTGCTTGTTGTGTACCCCAGATTGCGGTAG
CAGCCAAGTCTTCGTTTACACCAGGTTGAAATACGACATTATGGGATTTAAGTAATCCTT
CAACTTGCCAAAGGAAATTATCATAGTTACCAATAGGGGAACCACGATAACCAGAAATAA
AACCAGCAGTATGATAACCATTGATCGCGTCACGGCGAGTTTGGGCAAGAGGCAAGCGAA
CAAGTGCCTGAATGCCGGTCATAAATGCTGTACCGTTATCACTTACATATTTATCTTCAA
GTGACACATCCTTTGTTGCAATAATATTTGGAGTGACTTTTGTAGCTATATTCATTTATA
TCTCCTTAGAATTTTTAGTAGCTCGGACTACTTTCTTTTTTCAACATCCAGTTGAATATT
TGGAGCAAGTGACATACGAAATAAAAAAGATCGGTTCCTCTTCTTAAAAAAGAATTAGTG
CCAATGTATGTACATTTAGTCATTGTGGTTGATCTAAACTGGTGCAACAATCCGTAATTT
AGGAAAAGATATTTACGTTATGCGCAAAAATCTCGATGGTGGACTTTTGCATGCAATGCA
TGCATTCCTGAAAGTGATTGATAGCGGGAGTTTCACAGCAGCAGCTGAGCAGATGGATCT
GACCACAGCACAGGTTTCACGTCTTATCAGCGAGCTAGAAACACGCTTAGGTACAAAATT
AATACAACGCTCAACGCGCCAGCAGGCACTGACTGATATTGGTGCAACTTATGCAGAGCG
TTGTCGGCAAGTTATTTCAATGGTGGATGAAGCAGAGGCAGAAGTCACCGGAACGGCATC
TAAACCTAAAGGTCGTTTACGTGTATTAAGTATGGGAAGCTTTGGGCATCATTATGTTTT
CCCTGTCATGGCCGAGTTTTGTAAGCATTATCCCGAATTAACAGTGGAATATACGACCTC
ACAATACGTTCCGGACCTGTTGGCAAAAGGGGTGGATGTCAGTCTTTATCTCACTGAATC
ATTAACAGACTCTCGTTTTGTTGCACGCAGAATTGGCACTATTTTTTCTGTTTTATGTGC
TTCACCTGCGTACCTAGAAAAACACGGCGTTCCTAAGTCTCCAGAAGACTTAAAAAATCA
TGCCTGTTTACGCTTGGTAAACCCGTCTATTACGCCAGATTGGCATTTGTTAAATGCCAA
TGGTGAGTCTTGTCAAATCGACATTGGAGGGCAACTCATTGCAGATAACCCTGAGTTATT
GTTAGATGTGGTGCAACAGGATATGGGGGTCGCGTTATTGCCGATGTTTTCGGCTTTAGA
CGCGGTTCAAAATGGAAGATTATGTCATATCTTGCCTGAGTGGCGTTCGCCCGATATTGG
AGTTTATACCTTATTGCCTTCACGCCATTTTATTGATGCCAAAACACGCGCATGGTTGGA
TTGGGTAGAAGAATATATTTCTCCAAGAATTGAAATGGATGCATCTTATTTTTATAAATA
ATGAGATAAATTTTTTAAGGATTACAAGTGAAAAAGGATGAAGAATAATACGGATTAGAA
TAAAAATAGGGTAGAAAATGCTTCTTTTTAAAGAGGCATTTAATACAGAAATAAATAATA
GATTTTAAAAAAATTGTATGAGGAATTGAGTCCCAATTCCTGAACAGAATGAGATAAAGA
TGAGATAGGATGATCTGGTACTTTGCCTAATATTCAGCTTTATACCAGATGCTGAACTAT
TTTAATTTATGACTATGCACACTTGGTTTGCCAATACGCATTTGCATAATTCGACAAGCT
TTTTCGGTTTAATACGTTGCTAATATTTTGGCTGGCTTGCATCAGTTTTTCTAAATCAAT
ACCAGTTTCAAAGCCCATGTGTGATAGCAAATAAAACAAATCTTCAGTTGATACATTACC
TGAGGCGCCTTTGGCATAAGGGCAACCCCCAAGTCCTGCAAGAGACGAATCAAAAACACG
AATACCTTGTTGTAAAGACTGATAAATATTGGCAATAGCCATGCCATAGGTGTTGTGGAA
ATGCCCAGCTAAAACCTTGCTGTCGAGTTCAGCAAGACAGGCTTGCCATACCTTTTGAAC
GCGATCTGGTGTTGCGGTGCCAATGGTTTCACCTAAAGACACTTCATAGCAGCCCATGTC
ATAGAGTCGTTTAACGACTTTTACCACTTGCTCAGGTGCAATTGCGCCTTCATAAGGACA
ATCGACAATACAAGAGACATAACCGCGTACACGGATGTTATGTGCTTTTGCTGCGTTCAT
GACATCGCTAAATTTTTCAAAGCTTTCGTCGATTGAACAGTTAATATTTTTACGGGTAAA
ACTTTCAGAAGCTGCGGTAAACACGGCAACCTCTTTGCATCCGACCGCTTGAGCAGTTTC
AAAACCTTTAATATTTGGAGTAAGCAGGCTAAATTGCACATCGGGTGTTTGGGGTAAAAG
CATAAATAGCTCGTCACTTTGAGCCATTTGTGGTACCCATTTTGCCGAAACGCATGAACC
GACTTCAATGGATTTTAGGCCTGCACTGATTAGGTCATTAATAAAGTTTAAGCGTTGTTC
GACAGTTAAAGCCTGCTTTTCATTTTGGAGGCCGTCTCTGGGACCGACCTCCACGATTTT
GACAAACTCACTCATGCAACTTCCTCCTGAGCAGGCTGAAATTCCACAAGCTCATCGCCA
GCTTTGACCTGATCGCCCACTTGGAAATAGGAGTCTACAATCACGCCGTCTTTAGGGGCG
CGGATGGTATATTCCATTTTCATTGCTTCAAGCGTCATTAAAATATCGTCTTTCTTCACG
CTATGATTTGCACTGACTAGCACTTGAGTGACCACACCCGGCATTGGGGCTTTTAAATGA
CCTTCATCGGCTTGGCTATCTGCCTGATTAAAGTCTTGGCGGATATAAGCAAACTTATAG
CTTTGACCATTTTGGAACAAGGTAATGCCTTGCTGACTTTGGTTAAAAGGTAGCTTTTGC
TGAGTCTCACCAATTTGAACAGAGGCAGTATGTGCATCAAGCAATTGACCTGAAATTGGG
TAGCTTTGACCGTTATATTCTGCGGTGAAGCCATCTTCATTTGAGGCAAATTTGATTTGA
ATATTTTGGTTTAAATAGTTCAGTTTAATGCTGTGCTGATAAGCAATATTTAAACGCCAA
AGCGGCTGAGCTTGCCAAAGCTGTTTTTGGCTTGAGCTGTTGTTATTAAGCTTGCTTAAA
AACTCAATAAATGCTGCGGCTACCACAAGTTCCGGTTTGATCTCTTCAGGGCTAAACAAG
AAGTTTTGTTCACGCTGAATCAGATTGGTATCAAGCTTGGCTTGTTTAAACGATTCGCTA
CGAACAATTTTTTCAAGAAAAGCAATGTTGTTGCCTAAACCATCGACATGGAATTGGCTT
AAAGCATTTTGCATTTGAATAAGCGCAGCTTCACGGTTTTTACCCCATACGATGAGTTTG
GCAATCATTGGGTCGTAATAGGTCGTGATTTCATCGCCTTCAATAATACCGCTGTCTACA
CGCACATATTGGTTTTGAGTTGGATAGCGCAAATAGTCGATTTTACCAATAGCAGGTAAA
AAGCCTTTTTCTGGTTCTTCAGCGTAAATCCGCGCTTCAAGCGCATGGCCGTGAATTTGC
AATTCGTTTTGTAGTTTAGGTAAAGGTTCGCCATAAGCGACGCGAAGTTGCCACTCGACC
AAGTCTTCACCTGTAATCATTTCAGTAACAGGGTGCTCGACTTGCAGACGGGTATTCATT
TCCATGAAATACGCCGTTCCGTCTTGTTCCACAATAAACTCAACCGTACCTGCACCAACA
TAATTTACCGCTCGTGCAGCATCAATTGCAGCTTGGCGCATTGCATCGAGCTTCTCGCTT
GGCATTTGTGGAGCAGGGGCTTCCTCTAACACTTTTTGGTGACGGCGTTGTACCGAACAA
TCACGTTCAAACAAATGTACATAGTTGCCATGTGTATCGCCAAACACTTGCACTTCAATA
TGGCGCGGTTGAATCACATAACGCTCAATCAAGACATCATCATTACCAAAGCTCGATTTG
GCTTCACGTTTACAAGAGGCTAAGGCATGCAGAAAATCTTCACTGCGTTCAACCAGACTC
ATGCCTTTACCACCGCCGCCAGCACTGGCTTTAATTAAAACAGGATAGCCAATTCGGTCT
GCCTGTTGCTTTAAAAAGTCAGCATCTTGGTTGGTTCCGTGATAGCCCGGTGTTAAAGGG
ACACCTGCTTTTTCCATTAAAGCTTTAGAGGTTGCTTTTAAGCCCATCGCTAAAATGGCA
TCCACTGGTGGGCCAATAAAGCAAATATTGTGCTGTTGGCAAGCGAGCGCAAACTGGTCA
TTTTCAGAAAGGAAGCCATAGCCAGGGTGAACCGCTTGGCTGCCTGTATTAATCGCTGCT
TGAATAATACGATCAACCTGTAAATAACTTTGTGTTGCAGGGGACTGACCAATATAAACC
GCTTCATCTGCAAGTTTGACGTGTTGTGCATTTGCGTCTGCATCTGAGTAAACGGCAACC
GTTCTAATACCTAATTTTTTAGCTGTACGAATTACGCGGCAGGCAATTTCGCCACGGTTC
GCAATTAGAATCTTTTCAAACATGATGATCGTCCTTAATTGTTGTTATTCGAGTTAGAAA
CCCAAGCAGGCTGTTGTTTATTTAAAAAGGTACTTAGACCTTCTTTTGCCTCACTGCCTT
GACGAACTTGAGCAATATGATGTGCTGTCTGTTGCAGCAAGTCATTGCTCATGGTCTGGT
TGCTCACCATTTGAATGAGTTGTTTTGAAGCCGCTTGAGCGTGCGGGCCACCGAGTAATA
GCGCATCAACAATTTCTTGAACTTTTTTATCTAAGTCTTCAGCATCTGCTACTTCGTGTG
CTAAACCAATTTGTTTGGCTTCACGTGCTGAAATCCGCTCGGCAGTTAAGAAGTAACGAG
AAGCTTGTCTTGCACCAATCGCACGAATCACATAAGGACTAATGGTAGATGGAGCAAGGC
CTAAACGAACTTCAGAGGTTGCAAACTTGGCATCAGTACTGGCAATACAAATATCACATG
CCGATGCCAAGCCCATACCACCACCAAAGGCAATGCCATGCACGCGGGCAATAGTCGGTT
GTTTAAGTGTTGCAAGTGCATCTAACATTTGGGCAAGTTTTAATGCATCTGCTTCATTTT
CAGCCGAAGATGCCTGACCTGCCTGTTTCATCCAGTTGAGGTCGGCGCCTGCCGAAAAGC
TTTTACCGCGACCAGCTAAGACCACAACACGAATGTCATCACGAGTATTAATTTGCTTAA
AGCAAGTATGCAATTCTTCAATGACTGTCGTATTAAAAGCATTGTGCAATTCAGGGCGGT
TCAGCCATACATAGGCAACCTGACCTTGTTGTTCGAGTTGTAAAAATTGATAGCTCATAT
ACACCTCTTACATGCGGAACACGCCAAATTTGGTTGGCTGGATTGGAGCGTTCATGGCAG
CTGCAAGACTTAAACCAAGTACATGACGAGTTTGAGCTGGATCAATTACGCCATCATCCC
AAAGGCGGGCAGAAGCATAGTATGGATGGCCTTGGCGCTCGTATTGTTCACGAATCGGCT
GTTTAAATTCGTCTTCTTCTTGCGCTGACCACTGGGCACCTTTTTGCTCAATTTGATCTC
GTTTTAAAGTCGAAAGTACGCTCGCTGCTTGTTCGCCGCCCATCACTGAAATACGAGAGT
TCGGCCATGTCCATAAAAAGCGTGGTGAATAAGCGCGGCCACACATACCGTAGTTACCTG
CACCAAACGAACCGCCAATAATCAGGGTGAGTTTAGGTACATTTGCAGTGGCAACTGCCA
TCACCAGTTTAGCGCCGTGTTTGGCAATCCCTTCATTTTCATACTGGCGACCAACCATAA
AGCCAGTGATGTTTTGTATAAATAACAGTGGAATATTGCGCTGTGTGCACAGTTCAATAA
AGTGAGCGCCTTTTTGAGCAGACTCGGAAAATAAAATTCCGTTATTGGCAATAATCCCGA
CTGGCATGCCGTAGAGAGAAGCGAAACCCGTTACAAGTGTTGAGCCAAAGCGGGCTTTAA
ACTCGTCAAAACGAGAGCCGTCTACAATACGCGCAATCACTTCACGTACATCAAAAGGTT
TACGCGCATCACTTGGCACCACGCCATAGAGTTCCGATGCATCAAATAATGGTTCATCAA
TTTGCTTATTTAACTCATTTGGCTTTTTATTTAAGTTGGCAACAATATTTCGCGCAATGG
CAATTGCATGTTCATCATTTTCAGCTAAATGGTCAGCCACACCTGAAAGACGTGTGTGTA
CATCGCCACCGCCTAAATCTTCACTGCTCACCACTTCGCCAGTCGCAGCTTTTACTAAAG
GAGGGCCACCTAAGAAAATCGTACCTTGATTACGGACAATAATCGTTTCATCAGACATGG
CTGGTACATACGCACCACCTGCGGTACAGCTACCCATTACCACAGCAATTTGGGCAATAC
CAAGACTCGACATGCGTGCCTGATTATAGAAAATACGCCCGAAGTGATCGCGGTCTGGGA
AAACCTCATCTTGCATTGGTAAATAGGCACCGCCTGAATCTACTAAATAAATACAAGGCA
AGTGATTTTGTTCAGCAATTTCTTGTGCGCGTAAATGCTTTTTAACCGTAAGTGGGTAAT
ACGTTCCACCCTTAACCGTTGCATCGTTGGCAACGATCATGCAAGTTACGCCGTTGACTT
GACCAATACCCGCAATCACACCCGCAGCAGGAACATCATCTTCATAAACGTTGTACGCTG
CCAACTGACCAATTTCTAAAAATGCCGTGCCGACATCAATCAGTTGATCAATACGTTCAC
GGGGTAAAAGCTTACCTCGAGACAAATGTTTTTGACGGGCATTTTCACCACCGCCTAAAG
CAATACGCTGGGCAACTTGTTTGAGATCTGTGACCAATGTTTGCATGGCTTGCTGGTTTG
TTTTGAAGTCTTCGCTTCGAACATTAATCTTGCTTTGTAATTGGTTCATAAGATGCGTCC
TTACTTATAATTATTATTTGGTTTCATTGAAAAGTTCGCGGCCAATCAGCATGCGGCGAA
TTTCAGAAGTTCCCGCGCCAATTTCATAAAGTTTTGCATCGCGCCATAAACGGCCAGCAG
GGAATTCATTGATATAACCGTTGCCACCTAAAGTCTGGATTGCTTCACCCGCCATCCATG
TTGCTTTTTCAGCGGCATATAAAATGGCACTTGCGGCATCTTTACGTAAGCTGCGGTCAT
GATCCGCTTTATCGCAGGCAGCACCAACCGCATAAACGAGAGCTTTACATGCCAACCATG
TTGAATACATATCGGCAAGTTTGCCTTGCATAAGCTGGAATTCACCTAAAGCCTGACCAA
ACTGTTCACGTTGATGCAAGTATGGGATTACCACATCTAAACAAGCATCCATAATGCCTA
AAGGACCGGCACTTAAAACTGCTCGTTCATAGTCCAAACCACTCATGAGTACTTTAACCC
CGTTACCAACACCACCGAGTACGTTTTCAGCAGGGACTTCTACATTGTCAAAGAAAAGGG
GGTAAGTGTTAGAGCCGCGCATACCGAGTTTGTCTAAGTGGTTGCCGTGACTAAAGCCTT
TCATGCCTTTTTCAATTAAGAATGCGGTCATGCCTTTCGGGCCAGCTTGTGGATCAGTTT
TAGCGTAAACGACCAGTACATCTGCATCACCGCCGTTGGTAATCCACATTTTTGAACCGT
TTAAAACAAAGTGATCACCTTTTTGCTCGGCGCGTAATTTCATGCTGACGACATCGGAAC
CGGCATTTGGCTCAGACATGGCAAGGGCCCCCACATATTCACCGGAAATTAATTTTGGTA
AATACTTTTGTTTTTGCTGCTCATTACCGTTACGGTTAATCTGGTTTACACATAAATTAG
AATGAGCACCATAAGAAAGACCAATGGCTGCCGAAGCACGGGAAATTTCTTGCATGGCAA
TAATATGAGCTAAATAACCCATATTGGCACCGCCATATTCTTCAGAAACCGTCATACCTA
AAAGGCCCATATCTCCGAATTTTTTCCAGAGATGTGCAGGGAATTTGTTGTCTTGATCAA
CTTGTTGGGCAATTGGTGCAATTTCCTTTGCACAAAATGCGGCTACCGAATCTTGAAGCG
CAATTAAAGTTTCATCTAGACCGAAATTCAAGCTGCGTAGGTTCATGATATTTTCATCCT
ATTGGTTATATTTGTTGTCCATAAAATATTTTGTGGGTATTTGATAATTACCATACAATG
ATTTTTTGAAAAAGTGAATACAGATTCATAAAATGATTTACAATTCATTTTATTTGTTAG
AGAATAAATTATGAGCTATAAACGATCATCTTTAATGCAAGAGCGGATGGAACAAAATCG
AAAATCGATTTTGAGTTCAGCCAGAAAAATAATTTCAGAGGGAGGGTTCAAAGACGCACA
AATACAAACAATTGCAGAGCAAGCGGGTGTATCTAGTGGACTGGTTTATCGCTACTTCGA
TAATAAAAGCCAAGTGCTAATAGAAGTTTTGTCTGATGCCATTAATACAGAACTATTGGT
GATTGAATCGATTACCGAAAGTGACTTATCGGCAAAGCAGAAATTACACAAGGCGGTGGC
AACCTTTGTGAAACGGGCACTGAATAGTCCTCAGCTTGCATATTCACTCATGTTTGAACC
CGTCGATTCAACGGTTGAACATGAGCGGTTTCGTGTGAAGCAATTGATTAAACAAAGTAT
TAAAAAAATACTTGCGGATGGAAATGCAAGTGGTGAGTTTGTCTTGGATGATTTAAACAC
AGCAGCACTTTGTGTAGTCGGTGCTATGACTTATGTGGTGGTTGAACCCCTAGACCCAGC
TCAAAATACAAAGTTTGATCATGCGTATAAAGACTATTTTTCAAAACAGATTGCTGACTT
TTGTGTGGATGCTGTGCAGAAAAAATAGGGCATATAAAGGATAAAACAACACAAAATAAG
TAGTTTGGAAAAGTAGTTGCAGTAACAACAATTAGATCAGGTAAGAAGAGAATTAGAAGA
ATCAAGGAGAATGATTCAATGCAACAAGAACGGTTAAGCTACGCCTCGGGACCAAGTACA
CAACCCTTATTGGGTATGACCATTGGTGAACAATTTGATCAGGCCTGTCAGCAATATGCT
GAAAAGGAAGCGATTGTCAGTTTTCATCAAAACAGACGATTAACCTATAAAGCTTTACAG
GATGAAGTAAACGCTTTTGCTTGTAGCCTATTAAAATTGGGATTAAAAAAAGGAGACCGA
TTAGCGATTTGGTCACCTAACTGTGTGGAATGGACCATTACGCAGTTTGCAGCTTTTAAA
GCAGGGATTATTTTAGTCAATCTAAATACAGCTTATAAAAGTCATGAGCTTGAATATGTG
TTGAATAAGGTCTCATGCAAAGGATTGATTATTGCTTCTCAATTTAAAACGACGGATTAT
CAAGAATTACTCAAAAAAATTGCCCCTGAGTTAACCACCTGTGCAGATAAAGTGCTCAGT
TCAGAGCGACTGCCACATTTAAAATTTGTTATTAAAATTGATGATCAACAGCATACAGGT
ATTTATCGTTTTAGTGATTTACTAACTACACCAACTTCTGAACAGCTAGAACAATTAAAA
CAATTAGCCAGACAGCTCCAGTTTGATGAAACTATTAATATCCAATTTACCTCAGGTACA
ACAGGTAACCCGAAAGGGACCATGTTAACCCATCATAATATTTTAAATAATGGTTATTTT
GTCGGTGAAGGCATTCGTTTAACCCCCCAAGATAAAGTCTGTATTTCTGTGCCATTGTTC
CATTGTTTTGGCATGGTGATGGGGAATCTGGCGTGTATGACGCATGGGGCAACCATGGTC
TATCCATCGGCTGTATTTAATCCTTTGGAAACTTTAAAAGCGATTCATCAAGAACGTTGT
ACGGCAGCTTACGGCGTACCAACCATGTTTATTGCAACCTTAGAGCATGAACAGTTTAAT
GATTTTGATCTGTCGAGTTTAAGAACAGGCATTATGGCAGGTAGTCCTTGTCCACGTGAA
ATTATGCAACGTGTTATAGACCGAATGCATATGTCTGAAATCACCATTTGTTATGGCATG
ACCGAAACCTCGCCAGTGAGTGTACAAAGCTCGGTAAACGATTCGATTGATAAACGGGTA
AGCACAGTTGGACATGTTCATCCGCATGTTGAAATTAAAATTGTCGATTTAGAAGGACAA
ATTGTTCCGCAAGGGACTTTGGGGGAGCTATGCGTCCGTGGTTATTCAGTGATGGCTGGT
TATTGGGGTGAAGAGGAAAAGACCCGTGAAGTGATTGACACGGCTGGCTGGATGCATACG
GGTGACATTGCCGAGATGGATCAAGACGGTTTTATTAAAATTAAAGGCCGTATTAAAGAT
GTCGTGATCCGTGGTGGGGAAAACCTCTTTCCAAAAGAGATTGAAGACTTTTTATATACT
CATCCAGACGTAAGCGATGTACAGGTGATTGGCTTGCCAGATGCGAAATATGGTGAAGAA
CTTTGTGCATGCATTATTCTGCATGAGCATCACCAAGTCGATGAAGACAGCATCCGCCAA
TTTTGCAAAGAACACATTTCACACAACAAAGTGCCGCGTTATGTCCGATTCTTTAATGAG
TTTCCAATGACTGCTTCTGGTAAAGCCCAAAAGTTTAAATTGCAGGAAATTATGCGAGCT
GAACTTAATTTAACGGGAAATGTCTTTGACTAAATAAGTCAAAAGCTCGGTCAAAGTGCA
GCAAAGGAAAATCGAAATACGGTTTAAATAGAGGACACGCAAAATGGCAAAAGACTTTAA
TAGCCCTAAAGTAGTCGAAGGATATGATGCGCATATTCGTAAATTAATTCCGGGCTATGA
AGTGATCCACCAACAGGTGGATGCCATTTTGCAGTCGGTGTTGCGACCAGATGCTCATAT
CTTAATTGTGGGCTGTGGTACGGGTTACGAACTCGAATATTTACTTAAAAGACATCCAAA
CTGGCAATTTACAGCGGTTGATCCATCTTTAACCATGCTGCAAAAAGCTCAGGAGCAGGT
GGAGATTTTAGGTAAGTCTACCCAAGTCACTTTTGTTCACGGTGAAACTTCAGCTTTACC
TCTCGAGAGTTGCTTTGATGCTGCACTTTCTATTCTTGTGGCTCATTTTATTGCAGATGA
CATAAAACCAGCCTTCTTTAAGGATATTTATAAGCGCTTAAAAGAAAAAGCGCCTTTACT
TACCTACGACCTCATGACTTGTGTAAATCCACAGCAGCTTCAAGCATTACGTTATTTGTG
TTTGGCTCAAGGGTTAACAGAGGAACAATGTCAAAAAATGTTGGAGCGTATGGCGGAGGA
CTTTTTTAGTTTAACGACTGAAGGATATATAAAACTTTTGGAAAAGACAGGCTTTGAAAG
CGTACAGCCATATACGCAAATTTTGACTTATCAAGGGTTTATTGCAAAAAAATAATACTA
TTGGGGAATATAAATGAGGGTTTAAAACCGAATATTCTCAATGTGGAAGAGAATATAAAA
ATGAAAAATTAAAAAGTTGCTTTTGCTGCACTAGGGAGGGTGGATCTAAAAAATATGAGG
GAACGTCTTTCTTGTGAAAGAAAGGCAAATTTTCAAGGATCTATTTTAGATAGGTACATA
ACAAAAAGGATGTCGAGACTTTTAAGACTACTTAAAGGTCTAAAGGAAAATTTCATGATG
AAAATTTTAAATACAACGGTTCAAAAAAGCTTGTTGGCAGTTTCTGTGACTCTGCTTATG
TCTTCTGCTTTTGCAGGCCAAGTAAACCCTGAAATAGAGCAACTTCGCCAAGAAATAAAA
GAACTACGAGCTATGCTACAAACTAATATGGAGGCTCAAAAATCTTTAGCTCAAAAAAGA
GTAGAACAAGCTGCTCCTGTAGTTACTCAAGCTCCACAATCTATACAGCAAACATTAACT
AAATCTGGTGCGGAATTTAACTTATACGGTTATATACGAGCAGATGCTTCTTATCAAATT
AAGGGTGCATCTACGATGTATAACAATATCAGTGGCGTTCCTCTTGAAAATACGCCAGAA
GAATCTGCACAGAAAGACCAGTTGCACAGTACGGTTTATGTGACCCGCTTCGGATTGAAT
TTTAAAACACCTACCGCCATTGGTGATGTAGGCGGAAAGTTAGAAATGGACTTTTTTGGG
GCGGCTACTCGTGATCAGTTTCGCATACGTCATGCCTATTTAACTTTTGATAAATGGCTT
ATTGGTCAAACATGGTCGACATTTATTGCCCCTGAATATTACCCAGAAACGATTGATGCG
GGTACATTTGTAGGCAGTGCATTATTAAGATCACCGCTTGTTCGCTATAGCGATAACTTA
ACGGCAAATACAAGTTTTGCAGTATCAGTTGAAGACCCGAAATATACTGCTGCAACAGAT
CCAGATAATAAAATGCGTTTACCTGCTTTAGTCGGACGTTTAAATCATAAATTTGCCAAT
GGTTCGATGCTTTCAGGCCGTAGTTTTGTTGCAGAAAAAAGAACTAACAATGATAGTGAG
TGGGCGTGGGGGGTAGGCTTGGGCGGTAAATATCAAATTACCCCTGATACATTACTTAAA
GCCGATTATTACCATGTTAAGGGTGATGGACGTTTCTTGCTATGGAGTAACAGTGGCTAT
GCAATAGACGATCAAAACAATATGCATAGCAATGAATTTGACACGGTTTCTTTGGGTATC
ACTCATCAATTTACACCGCAAATTCGCTCGACTTTAGGCTATGGCTATATGAAGGCTAAA
GATGATAACCGTTTTGCCGAATTACAGCGTACGAGTACCACCCAAAACAAACAGCTTTGG
CAAGGTTGGGTGAATGTACTTTATAACCCGTATAAGCCGATTACTTTGGGTATCGAATAT
GTTTATGGAGAACGAGAAACATTTGATAATCGTAACGGGATTGATAACCGCTTCAACATG
ATAGCGAGTTATGATTTTTAAATAAGCAGCCCCATCATGTGAAGATTTCACCTGATGGGG
GGAATCATTAATTTTTAATAATTTGATCTAAATCTACCAATTCTGCCATATGCTGATTGC
CTCGATCATTAGGATGTAAATGATCTCCAGAATCATAAATTGGATTTAATCGATTGGGAT
GTTTTGGATCTTTTAAGCCTTTATCAAGATCAAGCACACCATCAAAGGTATGACTGGTTC
TCATCCAGTGGTTAATGCGCTGACGTAATTGATCTTTGTTGGGTTGATAATAATTATCTA
AAGGGGTATTAGGTAAAGCACCAGAGAACGGAAGTAAGGTTGCACCAATCACCTGAATAT
TATGTTTATGGGCCTCACTTACAACACGTCGATAACCTTCAGTTAAGGCTTCAAAAGAGG
GTATTTGCTGTTTAGGAGCAAAAGCTGTACCGGGCCATGAAATGTCATTGATACCAACCA
AAACAATTAAAGTTTTAACTCCTGAATATTGAAATATCTCACTGTTTAAACGTTTTAAAA
CCCTATCACCCATACCATCGGTAAGTAATCGATTTCCTGAAATGCCACTATTAATCACGG
CCACACGATGTACAGATAAACGTTTCGCTAAAAAATCGGTCCATCTTGTATTTGCATCTA
AGGTTGCAGTCGCCCCATCGGTAATTGAGTCTCCAACAACTGCAACTACATGAGCCTTTT
GTTTGGGTTTTACCTCTATTGCAGACAGTAATAACCGTGCCGTCGTTGTTTTGGCATCGG
TTGGCGTAGTTAAATTTGTTGTCTGATTTCCACTAATCAGCCAACTGGTTTGTTTGGCAT
CCCAATGAAATGTTTTAAACGTTGTAGGCTTTTGAATAAAGCTATTCACCACCAATTGAG
TATGATCGGGTACAGGCAACTGAATTGGATCACTTATGAGTTGTTTGCCAGGTAAAATTC
TTGCTTTAAGTTGACTAGAAAAATAAACGGGATAGGTGCTCTTAGATTTTAGAGTTGCTG
TGTTCGCTAAACCAATCGTTGTTTGATCAATATAAAGTGGCTGTTTACCATATTGATTGG
TAAAAACGAGCCGAACCGCTTCACCGCCCAAACTAATTTTGCTCATTTGTCTAATAGTCT
GATTAGATACTTGCTCTGGAATGAGTGTTGGAAAAACGAAGTCTTTATTCCAGACTTTTT
GAGGGCTCGCAGACCAAGTGGTAATCCATTGGCTGTTTTCTACATCAGCTTGTGCCAAGC
TCGTAATTAAAACCAAAGAAAATAGGGTAGCTTGATAAAGTTTCATCTCAAGAACTCTTT
AAAACGAATTAAAGGTATCTTGAAACAAATTGATGCCTTGTTATAGCGGGCTAAGCGGAA
TAAGATTTGTGAATATAATTCATAAATAAATTTTGCTATGTCTTATTTTGATATCAATCG
TTCTGGCGAGTTGGCAATTTTTATACGGGTGGTCGAGCTTGGAAGTTTTTCAGCGGTAGC
AAGAGCATGTAACATGACGCCGTCCGCCGTAAGCAAGTTAATTTCTCGTTTAGAAAAAAG
ACTGGGTGTCAGGTTACTCAATCGTTCAACACGTCAGTTTCAGCTTACCAGTGAAGGATG
CCAGTTTTATGAGCAAGGCATTCAAATACTCAATGACTTGGACGAACTGGAACAATCGGT
TACCGCAAATCATATACCGAAAGGGCGAATTAGAATCCATACCAGTTTTTCATATTGGAC
ACACTTTTTATTGCCTTGTATTAGTTTGTTTAATCAACGTTACCCGGAAATTGAATTAGA
AGCTCATTTGAGTGATGAAGTAATTAATTTGGTTGAACAAAGAATTGATGTTGCGATTCG
AACAGGACCTTTGAAAAGTTCCAATTTGGTGGCCCGATCGCTTGGCAGTACTTATAAACA
CTCTGTTTGCTCACCTGTATATATTGAAAAGTACGGTTGCCCCGAACATCCAGATGAACT
ACATGAACATCAGCTTTTAGATGTAAGTTATCAGCGCCAGAACAAAACCTGGTTATTTAA
AAAAGCAACTCAGGAAATCAGCCTAACCCCCTCTAAAGTTTTAAAAGTAAACCATGGCGA
AGCAATTTTACAGTTGGCACTGGCAGGTGCCGGTATTGCTCAACTAAATGAATTCCAGAT
TCGAAATGCTTTACAGCAAAAACAACTCGTCAAAATTCTTGAAGATTGGAATATTCATGC
TTCTGAAGAATTTCATGCTGTCTGGATTGGTCATGATAAGTATGTTCCTAATCGCGTACG
TACATTCTTGGATTTTTTGGTAGAGCATGCCTCTATAAATTAGTTTAGTGTTTGCTCGCA
CTCAATTGGCAATGCTGCATTGTTTGATTCATGGTTTCTACAAAGTTCATTTTTGCATCA
ATATTTTGCAAACTTAATTTTGGTAAACTTTCTACAAATTGAGGTGAATAATGCTGCTCT
AAAGAATTATAAATACAATTACACGCTGAAAGGTCATGTCCGGCCCATACACAACGCGTA
TTAAATTCATTTTTACTCATTGGCCTGCACCCCATCAAATTTAAAACACCTATTGTCAGA
AGGCTCACCAAAACAAAACGATAGAGAAAAAACATTCTTGTTACTCTTCATGGGTTGTTG
TTATCGTTAAGTGATGTTGATAGAAGTTTTAATCTTTATGTGATTTTGAATACATAAAAC
TTCTGCCCCAATCTTGTATGTCAAGATGGGTACACAAAAAGATTAAGTAAAAATTTTTCG
AACTCTATAGTGTGTAGTTCTTTTAAACAGAGGATGAGAAAGAACTCTAAGAAATGACTG
CTTGAGTAAAAGAGGTTGAATGTAAGTAGGTTTAATAAAAGAATTTAAAAAATATAGAAT
AATAGTCATGAGTGACTCCTTGGTTAAAAGAAGTTATGCCCACTCATTGCTCATTATTAT
GGTGGCGAAACGAAAGAGGGTTAGCAGACTGATACCTAAGAAACCAGCACACCCAAGGGT
GTCCCACTCCCGTTCCTCCATCAAAGGCACGAGGGGCGTCACACCAAAAAACGTGTTTTT
AGTGCGCTTAGGTAGACGGTCTGCTAAAACCGACTGACAAAATTGGTCAGCGCGAGCATC
ATAAGCTGAGCATTGGGGTGGGTCAATTGCAAAAATAAAAGATTGATTTATATAACTTGA
TATAAATATTTCACTGTTTTTATTTAGAAAATAGAAAAATTAAAAAATATAATATGAGTA
TAAATAATTTGAATATAAGTCACACTATTATTTTTTAATCTTATATATCAAATATTTATT
AATTGTTTATTTGTATAGTATATCTATATCTCTAATTAGGTGTGTTGTTTGGCTAAACTA
TTTAATAATTCGATTTTTATAACATGACCTGAGCCTCCTAAACGCTGCTTGCCAAAAAAT
AACCAAAATATCAATTGCAAGAAATATAATTTTATTAATCATAATTTTTGGTTTTTACAA
AAGCTTGCATAATCTACAAAAGTTAAGAGAACCACTGCGGTAGGCCAACATAAGATAATG
TTATTCATAAACCTACATTTTAATATTTATAAAGGTGATTTAAATGGTAAGAATCTTTTG
TGCAGTAAGTATGGTGTTGGCAATTGCTATGGGTATGAGTGCTTGCCAAGATCGTAATTC
AAAAAATGATGGCATGCATGAAGCAAGTGATCCAGCCACATCTCATGACATGAATAAAAA
CTCGTAATAGATTAGCTTCTTTCAAAAGCCTACTTTATTAGTAGGCTTTTTTAATCGTTA
TTTTATATAAAAAATATAATTTAATAATAATGAAATATATAAAAATATAAAATTAATCAA
ATATTTATTTTGTTTTTACAATTTGGAGAATTTGTTGTTACCGTTTTGTTGCAATCTTAA
GTTACCGTTTCAAAAAGTTAATAAAACAAACACAATAGCTTACTTATATTCATCCAAAAT
TCATTTTAGTAAGAGCGAACTATAAAAGGTAAGGATATGCCCCAATATTTAAAAATAGCT
GAGAAAATATATCAAAATGTTAAAGAAAAAAAAGGCTTTACGGATGATCCGATGGAAGAT
CTTAATAATTTGATGATTGAACTCAGACAAGAAATAAAGGGGACAAAATTAAAGCTTTTA
TATAATTATATTGATTTTGCCGAAATACTCATTAAACCTTTGCAAGAGTCAAAAATTAAA
TTGGATTTAAGTCTTATTCCTAAAAGTAAAAATACTCAGGAGTTTGTCCTTTGGCTTGCT
GGTTTTATTGAGCGAATTACCACAGGTGGACAAGAAAAATTACCTCCAATTCGAGCTAAA
ATTACTTTACCCGCCTATGCCTATGAAGAAACTTACCCTTCGCAGAAAAAGCCTGTAAAT
AATGGGGAAGAAATAATTGAATATTTTAAGAAAAATCAAAGTTAATTTTGATGAAAGGCC
TGACCTGATTATCTGAGTCAGGCTTTATTTTTGATAAGACCGCTATGATGAGAAATATTT
AAGGTAGTATGTATGTTTGTATATTTTACAGATGGAACTTGCATTAATGATTCTGAGATT
TATGGTGTAAAAGCCAAATATGAGCAAAATAAGTATGTAGTGGAAGTTACTATTAAGCCG
ACACATGTACTCGCTACAACACCGAGCGTACAATTTAAAAAAGAAATTTTTGATGATCCA
ATTTTAGCAAATCAATATCTTAGTCATAATTTTAATATGCCACCATTTTTTTAATGCTCA
TAATTTTAGGACAATAAAAAAGCCTATTTCCCAGGGCCAATAGGAAATAAGCTTATAGCT
ATGGACCTTTTGAGGATGTTACATATCATCCCACGCATCTTTAATCGCTTGTTTAGCGTG
TTCCCATTTTAGGCGGGACTCAGCTTTTAGCTCTTCCCATTTTTGCTGCAAGCTGCCTTC
CATATCTTTAAACTGAGTTCCTTCTTTAGATTCAGAACGAGCTCGATGACCAAGTTCATA
AGCCGCAGAGAAATCACGATCATAATCTAGATCTGGTGTAGTTAATTGCGCTTCTTGATA
ATAAGGTCGAGTAAGATAGCTTTCGCGCCAGCGAGAGTCAGAATAGTTATGATCGCCAGC
TACCAATTGAGCATGATCTGTATTTTGATCTGTCATCAGAATTCCCTCATATTTTATTGA
ATTTTATGCTTATATTTTTGATTTAGGAAGGTGAGGTCACCTTCCTAAATGATCGACCGC
ATCAAAGAACAACTACAAACGATTAACGTTGTTGGTTGTTATTTGAGTTTTGTTGGCCAG
AATCTTTTTGATTAGATCCTTGTTGTTGACCGCGGTTATCATTTTGCTGTTGTTGCTGGT
TATTTTGTTGCTGTTGATCGTTTTGCTGTTGGTTACCGTGTTGCTGTTGATTACGGTTGT
CATTTTGCTGTTGTTGTTGCTGCTGATTATTGCGTTGATTTGCTTGATTATTAGTAGTGC
TCATTTTTAATACCTCATATCAATTATGACGATGTGTTTTATCTGAGAGTTTCAGATAGG
GTTATTAAAACATGTAGATTTTAAATGTGTAGGGTAGGGGTGTTACCCTATATTTAACTG
TAAACTTAAAATTTATAAATTTTAAATAACTTGCTGATTTTTAATGTATGTAATTTTAAG
TCATAAACATTATTAATATGAACATTTAAAAAATTACATTTCAGCACATAATATTTAAGA
AAGATAATAAATATTTCTAAATGTATATTTGTTAACTTTTATATAAAATTAACGCCTTTT
GTCTTCTAATATAATAAGTTTTATATCTTGAGTAACATAGTAAATCAACTTTCTTAGTTT
TAAAAAGGCAGGCCCCCTTAAAACACGTCTAAAATTATAAAAATTATTTTTATAATATAT
TGAGTAAAAGAAAGTACCTACAGGTTTTTCTGGTGTTTCAGAGCCGCCTTTTTTCAAAAG
ACCTGTGCAGGCAACATACAGGTCAGCATGTAAAAGTTCTTTACCTTTATTAATCATTTC
AACAGTTACTTGCATTGATTCTGCAGTATATTTTTCAATAAGCTCTTCTGAAATATGTAA
GGTATTTTCCTTTACGCGAAGGTCGTAACTCACAAGACTTCCAATCAGAATATCGCCTGA
ATAAGGACTTAAAGAGAAACGATAAGCTAGGTAGCCCGCAGGGGCACTTTCAAAAAATGC
AATTTTAATTTTTTCCTTTGCTAATAATTCGCAACATTTATTGAACATTTTAATTCTCCC
TACAATTGTTTTTAAAATGTTATAAAACTATTTAATTGTTTGCTTTGTTATTTTTTTAAT
GTTTATAATTTGGATGGTGAAGTTAATGTAAAATTGGTTTAAGATTTGCAAATTTTATAT
AAAAACAGCAGCTTAAATAATACTAAAAGTTTAAATGTAATTTTGCGTTATTTTATATGT
CTATGAATTTTTTAAATTTATTGTATTTACCTTGTTTTTTAATAACGCAAAATAACAAAC
TTAAAACTCGATTATAGTTAGGGTGACGTATGGTAATTGATATCTCACAAACGGAGAATG
AAAATGCCTGTTGTAGTGAAAAAACGATTATTAGACTTATTACAAGATAATCAACAAAAT
TATTATGAATTGTTTGTTTTTTTCCTTGATCCTGATGTTTCTAGCTTTGAGAAAGAGAAA
AAGGCTAGAGATTTTCTTGTTAAAGAGATAGATAAACTAGAGATGAAGGAAATAGATTTT
CCTTCGGATATCAATTTGATTAAGGCATGGTGTGAAAACGATAATAAAAAAAATTGTCAG
GAATTTCAGGCATATTTAAATCGTAGACAATCTGGTCAAGATAGAGAGTATTTTAAGAAC
GTCGCTCAGGCATTTGAGTTTTTAATAAAGGTGTCTCCAACCAAAAAAGTAGACGGTGCA
TGGCTATATAGCTCAGTGCATTATTGGAATGATCCTATTTTTCATGAATTAATTATTACT
TATCTCGAAGAGCTTGGGTTAGGTGAGCCAAAAGCAAACCATGTCTGTATCTATGATGAC
CTTTTACGCAGTCTAGGGCTAGACAGTTTCGATCTGCTTTTAGAAGACGAGTATTATCAT
CAAGCAGTTGTGCAGCTTGCTCTGGGTTATGCACCTCCTGAGTTTATTCCCGAGATTGTG
GGTTTTAATTTAGGCTATGAGCAGTTACCACTGCATCTTTTAATTTCGAATTATGAGCTT
GCTGAATTAGGTATTGATTCTAAATACTTTAATCTTCATATCACTATCGACAATATTGAC
AATGGTCATGCCTATAAAGCCATTAAAGTTATTGAAGATATTTATAATAAATATAGAGAT
AAAGAACTCTTCTTGACCAAGCTAAAACGTGGTTTTGCCCTTAATAATCATGGGGTGTCC
TCTTCAAACATTATAAAAAATTTAAATACTGAAGACTTTGTCCATAGAATTTTCAAAAGA
AAGGCGCTTGTCGGTCAGTTAATCCATAACGAAACCAGACAGTTTGGGTGCAAGACCATT
AATCAATGGTTATCAAATCCCGATGACATTGCAGGTTTAATCACTCATTTAACTGAACAC
AAATGGATTAAGTTTAATACCGACCCTGAACAGAGCGTATTCTGGCGAATGATTAATGAA
GAAAATGGAAAAATGTTTGGGGTGTTTAACCCTGTAGAGCGCCAAATTATTCATGACTGG
ATTGCTGGTAGTGATCATTCTTCTAGCTTCTTGGCATACAGCAGAGAACTAAAGAATAGC
CAGCGTATTCAGGACTATCTATTTAGTTATATCTCGGACGGCGAACTTGATGTACTACAA
GAGCGCGTCCAACAATCAAGTGACCTTGCCATAAAGATTTGCAAACTTACTCCGTTTCTT
GCCCCAGATTCTCATCATAAAAGTATTGGTCTTTGGAGTACTCGTAAATACGTAGAACTC
CTTTTTCCTTATTTAGGTACGTTTAAAAACTAGTTTTATAAACGTTTTCTACTTCAACCC
CAAGTTTAACTTTCAAAAACATAGGTAATGGACATGAACGACAATACTAAATCAACCAAT
AAAACAAGTGAAATGGCTGGTGCCGATGCAGCAAATAAAGCCAATACTACCCAGAAAACT
GAACAGTTAGACACAGTTAGAGATGATGCAACTAATGAAGCTTTAACCACAAATCAGGGG
GTTAAAATAGCGGATAACCAAAATAGCTTAAGAGCGGGTATTCGTGGCTCGACTTTATTG
GAAGATTTCATTTTAAGAGAAAAAATCACCCACTTTGACCATGAGCGTATACCTGAGCGT
ATTGTGCATGCGCGTGGTGTAGGGGCACATGGTTATTTTCAGGCATATGAAGGAAACGAA
CGTTTAACCAAAGCTGGATTCTTGACAGACCCAACTATTCAGACGCCTATTTTTGTACGT
TTTTCAACAGTGCAAGGGCCTCGTGGTTCAGCCGACACTGTTCGTGATATCCGCGGTTTT
GCCATTAAGTTTTATACCCAAGAAGGTAACTTCGACTTGGTAGGAAATAACGCACCTGTC
TTTTTTGTGCAAGACGGGATTAAATTTCCAGACTTTGTACATGCGGTAAAACCTGAACCG
GACACAGAAATCCCAACAGGTGCAACTGCGCATGATACTTTCTGGGATTTTGTGTCTTTA
GTACCCGAGTCAGCACATGCTGTAATTTGGGCGATGTCAGACCGTGCGATTCCTCGTAAC
TTACGTTCAATCCAAGGTTTTGGTGTTCATACATTCCGTTTAATTAATGCTGAAGGTAAA
TCACATTTTGTGAAATTTCACTGGACACCAAAACAAGGTTTGAGTGCGCTGGTATGGGAT
GAAGCTCAAAAACTTGCAGGTAAAGACCCAGATTTCCACCGTCGTGATCTTTATGAAGCA
ATTGAGCAAGGTTTTTATCCAGAATGGGAACTCGGCGTGCAGATTGTCGAAGAAGAAGAT
GAAATGAACTTTGACTTCGATTTGCTGGACCCAACAAAAATTATTCCCGAAGAATTAGTT
CCTGTTACACCAATTGGCCGATTTGTTTTAAATAGAAATGTAGATAACTTCTTTGCTGAA
ACAGAGCAGGTAGCTTTCTGTCCGGGTCATGTAGTACCTGGTATTGATTTTACTGATGAC
CCACTTTTACAAGCCCGACTATTTTCATACACAGATACCCAGTTAAGCCGTTTAGGCGGA
CCAAACTTCCACCAAATTCCGATTAACAAACCTGTGTGTCCATTCCATAACAATCAACGT
GATGGTATTCATCAGCATACCATTCATAAAGGACAGGCTGCATATCAACCAAACTCAATT
GATGGAAATTGGCCAGCAGAAACACCGCCAGCGGCATCAAATGGTGGTTTTGAAAGTTAT
CCTGAAAAAATTAGTGGACATAAACTTCGTCAAAGAAGTGAGACGTTCTCTGATTATTTC
TCTCAACCGCGACTATATTACAAAAGCCTTGCACCGCATGAACAAAAACATGTGGTCGAT
GCCTATACTTTTGAATTAAGTAAAGTTCAAAGAAAGCATATTCGTGAGCGTCAAGTTCAA
CAAATTTTGGCAAATATCGACCTAGATTTGGCACGTCAAGTAGGGGCAAATTTAGGTATT
GAAGTGCCTGACTTAACCCTAAACTATAAGAAAACAGCAGTTGAAAAATCTGCCAAGTTA
TCTTTTTTAGCTTTCCCACCTGAAGATATTCAAGGTAGAAAAGTTGCTGTACTTATCCAT
AACATGGTGAAGTCTGATGCATTGGAGGCTATTAAAAACTGGGCAATTAAAGAAGGCGTA
ATCCTTCACTTACTAGCGCCGAGCTTGGCTCCAGTCAAAGATCATAAAGATAACGTTATT
GTGGCTGATGGCATGCAAATGTCTGAGCCTTCAATTGCCTATGATGCGGTAATTATTCCG
GATGGCGATAACCTAAATACGGTTATGCAAGACGGGGTAGCTCGCCATTACTTACTCGAA
GCTTATAAGCACTTAAAGCCAATCGTATTTTTAGGTAATAAATCTGATTTGCTTGAACCA
TTAGGTTTAGTGGCGGATGAAGGAACTTTAATTGAAGATGAGTTCCAGCATGTTGCGGAA
AAATTTAAGAACCTGATTAAAGCACACCGTGTTTGGTCACGAGAACAAATAGCCGCACAT
GTACCGGCTTAAATAAAAAAAGCCCTGAAAGTTTAAACGCTTTCAGGGCTTTTTCTAACT
TATATCATTAGCCATTAACAATTTGACCGCCATTTACATGAATAACCTGACCAGTAATAT
AACTTGCATCATCTGAGGCAAGGAAAAGGTAAGCAGGGGCTACTTCACTAGGCTGACCCA
TTCTACCCATTGGGGTATCTTTACCAAACTTTTCGACAGTCTCGGCATCGAAACTACTTG
GAATAAGGGGAGTCCAGATTGGGCCTGGTGCAACACCATTTACACGAATACCCTTTTTTT
GCTTCATTAAATTGTTCGATAGACTACGAGTAAAAGAGGTAATTGCACCTTTAGTACTTG
CATAGTCAATCAACTCATCATGACCTTGGTAACTGGTAATACTGGTGGTGTTAATAATGC
TATCACCTTCCTCCATATAAGGAATGGCTTCTTTGGTTAAATAAAACATGGCAAAAATAT
TTGTTTTAAATGTTTTTTCTAATTGTTCATTACTAATACTTTCAATTTCTTTTTGTTGAT
ATTGCACACCCGCATTATTCACTAAAATATTAATTTTACCAAAATGCTGTAAAACCTTAT
CAATATTTTGTTTTGCAAGGTCTGGATCGGAAATATCACCTTTTAATAAAAGACATTGTT
GTCCTTCCTTTTCAATAAGCTGTTTAGTAATTTCGGCATCTTGGTCTTCTTCAAGGTACA
GTACAGCAATATCGGCACCTTCACGGGCAAATAGTACGGCAACTGAACGGCCTATACCGC
TATCACCACCGCTAATGACGGCAACTTTGCCTTTTAGTTTTTCACTGCCTTTATGGGATG
CTTTAATAATTTCTGGTTCAGGATGCATTTTCTCCTGATCACCTGGTTGATGAGGTTGAA
CTTGTGCAGGAACTTCTGATGGATACTGATTCGTTGTATTTTCCATGTCTAGACTACCTC
TATTTAATTTTCAGTCCCTCTATATTGGTTAATTTGCACGTGAATATGAGTAAATAGTCT
TTTTTAAAAAGTTGTCTTTGTTATTTTATATATAAGGATGTAAAAAAATATAACATATCA
AGTTAGGTTAGATAATATCTAATAACTTAACCTTGTTTTTATCAATCATACTTTCAACAA
TTGATCGATTACCTGTATCATTTAGCCAATTTTCTATAGGTATATAATTAGATAAATCTA
AAATTTCTTTTATTACTGTTTCCGCTTCGACTATATTTTTTAAGTCATTTTTATTTTTAC
TGTTTTTAACAACTATATTATCTAATATTTTTTTTATATCTTCCGTTTCAATATTTTTTG
ATTTAATAATATACAAGTCTCTCTGAAAGGGATGGCTTGCGTGAGGCGGGTCTAATCTAT
AGCTCCATTCTTGGTTATAATCTTGCCAAGAATTTTTTATTTGAATATTACTGAGTAAAA
TTTCAGGTACAGAAATATGAATATATTGTAGTGTTGAGTGTGTATGAATAGGTTGCATCA
TTCTTTTCTCACAAATATTATATGTTAATTTTAAATCTTGATTTTAATCACTCAAGTAAA
TTTTTTATGCAAAAGTAATGGTTTATGTTATTGTTTTTAAATAATTTTAATTATATTTTA
GGTTTGTTTCTTCAATAGTGAAGATGTTTTTGTTTTTTATTGATTTGTATGTTATGAAAG
TTTGTGTTATTTAGCCTGAATTTTTAAATGCATTTGTAAAAATATATTGTTATGTAGGTT
TGAGTAATAATAAGTATGGTGAGTATTTAAAAAGTAAAATTAGCTTATAATTTATAAATA
TTTTAACTAAGAAAATTTTCATTTAAATAATGAAGTTAGAGTTTTTATTTGAAATTTAAA
TTATATACATTTAAAAAGATTGAAACATAGCATGGGTATAAAAATATTTTAAATCTCTTA
TCTTAAATTTATCCGTTCAATAAAAGCGGTAGCGACTTATAATTTTAATATAGGAAGATA
TAACTATGGCTAATACTAGATATGAAGATGATAACAATAGTTCAGGTACTTCAAATCGTG
GATTTGCAAGTATGGATCCTGAAAGAGTCAGAGAAATAGCCAGTAAAGGTGGGCGAGCTG
CACATGCCAGTGGCAATGCGCATGAATTTACTTCAGAAGAAGCTCGTGAAGCTGGCCGTG
CTGCACATGCCAGTGGTAACGCACATGAATTTACCTCAGAAGAGGCTCGTGAAGCTGGTG
CTTTAAGTCATAAAAACGATGATCGTAATGGTCGTGGTCGCAGCCGTTATGATGACGACG
AAGATGATGACCGCGGCCGTTCAAGTGGTCGAGGCCGTGGCCGCAGTCGTTATGATGATG
ACGACGAAGATGATGATCGCGGTCGCTCAGGCGGTCGTGGCCGTGGTCGCGGTCGTGATG
ATGACGACGAAGATGATGATCGCGGTCGCTCAGGTGGCCGAGGCCGTGGTCGCAGTCGTG
ATGATGACGATGAAGATGATGATCGCGGTCGTTCAGGTGGCCGAGGTCGTGGTCGCAGCC
GCCGTGATGATGACGATGAAGATGATGATCGCGGTCGTTCAGGCGGTCGAGGTCGTGGCC
GCAGCCGTCGTGATGACGACGATGAAGATGATGATCGCGGTCGCTCAGGTGGCCGAGGTC
GTGGTCGCAGCCGTTATGATGACGACGATGAAGATGATGATCGTGGCCGTTCAGGTGGCC
GAGGCCGTGGTCGCAGCCGTCGTGATGACGACGATGAAGATGATGATCGCGGTCGCTCAG
GTGGCCGAGGTCGTGGTCGCAGCCGTTATGATGACGACGATGAAGATGATGACCGTGGCC
GTTCAGGCGGTCGAGGTCGTGGCCGCAGCCGTCGTGACGATGATGACGAAGATGATGATC
GTGGTCGTTCAGGTGGCCGAGGCCGTGGCCGCAGTCGTTATGATGACGACGATGAAGATG
ATGATCGTGGCCGTTCAGGTGGCCGAGGTCGTGGCCGCAGCCGTCGTGATGATGACGATG
AAGATGATGATCGCGGTCGTTCAGGTGGTCGAGGCCGTGGCCGCAGTCGTTATGATGATG
ACGATGAAGATGATGATCGTGGTCGTTCAGGTGGCCGAGGCCGTGGTCGCAGCCGTCGTG
ATGACGATGACGACGATGATGACCGCCGTGGCCGTTCAGACGGTCGTGGTCAGAACTCTC
GTAATCAAAAACGCGATGCTTATGGACGCTTTACGTCTTAAGCAAACAGTTTTTGAGAAT
AAAGGAGGCATTATGCCTCCTTTATTTTTATTATTTTAAACTTATGAGTGGGTAAGGGGA
TGTAAGCCTTTTACAATATCTGTGAATTCTGAGCCATTTAACCAAAATGATTTCTTTAAA
AATAGTGTCGTCATAATACTTTCGGCTGCTTCACTTTCCGGATTTTCACAGAAAATTCCA
TAGCTTTCGCCTAATACCGCATCATTTTCAATAAGACGGATATAGTAGGCATGTTGTTCA
TCTGCATAACCTAAAACTGCATCACGTTGATTTTTCATTTCGCATGTCTCCATACCAAAA
ACTGAATCTAACTCATATTTAAGTGTTCAGAATTTCATTGATAAAAATCAAAACAGTCAG
TAATAAGAACTATTTCACAATAGGTTTTGATTCTCTTCAACTTACCATTTCCGTTTTAAC
ATCCCTGTTAAAAGCAAAATGGATTAAAATCTGATCATGAAATTTATTGTTATGCAAAAA
AAATATTTCGTCAACTTGAAAATGTAACTTTTTCAAGTTACATTGATTGTGTAGGATTTG
AACGGTGAAATGGAGGCGATATGCCAAAGAAGAAAGAATTCGAGCATGGCGGTGCACGGG
AAAACGCCGGCCGTAAAGCACAGTTCAATGAACCCACCAAAGTGATTCGTGTTCCTGAAT
CTCAAGTCAACTTTATCAAAAATTGGTTACTGAATAATGTCAAAACCGATAACCAGACAG
ATTTCACTTCAAAACTAAAGATACAGCAGGTCCATCCGAACAACGATAAAATTTACCATA
TTCCTTTGGCGACAGAACGTGTTGCTGCGGGTTTCCCATCACCAGCGCAAGATGATATTG
AGCAAGCACTCGATTTAAATGAATATTTAATTAGAAATGAAAATGCCACCTTTATTGTCA
AAGCCAATTCGTTGTCCATGTTAGATGCCGGAATTGATATTGATGATCCGCTTATTGTGG
ACCGTAGTATTCCTGCTAAATCGGGCGATATTGTGATTGCACTTATCGATAATGATTTCA
CTGTTAAGCGCTTAATAATTGATACCCAATTTCAGCCCCCTAAAGTGTGGCTAAAAGCAG
AAAATCCTGATTATCAAAATATTTATATTGAAGAGGGGCAAGAACTGGTGATTTGGGGAG
TAGTGACCTATAACCTCAAACGAATGAGATAAATTTTCTTATATTTTATTATTTAAGTTA
CTGACCAGAAATGATGGTCAGTAACTTTTCGTTGAATGATTTTTTAAATTTGCCCAATCA
ATAAACATGTAGCGATAACGACCATCAAGCCACCCGAAAAACGGCCAACTAATTGGGCTG
CCTGTGGTCTGGTTTTCAAAATAGCTTCTGAACCATAACCCACCATTAAGTAAATTATCG
CGCAGCTAATCATGTGAACAACACCAAAGGCAAGAATTTGTGTCGTCACTGACCATGAAG
CAGTGGTGTCAATAAATTGAGGAAGCAGGGCTAAAAAGAGCAAAAAAACTTTCGGGTTTA
AGCCACTTACGTAAACGCCTTTGGTTGCCCAGCTCAACCATGACTGAGCCTTTTCAGAAC
CAGACTGATTCGGAGTAGGAGGGGTAATGAGTAAATTTATTCCCATCCATAATAAATAGG
CAGAACCCGCAACAGTAAGAATCATAAGCGCAGTTGGGTTATTTGCTACAAGCAGACCAA
CACCAGCCGCTACCAATAAAATCGTAATAAAGTGCCCAAATAGCATACCTGCAACAGCGG
GTACGACGACTTTACCCTTAATACCTGCGGAAATGGCGTAGGCCCAGTCTGCCCCTGGCG
TAATAATAAAAAGAATGGAGACACTCCAAAATGCAATAAAAATGTTAAAAGCCATATGCT
TATCTCGGCAAACTATTTTCCAAAGGTCTCGCCCGCGGTTTAGAAAAAATCCCTATTTAT
TCGAGCTTGTTGAAAATAATATGCTCATGTATTTAGAATGTGCTTTTAAATGTTTGCTCA
TATCACATACATTTGGGGTAAATTTTTCTAAATGGATCGCACGGATAAAAAGATTCTTGC
TGAATTGCAATTAAATGGCCGATTATCTATCACTGAATTGGCAGAAAAAGTTGGTTTGAG
CATTTCACCTTGTCATAGACGAGTGAAGGCTTTAGAAGAGTCGGGAGCTATCAAAGGCTA
TCGGGCAGAACTCGACCCAAACTTAGTCGGTTTTGAGTTTTCAGCGATTGTTTTTATTAC
GCTTAAAGAAGGCGATAAACAGGCGGTTGAGAAGTTTGAAAATGCCGTGATTGAGATTCC
GCAAATTATTCAGGCGCAGCGTTTGTTTGGTGAACCTGACTATTTACTCCATGTTGTTGC
TAAAGATTTACCAGCTTTTCAGCGTTTATATGACGAAAAATTATCGGCTATTCCAAGTGT
GCAACGGCTCATCTCAACCATTGTGATGAAAGATGTGGTGCCTGAGCGTTTATTTCCGAT
TGGCTAAATCATCAGATGTAAAAAAAGAAGCTTTAAAGCTTCTTTTTTAATTGGTAAAGG
GGGCTAAGCATCGAGTGTTTTACACAAAGAACAAATTGTACTGTTATGTTTGTGAGAGAA
CATAATATCTGGACGCTCATAGCCTTGCTCACATACGCGGCAGTGATAAACAGTTGCTAC
TGGTGTACCTTCAGCATCGTAACGTGGTTCTTTAACGCCGTCATCGTGTGACTTGATGTA
GTATTTTCCTTTGGTTAATAGGCCCATGATTGGTGTTAATACAAAAGCAAGTACAAGTGC
AATAATTGGAGAGTAAGGCGCTAGGAAACTACCCAATAATCCGAAGAATGCTGCAATCGA
TAAACCTGCCGATACAAGGAAAGCAACCATACCGATAGGGTTTACGTTGTAGAGCATGTC
ACGGCGGTATTCCGGTTCTTTTGGTGAAAGTTTTAAAACATATTTGTTGATTGAGATGTC
TGTTGCGACAACCACAACCCATGCAATTGCAAAGTTTGAATAGAATCCTAAGATTTTACC
CAATACCGCAAACATGTTGCCTTCCATTAAAGCAAGTGCAATTGCCAAGTTTACAATCAC
AAAGACAATACGACCAGGATAATGTTTGCTAATACGAGTGTAGGCACTTGTCCATGCAAG
GGAACCAGAGTAAGCATTGGTCACATTAATTTTAATTTGAGAAATAACCACCAAAATAAC
CGCAAGTGTTAAAGCCGCCCAGCCCGGAAGCATGTCATGAAACGCCGCATTAAACTGTTG
AACAGGTTCAGTGCTGTTTACGCCCGGTATTTTAGTGAGTAAATAGAAACCTAAAAATGC
CCCAATAATTTGTTTAATCGCCCCTAAAATCACCCAGCCCGGACCCGCTGAAATAACCGC
TGCCCACCATGCTTTACTATTTTCTTTTGTTTTTGCAGGCATGAAGCGTAGGTAGTCAAT
TTGCTCACCGATTTGCATGATGAGGGATAAGCATATACCCGCACCAAGCATGATCGCTGC
TATATCTACAGGTGCAAAACCTTCATGACCTGTAAACGTTGCAAACTGGCTAACTAAGGT
AGGTTCTTGGTAAATCAGATAGGCTACAGGACCAATCATTAGAACGAGCCAAAGTGGGGT
AGTCCAGACTTGTAATTTACTTAAAGCTTTCATGCCGTAAATGACTAGTGGAATGACCAT
AACGGTTGAGATGAGGTAACCTGCCCAAAGCGGAATGCCTAAACCGAGCAATAACCCTTG
CGCCATGATTGAACCTTCAAGGGCAAAGAAAATAAAGGTGAAACTGGCGAAAATGATACT
GGTCAGGACCGAACCGATATAACCAAAACCTGCACCGCGGGTAATCAAGTCAAGGTCGAT
GTTATAGCGAGCTGCGTAGTAGGCTAAAGGAATGCCGGTTAAGAAGATAATAATCGCTGC
AAATAAAATGGAGAAAACAGCATTGGTTGTTCCATAAGACATACCAATACTGGCACCAAT
AGAAAAGTCAGCAAGATAGGCAATACCACCAAGTGCAGTAATAGCAACAACTTTGGGACT
CCAGCGCCGAAAGCTGTGTGGAGCATAACGTAAAGTATAATCTTCTAAGGTTTCATTCAC
TGCTTTTTGTGAATCTGCACCTTGCACAGTGTCCAGATTTGGATGTTCAGATACACTCAT
AACATCAATCTCCCAATCATTTTCGGTCAATCAACACAGATATTGATCATTGTTTTTTGA
TGGTTTTGAGTGTGTGATTTTTGGGAAAAATTGAAAATACGTTATTTTGCGTATATGTGC
GTATTAGAAAAAATCGCCATGATAAATGACTTTTGGCATAAGGATTGCTGGGTTTAATGC
AGCCACATGCCAAACATGAGTGTTATGCCAGATTCTTCACGCCCCCAACAAGCGCCACAA
CGTGTGATCAAAACACGCCGTGAATATAATATTTGGGTGGCAGATGAAAGTATCGAAGAT
TATGCGCTTCGCTACGCACCCACCTCAGTAAGAAAATGGTCGCCTTGGACGGTAACTAAT
ACCGCAATCTCGACAGTCAGCTTTTTGGCGATGGAAGCCATTGGGGCGACCATGCTTTGG
CAGTATGGCTTTAGCAATGCAGTATGGGCAGCAATTGTCGTATGTACCATCATATTTTTG
ACCAGTTGGCCGATTAGTTATTACGCCGCAAAATATAATGTAGACGTCGATTTGCTTACT
CGTGGTGCAGGTTTTGGCTATATTGGCTCGACCATTACGTCTTTGATTTATGCCAGCTTT
ACCTTTATTTTGCTTGCGTTTGAAGCCGCAATTATGGCGATGGCACTTGAGCTTGCTTTA
GGCATTCCGCAAGTTATTGGTTACTTAATTTCTGCCTTAGTGATTTTGCCTTTAGTGGTC
AAAGGCATTGGTTTTATTAATAAAGTTCAGGCGATCACACAACCCATCTGGCTCTTATTG
TTGTTATTACCGTGGTTTTTTGTACTTTGGAAACAACCACAAATTTTAAGTAGTAGCTTG
CATTTTGTTGGGGCGGTTTCAAACTTAACCGATTTTAACCTGTATTACTTTGGTGCGGCG
TGCACTCTTATTTTTTCATTTGTGATCCAAATTGGTGAGCAAGCTGACTATTTACGTTTC
TTACCGCAAAAAGAAAAGAACAGAACTGCATGGCGTTTTGCCGTTTTTTTAGGTGGTCCA
TCTTGGATTATTTTTGGATTTTTAAAAGTTTTGATGGGGATGCTGCTGATGGTGTTGGCT
TTTCAGCTGTTTATTCCTGTCTCTGAACTAGACAATCCGACTTATTTATATTGGGTTGCT
TATCAACAGTTTATTCCAAATCCTCAGCTTGCTTTAATATTGACTCTAGCACTGGTTTGC
TTGGCGCAAATTAAAATTAATATGACCAATGCCTACGCTGGTTCATTGGCATGGTCTAAC
TTTTTTGCTCGTTTAACTCATAGCCATCCGGGACGAATTGTCTGGCTTCTTTTTAACGTG
TTTATTGCCATTGTTTTGATGGAAATGGGAATTAGCCATGCGGTTGAACGCATTTTGGGG
CTATATAGCAATATCGCTTTGGCATGGATTGGTGCCGTTGTTGCCGATTTAATTATCTGT
AAACCTTTAGGTTTAAGCCCGAAAGGAATTGAATTTCGTCGTGCTTACTTATATGACATC
AACCCCGTAGGTGTAGGCGCGTTACTCATCGCTTCAGTGTTATCGATGCTGAGTTATTTG
GGCTTTTTCGGATTAATAGCAAAAGGATTGGCGAGTTTCATTGCTCTGGGGAGTGCTGTG
TTATGCGTTCCTGTTATTGCTTACTTAACCAAAGGCAAATATTACATTGCACGTCAGCCT
GAAAAAATTCAGGCGACTTCGGTTGCTAACTGTGTGGTATGTGAACGGGACTATGAACTT
GCTGATATGGCGGGCTGCCCAGCCTATAACGGTACGATTTGCTCTCTATGCTGTTCACTT
GAAGCACGCTGCCACGATTTATGTAAACCCGATGCACGTTGGTCAGTACAGCTCAAAAAA
GCCATCTGGCACTATTTACCAGAACGCTGGGCTAGTCGTTTAAATAGCAGGGTCAGTTTG
TATTTATTACTGACTCTGGGGCTGTCTATTGTTTTGGCAGTGAGTTTAAGTCTGGTTTAT
ATCCAAGAAAAGACCTACTTAGAAACCATTGATGCGGCAGCCGTTCCTCAGTTATTTACA
CTGTTTGTCAAAATTTACACCATTTTATTTTTATTAATGAGCGTTGCTGCATGGTGGTTA
GTGTTAAACGATGAAAGCCGTCGTAATGCCGAAATTGAGACACACCAACAAACAGCATTA
TTGATTGATGAAATTGCTGCCCATGAAGTCACTTCAAAAGACTTACAAGACGCCAGAATT
TCAGCAGAGCGAGCAAATGATGCAAAAAGCCGTTATGTCATTGGCATTAGTCACGAACTA
AGAACACCCCTAAATAGTATTTTAGGCTATAGCCAATTACTTCAAAAACAAGAGCAGCTT
TCAGAACAAGGCAAAATGGCGCTTGGGGTGATTAGCCGTAGTGGGCAGCATTTAACTTCA
CTGATTGATGGTTTACTAGATTTAGCACGAATTGAAACGGGCAAAATTTCTTTAAATGTA
GTGGACGTTCATTTCCCCAATTTTATAGAACAGATTATTCAAATGTTTCAGCCTCAGTTT
GAACAGAAGAATTTACAGTTTGTTTATGAAATTGGAGAGAACCTACCGCACTATGTGCGT
ACCGACAAAAAACGTTTAGAACAAGTGCTCATCAATTTACTGGGCAATGCTTTAAAGTTT
ACAACGAGCGGTACAATTACTTTGAAAGTTGAGTACCGTTTCCAAACGGCTTATTTTGAA
ATTAGAGATACGGGCTGTGGTATTGCCGAGGCAGATTTAGAGCGAATCTTTAATCCGTTT
GAACGGGGCAGTAATGTGGTGCAAGGCGGATTTACCGGAACAGGACTCGGACTACCCATT
GTAAAATTATTAGTCGATTTACTCGGCGGACAGCTATCTGTGACTAGTCAGCTCAATCAG
GGTTCACAGTTTAAGATTAAGTTTTACTTACCTTCAAAAGAAGTAGTTCATCCAATTTCT
AATGTTTACTCCAACCAAATTACGGGTTATCAGGGCGAGCGTAAACGAATTTTGGTTGTC
GATAATGAAGCGGTGGACCGAGGCCTAGTCGCTAATTTTCTAAAACCTTTGGGATTTATG
ATTGAAGAAGCCGAGTCGGGTATTGACTGTTTAAGACGTGTACCTATTTTTCAGCCGAAC
CTGATTTTGATGGATTTAAATATGCCTTTGATGGGCGGGTGGGAAACAGCACGATTATTG
CGTCAGAATAATATTACCAATGTGCCGATCTTAATTATTTCAGCCAATGCAGGCGAGCGC
GAAGTCAATCCACAAGATGCGGTCTTAAGTGAAGACTTTATGCTAAAACCAATCGACCTG
AATTTGTTGCTGAGTAAAATTGGAGATAAGTTGGGCTTGGTGTGGATTGATTCCAAATCA
GAGACACTCCTTGAAAATAATGAAGTTCAAACACTCGATTTAAATATATATAAGCAAGAG
CAAGCTGCTGTTCATACACCAGTCAAACAACTGGAAAATAATGATCTGCTTGATTTACCG
CAAAGCTTGCAACAGTTAAATGATTTAATTGGGCAGGGTTATATTCGAGGAATTCAACAG
ACTTTAATGCAATGCCGGCAAAATTTTCCGGAGCATGATGAGTTATGGGAACAGCTGGAA
CAGGCTATTCGAAAGTTTGATTTAAAACACGCGCAACGATTGATTCAGGATAAGCAATGA
GTATGCAACATGTTTCTTTTCAGCAAGCTTCGCCAAACGAGCAGGCTGTTATTCTGATTG
TGGATGATGTGCCGGAAAATTTAGGCTTGCTACATGAAAGTCTGGATCAGGCAGGTTATC
GCGTGCTTGTCACAACCGATGGGTTAAGTGCAATTGAAATTGCACACCGATGCTTACCGG
ATATGATTTTGCTTGATGGCAATATGCCGCATATGGACGGTTTTGAAAGCTGCATACAGC
TTAAAGCGAGTCCAATTACGCAGTTTATTCCCGTTATTTTTATGACAGGTTTGTCTGAGA
CAGAGCATATTGTGCGTGGTTTTCAGGTCGGCGGGGTGGACTACGTAACTAAGCCACTGA
ATATTGAAGAAGTATTAGCAAGAGTAAAAACACATTTGGCACATGCCAAACTATTGCAAC
AACAGAAACAGGTGATTGATGCAACGGAAACAGCCATTCTTGCGCTAGATGTTCACGGTA
AAATTGTTTGGAAAACTCAAAAAGCCAGTGATTTACTGAATCAATATTTACCTGAATTAG
AAGGTTTTGAAGCAGGCTTAAAAGCTTGGTTTTCAGATTTGGAACATGAAAAAGACTCCA
AAAAATTAACCAGCTGTTTTTATTCAACACCATCTCAGCAATTACAGCTTTTATTGCTTA
CGCCGTGGGAAACTGAACCAAGTGTGGCAAAAAATTATCTTATCCAGATAAAAACTTCTA
CGCCAGCTTTGGAAATGGCTGATATTTTGAAATATTGCCCACAGTTGACTCAACGTGAGG
CAGAAGTCATGCACTGGTTGTTGTTAGGGAAAACCAATAAGGATATTGCAGAAATTTTGG
AGCTGAGTCCACGGACAGTGAATAAACATTTAGAGCATGTTTTTGAAAAACTTTGCGTTG
AAAACCGAACTGCTGCGGTGGCGCATATTAATAGCTTGGTGCAAGAGTTTCACTAATTTA
AGTGAAGATTGTATTTAAAAAGCATACAGACTCACTGCTAAAAATAGGCTATTTTTTTAC
AGTTAAATTTGTTCTTATAGATAAAGATTATACAAAGTCATTTTTAAATAAATACGATTT
GTAATATGAGGAATTCATTGTGAATATTCAACAAAAAGATGATACAAAACACGGCAGCTT
TAGCTTACTTGATGGTGAAACCGTTGCAGGTGAAATGACTTATACATGGGCAGGCGAAAG
CATGCTAATTATTGATGCCACAGATGTAAACGAAAATTATCGTGGACAAGGTGTAGGTCG
CCAATTACTTGATGCTTTGGTAGCTTTTGTTCGTGAAAAAGACGTAAAAGTAATTCCGCT
TTGCCCATATGCTAAATCGGTTTTTGATAAAGACCCAAGTATTGGTGATGTACTTAGAAA
ATAAGCAATAGATTAAAAATCATTTAATAAAAATCGGGCCTTGGTGTCCGATTTTTTTAT
TGGCTTTATTATTCATCTTTGTTTTAGTGAATATGTTTTAAGCAGTTGTATTCAACTGAT
TTGAAGGTTTTCGATTGCCAAATCGAATTTATCAAACTTATAGAAAAGCTTATCTAATAA
AAATAGTTTTAGACCAATTGGGAAAAAAATAAACTTGTTACACAAATATTTAATGGCTGA
CGAAAGCTAAATATTTATAACGTTTTAATATTATTTGTTGGAATTTTCCTTGAACTGGCA
GTATATCCATAGTGTGTTGCCGCAATTTTTCTCTGCAACTTTGACCACGCTGAAAATTTC
AATTATCAGCATTATTCTGGCAATTATTGTAGGGCTAATTTGCAGTATTTTAATCACATA
TCGCGTGCGGGTGCTAAATAGAATTGCCCAGTTCTATATAGAGTTATCTCGAAATACCCC
TTTATTAATTCAACTGTTCTTTTTGTATTACGGTTTGCCAAAGCTCGGTATCAAAATCGA
TGGTTTCACTTGCGGTGTGATCGGATTGACCTTTTTAGGCGGAAGCTATATGGCCGAAGC
ATTCCGAGCAGGTTTGCAGTCGGTGGCCAAAGGGCAGATTGACTCAGCAAAAAGTATTGG
TCTACAACCGACTCAAATTTTTAGATATGTCATTTTCCCTCAAGCACTTGCCATTTCAAT
TCCAGCAATAGGGGCAAATTGCCTATTTCTGATTAAAGAAAGTTCTGTGGTCAGTGCCAT
TGCTGTCGTTGAACTGCTTTTTGTCACCAAAGACTTAATTGGCATGGACTATAAAACCAC
CGAAGCTTTGTTCTTACTCATCATAGCTTATCTGATTATTTTATTGCCCGTGTCTATTTT
AACCAGTTATCTGGAGCACAGAAGTCGGAAGGTGAGCCATGGAACTTGATTATCTATTTC
AAGCGAGTCACCTCGAACGTTTAATGTGGGGACTTTGGGCAACTGCAAAAATTGCATTTA
TTTCAGTGTTTTTCTCTGCAATTTTCGGCACAGTTTTCGGCGTCATTATGACTTCTAAAA
ACATAGTCGTTAAATCGCTGTGCCGCCTGTATCTAGAAGCCATTCGAATCATTCCAATTT
TAGTTTTGCTGTTCGTGTTTTATTTCGGCTTTGCGACATGGTTTAACTGGCAGTTTTCAG
CAATGTGGGTATGTGTTGTTGTGTTTGTTTTATGGGGGACGGCAGAAATGGGCGATTTGG
TTCGTGCAGCCATTACTTCAATTGATCAGCATCAACGTGATTCGGCCTATGCTCTTGGAC
TAACTCATGTTCAAGCTTTGATCTATGTCATTTTTCCGCAAAGTCTAAAACGAGTAACAC
CAGGCGCGATTAACTTATTTACCCGAATGGTGAAAACCAGCTCTTTGGCAGTCCTAATTG
GTGTGGTTGAAGTCATTAAAGTTGGCCAGCAAATTATTGAAAACTCGCTGTTGACCGTGC
CGAGCGCTTCTCTTTGGATTTATGGCTTTATTTTTATTTTGTATTTTCTGATTTGCTATC
CCTTATCTCGTTTGGCGGCACATTTAGAAAAGGTCTGGGAGTAATTATGCCTTTGCTATC
GATACAACAATTACAGAAATCATTTGCACAAAGTCATATTTTACAGGGCATTGATCTAGA
TGTAGAACAAGGAGAGGTGGTTGTTATTTTAGGCCCATCGGGCTGCGGTAAAAGTACCTT
ATTGCGCTGTATTAATGGCTTAGAACCGATTCAGGGTGGCGAAATTCGTTTAACTGGCTC
AGGTGTGCTTGGTAAAGACGTGGACTGGACTAATGCTCGTCAAAAAATTGGCATGGTTTT
TCAGAACTATGAGCTATTTGGGCATATGAATGTCATTGACAATATTTTGCTCGGGCCACT
TAAAGTACAAAAACGTCACCGCGATGAAGCAGAACAAGTAGCAGATGCGTTGTTAAAGCG
AGTCGGGCTATATGAGCGAAAACTTGATTATCCACGACAACTTTCTGGTGGACAAAAACA
GCGTATTGCCATTGTCCGTTCATTGGTCATGCAACCTCAGGTGATTTTACTTGATGAAAT
TACCGCTGCGCTTGATCCAGAAATGGTTAGGGAAGTACTCGATGTGGTACTGAAATTGGC
GAATGAAGGAATGACCATGTTGATTGTGACACATGAGATGTCCTTTGCGCGTAAGGTTGC
CGACCGCATTATTTTTATGGATAAGGGCAAGATTATTGAACAGGCTTCACCAGAAGAATT
TTTTGAACAGCCAAAAACAGAACGAGCGAAAGCTTTCTTAAATATTTTGTCGTACTAAAT
TTTTATTATTTGAATCATGAGGAAGTGAATGTTTAAACGTAATTCAATAAAAATATTAAG
CAGTCTTGCTGTTGCTGGGGTTTTATTAACTGCATGTAGTAAAACGCCATCAACTGAACA
GGCAAGTAATGCTCAAGAAGACCATTCTTTAGAACAAGTCAAAAAAAATGGGGTTCTACG
CGTTGCTGTTTTTGCCGATGATCCGCCGTTTGGTTATGTAGACAGTGCGGGGAATAATCA
GGGCTTTGATGTAGCTCTAGCAAAACGGGTGACCAAAGATTTGCTCGGTGATGAAAAGAA
AGTTGAGTTTATTGTGACTGAAGCTTCAAATCGGGTGGAGTTTTTAAAATCAAATCGTGC
CGATGTGGTGTTCGCGACATTTACGGTAACTCCTGAACGCAAAGAGGTTGTCGATTTTGC
CGAGCCTTATTTAAAAGGTGCTTTTGGGATTGTCTCGCCTAAAGCTAGGCCGATTACAGA
CATTGCTCAGTTAGAAGGTAAGACCTTAATTGTAAATAAAGGCACAAGTTCGGATACCTA
TTTTACCAAGCATTATCCGAAAGTGAATTTACTTAAGTTTGAAAGAAACTCGGATGCCTT
CAAAGCTTTAACCGACGGTCGTGGTGACGCAATTTCACAAGATAGTACCTATGCTTTGGC
ATGGGCCGCGAAGAACCCAAGTTATGTTGCAGGTATTCAGTCTATTGGTGATCAAGAGTT
TATTGCACCAGCGGTTAAAAAGGGCAATACCCAACTATTGAATTGGCTCAATACTGAAAT
TAAGCAGCTCAGAACAAGCGGTGAAATCAAGAAAATTTATGATGAAACCTTGAAACCAAT
TTACGGTGACTCAGTCAATCCGAATGTGTTTTTAGATGTAGGCCAATAATTTTCGATATC
GCTAGAGCAGTGTCTAAAAGTAGGCGCTGCGATTTTAAATAAGACTTTTACAAGAACGAT
AGGGTGAAATAATGACAACATTAACATTTCAAAACGTGAAGCATATTTTAGCTGCGTCTT
TACTGAGTTTGGGTTTAGTTGCATGTAACAAAGGAACTCAGTCTACTGAAAAAACGGCAG
ATACCACACAAACTACGTCAAGTATTGAACAGATCAAAAAGAATGGCGTGGTACGAATTG
GTGTATTTAGTGATAAACCGCCGTTTGGATATTTAGATGCTCAAGGTAAAAATCAGGGTT
TTGATGTAGAGATTGCTAAGCATATCGCTAAAGATCTGCTCGGTGATGAAAACAAAGTTG
AGTTTGTTTTAACTGAAGCGGCTAACCGTGTCGAATATTTAAAAGCAAATAAAGTGGATA
TTATTTTTGCAAACTTTACGGTTACACCTGAACGTAAAGAAGTAGTCGATTTTGCTAAAC
CTTATTTAAAAGTTGCTTTGGGGGTGGTTTCTCCTAAAAGTCATCCGATTACCGATGTGG
CTCAGCTTAAAGATAAAACTTTATTGGTAAACAAAGGTACAACAGCTGATTCATTCTTCA
CCAAGACTCATCCTGAAATTAAACTACAAAAGTATGAGCAAAACACTGAAACTTTTGATG
CTTTAAAAGATGGTCGTGGTACTGCGCTTGCACATGATAACTTGCTGGTTTTAGCTTGGG
CTAAAGAAAATCCAAATTACACCGTTGGCATTACCAATTTAGGTGAGCAGGACTTAATTG
CACCAGCAGTGAAAAAGGGTGATAAAGAGTTGCTGGATTGGTTGAACCAAGATTTAGAGA
AATTGGCAAAAGAAGGCGTGATTCATCAGGCTTATGAAAAAACGTTAAAACCAGTCTATG
GCGATACGATTAATCCAAAAGATTTGTTGGTTGAGTAGTTTTACTCAGAGCCTCTAATGA
CTAGGATTCTAGATAGTATTTGCTTGAGCTAGGATTCATCTACAGCCTGCCCATAATTTA
TAAAGATAATGTTTTTGCAATATTTTTTTATAGATCTAAACAGTGGTCAGGTTCTGTAGA
TGAGAAAGTTTTTTGGTTACTTTTTTCAAAAAAAGTAACAGAATTAGCTGAGTGCTTTAG
AGGTTAAAAGGTAGGATTCCATCGTGCTAACTCCTTGACTTTATATTACTTTAAGTTAAA
TAAAGTCGGCTCTGCTGCTAATTTATCAGCCAAATATTGAATCAAAACACTCAATTTAGG
CGGGACATGCCGTGTCGGTGGATAGAGTAACCACAGCCCACCGCTATAATAGGTCTTAAA
ATACCAATCTGGTAAAACCTGAACTAAAGTACCTTGTTGTAGAGCATGACGTGCAACGAA
GTATGGCAAGCTCGCAATACCAAAATGCTGTAATGCAGCACTCAAACGCACACCCGTATG
ATTTGCTGCATAACGACCACGCACGGCAACACTTATCGATTTATTTCCTTGTTGAAATTT
CCATTTTGAGTCACTGGCTTGTTCGCCCAAGTAGATACATTCATGCTGCTTTAAATCATG
AGGATGGTTTGGTGTGCCATGCTTTGCTAAATATTCAGGCGTAGCACAAACCAAGTGATC
AATATCAATCAGCTTTCGACCCATAAGGCCACCCGGTGGTTGCTCTGTAATTCGAAGTGC
TAAATCGACCCCATCATCAATGAGATCTACATAGCGATCTTCTAAAAGCATTTGTATATC
AATTTTCGGGTAGCGTTCTAAAAATTCGGGTAAATGCGGATGAATCATAAAATGTCCTAC
AGCTTTCGGAACACTCATACGGATAATACCTTCTGGTTCAACATGAAATTGACCTGAACT
TTCCATGACTGCTTGTGCCGCATTTACCATATCTAAACAACGTTGATAAACCTGTTGTCC
GCTTTCACTTAAACGAAGTTTCCGCGTAGTTCGATAAAGTAAGCGAGTGCCTAAAGCACG
TTCTAAACGAGCAATCGCGCGGCTGACAGCAGAAGGCGTTGTACCAAGCTGCCTTGCAGT
TTCAGAAAAACTTTCCGACTCGACAACCTTAACGAAAGTCGCCATTTCATTTAAAAGAAC
CAGACTTTGATTTGTGCTCATGAGGCAAAAGTTATTTGGATTTTAATTGGATTATCGCGT
CTAAAAAAACGCAATACAATCTTTTCTGTGATTTTCAGGAAACTAAATTGTTATGTGGCA
GTTGTATGGACATGAGTTTTTAACGCTAGCTCTTATTCACTTTATGGCGGTGATTTTACC
GGGACCAGATTTTGTGATTACGGTAAGACAAAGTGTACGTTATGGCTATTTGATTGGTTG
TCTGACTGCAATTGGTATTGGTGTCGGAATTTCAGTCCATGTGTTTTATACACTGGTTGG
TATTGGCTTTTTGATTCAGCAAAGTGAATGGCTTATGTCACTGATCAGAACAGCGGGGGC
GGCTTACTTAGTGTATTTAGGATGGCAGTGCTTACGTAGCCAGCCGAATACCAATATTGA
AATTAATGGCCAATTAGACAGTGACACGCCGAGTTTATTTAAAGCGTTTACAATGGGTTT
TCTCACTAATGCGTTAAACCCCAAAGCCACCATCTTTTTTCTGGCAATTTTTACGACGAT
TGTAAGTACGACCACACCAATGAAAGTTCAGGTTTTTTATGGGGTTTGGATGTGTATGGT
CAATGCCATCTGGTTTATGGTGGTGAGTGTACTGTTTGCACAGCCTATCGTACGTAAAAG
ATTTTTGGAGTTTGGGGTTTATTTTGAGAGGGTGATGGGAGTGTTATTAATTGGAATTGC
ATTGAGATTGATTTGGGGATTGTTTAATTAAGTTGGATATCTATTGATATTTCCTCAGGT
TAAAGTCATCTGCAAGTTTTTAGACTAGCACAACGGAGCCCATACTTGCATTTGCTAGTG
CTAAATTTCATCCACAGCCTGCCCATAATTTATAAAGATAATGTATTTGCAATATTTTTT
GAAAAATGAAAACAGAGAACAGGTTCTGTGGATGAGAAAGTTTCTCTTGCGTGACGTTGT
CACTCATTTTTTAAAAAAGTAATGGAATTAGCTACTTTCTTTCGAGATAAAACGGTAAGA
CTCCGCCGTGATAACCACTAATAATTTTTAGCTCAACCTAAAGTCATCTGTGAACTATTG
CATAGCACGACAGAGTATTATCGCTTAAAGTTTTAATTTCTTCAGTCACCTTCGGCTGGA
CTTACTTTGGTTTCGCTCAAAGTAAGCAAAAGCATTGTCATCTGCAAAACCTGTCGACTT
ATTTCATTTAACTAGTATTTCACAGAAACAGAATCTTTTTGATGCTACGCAGGTTGCAGA
CGACTTTTGCTCGAGTAAATGTAGTGCTAGGACTATTTGAGTTTTAATAGTTTCCTCATT
GAAAAATTGAATTTTAATAATGGCAAATTAATTATAAAAAAAGACCGCTCGAAAGCAGTC
TTTTTTAATAAATTTAACTGGTACGCCTATTACGCGTCAGTTGATGTAACACCGACACCA
ATAAATCAATTTCTTCTGTCGTATTATAAAAAGCCAAAGATGGACGAACAGTCTGTTCGA
CGCCAAAGCGACGTAAAATCGGCTGAGCACAGTGATGACCTGAACGTACGGCAATACCAT
GCTGATTCAATGCTTTACCAACTTGTTCAGTTGAATAGCCTTGTAAAGTAAAGGACATAA
CACTGGCTTTGTGATGCGCTGTTCCGATCAAGCGTAAACCAGACACACTGCTCAGTGCAT
TTTGACCATATTCGAGTAGATCATGTTCATAGCGAGCAATGTTATGAATGCCTAGACTTT
CTACATATTCAAGTGCAGCACCTAAGCCAACAGCATCGGCAATGTTTCCAGTTCCGGCTT
CAAACTTGTTTGGTGCAGGTTGGTAAACTACTTGTTCGAAGGTAACATCCTGAATCATGT
TACCGCCGCCTTCCCAAACAGGCATACTTTCTAGCAACTCTGGTTTTGCATAGACCGCCC
CAATTCCCGTTGGCCCAAACACTTTATGTCCAGAAAACACAAAAAAGTCTGTATCAAGAG
CTTGTACATCAGTGGGTATATGAGAAACAGATTGAGCACCGTCAACTAAAACGCGTACAC
CTTTGGCATGGGCAATTTTAATGACTTCAGCAACAGGTGTGACTGTTCCTAAAGCATTCG
AAACTTGAGTAATCGACAGCAGTTTAGTGCGTTCATTAATCAGTTTTGGTAACTCTTCTA
AAATAATCTGACCTGTGTCATCTACAGGAATGACTCTTAATTTAGCTCCAGTTTTTTTAC
TGAGTTGATACCAAGGCACAATATTGGCATGGTGTTCTAAGTGAGAAACGATAATTTCAT
CACCTTCACCAATATTTTGCTCGCCCCATGTTTTTGCAATCAGGTTAATCCCTTCGGTTG
TTCCTCGAACAAAGATAATTTCTTTAGAAGAGGGTGCACCAATAAATCGGGCAACTACAT
TTCTTGCATGCTCATAGGCATCAGTTGCACGAGCCGCTAACTCATGTGCAGCACGGTGAA
TGTTTGAGTTTTCATGCTGATAAAAATAAGCAATCCGGTCAATCACGCGCTGCGGTTTTT
GTGTAGTTGCGGCGTTATCAAACCAGACCAAAGGTCGACCATTGACGCGTTCTTGCAAAA
TTGGAAAATCGCGACGGATGGCATGCACATCGAGTGGTTGCGCACTGCTTGCCACAAAGG
TTGGTTGTGATGGTTGATAATGGCTATAACTTTGTCCACTTTGAGGCAAGTCTAAAAAAT
AAAATGCAGAGCTTGTTGAACTTTGGGTAGGTGTGTTCGTTGCAAAACGATCTTCCGTCA
GTAATGACTTGAGCTGGTCACCATGTGGCAACTGAAAAGACTGTGCAACCGAATAATTAT
CTTCAACCCCTTTAACAGATGGTTCTGTTGCATTGGGGGCAGAGAAATCATTTAAAAAAT
AATAAGGTGATTCACCTGTACCAGTGGGCAAGCTTGGTTCAATGCGTGGCACACTGGGTT
CACTATGAGCAGCTTCTGGCAAATGTGGTTCAAATGGTGGGCGTGGCAAATTAGCTCCAC
CCACCACAGGCGCAGACGCTACAATTCGACGTTCAGGGTAGTCTGGCAAATTTGGAATAT
GCTCAGGATATTCCGGATTGAGACTTTTCTGAAAGGCGATATTGGGCGCACGACCACTGA
GTGCAGAAAATGGTTCACCCGGTTGCGGTGGGTGAGGTGGCGCTCCGACAGGTAAGTCCA
AGTTAAGGCCCGATGAAGAAGTCGAACTGCTTGAGCTTGGCACTGCTGAAAAAAACTCAT
TAGCAAGTCGAGCAATGGTGGACTCATCAGGGAAGTTGGCTGGTGGGTTAACACCAGTCA
CTTCAGGCCCCGTTGGACTACCTTGCAGATTACTTGTAGTTAACTGGGTAGTCATGATAT
TTGTCCACCTCCACATCATCTAACACTGCCAAAGCATCGTCTGTTAATACTGCAAGTGAG
CAATATAATGAGATTAGATATGAGGCAATCGCGTTACGGTTGATTCCCATAAAACGTACT
GAAAGCCCCGGTGACTGTTCACCCGCAAGACCCGGCTGGAACAAACCAACAATCCCTTGA
CGCTTTTCACCAACACGAAGCAGCAAGATTTTAGTTTTGCCATCTTCTACAGGAATTTTA
TTTGATGGAATAAGTGGAATACCGCGCCATGTAATGAATTGCGAACCAAACAGACTAACC
GTTGGAGGCGGTACACCACGGCGTGTACATTCACGGCCAAATGCTGCAATCGCATCAGGG
TGTGCTAAGAAAAATCCCGGTTCTTTCCAGACTTTACGTAGCAAATCATCAAGATCATCT
GGAGTAGGTGGGCCATTTAAAGTCGAAATACGTTGGTCATCTGTCACACTTGCCAGTAAA
CCGTATTCAGGGTTATTGATAAGCTCACTTTCTTGACGTTCTTTAATGGTTTCAATGGTT
AAGCGAAGCTGTTCTTTAATTTGGTCATGTGGGCTGCTGTAAAGGTCGGCTACACGTGTA
TGCACATCTAAAACTGTAGATACACCATTTAAAAAGTATTCCCGTGGCTCAGGGTCATAA
TCAACAAAAGTTTGAGGTAAAGTTGCTTCATCACGTTGTGTACAAGCGACTTGAATATCA
TCGGTATTATTGACACGGTTTAGGCGATAAATACCTGCTTCAACAGGAATCCATTGAAGT
AAGTGAGTCAGCCAGCGGGGAGTAATTGTAGAAAGCTGGGGAGCTGTTTTAGTTGCATTG
GCCAGTTGACGGGCCGCATGGTCCCCAAGTGCAAGTTGGGCTTTGTCTGTATTTTTCGCC
ATGAATCATTTTTCCTTATTACATTGGCTTTTTGAAAATAAAAATTCTAGGATGTATATA
AACTAGAATTAGTTCTGGTTTTAAAATTAAAATCGCGTTATAAATTTTTTAAATACTGAG
CTTATTAATGAGTTATCTATTTTCTAAATAAAAATATATTTAAACTAGAAATAAGCATTT
TATTAATCTGCACGTTCTTTGTTTATTTATCTCCTTATCTATTTATTTCACATCTATAGT
TTTTAACCAGCAATATGATTTTTTTGATAAGACTCATTCGGTGACTGTAAAATCTGGCTA
CCTGCAGCAACACTATGGGTTAGCCAAACATTCCCCCCAATAATTGACCCTCGGCCAATG
GTAATACGGCCTAAAATAGTGGCACCTGCATAGATCACGACATCATCTTCAACAATCGGA
TGGCGTATATAGTCTTTTTTCAAACCACCATCATCATTGGTTTCAAAGCGTTTTGCTCCA
AGGGTCACGGCCTGATAAATACGAACGCGTTCCCCAATCACACAAGTCTCACCAATCACC
ACACCCGTACCATGATCAATGAAAAATCCTTTACCGATTTGTGCACCTGGATGAATATCA
ATACCTGTTGCAGAGTGAGCCAACTCCGAAATAATGCGTGACAATAAAGGCACTTGAGCA
TAGAGCTGATGGGCAATTCTGTGATAAATAATCGCAAATATGCCCGGATAGCAGAGTAAT
ACTTCGTCTACACTATGTGCTGCTGGATCACCTTCATAAGCCGCCCGCACATCACCGTCT
AAAAGGCGCCGTATAGAGGGCAAAGTGTTGGCAAAATCCTGCACAATAGTTTGAGCAAGT
TCTTGTGGCTGCTGCACTGGGCTTGAATGACTCAAATATCGTTTCGCTTCATAATTTAAA
GCCAGTTGTACTTGAGCATGTAAAGCTGTTAGTACCCGATTTAAAGTATAGGCAATATAA
GAATCTTCAGTTTCCTGACGTAAGTCGGCAGGGCCTAAACGCATTGGAAATAAAATCCCG
CACAGGTCATCTAAAATGGCCTTTAAAGCTTCTTTAGATGGAAGTTCACGGCCCCCAAAT
TCTTTGGTCCTGTGTTGCTGCTGACGCCAGTCATGCCTTGCTTGTTGTAAACCTTGTACA
ACCGCATTAATGTTCCATTGAGTCACAAGCTTTCCTTGATTCACTGAAAATTGATTGAAG
TATTAGTCTTGTTGCCAAGGAAGTTGGTGGATGCGCCAGCCATTTTTCTGATTACGCTGT
TGCTGTTCATTTAGATCACCTTCAAAGCCTTCAAGAACGTTATAAATGTGTTCAAAACCT
GCATTAAATGCGGCTTTGGCGGCTTGTGCTGAACGGTTGCCACTACGGCATAACAAAAGA
ATGGTTTTGTCTTTACCAACTTTTGATTCAAGTTCTTTTAAAAAGCGTGGATTACGATTA
AATGACGTGCCTGTTGCCCAAGCGACATGAATACTTTCAGGGACATAACCCACAAATTTA
CGTTCTTCATTAGTACGCACATCAACTAAAACGGCTTCTCCTTGTTGTACGAGTTGCCAT
GCATCAACAGGTGATAAACTGCCACTAAAATTTAGTTCGTGTTCTTGTGCATATTGCTGT
GCTTTAGCAAGGATATCTTCGGCTGAAAAGGACGTATTTGAACCATTTGAGATAAAACTT
TGCGGAGTATCAGTATTTAATTTAGCGTTCATTGAATATATCCTTATCTTTGATTCAGAT
TGTTAAGGTTCAATTTACGCGGTTTTAAATATAAGCAAAAATAAGGAATATCTATTTATA
TATATTATTTTGATAAATAAGGGCGATGAATATTTTATAAAAATAGTATTAGTTAATCTT
ATAAAATTATTAAAATAGATTTAATAAATTTTAATGGTTAGTAAAAAACCGTGTGAATTA
AAATAATCCACACGGTTTTAAATATTAAGCAAATCCACCATTTACTCGAATGACTTGGGA
GTTTACCCAGCGCCCATCTGGACCAGCCAACATGGCCACTACATCAGCAATTTCGTTAGG
TGTTCCGATTCGTTCCAATGGAGCAAGTTTTGCAATCGCCGCCACTTGCTCTTCAGTTTT
TCCATTATAAAAAAGGTCAGTGCCTATCGGGCCGGGCGCAACGGCATTTACAGTAATATT
CCGTCCGCGTAACTCATTTGCTAACACATGTACCAAACCTTCAACACCTGCTTTTGAAGC
AATATAAGGGCCATATGCCGGAAAAGATTTGGCAATTACACTGGTTGAAAGCGCAATAAT
CCGGCCACCATCTGGCACTGTTTCGGCCGCATGCGCCAATATTAAAAACGCGCCACGTAA
ATTGGTATGAATCACTTTGTCGAAATCTGGCAGGCTTTCAGGTGTAATTTTTGCCATAGG
CATAATACCAGCACTATGAACTACCACATCTAACTGACCGTTAATCGCTTTAGCTTCTTG
AAATAAACGGCTCACCTCATGTTCATTTGCAACGTCCGCTTGAATAGCTGAGGCTTGACC
ACCTTGCTCAATAATATGTTCTACAGTGGCTTGAGCATGCACTTTATTACCAGCATAGTT
AACAATCACATAAAAACCATCTTGAGCTAAACGTTCTGCAATAGCACGGCCAATACCACG
TGATGCGCCAGTAACCAGAGCTGTTTTTCTTGAAATATTCATTTTTAGATTGCCTGTTTG
AGTAAGTATGGCTTATTTTAATAATATAGAAATATGGGATAAATCATCAAAATTGGATAA
GATAATTCCATATAAATTAATAATAGGTAGGGTTAAAAGCGAGCACCATGGATAAATTTG
ATACCTTGCAACTTTTTACCCGCATCGTAGAGCTGGGTAGTTTTAGTCAGGCAGCCGATC
AGCTAAATATCCCACGTGCTACAGCAAGTAATGCCATTAAAGAGTTAGAGAGTAATTTAC
AGTGCCGTTTACTAGAGCGAACGACTCGGCATGTAAGGCCATCACTAGATGGACAGGCAT
TTTATGAACGCTGCACACAAATATTATCGGAACTTGATGATGCCGAATCATCTTTACGGA
ATGTAATTGCTCAGCCCCGTGGTTTATTACGTGTCGATTTATCAGGCGCACATGCAACTA
AAATTGTTTTACCCAATATCGATCAATTTCATCAACTGTATCCCGACATTGAACTGGTAA
TCAGTACGGGGGATCGCTTGGTTGATCTGATTAGGGAAGGCATAGACTGCGTGGTGAGAG
CGGGACGTTTGGATGATTCCACTTTAATTGCTAGACATTTGATCGATATGCCGCAAGTGA
TTTGTGCAAGTCCTGACTATTTAAATAAACATGGAACGCCAGAGCAACCAGAAGATTTAT
TATCACATTATTGTGTCAATTTCTTTTCGACATCAGGCGGACGGAATTATCCATTTGAAT
TGATGGTGAATGGCAAAAAACAAGATTATTTTTTGAAAAGCTGGATCGCGGTAAATGACG
CTGAAAACTATGTATTATCTGCCTTACAAGGGGCTGGCTTAATTCAAGTACCGCGCTACC
ATGTGGCAAATGAATTAAAAAATGGGCGTCTGGTTCAGGTTTTATCTGAGTGGGAAATCC
CGAAGATGTCAGTTTCTGCATTATATCCGCAGCATCGGCAGCTCTCGCCACGCGTACGAG
TTTTTGTCGCTTGGCTGAGTGAGTTATACACGGGCTATTTTGCCAACTTTGAATACCCGC
AAAAATGAAATATCTTGCGGGTAAGTCAAAAACTAAATGATATTTTTAAGACTGATTCTG
CAATTTATCTTGAGTCTTGGTCTCAAAATCACTCGCATCATGGCGTTCATGCAACTGCGT
AGTTAAATCACCAAAAGTACGATTGACCATACGGCCACGTTGTACCGCAGGGCGCTCTAA
AATCGCATCTGCCCAACGTTGAACATTTTTATATTGATCGACACCTAAAAACTCCGCGCC
GTTATACACCCAGTTTTTAACAAGACCGCCATACCAAGGGAACGCTGCAATATCAGCGAT
GCTATATTCAGAACCAGCCAAATATTCGTTTTTTGCCAGATGCTGATCTAATACATCAAG
TAAGCGTTTTGTTTCCATTGCAAAGCGGTTAATCGCATATTCAATTTTAACAGGGGCATA
AGCATAAAAATGTCCAAAACCACCACCTAAGTAAGGTGCACTGCCCATTTGCCAGAATAA
CCAATTGAGGCATTCAGTACGTGCAGCAATATCAGTCGGAATGAATGCTTTAAACTTTTC
AGCCAAGTAAAGCAAAATTGAGCCAGACTCAAATACTCTTAATGGCGGGTTTTGGCTATG
GTCAACCAATGCTGGAATTTTAGAGTTGGGATTAATTTCTACAAAGCCACTGCCAAATTG
CTGTCCTTCTCCGATTTTAATCAGCCATGCATCATATTCAGCATTTTTATGTCCTAACGC
TAAAAGCTCTTCTAGCAAAATAGTGACTTTTTGACCATTAGGCGTTGCTAAAGAGTAGAG
CTGGAGGGGATGTTTCCCTACAGGAAGTGTATGTTCATAACGCGCACCTGAGGTAGGTTG
GTTTAAATCGGTTTTCTCTCCAGTCCATTGCCAAACTTGTGGAGGAATATAGTTTGAATC
ACTCATTTTTTATCTCATGTTTGGTGTAAATATAAGGATTTATTTATGTCGCAAGGCAAG
CCATTTTTGTACAGACGGACGTTGCCATTGCTGTAATGCATAATTTTTTAGGCGCTCTGA
TACAGCATCACCATTTTGAATAAGGCGTTGCAACATCAGGGCAAGTTCAGCATCTACAAT
GCTCCATGAACCAAAAAGAAATTCGGCATCAGACGCAAGAAGTTTTTCTGCAACAAAGAA
AAGTTTCTCGGCTGCTTTTTTGCCTTCTTCTGAAAGTGGAGTGGACTTGGGCTGAATAAA
AATAACATCGGTTGGACGCTCAGTTCTTAGTGCCACTAAGTCCGATCTGAGCCATGCTTG
AATTTGTCTTGCTCTTGCGCGAGCTTGAATATCTTTTGGATAAATAGCTGTGTCTGGATA
AAGCTCTTCAAGATATTCCAAAATGGCAGAAGATTCTGATAAGGCAAAATCGTTATGCTC
AAGTACAGGCACTTTGGCAGTTAATGACTTTTCTACGAAAGATGTTTCAAACTGGCCTTG
CTGACCTAAGTCGATGGTTGCTATTTCAAATGGAATTTGTTTTTCATGTAGTCCTACAAA
AACTGTAAATGCATAGGGACTTAGAAATTGTGAATCTGTATATAGCTTAAAATACTCGTT
ATTCATTGTTATTGTCCGTGTGATAAACAGATGGGTCTAGTCTAAGTGAGCTAAGCCAAG
ATTGGGTAGCTTTTTTGTGGAAAAGCTTTATCGGTTTTTGAACTAAGCTATTTCAGTGGT
CAACGTTAGGGTTTAATGTGCTGAAAATGTTGACGGACAATGCTAAGCCAAGCTTGTACT
GCTGGTGAGACAGGAAGATTCTTTTTCCAAGCCATCACTAAGTGCCACTGAATATTTGGT
TTTTCGAGTGGCACTGCTGCAAATAAAGTTGGGTCAAGCATGTCTGTATAATATTGAGGA
AGAAGCGCGATTCCCATACGTTGTAGCACCATGTCTGCCAAAAGGTGCCATTGGCTGGTA
CGGCATGCAATGGTTGGGTAAAAACCATGCTGCTTACAAGCATCGAGAATAATACTGTTT
AAAGAGAAATTTTCAGGAAACATTAAAAATGATTGGTGTTGTAGCTCTTCTAGATTTATT
TTTTTGCGGGTTGCCCAAGTTGCATCACGACGTAAAAGTACCATTAAAGGGTAGTTACAT
AACTCGATGCTATTAAAAGTTTGTTCATCAAAAGGTTGCAATAAAACACCAACGTCTAGC
TCATTATTGAGTAAAGCCTGTTCAATACCGCGTGAACCCACTTCCATAAAAGCTAATTCA
ATATCTGGCCATTGACGATGAAAGTCAAATAGGGCAGTCGTTAGGAGCTGGGAACCTAAA
GGTGGAACGCCAAGTTTTAAAGTACCTGTTTTTAATTGTTGATAGTTTTCTATTTCAAGA
AAGATGTTTTGCTCTGCCTGAAGAAGTTCGACCGCATGTTGATAAATACGCTCTCCAATT
TCAGTTAATTCAATTTGTCTTTTTCGTCCATGATCGGGTTTAACCAAAAGCTGTACCTGA
AGCTGCTCTTCGAGTTGTTGTAATATTTTACTAATGGTGGGCTGAGTCAGATATAACTCT
TCAGCAGTACGGGTAAAACTTTTAGTTTTAACCAGAGTAACAAAGCACTGTAATGATTTT
AGAGAAAGCATAATAAAGAATAGATTATTCCATTTTGGAATAATATTAACATGAATAATT
CATATTTAGCAGGTTTAACCAAGCTAGCATAATAGTGTAGTTAACCATTTAATTTCGAAA
AATGAGTACTGAATCTGCTTCTGGAACACCCTCACAACCATCACTGTTCGTGTTAGTTAA
ACAAATTCTCATTTTGGCTGGATTTTGGTGGATTGGATATCTCTTACACCAAAAACTCGG
TGTACCTGTCTCGGCAGGTATTTTAGGTATGTTTTTATTGCTTTTATGCCTGTTCTTTAA
AATTATCAAAATGGATCAGGTAGCAATGGGAGCAACTGTGGTTTTAGGTGAGCTATTACT
GTTTTTTGTGCCTGTAGTCGTTGCCGTTGTCCAGTATAAAACCCTGTTTATGACCGAAGG
ATGGCAAATCGTCTTAAGCATTGGGGTTGGGACCATTTTAGTCATGTTAAGCACTTCACT
GACTATTCATTATTACAATCGTTTGAAGGCTTACTTACAGGCTAGAAAACGTCTTCAACA
TAAGCATATCTAAAGAGCATAATGACATGAATATCTGGTCAATTCTTTGTCTCATCTGGA
CTTTGGCCGCCTATGTTGTGGCAAAGCGAATCTATCAAAAACATCCAAAACTTTGGTTAT
CACCCGCAATTAGCGTGCCTGTACTTACCATCATTTTGATGACGATTTTTGGAATTTCAT
ACCAAACTTATTCAGAAGATACCCAGTGGATTGTTAATTTATTAGGTCCTGCAACGGTAG
CTTTCGCTATACCGATTTATCGCTATCGGGAAACGATTCGTAAAAACCTCGGAGTTCTTA
CGATTGCGATTATTGTGGGCATGAGTGTAGGCGTGATGACTGCCTATAAAATGGCGCAGT
GGTTCCACTTTAGCCCTGAAGTCACCAACAGTTTGATGGCACGTTCTATTTCAACACCTT
TTGCCATGATTTTAGCTGAAGATATTCATGGTTCGGCGGCATTGGTTTCCCTATTTACTG
TTATTACCGGTTTGGTCGGTATGATTTGCGGCGATGCAATTTTAGCGATTACTAAAATCC
GTTCTAATGTAGCAAATGGGGCAGCTTTCGGAAATGCAGCCCACGGTTTTGGTACAGTTA
GAGCACAGCAAAGAAATAGTGAAGAAGGGGTGATTGCCAGTTTAACCATGGTTATTGCTG
GTATTTTAATGGTGCTGATTGGACCATTTGCGATTCATCTATGGTTGCTGTTGTAAGGTT
TACCTACATTGATTTGGCGTGCTGTTGAATAATCTTTGATAATTTTTTGATAGCTTGTTG
CATCAGTTCGGGTTCAAAATCCCCTAAACCGACAATCAGACCCGAACGTTGCTGTTCTTT
TGAAAATGTCGGTGAAATTGCTTTGATGGCAATACCTGCATCGACTGCCGAGCTTGCAAC
GTCAATATCATTAATATGTTGAGCAAGCCATAACACCATATGCATGCCTTGATCACCCGG
CTGTAACCAAGCCAGTTCTTGAGGTATGTATTTTTCAATCAAGCCAATAATGTGTTCACG
GACTTCCGCATAGACATTTCGAGTACGTCGAATATGTCGTTCCAAATAACCCTCTTGAAT
AAAAGCAGCCAAAACGTGTTGGTCCGCAGCAGGCGGGTGTCGATCAATTAAGACTCTAAG
CCCACAAAAAGGAGCTACCAGTTCTTTAGGCAACACTGCATAGCCAAGTCTAAGAGAAGG
AAATAGGACCTTACTGAAAGTCCCAAGATAAATGACTTGGTCAGGTGCCATGCCTTGCAA
AGATGGGAAGGGCTGACCGTTATAACGAAGTTCACTGTCGTAGTCATCTTCAATGATCCA
TGCTTTTTGCTGTTTTGCCCAAGCTAATAAAGCTGTACGTCTTGCTAGACTCATTGGCAT
ACCAAGTGGATATTGGTGAGACGGTGTCACAAAAGCAGCACGTGCATGTTTAGAAAGCTT
AATTCCGGTTTCAACTTGAATACCTTCTTCATCGACAGGAACACGCACCATCCGAATGTT
TTGTACAGCATGTTCAAAAATGGCTGTTGTACCCCGATAAGCTGGATCTTCTATCCAGAC
TTCATCTTTTGCTTCAAATAAAATTTGGCTGCAAATATAAAGGGATTGTTGAATGCCGGG
TGTAATTACGATTTGGTCAGGTTCACAATGGACAGAACGGGATCGACGTACATAGTCGGC
TATAGCAATTCGTAGTGATAACACGCCTTGGGGTTCACCATATCCTGAAGGAACACCTGC
ACCCCGTGATCTATATTTATTACCAAATTTACGCCAGATATCACTTGGTTGAGTACGACC
GACGGGGACAGATACTGCAAAAGGAACATGGGGAAGTGGCTTAAATTCATCAAGCACTTT
GGCATAAGAACGTGCCGATTTGGTCAAAGATATCGAGTTAGGTTTATTTTCTTTTGAGGA
ATGTTGTATTACAGATGTTTTAACCAAAGCATGAGACACATAAGTGCCAGTTCGTGGTTG
AGAGTCAAACACACCTTCAGCTAAAAGCTGATCATAAGCTTCAATAATGGTTCCGCGAGC
GACACCTAGGGTTAAAGCCAGTTCACGAGAAGAAGGCAACGGATCGCCGGGTTGTAAATC
ACCACTTTGTACAGCTTCACGTAAAGCTTGAGTCAGTTGAGCACTTATCTTTCCTTTGCT
TTTATCAATCTTTGCAATAGACGGGAGTTCCACAACTTTTGCCATTCTTGCCATAATTCT
GGTCTACTTAAAAAAATACAAAGTGGTTCTTTTTAATAAACCACATAAACCAGAAAATTT
ACAACACAAAATATAAATAGCCCTGATATTTACAGCGAGGTTTTTAGCCATGTATATCCC
TGATGATTTTGCAGAAAACCGTTTGGATGTATTGCATTCTCTTATTACAGAACATCCATT
TGGGGTGCTTTTTACGCATGGAAGTAATGGCTTAGATGCAAATCATCTTCCATTCGAGTT
GCAAGCAAATGAAGGGAAATTTGGCATGCTACATGCCCATGTGTCACGAAATAATTCTGT
TTGGCAGGACATTAAAAATGGAGATGAGGTGTTGGTCGTTTTTCAAGCAGGCGATGCTTA
TATTTCACCAAACTGGTATCCATCTAAACATGAACAGCACAGACAAGTACCGACGTGGAA
CTATAGGGTTGTGCATGCTTATGGCAAAGTGACAATTCGAGATGACGAACGTTACGTTCG
CGGTGTTGTGGCTCGTTTAACCCGTACTCATGAAGCATCTCAACCTGAACCATGGAAAAT
GTCCGATGCACCAAAGGATTATCTTGAACTGATGTTAAAAGCCATTGTAGGTATTGAGAT
TGAAATTACCAAGCTGCAAGGGAAATCAAAACTTGGGCAAAACAAAGAACGCCGAGACAT
TTTAGGTGCGGCAGATGGCCTATCGAAATCTGGTCATCAAACTATAGCGAATGCCATGTA
CAGTGTGGCTGAGTTAAATAAATAATTTTGAAAATATAAAAGCTTAATATCAATTGAGGA
GATAAAGATGTCTTTGACTACACCTGTTGAGTTATTGGGTGAACACGTTATTTTAAAGCC
GCTAGATGTAACGCAAGCTGAAGCGCTCAAAGAGGCCGTTTGCGATGGGGAACTCTATAA
TCTTTGGTATACCCGTGTGCCAAGACCTGAACAGATGACTGCTGAAATTGAAAGACGTCT
TGATTTGCAAAAATCCGGCTCTATGTTGCCATTTTATATTGAAGACCGAAAAACGGGACG
AGCGCTGGGCATGACAACACTCATGCATATTGAAGAAGCGCATCGCCGTGTAGAAATTGG
TTCGACATGGTACCGCAAATCTGCACAGCGTACGCCTGTAAATACTGAATGTAAAAAACT
ATTGCTAGCTCATGCATTTGAGACTTTAAACTGTATTGCGGTTGAGTTACGCACATCTTC
TTTAAATGTTCAAAGTCAAGCCGCGATTGTACGCTTGGGTGCAAAGCTAGACGGTGTGCT
AAGAAGCCATCAAATTGTGAAAGATGATATTTTACGGGACACTCATGTTTATAGCATTTT
AAAACATGAGTGGCCTGCGGTTCGCCAAAATCTAGAATGGCTATTGAATAAACCGCGTTA
AAAGGAATTTTAAGCAAGCTGTTTTTCTCTTTTTTGGCTTAGCCAGAAGAGAGAAGCTGC
GGTAATTACTAGCCATGGTATTAAAGCCATATTCATTGCTTTCCAGCCGAATAAATCCAG
TAAAGCACCTGCACTAAACGAACAAATCAAACCGACAACAAAAACGGTCATATCGTTAAT
GGCTTGGGCCTTGGCTTTTTCAGCCACAGAATAAGTTCCTGTGAGTAAAGAAGTACTGCC
AATAAATAAAAAGTTCCATCCCACACCTAATAAAATTAAAGAAATAGCAAAAGATGTGAA
CTGAATACCTGAGAGAGCAAATCCGATATAGCAGGCAAATAATAAAAGACCTGCAAACAT
GATTTTAAGCACACCAAAGCGAGCAATTAAGTTTCCAGTAAAGAATGAAGGCAGAAACAT
ACCAAGCACATGTAGCTGAATGACTGTCGTAATTGACCCAAGTTCATGGTGTGAATGACG
CATAGCAATTGGTGTGGCAGTCATACCTAAAATCATGATGCCATAACCTGTTATTGCGCC
AAATAAAGCAACTAAATAGGTGGGTTGAAAGACAATCTGTTGCCACGGACGACCAGCAGT
AAAGTTGGATTTCTGCTCAACTGTATCGGCAATATGTAGGTTAGATAAAATGCCCATTGC
CACAAGTGAGATGATACTAATAATTAAAAATGAACCGATATATTCTAAATGCTGGAATAA
AGGTCCGCCGAAGCGTGCTAAAGTTGGGCCAATCAGTGCTGCAACAATTCCACCTGCCAT
TACCCAAGAAATAGCGCGTGAGCGGAACGCATCATTTGCCACTTCACTGGCAGCAAAACG
GTAAAACTGAGCAAAGGATTGATAGGCCCCGACACATAGCGTACCCAGAGCCAGAAGCAT
GAGTGAACTATAAAAAATACCAATTGATGCGATAATGCCGCCGAGCACACCTAAAAAAGC
ACCGAATAGAAAACCGTTACGCCGTCCAATATGTGCCATGAGCATTGATGCAGGGAACAT
TATTAAAGCCGTACCCAAAAACATAGAGGCGATAGGCAGCGTTGCAAGTGTTGGGGTATT
TGCAATATTTGCCCCAGCCAAGCCACCAATGGTCATGACCATGACAGAAACGGTTTGGAA
AAGTGATTGGGAACTCGCCAAAATTAATACTTGGCGGTGCATGGTGTTTTGAAGCATGAG
AGCCTTTAATTATATGTGTTAATCGATGAGTTTGGGTGCTGAATTTTTATATAGTGAGCA
AGTATCAACAGCTCAGCTTGAAAATGTTGAGGTGTTTTTGGTAGCAGGCATAACAATATT
TCTTTTTCATAAACTATTTCTTATCAAGTAATTGTAGCTAAATAATCAGGGTTGATATTC
TATCATCTGATAATTTGATACAAAACAGTTGCAGTTCCAGTTTTCTAAAAAGTCTATTTA
TCTAAGACATTTAATGTGTCTATTCCCTCAAATTCTTTTTCAGCCACCTTAAAATAGATC
ATTAACCTGAAGTTAATAACTAACGTAGTAGGTTGATTGATCGAAATTCCATAAAGCGTT
TTTATAGATTCAGAACAAAACTGCGATCTATAGGTAAGTACATGGAAGGATCAGTTCAGA
ATAAAGAACGATTATGGACAAAGCGGCGGCATGCCAAACAACTAAAACTAGAGATGGCAA
ACCAATATATCGATGGTGTGGTAATCCCAACTCAGGACATTATTAAAGTTTTAGAAACCC
TGATTACACCGGGTGACAAAGTTGTACTCGAAGGGAATAACCAAAAGCAGGCAGATTTCC
TTTCGCGCTCTTTAGCACAAACCAATCCAGATATTTTGCATGATTTGCATATGATCATGC
CGAGCGTTGGGCGCTCGGAACATCTTGATCTGTTTGAAAAAGGCATTGCGCGTAAACTCG
ATTTTTCTTTTGCTGGCCCACAAAGTTTGCGTATTAGTCAGTTAATTGAAGATGGTTTAC
TAGAGATTGGTGCGATTCATACCTATATCGAACTATATTCACGTTTGGTAGTCGACCTCA
TTCCAAATGTGGTGCTCTCAGCGGGCTTTATGGCAGACCGTCAAGGCAATATCTATACAG
GCCCAAGTACTGAAGACTCTCCAGCACTTATTGAACCTGCTGCTTTTAGTGACGGTATCG
TGATTGTTCAGGTCAATGAACTGGTCGATGACGTCTCAGAGTTACCCCGTGTCGATATTC
CTGCTTCTTGGGTTGATTATGTGGTGGTGGCGGATCAGCCATTTTATATCGAACCGTTAT
TTACTCGTGACCCGAAACACATTAAGCCAGTGCATGTGCTTATGGCGATGATGGCAATTC
GCGGAATTTATGAAAAGCATAATGTGCAATCGTTAAACCATGGTATTGGTTTTAACACTG
CGGCAATTGAACTGATTTTACCGACCTATGGCGAGTCTCTAGGTTTAAAAGGAAAAATTT
GCCGAAACTGGACACTGAATCCGCATCCAACTTTAATTCCAGCGATTGAAACCGGTTGGG
TTGAAAGCGTGCATTGCTTTGGTACCGAACTCGGTATGGAAAAATATGTTGCTGCTCGGC
CTGATGTTTTCTTTACAGGACGTGATGGCGCTTTACGTTCCAACCGTATGATGTGTCAGC
TTGCAGGTCAGTACGCCGTTGATTTGTTTATTGGCGCAACTTTGCAAGTTGATGGTATGG
GCCATTCTTCAACTGTTACCAAAGGTCGTTTGGCTGGTTTCGGTGGTGCACCAAACATGG
GGCATGATCCACGCGGACGTCGTCACGATACACCTGCATGGTTAGATATGCGTTTGCAAG
GTGCCAATGAAACCGAAACTTATTTGGCACGTGGTAAAAAGTTAGTTGTTCAAATGGTGG
AAACCTTCCAAGAGGGTGGTAAGCCAACTTTTGTAGAACGTCTTGATGCGATTGAAGTGG
CTAAAACCGCAGGTTTGCCTTTAGCCCCAATCATGATTTATGGCGATGATGTGACCCATT
TACTGACCGAAGAAGGCATTGCTTATCTATATAAAGCAAGCAGCCAAGAAGAACGTCAAG
CCATGATTGCTGCGGTGGCAGGTGTGACCAGTATTGGTTTAACTCAAGACCCGAAAACAA
CAGCACGTTTAAGAAGTGAAGGCTTGGTGGTATTCCCTGAAGATTTAGGTATTCGTCGCA
CCGATGCAACACGTGAACTTTTAGCTGCAAAAAATATTGCCGACTTGGTGACATGGTCAG
ATGGCTTATATCAACCACCTGCAAAATTTAGGAGTTGGTAATGATGGCACAAGTTCAATA
TCAAACGCTCAGCGATAGTCAGCTTTTGGCAGATATGGCAGTCGAAGCGTTAATTGATGA
AGTTAATCTGACACCGAAACCAGCTTTGGTCGATCGCCGTGGCAGTGGTGCACACAATGA
CCTGACTTTGGAGTTAATGGAGCGCTCTGCGAAAAGTTTAGGGCCTATGTTTGATGCGAT
GGCACAAGCTGCAAAGTATCATGGAAAAGTCTGTTTAGGTTTGCGTGAAGACATTGGAGA
AATCGGTCGCCAAGGTGAAAAGACCATGATGTTGGCAACAGATGGTGTAAATACACACCG
CGGTGCAATTTGGGCATTAGGGTTAATGGTTACCGCAGCAGCATTGGCGCGCAGTAATCA
GCAATATTTATCGGCTGTTGAGCTATGCCAGTTAGCAGGCCAGATTGCTCAGCTTGAAGA
TCGCTTTATTCCAGAGCAGGCCTTGAGTCATGGTCAGCAAGTACAAAAGAAATTAGGCAT
CTTAGGTGCCAAAGAACAGGCACAACAAGGCTTTCCAACTATTGTGAATTTTGGGTTAAA
GCAACTTTATCAAAGTCGTAGTAAACCCATGAAAGAAGAGTTTGCTCGCTTAGATGCCTT
ACTTGCCATGATGACAGATTTGACCGATACCTGCGTGCTTTATCGCTCTGGCACATCTGG
TTTAAAGCGTATGCAACAAGGTGCTCAGCAAGTATTGGATTTGGGTGGCAGTTCAAGCTT
AGAAGGTCGACGTGCTTTGCATCTTTTAGAGATTGACCTGCTTCGGATGAAGGCGTCTGC
TGGTGGTGCCGCAGATTTGTTGGCAGCAACCTTGTTTATAGATCGTGTTGAGCAGTCATC
TGTGAAAAATAAAAAGGGATTTTGATTATGGAAACACTTCATTTTGAATTTGTGGCCACA
GAGCCACCTGTAAAAAAAGCACTAGTAGGATGTGTAGGCTCTGGCGATTTAGAAATTTTG
ATGGAACCCGGTGAAAAGGGAAAGACCTCTATTCAGGTAATGACTTCGGTAGATGGCAGT
GCAGCACGTTGGCACAATCTTTTTGAACGGATTTTTACTGCTCAAATACCGCCAGCGGTC
AATATTGATATTCATGACTTTGGTGCAACTCCCGGTGTCGTTCGCTTACGACTGGAACAA
GCATTGGAGGAGATTGCTCATGACTGATATTCAGAGTTTGTTAAATAAACAAGATTTTAT
TGAGCTGAGTGCGAGAGAGCGTGCTAAAGCATTATTAGATGAAGGGACTTTTCGAGAGTT
GCTCGACCCATTTGCCCGTGTTATGTCGCCTTGGCTCGTTAAACAGAATATTGTGCCGCA
AGCCGATGATGGCGTGGTGATTGCAAAAGGATCTATTCAAGAACGCCCAGTGGTTTTAAT
TTCTATTGAAGGCTTATTTCAAGGTGGCAGTTTAGGTGAGGTGGGCGGTGCCAAAATTGC
GGGTGCCTTAGAACTTGCGGTTGAAGACAATCTACAAGGCATTCCAACAGCTGCAATTTT
ATTGTTGGAAACGGGTGGAGTTCGTTTACAAGAAGCAAATCTGGGCTTGGCTGCAATTGC
TGAGATTCAAGCTGCAATTGTGAATTTACGTCAGTATCAACCCGTGATTGCCGTGGTTGC
TGGTAGTGTAGGGTGTTTTGGCGGTATGTCAATTGCAGCTGGACTATGTAGCTATATTGT
AATGACACAAGAAGGACGTTTAGGTCTAAATGGCCCACAAGTGATAGAACAAGAAGCTGG
TGTACAAGAATATAACGCCAAAGATCGTCCATTTATATGGAGTATTACTGGTGGTAATCA
GCGCTTCGCTAGTGGTTTGGCAGATGCTTATGTTGATGATGATCGCCAGAAAATTCGTGA
GCAAGTCATCGATTATTTAACTCAAGGCGTGCCTCAGCAGCATCGTAGTTCAAACTACTC
ATTCTATTTAGCGAAGCTACAACAAGTCGATACTGCTGAGCAGATTACCCCAGCACAGGT
TCAAGCTTTGTATCAAGGAGAGCAAGCATGAATATCGCCGTTGATACATTAAAAGCATCT
ACTCGTGGTGCGCATTGGTTTAAAGCACTTACGCAGGGTTTTAAGACAGTTGAAGGTTTT
CCAGCTTCGATTTGGGTGACTGATGGTCAGATTGATCAGCAAGCGGTGCGCGTGATAGCA
GTTGTGCAAGATACCAATAATCTGTTCCCACGGGCAAAACAAGGAGAAGTTGGATTATTA
GAAGGCTGGAGTTTAGCAAAAGCAGTCGATGAAGTGATTCAAGCCGATGCTCAGGCTGAA
ACTAAACGCGGTATTTTATGTCTGGTTGATGTTCCAAGTCAGGCCTATGGACGCCGTGAA
GAATTATTAGGTATTCATCAAGCTTTAGCGGGTGCAGTAGATAGCTATGCTAGAGCCAGA
TTAGCAGGCCATCCTATTGTCAGTTTATTGGTTGGTAAGTCGATGTCTGGTGCTTTCTTG
GCGCATGGATACCAAGCCAATCGTATTATTGCCTTAAACGATTCAGGTGTTATGGTGCAT
GCGATGGGTAAGGAATCTGCTGCACGCGTTACCTTACGGTCGGTTGACGAGTTAGAGCAA
TTGGCCTCAAGCATTCCGCCAATGGCTTATGACATTGAAAGTTATGCCACGCTTGGTTTG
TTATCTGAACTGTTATCTGTTGAAAACCCTGAACAACCGACAAATGATGACCTTTTGTTA
GCGAAGCAGGTGATTGCACAAGCGTTTAAAGAAATTAATGCTGAGCAATCGAGAGGACTG
GAACAAAGACTTCATGGCCAAAACCGTCAGATGTCTAAAAAGGTCCGTGAATTATTGCGT
GAGCAATGGTCATGAAACTTAAGCTCGAAGCCCATGATTTACTGTGGGGCATGACGGTCG
ATTGCTTGGCCGATGATGCTCCGCATTGGGTGAGAGAGGTATTGCAACGAGGTGATCCTG
TTGTAGTTCGACGGGCAATTACTCCTGTAGATCAGGTGGCTGTGGGTATAAGAGGACAAT
TTCGCTATCAACGATATGCAGCGCAAATGCCAAGATCTGTAATTAGCAGACAGCTTAAAC
CCGAAGCACTAGCTGAAGTAAATCCAAGTCACTTTAAACACTTGGCAGAACGTTTACAGA
GCATTTCTAGCATTATGAAAAACTTTTCAGGATGTTGGGGATATACAGGAAGTTTTGGGT
TTGAACTGGCAACGGGCATTAAAACAGTAACCCAGCAAAGTGACATAGATTTGTTGATTC
GAGCTGAACAACCTTTTGCTAAAAAGCAGGCGATTGAGCTACTCGAAAATTTTCAGCAAG
CAGGGCTGAATGTGGATATACAGCTTCAACTTCCACAAGGTGGTTTGGCGTTAAAAGAAT
GGGCTGGGAATAGCGTAAAAGTTCTATTGAAACGTCCTGATGGTGCTGTTTTATTAGAAA
ACCCATGGAATTAGGGAATAGATATCATGGCTTCAATTTGGGTATATCCGGGACAAGGTG
TGCAAAGAAGCAATATGTTGCACGACTTACCTCAAACCGCTCTAGTTAAAGAATACCTTG
AGCGTGCATCGGATGCACTCAAAGAAGATGTCTTGATGTTAGATAGTCCAGCTGAATTGC
AATCGACACGTGCAGTACAGCTTTGTTTACTGATTTCAGGTGTGGTGAGTTCAGCCTTAT
TAACAGCGGAAAACTTAACACCAGATTATGTAGCAGGTTTATCAATTGGTGCATGGTCAG
CGGCGGTTGTAGCAGGAGTTTTAGCCTTTGAGGATGCCGTTCGTTTGGTTGCCTATCGAG
GTGAACTTATGCAAAACGCCTATCCAATTGGCTATGGTATGACTGCTCTGATTGGTACAG
ACCGTGCAACTGTTGAAACATGGGTCAAAAAGATTTATGAAATAACGCCAGAGGTGTTTG
TCGCAAATATTAATGCACATAACCAGATCGTTATTTCAGGAAGCTTTGAAGCCATGACTC
AAGTTGCTGTTTTGGCGAAGCAACAAGGCGTGGTAGCAAAAAAATTAGATGTATCGGTGC
CATCGCACTGTGAATTATTAAGTCAGCAAGCAAAGCAACTTGCAGCGTCTATGGAGGAAG
TGACTTTAAAGCAGCCTAAAATACGTTATTTAAGTGGTACAACGGCTCGTACGCTTAGCA
GGCCAGAACTGATTGGTGATGACTTGGCTTTTAATATGAGTCGAACTGTAGATTGGGAAA
GTACCATCCAAGCTGCATGGGAGCGAGGTGTAAGGTTACAGATCGAAGCTTTGCCGGGAA
CGGTGCTTACTACACTTGCACGTCGAACATTTAAAGAAGGAACTGTATTGTCATTTCAGG
GAACACGTTTAGACAGCATTCAGTTAGCAATGCAAAATGAAAATAATGCTTCTTTGTAAT
TACAATACAAATTAAAAATTGAGTAATAACCCAAGGATATGAGGGATTTACAATGATTAT
TTATGGAACAGCAATATTAGCGATCTGCCATTTATTAGGTGACTATCTTGGCAACACCTT
AGGCATGGTATTAGGCGTTAAAGCCAATGTCGGTGGAGTGGCTATTTCGATGATTCTGTT
AATCTTATCTAAAGAGTTATTGGCAAAAAAAGGTTATTTACCTCAAGTCACACAATTTGG
CGTCTTGTATTGGTCAGGTATGTATATTCCGATCGTTGTGGCGATGTCAGCAGGTCAAAA
TGTCGTTGCCGCTTTATCAGGTGGTATGTTAGGGCTGATTGTCTCTATTGCATCGTTGAT
CGGTACGGTTTTAGTCATCCGTTATTTAAATAGAATTAGTGGCGACTATGAAACTTATGA
ATGGACGTTAGAAAGTAAGGAAAAAATAGCCTAAGCAAACATAAACTACAAAAAGTTCAA
TCAAAAAGGATTTAAATGATGGACGCTATAATTGCTGTGTTATCAAAAAATGCATTAGTT
ACTGCTCTTGCCGTAACGGGTTTAATGATGTTCGTTTCCCATCTACTCTCAAAATATTTG
ACGAAGGGAAAATTACAAAGCTCTGCAATCGCGATTACTTTAGGTTTAGTAGTAGCTTAC
TTTGCAGGAGTTTATACGCAGGGAACCAAAGGCGTTTCGGACATCGCTATTTTTTCTGGT
TTTGCGCTGTTGGGCGGAGCCATGATTCGTGATTTAGCTATTGCTTCAACTGCATTTGAA
GTTGATGTGAAAGAAGTAAAGAAAGCGGGCAAAATTGGTCTAATTGCATTAATGCTTGGT
TGTGTTGTGCCTTTTGCAATTGGGGTTTTGATTGCATGGAGCATGGGCTATCGAGATCCC
ATTTCGATGACAACGATCGGTGCAGGCGCAATGACTTATATTGTTGGTCCGATTACAGGA
ACCGCAATTGGCGCAAGCTCTGATGTGATCGCACTTTCTATTGCGATTGGATTAATCAAG
TCAGTTTTCTTTATGGTAGGGACGCCACTGCTTGCGAAATTTATGTATTTAAAAAGTCCA
CGCTCTGCCATGGTCTTTGGCGGTTTGGCAGGAACAACCAGTGGCACCGCAGCAGGCTTA
GCTGGTACTGATGTTCGATTGGTACCTTATGGCGCTTTAGTTGCAACCTTCTATACAGGA
CTTGGCTGTTTACTTGGACCTTCTGTATTTTTCCTAACGGTTAATGCAATTTTTGGATAA
ATTTTTGAAAATCGCACAACGGCAACTCATTATTCTTTAATAAGTTGCCGATATTTATCT
TTTAAAATTAGAAGCAAACATACGACATTCAGCAATCAGAGCAAGTAAGTTTGGATCGCG
TTCTTTACTTTTTAAGAAGACCAGACCGATTTCTTGTTGCATGTGGTATTGCTGTTTTAG
CGGAATAAGTTTTACCGAACTTTCATAAACCGCAGAAATACGACCAGGTAATAGTGCGAA
ACCTACACCTGAGCTAACCATACTAATTAAGGTAAAAATATCATTGACCTGCAAAGCAAC
TTTAGGTGAAAAACCGGCTTTTTTAAAAATGATGTCGCTGTCGTTATGAGTTGCAAAACC
CTTGGTTAAAGTTAAAAAAGTTTCTTCTTTTAAAAGACTTAAATCAATGTCTTTAAAATC
GGCATATTTTGAATCTTTATTGACTGCCAAAAAAATGTCGTCTGAAAACATTGGCAAAAT
TTCAAAGTCATCATCTTGAGTGGTTTCATTTAAAGCCACGATAATGGCATCCAGCTCAGT
TGCTTTAAGCTTTTTCACCAAATCCTGATTTGAACTGAGTAATAATTGAATATCAAGCTC
ACTACGTCTGAGTTTAAGACCGCTAATCACATTTGGAATTGTATTTACCGTCAAAGAATA
AAGAGACCCTAAATGTAAAACCTTGGCTGCAAAGCCAGCGGCTTCTCTGGTTTTATTTAC
GGTGATAAAAATGTCTTGTACGATTTTTTGCGCCCGTTCTTCAAATACATAAGCACTTTT
TAAAGGAATGAGGTTACGGCCTTCATTTTTAAAAAGAGGACAACGTAAAGCGCTTTCTAA
AGAGTGTAGTGCTTTATGAACACTGACATTACTCAGTTGCATTTCTGCCGCGGTTTTAGA
CAAGTTGCCACAGCGCATAAAGGCCAAAAAAATCTGTATTTTTTTAAGAGTCAGTTCTTC
ATCTATTTCCATATTAACATCCAGATATTCTTACCCTTAAAATCGCGCTTTAAGATGAAA
CTATCATAAATTAAATACTTTAAAATTGTGCTTAGGTCGAAGCATCACTTTACAGGCTTG
CTTCGACCCTTTGTTGAATAGTTTTGATGACTTGATCTAAAGCAGCTTGAATTTTTTCGT
TCCACTCAAAAGAACAATTGATTCTTAAATAATGTTGCTGTGCGGGTAAGACACTAAAGA
GTGGGCTTGGCGCAACACCAATATCTTGTTGGATGAGTTCTTCATAAATTTGCATGCTAT
CGAGTTTATGAGGCAATTTAACCCATAGAAAATAACCGCTTGGGTAATAATAAATCTCGC
AGATCGCGGGCAGATGTTGCTTCAAATAGTGGTAAAACTGCTTTTTATAACGTTCAAGTG
AAAGTCTAAGTGTGCGCAAATGCTTTTCATAATGATGATGAGACAAGAACTCAACCAAGG
CATTTTGGATGAGTGCATTCACTGAAATAGTACTCATGAGCTGCAAGTGTTGGATATGGT
CCGAAAATTTACCCGCATAGACCCAACCTACCCGAAAACCTGCCCCTAAAGTTTTAGAAA
ATGAAGAGCAGTGCAGTACCAGATTTTGTTGGTCAAAGTACTTCATCGAGAGTGGTTTTT
GCCCGCCATAATAAAGCTCTTCATAGACATCATCTTCAATCAAGTAAATTTGGTGTTCAT
GAAGCAGTTTGGCAATTTTATATTTAATCTCATCACTGACCGTAAACCCAATCGGATTAT
GGCTATTTAACATGAGCCAACATACTTTAATTGGATATGTATGAATAACCTGCTCAAAAG
CCTCTAGGTCAAAACCATGTTGTGGATGTTCGGGAATGGTAATGACCTTAAGCCCTAAAC
GTTCAGCAGCCTGCCAAGCACCGTAAAACACGGTTTGTTGCAATAGAATATAGTCACCCG
GTTTGGCTACTGCTTGTAAAGAAAGATTGAGTGCATCTAATCCTCCAGATGTAATGACAA
TGTCATCTGGATCGGTCTGTATGCCTTGCATACAGTAGCGCTGAGCAATTAGTTTTCTTA
ACGCTAAATTACCGGGAGGTAGGCTTGCTGTCTGGTCATAGCTTTGCCTTTGCCGTGCAA
GTTGCCCCATAATTTGAATAAGTTTGGGAGCAGCTAAAAGTTGACTATCAGGAAAAGCTG
AACCAAAAGGCACAACAGACTCATGTTGAATCGATTTAAGATATTTAAAAACTAAAGAAT
TAATTTCAATTTTAGAATTAAGTGAAACGATCGAATATTGTTCCAGTGGCTTTAGTGCAA
TTTGCTCGGCAACAAAATAGCCAGACTTTTCCTTTGAATAGATCAGACCTTGTGATTCAA
GCTCCTGATAAGCATTCATCACAGTCATTAAACTAAAACCAGAACGTTGGACCTGATCTC
TTAATGAAGGTAATTTCTCATGTGCATTTAAAGTGCCGCTTTCAATAAGTTGGCGAATGC
TATGGGCGAGTTGTTCTGATTTATACATGTATGGGCTGCACGAAATAACAAAATAAAAGA
TGCACTGAACCAATAATAAATGCCGCTTGCAGAATCTACAAACGGCATTTGTTTATAAGG
ATGGGTTTACTTTAAGTAAGGGGCAGCATAAATCAATATCACTTTAAACAAACCCGCAAT
CACAGCTAAGGCTAAAAAACCGCCAAGCCATAACAGAATAAACCATTGGGTTTGACTGAG
TTTAACTGACGACTTTTTCATAACACCCCCGTACCTTAATGATAACCTTCATCACCTACA
CGAACTTTGTCACGGAATACCCAGTAAGACACAATGGTGTAAGTAATAATGATTGGAATC
AGAATAAGCGCACCCACTAAAGCAAACATTTGACTGGAATGAGGCGCTGCCGCTTGCCAA
ATCGTAACTGATGGTGGAATGATATTTGGCCACAAACTAATTACAAAACCAGTAAAGGCA
AGGAAGACCAATGCCAAGGTATATATAAATGGTTTGTGATCTTGCTGTTTTTTACATGCC
GATAAAATCAGGCCAACAAACAATAAGACCAAAATAGGCACTGGACTAAAATAAAACAGA
TTTGGTAAAGAGAACCAACGATCTGCAATTTCGGGGTGTGTTAACGGCGTATATAAGCTG
ACGGCACCAAAGATAATGAGCAGCGCAATAATTAACTTTGGCATCAGCTCATACATACGT
TGCTGCAAGCCTTTTTCAGTTTTTAAAATGAGCCAACCACAGCCTAAAGTGGCATACATG
GCAACTACACCAATACCTGTGAAAATGGAGAATGCAGTAAGCCAGTCAAAAGGGCCACCG
GCAAAAATACCGTTTTCAGTTTTAATCCCTTGAATATAGGCCCCTAAAATAATCCCTTGG
AGGAAGCTCGTTAAAACCGAACCCCAAATAAAAGCTAAGTCCCAAAGGTGTTTGGTCCGA
TGAGCTTTAAAACGGAATTCAAAAGCAACTCCACGGAAAATCAAGGCAATGACCATGAAA
ATAATAGGCAGGTAGAGCGCAGATAAAACCGTTGAATAGACCAGCGGGAAGGCTGCATAC
AGGCCAGCACCCCCAAGTACCATCCAGGTTTCATTACCATCCCAGACAGGAGCGACGGTA
TTCATCATCACGTCACGTTCTTGGCTATTCTTAATGAAGGGGAACATAATCCCGATTCCT
AAGTCAAAGCCATCCATGACCACGTAAATTAAAACACCTAAACCGATAATACCGACCCAT
ATTAAAGAAAGATCAATCATGACGGTTCTCCCCAGAGTTTTGTTTGCTGTCAATATTTTC
ATCAACTGCACTAAGTGGACGCATCGGTGTTTTAAAGTGTCCTACGCCGCCTGCTTCCAT
ATTTGGCGTGTCGATAAATACAGGGCCTTTATTAATGAGTTTTAAGGTGTAGTAAATTCC
ACTACCAAAAACGATGGTATACACCACCACAAAAATAAAGAGACTTAGACCCACCTGATC
TGCTGAAACAGTATGTGATAAACCATCTTTGGTTCGCATAATGCCATATACCACCCAAGG
TTGACGGCCTACTTCGGTAGTAATCCATCCAGCCAACATTGCCACATAGCCTGCAGGCCC
CATCACTACAGCAAATTTATGAAACCATGATGTTTCATAGAGTTTTCCTCTTTTACGTAA
CCAAAGAGCAATGAGTGATAAGGTGACCATAAGGACGCCAAGACCCACCATGACACGGAA
ACTCCAGAAAATAATGGTCGAGTTTGGACGGTCTTCAGGTGCGAATTCTTTTAAGCCAGT
CACTTGCCCATCTAAACTGTGAGTCAAAATTAAGCTACCTAAATATGGAACGCCCACTTC
AAAATGATTTCGTTCTTCTTTCATATCCGGAATGGCAAATAACAGTAGCGGCATAGGCTC
GTTATGATTGGTTTCCCAGTGGCCTTCCATAGCAGCAAGTTTGGCAGGCTGATGCTCACG
AGTATTTAAACCGTGGTTATCGCCGATCACCACTTGTAAACAAGAAGTCACAAGCACCAT
CCATAAACCCATCGAGAATGATTTTTTCACCAATTCATCACGACGGCCTTTTACCAAGTG
CCAAGCAGATGTTCCCACTACCAATAAAGATGAAACCAAGAAGGCAGCAGCACCCATATG
TGCAAAGCGGTAAGGGAAGGACGGGTTGAAGACAATAGCTAGCCAGTCTTTTGGCACAAT
AATGCCATTTTCGATGGCAAAACCCTGCGGTGTTTGCATCCAGCTATTGGACGATAAAAT
CCAGAACATCGAAATACATGTTCCGATGGCAACCATAAGCGTTGCAAAGAAATGGGCTCT
AGGACCAACACGGCCCCAACCAAATAGCATGATTCCTAAGAAACCCGCTTCTAAGAAGAA
GGCACTCAAGACTTCATAGGTAAGTAAAGGACCAGTAATGCTTCCTGCTACTCGTGAAAA
CTCACTCCAGTTGGTACCAAACTGGTAACTCATCACGACACCGGAAACAACTCCCATACC
AAACGCAACGGCAAAGATCTTAATCCAGTATTTAAATAGATCTTTATAAATAGGGTTTTG
CGTTCTTAACCATTTCCATTCTAAAACTGCCAAAAAACAGGCAAGTCCAATAGAGGTGGC
CGGAAAAATAATATGGAAGGATACTGTAAAAGCAAATTGTATTCGTGCTAATTCTAAAGC
GGTTAGACCGAGGCTCATAAACTTTCCCCCTGTGAACTAGCTGATGATGATTAAATGATT
TAAATACTTAATTTCAGGCAAAAAAGTACTTTGGCAATTAAGCTTACTTCTGTGATAAAT
GTTCTTAGCAAGTAAAGTGCCAACAGGGTAAAGCAACATAATTGCTTGATATTTCAAGAG
AATAGAACGATTGATTGTTCTCAATCTGTTAACAAAGTTTAGGCTTGATGTTGCATTTGT
AAAAATACATGTTGCATTGAAACATTGATGAAATATCTGGCGATATGCAATAGATCGTTT
CATGAAAACTACCTACCTTAAGAAGTTTTCTTAATCATGCACTCACTGTATTTGTATATG
TAGATACAGAAATTTTTTATAAAACTATAACAGTTAAACCGTGTTTTGATGGCGTGCTAT
AGTTTTTTTTCAATCATCTGTAGCTATATATCCAGTCCTCTAAAGTTCAAAATAAAAATG
AACAGGATTTACCGCCAACCTAAATCAACTTTCAAGACATAATGTGAACGCTGTTTTAGA
TTTTATATAAGTACATGATAGTGTTCTTCTTTTCTATTCCATTGTTGTTTTGTGTAGGGG
CTGGTTGTTGCGTGTTTCTTAAAGACCTAAGTGTAAGTGTAACGCTTCTAAAATAGCTTG
GATGTTAAAAAATGTTTATCACTTCTCAACTGAACATTATTCATAAAATTATTAAAAATC
AGTCTATTTCCACCTTGGTAATAGATCAGTTGGAACAGATTTATGTGAACCTTGAAGCAA
CCTTACTTAGAGCGAAAGTACTCAGGGATTTTTCTAAAACTCAAACCGTGTATTTAATTC
AGTCTCACATTGAGCCACAGCAAAGCAGTTTGGCTTATCTATTCTCGCCATTTATTTTTG
CGAACTTAAACAAAGCAGCCATTTATACAACACCGGCGACTCCACCTGTGCTAACTATCC
TTAATAAATACTATCAAGCTGACAAGAAGGTCGTATTTAAGGTAGACGAAGTTTTAGAAA
GCCTAAAAATATATCTAGATTTAGAATTAATAGAGATGGGAGAAGCTGAATTTATTTATT
TAAATTTAATTAAAGCATTATGTCGAAGTAATATCTCTACAGTTTTTTTAATCACCCATT
TAGAGCTTGATTTAGAGGCTTTAAAGCAACTTGAACAGTTCTTAAAAATAAAAATTCATT
GGGTAAAAGTCGTAAAAGATGAGGGTCTAAAAGACTTGGATCAGTTGGATATGCGTAAAT
TATTATTTAAAAATAAGGATGAAACGCATGTTCAATTATGCGCTCTGTTTGCTCAAATGA
ATGCAGCACTGGTCGGCCTATGCGATATCTTTACTGTCAATCAAATGACACACTTAATTG
ATGACATGTTTTACTCAGAGCATATTTTCGAAAAACTTTCTGTCTATTCAGAATATATGC
AAACCTTATTGCAAAGTCAGCATAGTCTTCACAAAAAACAAATTGCTTAGCAATGCCATG
CTTTTGATTGGTGTTATATCAAGATTGAATACTGTTATAAAAAAATAATCGTTTTCATGT
GAAATAAATATTTTATGGTAAAAGCAAAGCAATATTGGTTTTACTTACATGACAAATTTA
AATTTTGAGCATCATCTCGGTTCATTAACTCACGCTGCACTGAGTCAGGCTACAATCATT
TCGCGGGTATGGGGTGAAGGACCTTCTGAACGGTATGATGAATTGGCAAGTAACTTCAGA
CCGACTTTTGCCCGTATTAAAGAAGGGGCTTTAATCCGTGAGCAGCAGCATATTTTGCCG
TATGAGCAACTTCAGTGGCTCAAAGATATTGGTTTTACACGGTTACGACTTCCTAAAGCT
CATGGTGGTTTTGATGCAACTATTCCTGAACTATTTGCATTGCTCATTGAACTTGCAGAA
GCCGACTCAAACTTACCGCAAGCTTTGCGTGTGCATTTTGGTTTTACTGAAGATGTCTTG
GTGAGTAAAGATAAGGCATTCCAGCAGCGTTGGATTAGTCGAATTGCAAATGGCGAAACA
GTGGGTAGTGCATGGTCCGAAGGGGGGAAAGAGTCAATCGATCAGTTTGAAACTCACTTA
TATCGAGACAGTGACGGAAAAATTCGCGTTAAAGGTAAAAAATACTACACCACAGGGAGT
CTATATGCAGACTGGGTGGATGTTGGGGTAACAGATTTAAAAGGAGAGTCTGGCTCAGTT
GTTGTTCGCCGTGAAGATGAAGGCGTTGAAATTGTCGATGACTGGAATGGTTTTGGTCAG
CAGCTTACTGCAAGTGGTACGGCATATTTCCACGATGTATTGGTCGATGAAGCTGAAATT
TTACCTGACGATGACCGTTTTAAATATTCGGCTGCTTACTATCAATTGGTCCAACTGGCA
ATTATTACAGGTCTAGGGCGTGCTGCAACCTATGATGTTTCTCAAGCTGTTGCGAAACGT
ACCCGAAACTACACGCATGCAAATGCCCAATTTGTAAAACAGGATCCGCAAATTTTACAA
GTAGTAGGACAAATTCGTGGCGCGGCTTATAGTGCAGGAGCGATTGTTGAAAAAGTTGCA
CAAAGCTTACAGCGTGCTTACTTAGCTGCATTTCAAAATAATGAGCAGCTTGAAGAAGAA
CAAAATGCACTTGCCGAGCTTGAAAGTGCGCAGTCTCAAACGGTCATTACCGATCTAATT
TTAAATGCTTCCACGATTTTATTTGACGCTTTAGGTGCTTCTGCAACAGACAAAGATTTA
GGTCTAGATCGATATTGGCGTAATGTACGAACTCTAGCTTCACATAACCCGAGAGTATTT
AAAAATCGAATTGTAGGTGATTTTAGTGTGAACGGCACATTACCACCGTATCAATGGCGA
ATTGGTGAAGTTTCTAAACAATAAATTATAGTTTTAGATATTAAGCTGCTATTTTTAGCG
GCTTAATGTTATTTATATTTTTTAAAATAAATTATAAAAATCTATTAGAATAAAATCATA
TTTTGTTTGGGGTATATATTATAAAGAAAATATAAAAATTGCTTTAGTATAAAAATTAAA
TAAAATGCTGGTTGTTATTTTATGACTAAGAGAATTAGTTTTAACGCTTTTGAAATGAAT
TGTATTGCTCATCAATCTCCTGGATTATGGCGACATCCTCAAGACCGATCTGTTGAATAT
AAAGATTTAGAATATTGGACAGATTTAGCCCAAATTCTTGAGCGTGGTTTTTTTGACGGT
ATTTTTATTGCAGATGTGCTTGGTATTTATGACGTTTATCATCAAAGTGCTGAACATGCC
TTAACAGGGGCAGTGCAAGTTCCAGTCAATGATCCGCTACAGATTGTGCCAGCGATGGCG
GCAGTCACAAAGCACTTGGGTTTTGGTGTCACAACTTCGATTTCCTTTGAGCATCCTTAT
CCTTTTGCTAGACGTATTAGCACGTTAGACCATTTAACCAAAGGGAGAGTTGGTTGGAAT
ATCGTGACTTCTTATTTGGAAAGTGGTTCAAAAAACTTGGGTCTAAAAACTCAGGTTAAT
CATGACAATCGTTATGATATTGCTGATGAATATTTAGAAGTCCTTTATAAACTTTGGGAA
GGCTCTTGGGAAGAAGGTTCGGTACTTCGTGACCGTGAAAGCGGTATTTTTGCTGACCAT
AAAAAAGTGCATCCAATTCAGCACGAGGGTAAATACTTTACTGTACCGGGCATCCATATT
TGTGAGCCATCACCGCAGCGAACACCAGTACTTTATCAAGCGGGGGCATCTTCACGCGGG
CAGAAGTTTGCTAGTCAAAATGCAGAGTGTGTATTTATTGCAGCGCCGTCTAAAATTGCC
ACTAAAAAAGTGGTACAGGGCATTCGCCAAAAATTGGCTCAAGAAGGCCGCGACCCGTAC
TCAGTTAAAATTTATGCACTTTTGTCGATTGTCACTGATGAAACAGATGCAAAAGCACAG
GCTAAGTTTAAAGAATATCAAAGTTATGGCAGCTACGATGGCGCTTTAACATTGCTATCT
GGCTGGTCAGGTGTTGATTTTTCACAATACCAGCCAACGGACAAAGTTGAATATATTCAA
ACCAATGCCATTCAATCTTTATTGGATTCTTATGTAAATGCAGACCCAGAACGTGTTTGG
ACCATTGAAGAAATTGCAAATTGGAATAGTTTAGGTGGTAATGGACCTGTTCTTGTAGGT
TCGGCAGAAACCGTTTCGGATGCTTTACAGCAATGGGTTGAAGATACCGATGTTGATGGC
TTTAACCTTGCCTATATTTTGGCTCATCAAACCTTTGCCGATGTGGTTGAGTTTATTGTT
CCAGAGTTGCAAAAAAGAGGGGTATATCAAACTTCGTATACACAAGGAACATTAAGAGAA
AAATTATTTGGTGCTGGGCCATATTTGCCTGAAAATCATCGCGGTGCAAAATATCGTAAT
CTAAAAGAGTTAAAACTTGCTGAGGCGAGTTAATATTTTGAAAAGCCTTTAAATAAATAG
CTGGTTAAATACCGGCTTTTATTTTGTCTTTTTATATCGGATTTACTGCTGAGTTAATAA
TGAAAAGATAATTCTATAATTTAGATTAAAACATCAGATTAATTTGTTTTTGTATGGTGC
GAATAATCATTATTTTGTTTCTGTGATTAAAATACAGGAATTATTAAGTGAGCACACAAG
AACTCGATCATAACTACCGTTATGAAATTAAATCTCCCGATGATGTTTCACAATTAATTT
CCAAATTTGCAGGGAAGGGTAAGTCGAATAAAGTTATTTGGTTGGCCCTGATTGGTGTGT
TTATTGATGCCTATGATTTGACAACACTGTCCTTTGGTATTGAGCAAGTCATCTCAGAGT
TTTCTTTAAGCCCTGTTATGACTGGTGTGGTGGCTTCAGCAATTGTCTGCGGAACCATTG
TTGGTAACCTGATTGGTGGTTGGCTGACAGATAAAATTGGCCGTTATCGAGTCTTTATGG
CGGACATGGTGCTCTTTGTGATTGCGGCAATTGTCGCAGGTTTTGCACCGAATGTATGGG
TTTTGATTTTAGCCAGATTTATTATGGGCATTAGTGTGGGTATTGATCTGCCTGTGGCAA
TGTCATACCTATCTGAGTTTTCAAAATTTAACGGAAGTAGCAACAAAGCAGCGCGTTTAG
CCGCATGGTGCCCAATGTGGTATGCCGCTTCATCAGTCTGTTTTGGTCTGGTTTTAGCGC
TTTACTTTCTTTTGCCACCTGAGCATAGCAACTGGTTATGGCGAGCATCTTTAATTTTTG
GAGCGGTGCCTGCATTACTCATTATCTTTATTCGCGGTAAATATTTAACTGAGTCACCCA
TTTGGCTTGCGAATCAAGGCGATTTAAAAGGCGCAGCTCAAGTTCTACAAGAGTCTTATG
CAATTCATGCAGTCGCTACAGTTGAAAAAGTAGAAAGAACTGCTGAAAAGAAAAAGCGCG
AGGGTTTTACAGTTTTATTTAATAAAACCTATTTGCCAAGAACTATTGTGGCCATTGTGA
TTCATATTTCGGTGGCATTTCAGTACACCACGATTGCTTTCTTTTTACCTTCTATTTTAA
CGCGTTTCTTTCATACCGATGTCTTGACGACCATTACTACCACACTCGGACTCAATTTAC
TGTTTGCATTTACGGGCGGGCTGTTAGGTGTATTTGTTGCCAGCAGATTTAAATCTCGTC
ATGTGTTGCTCACAGGTTTCTTACTTCAGTTTATTGCCCTCATTGCCTTGGCATTCATTG
GTGAACCCGGTAATAGCTTTTTACTCTATACCGCAATTGGTATGCTGGGTTTGTGGCTTT
TTGCCGAAGGCTTTGGGCCAGGGGCACAAATGATGGTGTATCCAACCATGGCTTATCCAG
CTTCGATTCGTGGCGTTGGGGTCGGCTTTAACCGTGCGGTAACGGGTGTTGCTCAAGCAA
TTGCTTTGTTTGTTTTACCAATCTGGATGGCGGGTTATAAAACCGATGTTTACCTGATTA
TTTCTATCTTTGCATTTATTCCTTTAATTGTGATTGGACTACTGATTAAGTTTGAGCCTA
CCGCCCAAGATGTTGATGTGATTGATGAAGATAAAACAGAACTTCCTCTCAATAATTCAC
CAGTAATCGATTAGAGTAAAAATAAATATCTAGATAAAAACAAAGGCCAACATCTGTTGG
CCTTTGTTTTTAGAGTTAGAAGTAATAAGCAAAAATTACAAACGCTTTTTTATTCCATTT
ATCATTGCTTCCACCAGCCGCAAGGCCTTCACTGTCTCCTAAATATGGATCATGTTTACC
CATCAGCAACTCGGCTTGTACCGTCAATTTTTGATAGTTAAACGCAATACCCGGAATAAA
ACGGGTGGAGTCTTTAAAGCCATCTTGCTCTTTTCGATAAGAACTATAGTTCAAGTACGG
ACGAACAGAGGTAATTGGGCCAAACTGCTGAGGAAATAAATAGCTCAGTTCGGCTGAATA
AATCTGACCTTTGGTTGCCGAGTTAAATGAATAGTCGAAACCGCCCAAGGTCAGATGATC
TTTATATTGGGTGTCGGCATTATCAATGTCTTGATAACCAGCCAAAAGCTGTAAATTCCA
TTGGTTGTAATTGGTATTGCTAAAAACCGAATAAACTTGGCGATCGCCATCTTGCCCTGA
ACGCTTATTTTCAATGGTGGAATACCATGCGGAGGCGCCAAGTTGAGTAGAGAAATTTTC
TTGGCCTAAGATATTCTTAAAGGTATGAGCTCCGCGAACAACAATTGAGTTCTTTTCTTT
GGTATTAGTGCCTTGCGGTACAGAGTCATCTGCATTGACAGGGTTGATACTAAAACGACT
CGAGTCTTTGCTTTTACCTCTATAGGTGCCACCATCTGTAGGATAAAAGGCGAGTTGTGC
TTCATTGATTCCATCATTGAAATCATATTTTACCCCAAGGTTGTGTACATCTTCCCAACC
AGCACTATTGGCAATGCCTAAATAATAAGTATTTCCCCAAAAGCGGCCCAAGCCAAAAGG
AACTGGGTTTAAGCCAGCAATAATTTTACTGTTGTCATTAATTTTATAACCTAACCACGC
ATCGGTAAGCCAGTTGGCATCTCCTAAATGCCCGTAATATTCATAAACCCGATAATCTAG
GCGGCCAATCCATTTAGGGGAGTTGTAATCTAGCCATAAGACCGCGTCATTAAAAGAAAA
TTTACTGGTAGTGGGATCAGAGTCAAAATCATAAATATATTTAGCCCGAACAGTACCACT
TACTTTAAGTTCACCTTCTTCAGCATTGCCAAAGGTAAGCGCTGCATGACTTGAGAGGCT
GAATGTAAGCAAAGACGTTGTAATTAATGTTTTTGTCAAAATTTGAGAATGCTTAAACAA
AAGAATTTTTCTCCTCTTAAAAATAAAAAGTAAATTTGCGTCATGTATAAACCAGAAAAA
GATTTGTCCAAATCTCAATATTTGCAGAAGTTTTAAGATAAAAAGATAATAAAATCTGAC
CGTTATAAAAAATCTCGAAAATTAATTAGATGCAAAACTCTGGGTATAGAGACAAAAAAT
AAAAATGATGAAATATGAGTAGGATAAAATAATTAAAAGGGGGATGTCAGGGCCTTCTAA
TCATATGATTTGGGAATATCGTTTTTAATTATTGATATATAAGTAATTTAATTTTACCGC
TAATCTATATGATTGCTTAAAATTTGCTTTTTACCAAAAGATAAAAACTTATGAAGAAAA
GTTATTTATAAAAACCAGATAAGCAACTCATATTTTTTTATTTTTCATTATAAGGCCAGC
TGCATACTATGAGCTTATATTATTGAAAGATCATGAAATTATGAGCACGAAGACCAAACC
GTTGATCATCACGGCAATTGTTATAGTCGCAATTGTTGCATTTATCGTATGGCAAAATAA
AAAAGACAATAATACAAGTGCTTCAGTTCGTGACAACAAACCTGTTGTGATTGCTTATCA
AACTGGGGTTGACCCAAGCAAAGTGGCGCAGGCCAATGGAGACTATGAAAAACATAGTCA
ACGTACTATTCAATGGAAAAAATTTGATGCGGGTTCAGATGTAGTTAATGCACTTGCTTC
AGGTGATGTCGTACTTGGTAATATTGGTTCAAGCCCACTTGCTGCTGCGGCAAGCCGTAA
TTTACCGATTGAGGTATTCTTAATTACTTCAAAACTTGGTGCATCTGAAGCACTCGTAGT
GAGTAATAAATCAGGCATTAAAACTCCTCAAGATTTAATTGGCAAAACCATTGCTGTACC
GTTTGTTTCGACAACCCATTACAGCCTTTTGTCTGCACTTAAACATTGGAACATTCCAGA
AGACAAAGTAAAAATTATTAACTTGCGTCCACCTGAAATTTCAGCTGCTTGGGAACGTGG
TGATATTGATGCTGCCTATGTGTGGGAACCTGCTTTAAGTAAAGCCAAAGCATCTGGTAC
GGTTTTAACCGACTCAAAACAAGTCGGTGAATGGGGTGCTCCAACTTATGACTTATGGGT
TGTACGTAAAGACTTTGCAGAGAAAAATCCTGACTTTTTGAAAGCTTTTGTCCAAACCAC
ACTTGAGCAACTCGAAAAATATAACCAAGACCCAGCCGCTTACGTTAAAGATGCCGATAA
CGTGCAAAAAATTGCGCAGCTCACAGGTTCTGATGCAAAAGATATCCCGCTTTTATTAAG
TGGAAATATTTATCTTGACCACGCTCAGCAAAAACAAACATTAGATGGTGAATTTGCGCA
AAATATTTTTGATACAGCGAAATTCTTAAAAGGTCAGGGCAAAGTCGATCAACTTAAAGC
CGATTATAAAGGCAATGTGAATTCTTCATTTTTGCAGCCTTAAGGAGTTGTCATGAGTGT
ACTTGAAGCCAAACATATTCATCTGACTTTTCCTAAACAGCAAAAGCCAGTTTTACAAGA
CATTAACCTAACCATTGAAGAAGGTTCTTTAACCGTGATTTTAGGTGAGTCGGGTTGTGG
CAAAACAACTTTGCTTAATATCTTGGCAGGGTTTCAAAAGCCGAGTTCTGGTGATGTGCT
TGTAAATCATGAAGTCGTAACTGGACCAGATGTAACTCGTGCTGTTGTATTTCAAGATCA
CGCCTTACTTCCTTGGTTGAATGTTGCAGATAATGTTGGCTTCGCTTTGCAGTTAAAAGG
TTTAAAGCGTGCAGAGATTGAGAAACAAGTGAGTGCAATTTTAAAAATTGTGGGTTTAAG
TCACGTTGAAAAAGCCAATATCTGGGAACTTTCCGGTGGTATGAAACAACGTGTTGGTAT
TGCCAGAGCTTTGATCAGTCACGCGCCGTTTATTTTATTAGATGAACCTTTTGCCGCATT
AGATGCTTTTACGCGTGAAAACATGCAGCAGTTAGTGCTCGATTTATGGATTCAACAAAA
TAAAAGCTTCTTTTTGATTACTCATGACATTGAAGAAGCATTATTACTCAGCAATCAGCT
GGTACTAATGACAGCGCATCCAGGCAAGATTGTAGAAACTCTACACCTCGATTTTGCCCA
ACGGTACCGTCAGGGTGAGTCTATTCGCTCAATTAAATCGGATTCTCAATTTATTCAGCT
CAGAGAACAGCTATTTGAAAGTTTAAGGGCACAAAAACAAAGCGGTAAGGAGGCGTTACC
TACATGAACACTAAAGATAACGTCTATGAATATGACAAAGCAGAGCTTAAACCTGAGTTA
AATGTGCAAACAGAAAATGCTTCATTTCTATCATCATTTTTTGAGAAGCATCGTACTTTG
GCGGTCAGCATAATCAGTGTGGGAAGTGTAGTTGCACTCTGGTTCCTCATTACTGCTTTG
CATGTTGTACCTGAACTGTTTTTACCGAGTCCACAGGCAGTCTGGCAAAAATTTATATCG
GTCAGCCAAGAAGGCTTTATGAAAGCAACTTTGTGGCAACATTTGGCAGCCAGCATTTCT
CGTGTATTTTTAGCTTTGATTGCTGCCGTGGTGATTGGTGTTCCGCTGGGTTTGTGGATG
GGGCTGAACAAATGGGTTCGTGCTGTTCTAGATCCTTTGGTTGAATTATTACGTCCAATT
CCGCCGTTAGCTTATTTGCCTTTACTTGTTATTTGGTTCGGTATTGGCGAGACCACAAAA
GTACTTTTGATTTTCTTCTCGATTTTGGCACCTGTCATTATTAGTAGTGCGCATGGTGTG
TTAAGCCATCAGCTAAATCGTGAACGTGCGGCATTGTCATTAGGGGCAAGCCAGTCACAA
GTCTTTTGGCATGTCATTTTACCAACGGCTTTGCCTCATATTATTACCGGTATTCGTATT
GGTCTTGGGGTGGGCTGGTCAACATTAGTTGCAGCTGAGTTGGTTGCAGCGGACCGTGGT
ATTGGTTTTATGGTGCAATCGGCAGCACAGTTCTTAATTACCGATACGGTGATTCTGGGC
ATTATTGTGATTGCGATTGTCGCAGTTAGTTTTGAGCTGTTTTTACGTTGGTTACAAAAA
CAGTTTTCTCCTTGGTATGGTCAGCAGTTGTAGTAAAGAAGATGAATACAGTAGTAGCAA
ACTTAAATATAGAAGTGATCAAGCCTACCATTGGCGCAATTATTCACAATATTGATTTGA
ATGCGTTAAATGAACAGACAACGCAACAAATCCAGCAGGCTTTGCTTGATTATCAGGTCA
TTTTTTTTCGAAAGCAACAATTAGCGCCACAAGCGCAAGCAGACTTGGCCCGTAGTTTTG
GCACCTTACACGTGCACCCGATTTATCCTTCAATTGAAGATGTACCTGAGGTGATGGTGC
TCGACAGTTGGAAACAAGATTTGCGTGACAATGAACTTTGGCACACAGACGTGACTTTTA
GTAAAACTCCACCTTTAGGTTGTGTGTTGCAAGCTATTAAAATTCCACCTGTAGGTGGCG
ATACATTATGGTCGAGTAATACAGCAGCTTTTAAAGGGCTTCCGCTTGAGTTGCAGCAAA
AACTACGTGGCTTAACTGCAACGCATGATATTCGTAAGTCTTTTCCGCTTGAGCGTTTTG
CCCATAACGAAGAAGAACGTGAAAAGCTTTTGCAAACCTTTAAGCGTAACCCACCAGTGG
TTCATCCAGTGGTGCGTACTCATCCGGTTACAGGTGAGCCTTTGTTGTTCGTAAGTGAGG
GTTTTACCACACACATTAATGAGTTACCCGAACAAGAAAGTGAGCAATTACTTAATTTCT
TGTTTGAACATGCGACCCAAGAGCAATTTCACTTACGCTGGAAATGGCAAGACGGTGACG
TCGCGATTTGGGATAACCGTTGCACACAACATAAAGCATTATTTGATTATGGCGATGCTC
ATCGTATCATGCACCGTGCAACTATTAATGGCGATGTGCCATTTTATAAAGAAGAACAAC
AGCCAGAGTTAGCAGAGGCTTAATTCCTTTAATTATTCTTTATTTCAATTCCAACTCTGA
GTTTTGAGCTGGAATTGAAATATTAACTCTTTAGCGTACTCCAAAACCTGACAATATGCC
TGTGTAGTTCTTTACAGGAGGTGAGGCCCAATCACCAACTTTGCTTGTTTTTAAATTTAA
CTGAACTAACATTTCAGCTTGTTTAACTGCTGCTGCAACGCCGTCAATAACAATCACTTC
CAATTCGTTTTGTAGTTTTAGGCATAAATCACTCATACCTGCACAGCCTAAAACAATTGC
ATCGCTTTTATCTTCCGCCAGTGCTTTTTTGCACTCATCTCGTATGGTTCGATAAGCATC
TGAGTCAGGAACCTCCAACTCTTCAACTGCAATGTCACAAGCTCGAACATTTTTGCAAAA
TGGTGTAGCCCCATAGCGATGAGCCAGATGCCAACTCATATTCACTGTGCGTTGTAAGGT
CGTGACCACACTAAAACCAGTACTTACATAACTTGCAGTTCGCATAGCTGCTTCGGCAAT
CCCAATCACAGGTGCCGAACTGATTTCACGGGCGGCATAAAGCGCAGGATCACCAAAACA
GGCAATAACATAAGCATCTGCATCTAGAAGTTCACCTTGGCGAATTTCCTCTAGCACACC
TACGGCACTTAGGGCTTCATCATAATAACTTTCAATTGTTGCAGGGCCCATTTGAGGACT
CACAGCAATAATTTGAGTATCAGAATTTGCGACTATCTTTGCTGATGCAGCAATTTTGTC
AGTCATACTTTGAGTGGTATTAGGATTAATAATTTTAATTTTCATTGTACTTTTACCTTA
GTCATTGCCGATTTAGCATGGGCAAGCGGTTGGTTAAGAAATCGGTAAATGACAAAACCG
AATCCCATCCCAATAAACCATGTGAAATTAGCCAGCCCAGACAGTTGTGGTAAAAGTACG
CAGAGAATAGGAATTAATGAAGCTGGAATTAAGGCATGAAAGGCAGAGTGGTTATAACCA
TTTTTGTACCAATACGAGCCTTGAGTATCTAAAGTATATAAATCATCTACCACGATTTTT
TGTTTTTTAACAAGATAAAAATCTGCTAGCAATACACCAAAAAGTGGACCGATAAATGCA
CCTAAAATATCAATGGTGTAATGGATCACTTGAGGGTTATTAAACAAATTCCATGGGGTA
ATGAAAATTGAACCTACTGCTGCAATCATTCCCCCCATACGCCAGCTAATTTTGCTCGGT
GAAACATTAGAAAAATCAAATGCAGGTGAAACAAAATTAGCGACAATATTAATCCCAATC
GTGGCAATCATTAAGGTCAAACTACCTAAAATCACCACAAAAGTATTATCAAGTTTACCG
ACCATCTCGACAGGGTCTGTAATAAGTTTTCCATATACTGGAAGCGTTGCCGCAATACAC
ACCACAGTAAGTAAAGAAAAGCCTAAGAAGTTAATTGGTAAGCCAAGAAAGTTCCCCATT
TTAATCGCGTTAAAGCTTTTACCATAACGAGAGAAGTCGCCAAAATTCAGCATCGGTCCT
GAAAAATATGAGACAACAAGCGCAATAGCACCAATCATGACTGGTACAACCGCAAAGCCG
TCGTATTGAACACCGCTCAAGTTTAAATCAATATTTTGCCAGCCAGCTTTCCAGATCAGC
CAGACTGCCATGGCAAACATTACAACGTAGACAGCCGGACCTGCCCAGTCAATGAACTTA
CGAATACTGTCCATGCCAGACCAGAAAACAATCGCTTGCAGTAACCAAAGCAGCATAAAG
CCAACCCATCCTAAATAGGAAAGCCCAAGAAAGCCGTAAGTTGAAACATCAGCATAGGCT
GACCAGTCTGGAAAGAACTTTAAAATGACCAATAAAAAGGCACTGGAGGCTAAATAAGTT
TGTATGCCATACCATGCGACAGCAATAAGACCACGGATAACGGCAGGGATATTTGCACCA
AGCACACCGAAAGTGGCACGACAAATCACAGGATAGGGCGTGCCTGTTTGTTGGCTAGAC
TTGGCAATGAGATTTGTAAAAAACTGAACTATGGCAATACCGATCAGTAAAGATAGAAGT
ACCTGCCAGCTGTTGAGCCCGAGTGCAAAAAGGCTCCCAGCCATGACATAACCACCGACA
CTATGAACATCCGACATCCAGAAGGCAAAAATATTATAAGCACCCCAAGTTTGCTTTTTT
AAAGGAGCTAAGTCTTGATTTGTCAGTTTTGCATCATAAGAAGATTTAATTATTGCTTCG
GTATTATTCATCTTGAACACTCACTTCCCTATGTTGGGCGGGCACGTTCTTCAGCAGCTT
GAAATACTGACTAAAAGAATGAAATTAAAATTGTGCACAATGTGATATTTAGATTGTGCA
CAATTAATTGAGCAAAAGTTATGCCAATCTTGAGATGGAGTATTGATGAGTGATTTCGCT
TGATACAATTTTGGAATATGAAGAGAGAGATTTATAAACTGAGACGTGCCTAATTTTTAT
AAAAAGTAAATAAATTTAGGTATATAAGTGGGTATTTATAGATTTAATATTGAATTATTC
AGCTCAGCATAGATAGTGTGAAAATGAGAGAAATATTTCCAAACGCTTAAGTTAAACTTA
CACTATTCAAAATAGATGAAGTTCTAAAAAGAGGAGACATTAATAAAAATGGAGAAATCA
ATGTCATCGAATGCACCAAAAAAAACCGTAGAAATGAGCAATGATGAAATTGATGACCAT
ATATATAACGCTATTGTAGATGCTATTTTAAATCGACAACTTGCCCCTGGCGCACGTTTA
GTTGAAGCACCCTTATGTGAAGCATTTGGTGTAACGCGAGGAGTGTTAAGACGTGTTTTC
GTCAAACTTGCACATGATAAGGTCATCGAAATTCAGCCCAATCGTGGGGCACTCATCGCA
AAACATAGTGCAAATGAAACAAAAGAAGTCTTTGAAGCACGCAGCATGCTGGAAATCGCC
ACTGTAAAAAAACTAGCACAAAAGTCTCATCACCTAGATTTTAGTGAGCTTTGGACTTTG
GTAGAACAAGAGTCGGATGAGCGTTTAGCTGGAAATTGGGCCGAGTGGATTAAGCTATCA
GGTCAATTTCATTTAAAGCTGATTGAAGCTAATCAAAATTCGATCATGACCAGTTATTTG
CAGACACTTATTGCGAGGACTTCGTTATTAATTGGCTTATATGAAATTCCAAAACATAAT
AATTGTTCGGCAGATGAACACCGTGCAATTTTAGATGCCATTGAACAAGGCGATGAAAAA
CGAGCAACGCAATTGATGGAAGAACATTTAGAACACTACGCAACCACATTTATTGAAGAA
AACAGTACAGTATCTGCCGAGCAAAATTTATTAAATTTATTTAAAAATAAGAGAATTGAA
ACACCTCAAACTAATTAAAAATCATGGGCCCACTCTTATGGAAAAGGCCCAGATTGGTTA
TTTTATGGGAATGATTTGATGTGTTAAAAAATCAATAAATAGTTTTACTTTCTTCGATAA
AATCTTACGATTTGGCCATGTGACATATAAGTGAAGTGGCTGACTGGTATAATCTTCCAA
ACATTTCTGTAACTTACCTTCTTTGTAATAAGGCTCTGCAATAAACTCTGGAAGAAAAAC
AATACCGTGATCTTTTAAACACATATCCAATAATAGTTCACCATTATTACACGTCATCAC
AGGGAAACAATTAAAAGACACTTCTTTCTGATCTTTTTGAAAAATCAATTTTTTATGTCG
GCTATCTTGATAGTAAATTAGAAACTTATGTTCTTTAAGTTCTTCTAAAGAAGTAGGTAA
TCCATGTTGATTGAAATATTCAGGTGTTGCATATAAATAACGTTGATAGGTATTTAAAAT
TTTACTATTTGCCAAACTTGGCGCAGATCCATCTAAGCGTATGGTCAGATCAAATTTGTG
TTGATTCACATCTAATAGCTGATCTGTCATAAACAAATCAATTTTGATGCTGGGATATTT
CTCTATAAAGTCTGAAATGATATGTTGAAGGAAAATGTTGCTAAAAGACATGGGCGTATT
GAGCTTGAGTTCGCCTTCAGGATATTGCTGGTTATAGCTAATCTCGTAAGTTGCCCATTC
AAATTCACTCAATATAACCTTGCAATGTTGGTAAAATTTTTCCCCACAACCGGTCAAATT
CATTTGTCTGGTTGTTCGATTTAATAGCGTTGTTTTTAAATCATTTTCAAGGTAGCAAAC
ACGTTTGGCTACCAAATCACGAGAAATATCGAGTGCTCTAGCTGCGCTACTAAAATTCCC
ATGTTCTACGACACTTACAAAAGTGGAAATACAGTCTAATCGATCCATGGATAACTAAAA
ATTAAAAAATATATATCCATGATTAAACTATAAAAATTAAAAAGCAATCATTGATTTGAT
TGTATCCATACAGGATACAGATTCGAGCTGTTTTGCTGTCTATGTTTTTACATTTTTATC
TGTTTTGATAATAACCAGTAGGTAATTTTAAAAGCCTTATATAATGAATAATGGAGTTTA
GACGTGAATAAATCACTTTTAGAACAACTATCACCAACTAATTGTCAGGTTATTTTTATT
GATCATCAGCCGCAAATGGCTTTTGGGGTACAGTCAATAGATCGCCAAGTATTAAAGAAT
AATACTGTAGGGTTAGCAAAAGCAGCTAAAACATTCAATATTCCTGTCACCATTACAACA
GTTGAAACTGAAAGCTTTTCTGGTCATACCTATCCAGAACTTTTAGACGTATTTCCGGAT
GCTCCATTATTAGAACGTACTTCAATGAATTCATGGGATGATCAAAAAGTACGTGATTCG
CTTGCAAAAAATAATCGTAAAAAAGTGATTGTTTCTGGTTTGTGGACTGAAGTGTGCAAC
AACACCTTTGCTTTCGGTGCCATGCTTGAAGGCGATTATGAGATTTATATGGTCGCAGAT
GCTTCAGGCGGTACATCGAAAGAAGCACATGATTATGCCATGCAACGTATGATTCAAGCA
GGTGTTGTTCCAGTAACTTGGCAACAAGTATTACTCGAATGGCAACGTGATTGGGCACAT
CGTGATACGTATGATGCAGTCATGGCAATTGTACGTGAGCATTCTGGTGCTTATGGTATG
GGTGTTGATTATGCCTATACAATGGTACATAAGGCGCCTGAGCGTACAACAGCAAAACAC
GAAGTACTTGCACCAGTTCCTGCAAAATAAGAAATAGTTGAATTAAGGGTATTTCGATAT
TTAAGTTGATTTATTCGATTTTTGACTATATTTGATAAGTGGAAAAGCCATCTGCAACTA
TTCGAGGCAAGACAAAATCTGAAAAGATTGTAAGTGAACGAGTTTTGCAGATCTTGCGCT
GCCTTAATGGCAGCTCAGGTTTTGGTTACTTTTCCCGAAAGAAAAGTAACAGAATTAACT
ACTCTTATTGGATGTAAAACGGTCAGACTCCGTCGTGTAAAATCAAAAAGAATAATGAAA
TATATATATTGCTATACCTTTATTTTTTAGAACGATAATTCACAAGAATGGAGTTCAGAA
TGACCGAAATAAACCTCATACTTAAAAACGGTAAAATTACAACACTAGATCCTCAGAACC
CCGAAGTACAAGCAATAGCGATTGCAGATGGTAAAGTGGTACGTACGGGTACAACTGATG
AGGTTATGAAACTCGCAACTCCAACAAGTAAAGTTGTAGACTTAAATGGTCGTCGCGTTA
TACCGGGTCTAAATGACAGTCATTTGCATATTATTCGTGGTGGTCTAAATTACAATATGG
AACTGCGCTGGGAAGGTGTGCCATCCGTTGCCGATGCATTACGCTTACTCAAAGAACAAG
CAGATAATACGCCAGCTCCACAATGGGTTCGTGTCGTAGGCGGTTGGACTGAATTCCAGT
TTGCCGAAAAGCGTTTACCGACTTTAGAAGAAATTAATAAAGCTGCGCCAGATACTCCTG
TATTCGTTTTACATCTATATGCCAGTGCTTTGTTGAACCGAGCTGCACTTGATGTATTAG
GCTTTAACAAAGATACACCTGACCCACCTGGTGGCAAGATTGTACGAAATGAAAAAGGTG
AGCCAACAGGTCTCTTGCTTGCTACGCCATCGGCTATGATTTTGTATTCGACCTTAGGGA
AAGCACCGAAATTGCCAGTTGAAGATCAAGTCAATTCAACTCGACATTTCATGCGTGAAT
TGAACCGATTAGGTATTACTTCAGCAATTGATGCAGGTGGTGGTGGTCAAAACTATCCTG
AAGATTATGATGTGATTAAGCAATTGCACGATCAAAATCAAATGACAGTACGAATTGCTT
ATAACCTATTTGCTCAAAAGGCAGGCCAAGAGCTTGATGATTATCGACGCTGGACAGAAA
TGACATTTCCGGGTGAGGGTGATGAGTTATTTAGAATGAATGGAGCAGGTGAGAACCTGA
CTTGGTCAGCGGGGGACTTTGAAGACTTCTATGAGCCACGTCCCGATTTACCAGAAAAAA
TGGAAGGTGAACTCGAAGCCATCGTAGAGCACTTGGCTGAAAAGAAATGGCCATTCCGTA
TTCATGCAACCTATGATGAAAGTATTAGTCGGTTACTCAATGTATTTGAGCGCGTCAATT
CAAAACAGCCATTTGCGACACGATTTATTATTGACCATGCCGAAACCGTATCTGAGCGTA
ATATCGAACGTATTGGTGCGTTGGGTGGTGGTATCGCGATTCAGCATCGTATGGCATATC
AAGGTGAGATTTTCGTAAAACGCTATGGTGCCGAAGCTGCCCAAGCAACGCCACCCGTTA
AGAAAATGTTAGAACTCGGTGTTCCTGTGGGTGCGGGAACGGATGCGACTCGTGTGGCCT
CTTATAACCCTTGGGTGTGTTTGTATTGGCTGACTACAGGTAAAACAGTAGGTGGGTTAC
CTTTGTATGATGAAAAAAATCTATTAGACCGTCAAACAGCGCTTAAACTCTGGACTAAAG
GTTCGGCTTGGTTCTCAGGTGAAAAAGATGTCAAAGGTTCACTCACAGCAGGGGAACTTG
CCGACTTAGTTGTGTTGTCAGATGACTACTTCAAAGTTGAAGCAGAAGATATCCAGTGGA
TTGAGTCTGTACTGACTGTTTTAGGCGGCAAAGTGGTATATGCAGGGGCAGAGTTTAAGC
AAGACGATCCGCCGTTACCTCCAGCATCGCCAACATGGTCGCCAGTAAAACGTTTTGGTG
GTCAGTGGCGTTTATCTGAAAATCGTAATGCACCTTCCAATCAATCATTACAGTCACAAA
GTGCATTGTGTGAATGTGCTAGCAGTTGTGGAATACATGGACACAGCCACGCTTGGATGC
TTGATGTTCCTGTAAATGATAAGGATAAAAAATCTTTCTGGGGCGCACTTGGGTGCTCGT
GTTTTGCATTTTAAATAAAACAGTATGGGAACCTGCCGCATTAAATAGTTTGTTTCCTTA
AGGTATGTACGATGAAAATGTACTTGTTATCTTTGGCTGTAGGGTTGCTTGTTGGTGTCT
TATATTATGTTTTAAATGTTAAGTCACCAGCTCCACCTCTTGTTGCATTAGTCGGTTTAT
TAGGCATGGTAATAGGAGAGCAACTGCTTCCTTTTATCAAATCCTATTTTTAATCCGTTT
CATTCAAAAAAGCTAAATGGTGCCATGTCATTTAGCTTTTTATATTAATAAGTATCTTCA
ATTACTTTAAACGACGGCCTTGTTCATCAATGATCACTTCACCATCTTCTTTTGCAAAAT
AGCCTAAGTTTTGTGAATCTAAAATGTCCAGTACAATCTCAGAAGGGCGGCAAAGTCGCG
TGCCTTTTGGTGTAACTACAAATGGGCGATTAATTAAAATTGGATATTGCACCATAAAAT
CAATTAACTGTTCATCGGTCCAATGATCTTGTTCTATCTCTAAATCTTTATAGGGATCAA
CATTTTTACGAATTGCTTCACGTACAGTTAGGTTTGAATCCTTAATGAGTTGAATCAATT
CATCTTTACTTGGTGGTGTTTGCAAATATTCAATAACGATAGGTTCAATTCCTGCATGAC
GAATAAGCGCCAAGGTATTACGTGAGGTTCCGCAAGCAGGGTTATGGTAAATCTTCACTA
GCTCAGTCATGACAAATTTATCGATGAATTAAGATATTGCATTTATATATGGATATCCGT
ATATTTGCAATAACGAATATATTTTGTTGAAGATATGATCAATCAAGTCGATTTCTTTAA
ATGTCTATCTGACCAAACTCGGTTAAATATTCTTAAATTAGTTCTAAATAAACAAAATAT
TTGTGTTTGTGAGCTAACAGAACAGCTTGAGTTGAGCCAACCGAAAATCTCCAGACACTT
GGCCTTATTAAGAACTCATGGCGTATTACTGGATGAAAGAAAAGGACAGTGGGTTTATTA
CAGCTTAAATCCGGATTTACCTGTTTGGGCTTTAGATATTCTAAAGGTGATAGAAAATGA
CGAGAGTGGGACAAAAGTAAAACAACAAGATCAGTCTTTCATCACGACAACGTGTTGTGA
TTAATCTTCCTAGATTTCCGTCTTTAAAATTTAGATTTTCTTAGCATAAGTGCATAAGTC
ATTTGTGTGTATTGAGCAAAATTAATCAATTCTTTCTTCGAGTAGAACATGACTAAACAA
GGGCTTTCCTTTTTAGATCGAAACCTAACGCTATGGATTTTTATAGCAATGGCTTTAGGT
TTAGCGATTGGAGTTTTCTTTCCTCAGGCATCTGTATCTTTAAATGAATTAAGTGTAGAT
AACGTTAATATTCCAATCGCAATCGGTTTGGTTTTAATGATGTATCCGCCATTGGCAAAA
GTGGACTATGCGGCTTTACCAGAAGTATTTAAGGATAAGAAAACCTTAACTTTATCGCTG
GTACAAAACTGGATTATTGCTCCAGTTTTAATGTTTATCCTTGCGATTGTTTTTTTGCAT
AACTATCCGGAGTATATGACTGGCCTTATTTTGATAGGCTTGGCACGTTGTATTGCAATG
GTATTAGTCTGGAATGGCTTAGCTTGTGGTGATAATCAATATGTTGCAGCTTTGGTCGCC
TTTAACAGTATTTTTCAGATTTTATTTTTTAGTACCTATGCATGGTTGTTCTTAACTTTC
TTGCCGCCATATTTTGGTGTGGCAGGCCAAGTGATTGATGTCAATTTCTGGACCATCACA
CATGCTGTTTTGGTGTACTTAGGTATTCCATTCTTAATGGGGTTCTTGACGCGTTTGATT
TTAGTCAAGTCGAAAGGGTTGGAATGGTATCAAACTAAATTTTTACCAAAGATCAGCCCG
ATTAGTTTAATTGCTTTACTTTTTACCATTGTGGCGATGTTTAGTTTAAAAGGTGGCGAT
GTGGTGAGCTTACCTTTAGATGTATTACGTATTGCGATTCCACTCACGATTTACTTTGTA
GTGATGTTCTTTATTAGTTTCTTTATGAGTAAACGGATGGGGAATAACTACCCACGTACC
ACTGCTATTTCATTTACCGCGGCAGGTAATAACTTTGAGTTGGCTTTAGCTGTAGCTATT
GCAACTTTTGGTTTAGCATCACCTGTAGCATTTACCACAGTGATTGGACCATTGGTTGAA
GTACCCGTTTTAATTTCACTCGTCACCGTTTCGCTTTGGTTAAAGAAAAAGTATTACTCT
TAAAATCGTAAAATTTATTTGAACTATTTTTTGCTAAAAATGACTTTAACAAAGTGCCTT
TATATAGGCACTTTTTATTGCCTAGCTTTTACACTTAGGTCATTGTTGGTAATAGTTTTT
GCATGAGTTCAATGAAGTTTGACACTTTAGCTGAGTTTTCATTTTCTCGTGTAATTAAGT
AAATAGGCGCATTTAGTTTTATTGAGTCATCAAACTCGCGATAGACGATTTCATGGTCCC
AAAAGTTATGCATTGAAGCGGGCACAATACTAATTCCAATACCGGCAGCCACTAAATTGA
GGGTCGCAGTAGGGCGCGGTGCTTCTTGAATAATACGCGGACTAAAACCTGCCTGATAGC
AGCTATATAAAATATTGTCATATAAGCCTTGCCCTGAAGAGCGACGGTATAAAACAAAAT
TTTCCTCTGACAAGTTACTTAAACTAATTTTTTTCTTCTGTGTAAGCGGATGGCCGATAG
GTAAGGCCACCACCATTGGCTCGTCTAATATATGAAGATGCTTCAAACCAATATCTCGGC
TAATCGGCGCTCTTAAAAAGGCAATATCAAGTTTTTCTGAAATTAACCAGTCCAGTTGCT
TTTGACTGCCTGCTTCTTCAAGTTTGGTTTGCACAGCAGGGTACATTTCTCGATATGAAC
GTAATACGAGTGAAATGAGCGGATGCAAACCTGCGGAACTTGTAAAGCCAATATTGAGTT
GTCCAGTTTTACCTTGGCTAACATCTTGGACTAATTTAGGAATATGGCGGGCATGTTCTA
ATAAAAGTTGTGCTTCTTTAAATAATGCTAAACCTGCTTCTGTCGGTTCAATCCCGCGCG
GTTGACGAATAAGTAACTGTGTACCGAGTTCTTGTTCAAGTTTTTTAAGTAAACGCGTTA
AAGGTGGCTGTTGAATAAACAAACGGTTTGCTGCATGCGTAATATTTCTTTCTTCAACCA
CCACTACAAAGGCATGAAGCTTATATAAATCGAGCATAGGAATACCTTTAGGGTATGGTT
AATGAAAATAAAAGCATTTGTAGATATATCATAAAAGTATCATTCTATCTTGGTCAGATA
AAGTGAAAAGTAACGAAAATGAACCATGTTGAGATTGCCGTGCAGAAGGATACTGTTCCT
ACTTGCACAGAGTTATTTTTAGGTTTTTTAACATTAGGTTTAATTGGATTTGGTGGTGTG
CTGCCTTTAGCCCGTAAAGTTATTGTAGAGCAAAGGCATTGGTTAAGCCCTGAAAAATTC
ACTGAGTTACTTGGTCTGTGCCAATTTTTACCGGGCGGCAATATTATTAATTTATCGGTT
GCGATTGGCATGGAGTTTCGCGGTGTCCGTGGAGCAGTGAGCTCACTGATTGGTTTAATC
TTCGCACCTACCGTAATTGTTGTACTTTTACATTATGTCTATGAGCAGTTCCAAGACAAC
TTAATGGTTAAACACCTTTTTGAAGGTTTAGGAGCAGCAGCAGCAGGGCTTCTGGTTGCC
ACAGGTCTGAAAATGCTTAAGCCTTTATTACGTAATCCATTAGCAATCTGTGTTGTGGTA
GCGGCAATTGTCAGCATTGCCTTTCTAAAAATTCCTTTACTTTTGACTATGCTGATTTTA
CTTGCGTTTTATTCAGCCATCATTTGGAGACGTGTGTAATGGGTGCCGTACTACTTACTT
TAGCAATCATTTTTACTCAGTTGTCTCTTATTGCATTTGGTGGTGGGAATACGATTTTGC
CCGAAATGCAACGTCAAGTAGTCGATATTCATCATTGGATGACGGCGCAAGAATTTAGTG
CGTTGTTTGCCATGGCACAAGCTGCACCTGGTCCAAATATGATGATTGTACCTTTGGTAG
GGTGGCATGTAGCAGGGTTGTCTGGGCTATTGGTGACGTCTACTGCTAAATTTTTACCGT
CATCTCTTATTACTGTATTTGTGATGAGAGGCTGGTCAAAATTCAAAGATAAGAAATGGC
GCCGTGTTTTACAGCTTGCTTTACAACCTGTCACTGTGGGAACGGTACTTGCCAGTGCTT
GGATTATCTCTGAGGCAGCGGCAATAAATACTTTACTTGTCATTATGGTGGTGATTGCAA
CTTTATTATCTTTAATTAAAAAGGTTCATCCTCTGCATGTCTTGATTGCTGGGGCTGTAT
TTGGTGTGGTCTTACTCTAGTTTAACCAGTTTGCCGACCTGCGCTGGGATGAGTTCAGGT
TGGCTTTTTTTGATTGAAGAAATAATAAAATCTAAAAAACCGATCAAATACATAAAAACA
TACTGTTTTACCTATTCATTGTTTTAACGTACTATGCATCTATTGAAAGAATTTGGATGC
ATTGGAGTAAAAACAGATGTTAGATCAAAACATTAAAACTCAATTAAAAGCTTACCTAGA
ACGTTTAGAAAGTCCAATCGAATTAGTTGCTGCTTTAGATGAATCAGATAAAGCTGCCCA
AATTAAAGAATTAGTAACTGAAATCGCTGAGCTTTCTGACAAAGTGACTGCCCGTTTTGA
TGGCAACAATACACGCCGTCCAAGCTTTGGTGTGGCTAAAGCAGGTGAACAACCCCGTGT
GTTCTTTGCAGGCTTACCAATGGGCCATGAGTTTACGTCTTTGATCTTGGCTCTGTTACA
AGTGTCTGGCTATGCACCTAAAGTGTCGGATGAAGTTTTAAATCAGATTAAAGGCTTAAA
CCTCAAAGCTAACTTTGATGTATTCGTATCATTAAGCTGTCATAACTGTCCGGATGTGGT
ACAGGCGCTTAACCTGATTGCTATTTATAATCCGAACACCACTGCAACCATGATTGATGG
TGCATTCTTCCAAGACGAAGTGGAACAACGCAAAATCATGGCTGTACCGATGGTATTCCA
GGACAATGAACACATTGGTCAAGGTCGTATGACCCTTGAAGAGATTGTGGCAAAACTTGA
TACCAATTCAGCTGAAAAAGACGCAGCAGCACTCAACGCCAAAGATGCGTTTGATGTATT
GGTGATTGGTGGTGGACCTGCGGGTGCAACAGCTGCAATCTATGCGGCACGTAAAGGCAT
TAACACAGGTATCGTGGCTGAACGCTTTGGTGGTCAGGTCATGGACACCATGGACATTGA
AAACTTCACTTCTGTGCAAAAGACTCAAGGTCCTAAGTTTGCTGCCGAGATGGAAGCACA
TGTTCGTGAATACGATGTAGATATCATGAACCTGCAACGTGTCAGCAAAATCACTGGTGC
AGACCAAACAGCAAATGGCTTGGTTGAAGTTGAACTTGAAAACGGTGCAAAACTTGAATC
GAAAACTGTGATCCTTTCAACAGGCGCACGTTGGAGAGAAATGAATGTACCGGGTGAAGC
TGAATACCGTACCCGTGGTGTAGCATACTGCCCACACTGTGATGGTCCATTGTTCAAAGG
CAAACGTGTTGCCGTGATTGGTGGTGGTAACTCAGGTGTTGAAGCTGCAATTGACCTTGC
TGGGATTGTTGAGCATGTAACTCTGGTTGAGTTCGACACTAAACTTCGTGCTGACCAAGT
CTTGCAAAACAAGTTAAATAGCTTGCCAAACACCACTGTGATTATGAATGCATTAAGCAC
AGAAGTATTGGGTGACGGTTCACAAGTAACCGGTCTTAAATATAAAGACCGTACAACTGA
TGAAGAGCATGTGGTAGAGCTTGCAGGGATCTTTGTACAGATTGGTTTACTTCCAAACAC
TGACTTCTTAAAAGACAGTGAGGTTGAGTTAACCAACCGTGGTGAGATCATTGTGAATGA
CCGCAACGAAACCAATGTAAAAGGTGTATTTGCTGCAGGTGACTGTACTACTGTACCGTA
CAAGCAGATCATTATTGCTACAGGTGAAGGCGCTAAAGCATCACTCTCTGCGTTTGATTA
CATCATCCGTTCTGGGCAATAAAATCTAACCTAAAACAAAAGAGCCAAAGGATATCCTTT
GGCTCTTTTTATTTTTTATGGTTTATACAAACCATGTTCAACTAAATGCTCTCGTAAAAT
ACGACGTAGTTCTAATACGGCTTGTGGTGTTAACTGAATAGAGTGTCCACCCGGTAGAAC
TTTCTCAGATTTAGCACCCTCTAAGTGAGCACTTTTATAAGGAACAATACCATCGGTAAT
TACATTTGGATCATCACTTTTGGTAATGTTGCCCATAATTGAGTGGAAGATTAACCCTTG
ATGGGGATTAATATTCTCAGTGAGTTCCATAAATTTAGATTGATGGCTTAAGTCGCTTGG
TCCATTTTGAATCAGGCCATTATCAATATTATTCAAGAAATCTTTAATATCTAAATTTTC
TGTGGTGAGCGAAGTTGCAACAGCTGATAAAAAAGCACCCGGTAAGCGGATAATTTTACG
CGCAGCTAATGTGAACCAACGATCGGCATAATCTGTACCTCGGTGTGGCGATGCCAAGAA
AATTGCACGATCAAAGTTACTAATTGAATGCATTTGCAACCGTTCAGTCACCATAGGATG
TTTCTTAAAACGGTTTTGCTGACGGATCGTCATCATCTCCAAGGCAGGTTTAGTAATATC
AGCATCACTTACAAGTAAACGGCTAATAATTCCTCCCATACTATGACCAACAAGCACCGC
ATCATGCGCGGCAGGATCACTTGGGTTTAACGAACCGAATGCTTGTTTCAAAAGGGCATA
AATCTGGAACCGGCTTTCCAGAATTGGCATATTGGTCGAGTAGAAAACTTGCCAAACTTG
ATAGTTATCTCTTAAAACAGTATCACCCATGACATCGTTGGTGAGCGCAATCCATGCCTC
GGGGCTACTTGCTAAACCATGGACCAACACAATAATTTTTTTGTTTGGATTATAAGGTTC
AAGCATATATAAATGCGGCATGGTTAAGTGCTGATCACGATCAATCAAGCTTAAATAAGC
CGCTACACCTAGGTTGTTTTCAGCTAACCACAGACCATAAGGAGCTGAGAAGTTTGCAGC
TAAAGGATATTGCTTACCAGCGACATTAATATTATCAGTTCGATAAGGATCATAGACCCG
AATCACAAATTCTGGGTCATTAATAATTTCTTGAATGGTTTTAGCATGTTTAGGCTCTGC
AACAATAGTTGCCGCTAAATAACGTGCATGGTGAATATTTGGATTTACACCATTTTTATA
GCTGTAATTAAGTGGATCTAAAATGTATTCATTAATGTCTTCTTTGCCTGAACTTGGGAA
GACAGCTACAAATTCGGAACCGAAACCATCACGACGGTTGATTGTTCTTAAACCTGAGAA
ATTTAAGTTATAACTTGAAATTAATTTTTCTAATTTTTGGCCAGACAACTGTCTATGAAA
CTCAAAATCAATTGAATATACACTCTTACCAATATGGATTTGTGGTTCTACCACATTTTT
TTGTGGATACCTTAAATCATACACACTGACCATTTTGGCAATCGCTTGATTATAAAAGTC
GCGTATTTGAACTTGTCTATTATCAAAAATACGATCAGTCGGCTGACGTTTTGTAGAAAA
CAGATAAGCATAGCTATAACGGATACTCTTATCGAGTAGACTTAACTGTTGATCTAAGCA
TTCATCATATTTATTTTGAATAACTTTTTGTTCTTCAGTTGGCTTATGTTTAGTGAAACG
ACTAATTTTACATTCAGAAGAATCTGACAAAGCCATTGCTTTCGCCAGATACATTTCACT
CGCAGCCGATAACAGCTGTTCATCTAAAATTTGGGGCAGATTTTTAAGTTGATTAACACA
AGTGTCAGGGGAGTCTGTACAGGCCTTAGCTTCTTGCCCTGACATGGACAAAACATTAAG
ACTTGCTTCACTTAGTTTATCTTGGGTAAGAATACTATTACGCTCATTTGCAATAGTAAC
GTTGAGAGCTTGTTGCTTAACATTGACGACCTGACATCCACTCAGGATTGAACCGAGGAG
TATGACCGTGAAGAGCGCTGAGTTTCTTTTTCTAACAAACATTATGGTCAAATATGTGGA
TCAGTAATATGCTGATCATACAAATTTTAAAGTATTTTTCAATTGATCAAACATAAAAAA
AGGGCTGTCAAATCAGCCCTTTTTTAAAGTTTAAGTGCTTACTTTTTTGTAGCTGCGCTT
GGGGTAGCAGAAGACATAGCAGGGTTTGTTAAAACTTGCCATACATTCCAGCGACCTTGT
TTTTCAATTTCTTGAATTAAACGGTCTGCTACTTCAGCTTCATCAGGGTATTTAACCTTG
TAATTTTTTAGAGTCTGAATCGCATTTTTCTTTTGTTCCATTGCAATATAGTTATTTGCA
GCGGCTAAATATGCTTCCTGAACATTACCTTTAATAGCTTTATCTAAATACGGAATAGCC
TCACGTTGACCACCACCTTCAGATAGGCCAAAACCAAACCAGAAATTCGCTTCAGCATCA
TCTGGATTAATTTTTAAAAGTCTTTGTGCATATTCTAAAGACTTAGTGGTATGAGCAGTA
CCTAAATCAAGGTTACGGGCAAGTACACTTGCTTTAAAAGCACGAATAAGAATATCAAAT
GAAGCATCTGGATTAGCAGCTAAAGTATCTAAGCGCTGAGTAACTTCCTTAAGTTTGCTT
TCAAAGCCTTTACGTTCTTGACGGTCAGTAAAACGAGGCGGATAGTGACGCGCTTTACCT
TCAACAAGTTGTAAGAAGTCATCAATTTCAGTTACATCAATTTCATTATCGCCCGCTAAA
ACTGCGTATTTCATTGAACGTTGTGAGTTGTTGACTGTAGGTACGATCAATTTATTCGTA
TCTAATGTAAGTGTTTTGGTTGGATCGTCCTGACGAGTTACAACCATTTTGGTTACAGGC
TGTGCAGCAGCTTCTTTTAAAGCAACTTCAAATGCAGGCGGAGCATCATAATTAAATGGG
TTTAATGCATAAAATGGAGGTGTAAGCTCTGGTTCCTTAAAAACAAACGGCTCAATTTTT
TGTTCTTTTACAGGTGCCATGGTACACGCTGTTAAACTTGAGGTCGCAAGAAGGATATAT
GCCAAAGGCTTAAAATTCATAGGATCTTCCGTTCATTTTATAAAGTTAAATAAGGTACAA
CAAGTCTAGGAAAACCTAAACCGACATGCAAGGGTAAGCGTGTTACATTATGAATCAAGA
ATATTACGTTTTTGATGTCTTGTTTTGCGCACCGCATTCACGACGAACTTCTTCAAGAAT
TTTTAGCTCTTCATCACTAAAAGGCTGTTCATCTTGACTTTCTTTTTTGAAAGTTGGGTC
AAGTTCGGACAAACGCTGGCACAAATTATTCATACGCGTTTCATTGTGCTGAATACGGTC
AAGTAAAACTCGCATTCCTTCTAAAATTGGGTCAGATTGATCAGCAGTAGTCGCATACGG
AGCAAAACCAATACTTTGTGCATAATCACGGCGACGTTCTTCATCTTTATCTTTAGTTTT
GTCGGCATCTTTATAGATATAACGTGCAGGGTTACCAACAGCTGTTACACCAGCAGGAAC
TGCTTTTGTGACTACCGCATTTGAACCAACTTTGGCGCCTTTACCTACCGTAAATGGACC
TAAGATTTTCGCACCAGCACCGACAACCACGCCATCTTCTAAAGTTGGGTGACGCTTACC
TTTATTCCAAGTCGTACCACCTAAGGTAACACCGTGGTATAGCGTTACATCATCACCAAT
TTCAGCAGTTTCACCAATTACAACGCCCATGCCATGATCGATAAAGAAGCGTTTGCCGAT
TTTAGCTCCAGGGTGAATTTCAATACCCGTTGCAAAACGACTAAATGACGAAACAAAACG
GGCGGTACCTTTGCAATCTTTTTTCCACAATTCATGTGCAAGCCTATGCAAAAGTAAAGC
GTGTATACCCGGGTAAGTGGTAAGTACTTCGAGTGTATTTCGTGCAGCAGGATCTCGCGC
GAATACAGCCTGTATATCTTCTTTAAGCTGTTTAAGCATTGGATTGATCCTCCTTGTCCG
ATGATGCTTTTTTCCATTTGCCGCTTGTGAGGGCTTGGACTCGACTAAAAATACCGCGAA
GTAAATGATATTCCATACGATCTAATTGTATACGACCAAATAAACGACGCAAGCGTAAAG
GTAGTAAACGTGGATTTTCTGGATCTAAAAATTCAATTTCGGTGAGCATTTTTTCCAAAT
GAGGGTAGAACTCTTCCATTTGCTGCTGAGTCACTAACGGCTCATCCCATTGCATGCTTT
GACCTTGAGCAAGCGGCATTTGCCCAGCATCAGAAGCAACTTCTTTTTGCTCTAATACCG
ACATGCGAAGTTCATAACAAACCACTTGAATCGCTTGAGCAACGTTAAGTACACCATAGT
CCGAGTTTACAGGAATAGTAAGGTGATAGTTTGCCAAAGCCAATTCTTCATTGGTTAAAC
CGCGGTCTTCACGTCCAAAAACGATCGCAATTTGTTGTCCTTGAGCAGCCGCCTTAATTG
CTTCTTTGGAAGCAGGGCGAACATCTAACAAAGGCCATGGAATAGTACGGCTTCTTGCAC
TTGTCCCGAAAACTAAATGGCAATCTTTAATTGCTTCTTCGAGTGTTTCAACAATTTCAA
CCTGTTCTAATAAATCTTGTGCACCAGCAGCAAGCGCCTGAATATCTGGATGTGGGTAGG
TTTTTGGGGAAACCAGAACCAACTTACTCAAGCCCATCGTTTTCATTGCGCGTAAAGCAC
TGCCAATATTAGCCGGTAAAGTGGTATTGACCATGACAATACGCACTTGTGCTAATTGTT
TTGACACGGCGGTGTCGTCAAACAAACTCATAAGATTTCCAGAAATTACGAATATTGAGA
AACTTCGCTTTGGTATGAATCCAATGCATCATCAATAGTCATGTCCACAGGAGGTGAGGC
AACAGGTTGTGGACGAACAGGTTCTGCTGCTTTAGCTGCCTTAGATTTTACCTGATATTC
AATATGAATATTATCCTTACCAAAGTAATCTCTTAGTTTGGCAAGAAGTTCATCTAAAGG
AGCGACTTTCCATTGTGGGCCAAGCTGAAGCTCAGCCTGAGCATATGGTTGGTCAATCTG
TAACTGTATTGCAATATGCTGATGCATATCGACATTACAATAAGGCAATAATATATTTTG
TAGATCTTTTGCCAAACTTGGTTGCAATAGATCATGGGTTAATTTGATTTGAATGCTATT
GGCGCGTTTTTGTCTGATTTCATTTAAGCTAAACGCTTTGTTCAAGCGTCCCATTGGACG
ATCAAAACCTTCACGCTCATAAATTTCGCCTTCAAAGACGACTACGCGCTCAACTTGAAT
AATATCTTTAAAGCGTTGGAAACGTTCGTGGTTACAGCTGACTTCAATACGTGCTGTTCC
GTCGTCAAGCACAATAACAACACGGTTTGGGAAATTCGCTACATCAAGGACGAGTCCTGC
ATAAACAGTCGTTACACCGCGACGAGTTGCGGTAATTTCATTAAGTTTTGCAGGAATAAA
CGCTTTGAGTTCTTGACGATAAACATCAATTGGGTGACCTGTTAAATATAGTCCAAGTGT
ATCTTTTTCGCCTTTGAGACGAACTTCATCACTCCATGGCTTAACAGGTTTAGCTGGTTT
ACGTTGAACTTCTTCAACTTCACCAAATAAGTCCATAATACCGCTTTCACGGTTACTACG
TGCCTGTTCGGCAGCTTGCACAGCTTCTGGCAATTGAGCCATTAAACTTGAACGCTCAAT
ACCTAAACAATCAAGCGCACCAGCACGGATAAGTGCTTCTAAGGTTCGTTTATTGATTTT
TTTCAAATCAATACGATGGCAGAAATCAAATAGGTCAGTATAAGGTCCTTGTTGGCGACG
TGAGTCAATAACAGACTGCATTGCCTGTTCACCAACACCTTTAATTGCCCCTAAACCATA
AACAATGGTTTTATCATCGCTCGCATGGAAATGATAAGTCGACATATTGACTGATGGCGG
TAAGACCTCGAGACCGTTATTTCGGCAGTCATCAATCAAAAATACGACACTGTCAGTGTT
CTGCATTTCCGATGACATTACTGCTGCCATAAATTCGGCAGGATAGTGGGCTTTTAACCA
TGCTGTATGGTATGCAACAAGCGCATAAGCTGCGGCGTGCGATTTGTTAAAACCATAGCC
TGCGAACTTTTCCATATAGTCGAAGATATGGTTAGCTGTGCTTTCATCAATACCTTTTTG
TCCAGCACCCTCAAGGAAGATTTGGCGCTGTTTCACCATTTCTTCAGGTTTCTTTTTACC
CATCGCACGGCGGAGCAAGTCAGCGCCACCGAGTGTGTAACCTGCACAAATCTGTGCAGT
TTGCATTACCTGTTCTTGGTAAACCATAATCCCGTAGGTTGGTTCTAATACACCTTCTAG
CAATGGATGAAGATACTCAAATTCTCCACCATGCATACGGTGAATAAAGTCTGGGATCAG
ATCCATCGGACCCGGACGATATAAAGATACGAACGCAATAATTTCTTCGAATTTACTTGG
ACGCGCTTCTTTAAGCATTCGTTTCATACCGACGGATTCAAACTGGAATACCGCGGTTGT
ATTTGCATCAGCAAAGACAGAATAAGCTTTAGGGTCGTCAAGAGGGACGTGTGAAATGTT
TAAAGGGTCATTGCTATCGCGGTTTTTATTAATATTTTGAATAGCATCTTCAATAACGGT
TAAGTTACGTAAGCCCAAGAAGTCGAATTTTACGAGACCTGCAGCTTCTACATCATCTTT
ATCATACTGTGCTACGCGGTTAGTACCGTCTGCGTCACAAAGCACAGCAGAGAAGTCGGT
AATTTTACCGGGTGCAATAACAACACCACCGGCATGTTTACCTGTATTTCTGGTAATACC
TTCTAACTTTAATGCCATTTCCCAAATTTCGCTGGCATCATCATTATCTGGGTTGGAAGG
GTTGGTAACAATATCTTTAAGCTGAGGTTCCATTTCAATCGCAGTTGCCAAATCCACACC
AAGTGGCTTAGTTGGAACCATTTTTGAAATACGGTCAGCTAGACCATAAGACTTCCCTAA
AACGCGGGCAACGTCACGAATCGCACCTTTTGCAGCCATCGTACCGAACGTTGCAATCTG
AGACACCGCTTCACGGCCATAAGTACGTGATACATAATCGATCACACGGTCACGACCTGC
GATACAGAAATCGACGTCAAAGTCGGGCATCGATACACGTTCCGGGTTTAAGAAACGTTC
GAAGAGTAGGTCGTAACGAAGTGGATCAAGATCTGTAATTTTTAAGCTATAAGCTACTAA
TGAACCTGCACCTGAACCACGGCCCGGTCCAACAGGGACACCATTGTTTTTCGCCCATTG
AATGAAGTCCATGACAATCAGGAAGTAACCAGGGAATCCCATTTTCAGGATGATTCCGAC
TTCATAATCTATTCGTTCATCATATGGTTTACGAATTTCGGGCCAGTCTTCACCACGCTT
TTCGACAGGGTAAAGGTAATTTAAGCGCTCTTCTAAGCCTTCTTTTGATAAGTGCTCAAA
ATAGGTATCGATGGTAAAACCATCAGGAATTGGATACTCAGGTAAAAAGTAAGTACCGAG
CTTTAAAGTGACATTACAGCGTTTAGCGATTTGATAGGTGTTTTCAATAGCACTAGGAAT
ATCTGAGAACAGCTCAATCATTTCATCAGAAGTTTTGAAATACTGCTCTGGGCTATATAA
GCGCGGACGTCGATCATCTGCTAAAACATAACCATCTGCAATACATACACGAGCTTCGTG
CGCTTCGAAATCTTCTTTTTCAATAAAGTGCACATCGTTGTGTGCAACAACACCAACATT
ATATTTAGCTGCAAGTTTGGCAGCTTCTTGAATAAAGTCTTCTTCGCCAGGACGATCAGT
ACGTGTTAAGGCTAGATAAACACGATTACCAAACTTTTCAATCCACTCTTCAAGTAAAGG
TTCTGCTTTTTGCGGGTTAGATGAGCAAAGCATTTGCCCAACATCACTATGTTGGCCAAG
TAAAACAATAATATCTTGATGCTGCTCTAGGACCCATTCTTTTTGTACACAAGGGATACT
GAGTTGTTGACCTTCAATAAAGCCACGCGAAACAATTTCGGTCAGTCCTTTCCATCCAAT
ATCACTCATTGCAAGCAAAGTTGCACGATGTTGGGCATCATTAAGACGAATTGTACTACC
CAAAATAGGCTTAATGCCTTTCTTAAGGCAAGAGTTATAAAATTTTACAGCAGCATGAAG
GTTGGATAAGTCGGTAAGTGCCAGCGCAGGCATTTCATCCTTTACCGCAGTCTTGACCAA
GTCGGGTATGCGAACAATCGACTCTGTAATCGAAAATTCTGTGTAAATACCGAGATGAAC
AAACTGCATAAACCAATCCTTAATGCGACCGCAGCATAGTTTAACACGCAAAGTTCAAAC
GAAATGCTTAATATTTTGGCAACTGTTATGGATTTTAGTATTTAAACAGAAGGTTGAGAA
CACGAAAGTGAAGGATTGATCAAAGTTGTTCTTTTATTTTTTAAAGAGAAAATTAAAGCG
GATAAAAAGAACCAGCCCAAATTGATTTGGGCTGGTTAGGAATTTTAGTACTGCCAGAAC
ATGCGTTGAATTTCTTTCGCATCGTTGGTTTTGGTAAGTGCCAACGCTGCAAGAAGACGC
GCTTTTTGAGGATTCAAATCATGAGCTGCTACCCAACCATATTTAGAGTCAGGTTGTTCT
GCATCACGTAACACAAAACCTTGTGGAACGCGTGATGAGCGGATAATTTGAATACCGTTT
TTGTCATGAAGGTTTTGTAATGTTGGAACGATATATTTCGCTACAGAACCATTACCTGTA
CCTGCATGAATAATCGCTTTAGCGCCAGCTTTTGCATATGCTTCATAAGCATCAGGAAGC
ATAGAATCTGAACCATAAACGATTTGCACTGTCGGAAGAGCATCACCTTTAATATTTTCA
ATATTAAATTCTGAAGCATTGGTATGACGTTTAACAGATTGTCTAAACCAATATGGTTTA
CCTTCAACAAGTGTACCCAAAGCACCCCATTGGCTTACAAAAGCATTTGTATGAATGTTA
ATGCCTTTAGTTACATCACGAGCAGCAAAAATAGAGTCGTTCATGAGAACCATAACGCCT
TTATTTTTTGCATCATCAGAAGCGGCCAATGCAACAGCACTATAAAGGTTAAGTGGACCA
TCTGCTGAAAGAGCAGTTGATGGGCGCATTGAGCCAACAAGTACGATTGGTTTATCAGTA
TGAACAACAAGATTTAAGAAAAATGCTGTTTCTTCTAAAGTATCTGTACCGTGTGTAATC
ACAACGCCATTTACAGTTGGCTTTTTAACAAGTTCATTTACTTGACGAGCAATTTGTAAT
AATTCCTTGTCAGTAATACTTTCAGAAGCTACTTGTAATGCTTGGATACCAGATACATTC
GCCAAATCTTGAATTTGAGGAACTGCATTGATTAAAGCATCAACTGGAACTTTTGCCGCC
GTATAAGTTGCACTATTTGCTGAGCTTGCGCCAGCACCAGCAATGGTACCGCCAGTAGCG
ACAACAACAACATTGTTTTTTGCGTAAAGTGGGAGAGAGCAGGCTAATAAGCCCATCGCT
AAACCGAAAGATTTAACAGTTTTAGTCAACATCGAAAATATCCTTATGAAGTGACGAAGT
ATAAAGTTTGCCGAATACGCCTGCTTTTCCTAAGCAAAATACATACCATATAAAACATAT
CCGTAACTTGTTTGAATAAAAGCATCCTTGAATATCATTTTGTTTCGACAACAATCATTT
AATCATTGCTTTTATTCAGCGCTAATAAATATCATGAAAAAAATAAAAAATCTATTAAGT
TTTTCTAATTTATCTGAATTTATTTACTTTTTAATATAATTCACGCAAATGATTTTTTAG
TCTTTATAAAATTAAAAAATAATAGGTTGGGTTGGTCCTTTATTTAACATTTGGTGGATT
TATTGAATTGATTTTTAAAACTATATTTATTAAGAATATAAAATAAAATTTTTCATGTTC
GAATTAAATAATAATCTTAGGTGTTTAATATAATGAATCAATCATAAATTGAATTAAAAA
ATAATCAGTTAGTGCATGTTTCTAAGTATATAAATTTTTGAATGATTGTTTTTTATTCTG
TTTTTAAGGTTTACTTTTAAGAAATTTAATAGGAATTAAAATCCATAATTTGGCCTATTA
TTTAATATAGAAATACTGATAACTTTTTATTGTTTAGTTCGAAAGAAAAAAAGAGCAATT
TTATAAGGTCGTATAAAATTGCTCTTAAGTTGGGAGAGTGGGAGAAAAAGGAAACTTAAG
CGATTGTTTGTTCTTGAGTTGATTTAATTAATACAGGCTCTGGTAATTCTTCAGTATCAG
TCACTTTATCGCCTTCAAGTTTGGCAACAACTGCAGTCGCAATACTATTACCTACTACGT
TTGTTGCAGTACGGCCCATATCAAGGAACTGATCAATACCAAGTAATAATAGAATGCCGG
CTTCAGGCAAATGGAACATTGTGAGTGTTGCCGAGATAACCACAATAGAAGCTCTTGAAA
CACCCGCAATACCTTTACTTGTCACCATAAGCGTCAACAAAATCAAGATTTGTTGAGTGA
AGCTCAGATCAATATTGTAAGCTTGAGCGATAAAGAGTACTGCAAACGTGGTGTACATCA
TCGAACCATCAAGGTTAAATGAATAACCCAAAGGTAAAACGAAGCTCGTTACTTTTTTAG
GCACGCCGAACTTATTTAAAGCATCCATAACTTTAGGATAGGCTGATTCACTTGAAGCTG
TAGCAAAAGCAAGTGTTACAGGTTCACGAATCAATTTACCTAAACGGAAGATATCTTTTT
TAAGTACGATTGCGCCAACAGAGAACAAAATGATCCAAAGTAATAGCAGACCGAAGTAGA
ATTCTGCGATTAAAATGCCATAATCAACAATTAAGCCTAAGCCTTGTACTGTAATTGCTG
AAGCGATTGCAGCAAATACTGCAAAAGGTGCGAACATCATTACGTAGTCAGTAATGCGAA
ACATGATTTTACTGAGTTCATCAGTTAAGCGAATGATAACTGAGTCTTTTTCTTTGCCCT
GATTTACAAAAGCAAGAGCTGAACCAAAGAAAATAGAGAAAACAAGGACTTGTAAAATAT
CATTGTTCGCCATTGCTTCTGCAATGCTGCGTGGAAACACGTGACTCAAGAATGATTGCA
AGGTAAAACCAGTAGTTGTTGGGAGAGAAGAACTACTAAGTTGTTGAGCTGTTGGTAATG
CTAGGTCTAGCGCCGCGCCAGGTTGGAAAAAGTTTGCTAAACCCATACCGATGGCAAGTG
AGACAAACGAAGCGGTAATAAACCAAGTCATTGACTTGAGTGTGATGCTACCAATTGAAG
TTGATTTGCCCATTGAAACAATGCCGCACACAATTGTAGCAAATACCAATGGGGCAATAA
TCATTTTGATGAGACGTAAAAAGATATCTGTGACGATGTTGAAATAAGAAGCGATTTGCT
TCAGTTGCTCGCCTTCATTAAAGAAGTGATGACAGATCCAACCCGTCAATACTCCTAGTA
AAATAGCAACCACAATATACTTGAGCAATTTCTTTTGCTTCATAGGAACCTCTATCCTTT
GGGTTCAATCATCTTTTAGATGGGATAACGATGATTGAAAGCTTTCCTTGTAGTTCAGTT
CGGTCCTGTAACTGATTTCATCTTCCTAAATTTGCATCAGTATTAACCGAATCGAATATG
GTGATGTTGTTATGGGAAGGGATTGTTGCTCGATTTTGAAGCAGTGTGAAATGCAAAAAA
ATATCAACTTATGCATTTTTTGCATAATAACGAAAGGAGGAATAGAGGATAAATATAGTA
ATTTAAACGTTTGGTAAAAAAATATGGATGAGGTTTTTTGAGAAAATAAGTCTTATATAT
TATTTTTAAAAGTTTATATTATTCAGTATATTAATTTGGTTTATTGATCTAATTAAAATA
GGTGATATTAGTTATTAAATAATTATTTAAATGATATAAAAATAAAAAAAGGCACCTAAT
TTAAGATGCCTTTTTTATTATGCATTTTTTTAACGGCGATTGGCCAAGAAACGACCTAAA
CGGCCAATTGCTTCACGTAATTCGTTTTCTGCCGGTAAGAAAACAACACGGAAATGGTCT
GGTGTTGGCCAGTTAAAACCTGTTCCTTGAACTAATAGTACTTTTTCAGCACGAAGTAAA
TCTAACATTAACTTTTCATCATCTTCGATTGGGTAAATGTTAGGGTCAAGACGCGGGAAA
CAATACATTGCGCCTTCTGGTTTAACACAGCTTACACCAGGAATTTCATTTAACATTTCC
CATGCGATATTACGCTGTTCATATAAACGTCCACCTGGTCGGATCAAGTCATTAATAGAC
TGATAGCCACCAAGCGCCGTTTGAATTGCATACTGAGCTTGTACGTTTGCACATAAACGC
ATTGAAGCTAACATATCCAGACCTTCGATATAGTCTGCTGCACGGCTCTTATCGCCTGTG
ATTGCCATCCAGCCTGAACGGAAACCAGCAATACGATATGCTTTTGATAGCCCATTGAAA
GAAATACATAATTGGTCGCCTGCTAAAGAAGCAACAGCAACATGTTCAATGCCGTCGTAA
ACGATTTTGTCGTAAATTTCGTCAGCAAATAAAATCAGGTCATGTTTCTTTGCAAGTGCC
ACAATTTGCTCAAGCACATGACGTGGATATACCGAACCAGTTGGGTTGTTCGGATTGATA
ATGACAATACCACGTGTGTTTGAAGTAATTTTACTTTCAATATCGGCAATATCAGGATAC
CAACTGTTTTCTTCATCACACTTATAGTGAATGGCTGTACCGCCCGACAGGTTAACGGCA
GCTGTCCATAGCGGATAGTCCGGCATCGGAATGAGCATTTCATCACCATCATCGAGCAGG
CCTTGCATAGCCATGACAATGAGTTCAGATACACCATTACCGATATACACGTCATTAACG
TGCATATTTAAGATGCCTTTTTGCTGGTAGTACTGGCAGATTGCTTTACGTGCCGGAAAG
ATACCTTTTGAATCTACATAACCAATTGCATTTGGTAGGTTTAAAGCAACGTCATTAATA
ATTTCTTGTGGTGCTTCAAAACCAAATGGGGCAGGGTTGCCGATATTCAGCTTAATGATT
TTATGTCCTTGCTCTTCCATTTCATTGGCGGCTCGTAATACTGGTCCGCGAATGTCATAA
CAAACATGCTCAAGCTTCGATGATTTTTTAATTTCTCGGGAAGTTGGCATGGATTGGAGA
GTAGCAGTATTTTTAGGCATAGCTGGATTCACTTTTGCATATCGGTATAAATAACTTTTA
AATGTTTTGACTGTTACCAAATTCAGATCATGTTGATCTTTAAGTAATTCAACAATTTTT
TCATGGGTAAAGCCCGATTGCTGATACTGTTTGATAACTGGTAATAGTTGCTGGAAAAGC
ACACTTTTTTTCTGAGACATGTTTTGTCCTATACAACCGTGCCACACAAGAATAGCACCA
TCTTTGCTTCCTTAAAAGGAAATAAAATAAAAAATTGCTTTCTTTTGTTTTTGTATTTTG
CTTACTTTTTGCTTTCTGTTACTTAGATGTTTAAAATCCAACAAATTTTACGTTCAGAGA
CTAGTGTTTTTTTGATGAATGGCGTAAATATAAAATACGATTATCAATTTATGTTTACAT
CAGAATAAAAGGTGCAGGTCATGGGAAAAGTTAATAAAACAGACCGAGAATGGCAAAGAG
AGTTATCACCTGAAGAATATCGGATAACGCGACAAAAGGGCACTGAACCAGCATTTACGG
GGCAATACTGGAATACTAAGCAACATGGCACTTATGTTTGTCGTTGTTGTGGCGCGGAAT
TGTTTTCGTCAGATGCAAAATATGATAGTGGTTGTGGTTGGCCAAGTTTCTTTCGCCCTC
TGAATGGAAGCGTTATTGATGAACATGAAGATTTAACGCATGGTATGGTCAGAACGGAAA
TTGTTTGTCATGATTGCGAAGCTCATCTTGGGCATGTTTTTGAAGATGGACCACAGCCGA
CAGGTTTGCGCTACTGTGTGAACTCGGCATCATTACAACTGAAAACACAAGAAAAAAATG
ATGAGGAAACCTATCCATGAGTAACATTTATCAGTTTGAAGCTGAATTGTTAGAGGGAGA
TATTAAACAATTCGCTGATTACAAAGGTAAAGTTTTATTAATTGTAAATACTGCAAGTAA
ATGTGGTTTTACTCCACAGTTTGCGGGCCTCGAAAAACTTTATGAAAAGTATAAAGACCA
AGGTTTAGAAGTTTTAGGTTTTCCCTGCAATCAGTTTGGTGGGCAAGATCCCGGAAGCAA
TAAAGAGATAGGTACATTCTGCCAGCGTAACTATGGAGTGAAATTCCCTATGTTTGCCAA
AGTAGATGTAAAAGGTCCTGAAGCTCATGTGATCTTTAGATATTTAACCCGTGAAGCAAA
AGGAATTTTAGGAAGCAGTACTATTAAATGGAACTTTACCAAGTTTTTAGTTGGTAAAGA
TGGTTCGGTTTTAAATCGTTATGCGCCAACAACCAAGCCTGAAGCATTGGAAGCTGATAT
TGAAAAAGCATTAGCGAGTTAATGGGTTCAATGAACGCTATTCCTCAAACTTTCGAGTTT
TGGCAAGATCGGCGAATGCCTTATGTGGAAACCCGAAGGTCTTGTTTTGGCAGAACATGT
TATAAGTCTCATAGCCATCCAACATTTTCAATTGGTGCTATAGATGAGGGGAATAGTGTT
TTTCAAAGTTCTTTTGGCACTGCACAAAAGATCACGGCGGGTACATTAGTTATTGTGCCC
GCACATGTTGAGCATTCATGTAATCCTATGCCAAATCAGGCATGGAGTTACCAGATGCTT
CATTTAGATCTAGCATGGTTAAATCAACTGTATTCAGAATTTCAAGAGCAAGGTCTTGAT
TTACATATACCTCAGCATAAGCCTCTCATTATAAAAGACGAATCTTTATATGAAGCTTTT
ACTGAAATGAATGAGACATTATTTGATGCGCAAAAATTAATTTTTGAAAAAGAGCAGGCT
CTTCTCCATTGCCTGATTCATTTGTTATTACCTCATTTTATTTTAGAAGAAATACAAAAG
CCTCAATATTTATATAAAGACTTTTTAAACCTGATCGATGTGATTTCTTCCTCAGAGGGT
TTTATTTCTTTAGAAGAACTTGCTCAACGAGTAGGTTTAAGCAGATATGCAATCATACGT
CTATTCAAAGCAAATGTAGGTTTAACTCCACATGCATTTCAAATTAATTTAAAAATTAAT
CAGGCTCGAGAGCAGCTCAAACAAGGCGTGCCACTTGCCGAATTGGCTGTAAATTTAGGT
TTTAGTGATCAAAGTCATTTCCATAAAGCTTTTAAAGCACATACAGGGGTAACTCCTCGG
CAGTTCCAGCTCGCAGCCGCGCAATAATTTACAAGAAATTGTTTAGCTCTATTTCTAAGA
TTTTCCAGACTGTTTTACAGATGAAGCTGTTATGGAAGTTTTTTTAGTTATTGCATTTAC
TCATTTTTTAGCACTCTTATCACCGGGTCCAGATTTCTTTCTTATTCTCACTAGTCTTCT
ACAAAAAGGACGCCGTTATACATATGGTATTGTTCTAGGAATCACTTTGGGAAATGCTTT
AATTCTGGCTGGATGCCTGTTTAGTTTTATGTTGCTTGGAAATCTAAGTAGTATCTTACT
TTTAATATTTAAATGGCTTGGCGCTTTGTATTTGGCTTATTTGAGTTTTCTTTGTTTTAA
TGCAGCCCGATCTACAGTTCTAAATTTCTCAACGGATGTAAATAATTTAAGTGACCAAGT
AGAAGATAAGTACAACAAAATTAAAAGTTTGGTGTTAGGTTTACAATCGAGTCTTCTAAA
TCCAAAAAATATTATGTTTTATAGTAGCTTAATGCTACTTATACAACATAAATTTAGTTT
ATTTCAAAAACTGCTTATGAGTGTATGGATGGTCGGTGTGGTTTTAATCTGGAATATCTT
ATTGGTTAAACTGCTGGCCCATGAACGAATCTTAGTCAAAATTAAGCGCTCTGCAACAGG
TTTATATTATTGTTCTGCGGTAGCTTTTATTCTTTTTGCTGTGCTTTTGATTACATATAA
ATAGTGTTATAGCCCAGTTGTACAACCTGAGTAAAAGGCTGTACAACTGCTAAGAAGAGG
CTTACAGAATCGCTTTTAAACGCTTAACTACTTCTTCACATTGAGTTAAATCTGCCACTA
ACGCCATACGTACATGGTTAGCTCCAGGGTTACCTTGTTCGGTATCACGAGATAAATAAC
GGCCCGGTAAGACTTTAATATGTGCTTTTTCCATCAGCATTTTGGCAAAAGTTTCATCAT
TATCCACTTTTAACCAATAGTAAAAACCGGCATCTGGTTTTTGTAATGGAAGCAAATGAC
CTAGCTCAGATTGAAATAAATCAAATTTTGCACGATATTGCTTACGGTTTTCTTCAACAT
GGCTTTCATCATTCCATGCTGCAATTGAGGCAAGCTGATGTTGTACTGGCATTGCTGCGC
CGTGATAGGTACGGTATTGCAAATATGGCTTTAATAAAGCAGCATCACCCGCTACAAAAC
CTGAACGCATACCCGGTAAGTTTGAGCGTTTTGAAAGTGAATGAAAAACGATACAGTTTT
TGTAGTCATCACGGCCAAGCTCAGCACATACTTCTAATAAACCCGTAGGGGCTTGGTCAA
ACCAAAGTTCTGAATAGCATTCATCAGACGCAATAACAAAATTATATTGATCAGATAAGG
CAATCAGCTTTTTAAATTGTTCTTTAGAAAGCACAGTACCTGTTGGGTTACCCGGTGTAC
ATACAAAAAGAAGGGCTGTCTTTTCCCAAACTTCTGCTGGCACAGCATCAAAGTCACCTA
AATAGCCATTTTCTTCTGTGCAATTAATAAAGTATGGCTTTGCACCTGCAAGTAAAGCCG
CACCTTCGTAAATTTGATAAAACGGATTTGGCATCACCACATAAGGTGCATCTTCACGAT
TAATTAATGCCTGTACAAAAGAGAAAATGCCTTCACGTGTACCAGAGACAGGCAAGATGT
GGTTTTCAGCACTAATACTGTTAAGTTTAAAGCGCTTAGTTAACCAATCTGCAATACTTT
GGCGAAGCTCAAGTAAGCCTTTGCTGTTTGGATAAGTTGATAAATGGTTAAAGTTATCAA
TAATAGCCTGTTTAACAAACTCTGGTGCTGGATGCTTCGGTTCGCCAATTGATAGAGGAA
TCAAGGGAAGGTTAGCAGGAGTAGTATCCTTAAAAAGTTGGTTTAACTTTTCAAATGGAT
ACGGGTGTAATAACGACAAGCTAGAGTTCATTAAACAGTTACCAAGTAGTTGAGTTTCAG
TGCTGACAAATTTGATTAGATGCTTCATCTAATGCAGCTTTCAGTTTTTCCGAGAAGAGT
TTGACCTCTTCGTTATTCAGCGGTTTACCATCTTTTTTGGTGACAAAGAAAATATCTTCG
GCACGTTCACCTAAAGTTGCAATTCGGGCTGAATGGATGTCTAAACCTTGCATCATAAAT
AAACCACCCACGCGTGCAAGTAGGCCAGGGTGATCGAGTGTTGAAATTTCGACCATATTT
TGCTGTAAGGCTTCATTTAATGTTACGTCGACTGTATTTTCGATATCGAAGTGACGTAAT
TGACGCGGAATACGGCGTTGCATGAGTCCTGGGTATTGGTCTGGTTGGCTAAGCGCCTTC
ACTAATGCATTTTTAACGGTTTCTTCACGTTCTGGGTCGGTAAGCAATGTACCGAAACGA
TCGAGTACAACATAAGTGTCTAAGCTAAATGCTGTACTTGCTGTGATAATTTTTGCGTCC
TGAACGTCTAGGTTCATTCGGTCTAAAACAGCAACAGTAGTAGCAAATAGGTTAGGTTGG
TCACGTGTATAAATAAAGATTTGCACCGCATCTTGAGCTGCTTTACGGTGGGCACGCAAG
AGGACTAATGGCTCTGGATTATCACCATGTTTTAAAATTGCTTGTGTATGCCATGCAATT
TCATCTGCCGACTCTTTAATGAAGTATTCATCACCAAGTTCTTGCCATACTTTTTCGACA
TCAGCCAATGCAAAGTTATTTACCAGTAATTCACTTGCTGCAAATTTGGTGTCTTCAATT
AACATTTGGTAGTCAACAGGACGACCTAAACCTGTACGGATTACATCACGGGCATGCGTA
TAAAGTTGACGCATAAGCGATGCGCGCCATGTGTTCCAAAGTTTTGGATTTGTGGCGTTA
ATATCTGCAACTGTTAAAGTGTAGAGATAATCAAGATGCTCCATGTCGCCAAGTTTTTCT
GCAAAATCTTTCACGACGTCAGGATCAGAAATATCTTTTTTCTGAGCTGTGAGTGACATG
AGCAAATGGTTTTGTATAAGCCATGCAATTAATTTGCATTCACGCTCTGTAAAGCCATGT
GCACGTCCAAACTCAATCGCGTCTTCTGCGCCAAGTTCACTATGGTCACCACCACGGCCT
TTTGCGATGTCGTGGAATAAAGCAGCAATAAAGACAATATCTTGACGAGCAAGACGTTGG
AAAACCGAACTTACTACAGGGAATTCTTTGGCAAATTCAGGTTCTCTAAAACGATTTAAA
TTACGCAGCAATAATAAGGTGTGAGCATCGACCGTATAGATATGGAATAGGTCATATTGC
ATAAGACCCATAATTTGACCAAAAGCAGGAATATAGTTTCCTAACACACCATAACGTTTC
ATCGCGACCAAGGTATCGTATAGCCGATATGGTGAGCGAATAATCGACATAAATAATGCT
TGATGCTCTGGGTTATCACGATAACTTTGGTTAATTCGTTTCGCAGCAAGAATGAGTAAG
CGCAAAGTTCGAGCGCGAATACCTTCAATATCTGGTCGATTCGCTAAAATATAGAATAAC
TCTAAGATCGCGCTCGGATGCTCTGCAAAAATTTTATGATGTTGTACTGCAAGTTTATTG
TCGACAATCTTAAAGTGATCGTTAACAACTTCAATTTTGCGTTCATAGTTGGGGAGTCGA
GGAGTAATGACTGACTCACTAAAATACGCCAGTAACATTTCATTGAGTGTTGAAACCTGC
TGCGCCGTACGGTAGTAGCGTTTCATGAATTGCTCAACGCCGTAATTTACAGGTTGGCCT
TCTTGACGAACATAACCAAATTTAGCAGCAATTTCTCTTTGATGGTCAAAGAGTAAACGG
TTTTCATCACGTTTGGCTAAACGGTGTAAATGATGTCGAATTTCCCAAAGAAAGCTTTCA
GCTTCTTCTAAAACAGCCAATTCAAACTCTGAAATGAAACCTAAATGCACTAAGTCATAG
ATACGGTTCACTCGGAAGTGGCGTTTGGCAATCCAACCAATTTGATTAATGTCACGAATA
CCGCCCGGTGCATTTTTAATGTCAGGTTCTAAATTACTTTCAGTATTGTTGTGTTGGTGG
TAACGCTTGGCTTGTTCGGCCATTTTTGCGTCATAAAATGTTTTGTCTGTCCATGTCTGT
GAAACAATACGGCGAGGCCATTTCGCAAGTTGTGTATTGCCCGTGATTAAACGCGCTTCA
ATTAATGTAGTGGCAACAGTTAAATCGGTAGCGGCTTGTTCAACACAGCTTTGAATGGTA
CGAACACTAATACCTGGTTTGAAATTTCCTACATCCCATAAAGAGGAAATAAATGTAGAG
ATGCGCTTTTCATTTTCTTCACTGATTTCATCTTCAGACAAAATCATGATATCTACATCA
GAATAGGGCAGCATTTCACGGCGCCCGTAACCACCTACTGCAAAAAGACCTAGTTTTGAC
TGGTCAAGTTCTGCATGTTTCCATAAAAAGACGAGCGCTTCATCTACTAAATCTGAACGA
GCTTTAATGATTTCTCGAATAGATTGCCCATTTTCATATGAATCTTGCAATTGCTTTTCT
ACATCCGTTCGCCACTGATTAATGGCTTTAATATCATGATGACTTGAGACATAGTTCAGC
AATGGCGATGTATTGATCATGAAAATGGGTCTACCAATAAGTAAAAATTAAAAGTTAGTT
TGAACGCTTACTTGATCAGCGGTTTCTTTCGCTAAAGTACGGGCAAGATCAGTATTTTCA
GCGCGAGCAGTTGCGACACCCATACGACGACGTTTAAAACCTTCTGGTTTACCAAACAAA
CGTAAGTCGGTATCTGGATGAGCTAAAGCCACATTCAGATTGCTATAACTTAAATTGTTA
GCATCAACTCCAGCATAAATTACCGCACTTGCGGCAACACTGTGACGTGCTGTATTTACA
GGTAAGCCTAAAATTGCACGTGCATGTAATTCAAATTCACTTTGAAATTGAGATGCTAAA
GTGACGAGGCCTGTATCATGTGGACGAGGTGAAACCTCACTAAACCAAACCTTGTCGCCT
TTAATAAACAGTTCTACACCAAAAATACCACAGCCACCAAGTGCTGTAGTCACTTTATTT
GCAATGCGTTTGGCTTCCTCGAGTGCTGCAGGAGTCATGGGTTGAGGTTGCCAGCTTTCT
ACATAATCACCGGCATCTTGGCGGTGACCAATTGGGTCACAGTAATGAGTTTCAATTTCA
CCTGTTTCAGGGTTTTTAGCGCGAACGGTAAGGAGTGTAATTTCAAAGTCAAAATCAATT
TGAGACTCGATAATAACAGTGCCCTGGTTAACACGGCCACCTTGCATTGCATATTCCCAT
GCAGCATCGACTTCATCGAAACTTTTTACACGAGACTGTCCTTTACCTGAAGATGACATG
ACCGGTTTTACAAAGTTTGGATAACCAATGTCATCACAAGCAGCGCGGAAGCTTTCGAGC
GTATCAGCAAAACGATAAGCAGATGTAGGTAAACCAAGTTCTTCAGCCGCTAGACGGCGA
ATACCTTCACGGTTCATGGTCAGGTTTACAGCTTTAGCAGATGGGATGACTGTTGCAGTT
TTATTTGCTTCAATTTCCAGTAAAACTTCTGTCGCAATCGCTTCAATTTCTGGAACAATT
AAATTTGGTTTAACTTTTTCAATGAGTTGTTTTAATTGGGCTGGATCTGCCATGTTTAAC
ACATAAGAAAAATGTGCTACTTGCATAGCTGGAGCATGATCATAACGGTCGGCTGCATGT
ACTTCTACACCAAGGCGTTGTAAGGAAATTACAACTTCTTTGCCAAGCTCTCCTGAACCT
AACAATAAAACTTTAAATGCAGAAGATTGAAGTGGGGTACCGAGTGTCACGCTCATGCGA
ATCATCCTGACAAAATTATTTTTTTAAGCATAGCAGAACTTATGGTGGAGTTAAGCCTTA
TCATGCATAAAAAAAGTAATTTTGTCGGACAATTAAAAAAGTAGTTTTTAGATATTAACC
TGATAGTTTAAAAGCAATTCATCTGCATTTTTACCACGGATGCCCCAGTTTTCTTTAGGT
GTTTCAAAAATGGTAATTTCAATGTCCTGAGGTGCAATTTTGCATTGCTCTTCAATATTG
CGAAATAAGGTTTGAATAAGTTGCTTTTTAGTGGCTGGACTGCGGCCTGCAAACATTGAA
AGTTCGATGATAATGTAATGTTGGCTTCTGTCAGATGGATAAATAAAATTCTCAGGTTTA
AGGCTAATGAAGCGTTGAAATCTTTTCTCGACGGGATACTTCAATTCTTCAATAAGTGCT
TGATGGATCGCATGAGAGAGCAGTTCGCGATACTGAATAATGGTTCGTTCATTTGCATAA
ATTTTAACTTGTGACATTTTTATCTCTAATCGCTAGATGGATTTATCTTCTAATAAATTT
CAAAAATGAATTTTTATGCTAGAAGTTATTATTCTTAATCACTTCTAGCATTTATATATT
ATATAAGGTTGATCAGTTTATCTATTTATAAAGGTAAATAAGTATAGATAAGGCCATAAA
CGATTGCGGCTGTTAAGGTGGCAGGAACAATTTTCTTAAATTTAAAATAAAGACCAGCTA
GAACCATAAAACCGATAAGCATTGCTAAACTCTTATTTGGGGTTTCAAGTAAAGGTGGAA
GGGTTGCAACCACAAGCATGGCGCTAATTGCAGATATACCAATACTTCCTAAAGCGATTT
TTAACCAGATTGAGCCGCGTCTTTGTTGGTTGCCTTGTAGTTTTTGTATTACGAAAAATG
GTCCGAAGCGTGAAGCAAAATTAGCGATACCCACAATAATGCCGACCAAAATAATTTCTA
GGTTCATATTAAGTTTCAACCTCATCAAATTGTTTCAGCACATAATGTTTAAATAGACCT
GCTAAAATGCCTGAAAGAATGCCAATAAAGATAGCCGCTGATAAGTTAATCCAATAACAC
GCTAAAGCTGAAACCACTAACGATACAGCAACTACAAGGCTATGCTTTCGTTCAAATGCC
GCTAATAAGAAACTTAAAAATAAAGCAGGTAATAAGAAATCTAAAGCTGCTTGTAAAAAC
TTTGGAAGGTGTGCGACTTGATCTGCAAATAACCCGCCTAATAATGAACCACTTGCCCAA
GACATCCAGCTAAATAGACTTAAGCCCAACATCCAAGACTCGGACCATTGTTGTCTGCGC
TGTGAAAGTTGGATCATACCACTGGCAAAAACTTCGTCCGTTAAACCCCAAGCCCAAACG
GCTGTCTTCTTTAAATTTAATTTAGTGGGAATTAAATTATAAAGAGCAGGCCCATAAAGT
ACATGTCGTATATCAAGTGCAATGACTGTTAAGGCGGTTAACCATATAGAAGAACCACTT
GCTAAAAGTGCGACCACTAAAAATTGGCTTGCACCTGCATACATGGAACAAGAAAGAAAA
AATGCTTCCCATGGGCTAAAACCAAATTGAGATGCAGAAACGCCAAAGGCAAAAGAAACT
GGTAAGTAGGTGAGAACGATGGCTTGACTATCTTTGGCACCTTGCCAAAAAGTTGCTGTT
TGAGCAGCCATCTGTTGTTGATTTGACACAATACACCTTGGCAGTAAACCAATTATAAAA
ACTTGAAAGATTGAGTATTGTAGCCGAATTTAATAGCATAGTGCCGAAATGTTTAATTCG
GCAGTTTGATATGTTCAAATCAAAGACTCGTTTAGTTTATATCGCCATCCTGAGTGCGAG
CGTATTTATATTGCAAGGTTGTGATAATGGCAATCAGAGCTCAGATAAAAAAGTAGAAAT
TAAACCAGCGCCGAAATTAACGAATGATGCGACAGTTTATGCAAAAAAGGCATGGACATT
AATCAATACTGTTGATCATTTAGTCTATGAAAAACAGCTCAGTCAAATTAATGATAATGT
TCGTAAACCACTACGTCAGCTCAGTACAGACTGGCGTATCAATGTAAAAATGACAGATTC
GGTCACTGAAGGAAAATATGCGCTTTGCCGTAAAGCTTTAACGAGTCTAGATGTATGGGC
GCGCGAAACGCTTGAAAATAATAGTTCGGTTGCTCAAAAACAGGCAGATTATGAGCGCGA
TAAACAGCAGTGTAAGGAAGCGATTGAAAATCCGAATTTAGGAAACACATCTCCTAAATA
AAGCCTATACGTATAAAAAAGCGAGACGATCAATCTCGCTTTTTTGCTTTAAACGATAAT
GGGTGAATGATAATTAAGGTTTTGTTGCAGCTTTAGCTGTGTTGGCAGTTTTTACAGCAT
CTTGCTTCATTTGGTGAGTCATTTGATGTGATTCATGTTGTGCATGAGTCGCACTGGTCA
TTGCATCATGCTTTTGCATGGTTAAGTCTTTTTTAACTTCCTGTGTAGTTTTAGTTGCCT
CTTTCTTTGCTTTTTGAGCTGTAGCTTTTCCATGTAGCGCTACACATTTTCCACCTTTGT
GATTTGGTCCAGTACCGCCTTGTAGTTGAGTTCCTTTTGGACATGCAAATGCCGAAACAC
TTAACATAGCCAATACGCCTGCTGTAAGAATTGTTGATAATTTTTTCATGTTAATCAGCG
CCTTGTTGAGTATTATTGCTCAGCTTGAGTGTAAGGTGAAAAATTCTGCTTTAGAACATT
TATTTTGTGGAAATAGAGTTTGAACAATGTTTTGATTTGCAGTGTTATCTAATTTTTTAA
TTTAATTTTAAGTTTTTATTATATAGCGGCGTTTCGTACAATTATGAATGAACTTGAGCA
ATTACTTTTAATTTTTCAATATCTAAAATCTCAATTTTTCTAAAAGCAATTTTAATAATA
TTTTGTTTTTCAAGTAGGCTCAATTCATGGTTGATCGTCTGCCTAGATGTAGTTAGCATG
TTGGCTAATTGCTCTTGAGAAATCTGAATGTGATGATCTTGAATAAGAATATGGTTACCG
TATCCTTCTAAAATGAACAGAAGACGTTGTGCAAGCCTTTGAGAAATACTGCGTGTTTGT
ATCGCAATCTGTTCTAAGAAAACGTACCTGAGTTTTTGGCTAGTTAAACGTGCAAAATAA
TACCAATAATATGGATGTTCTTTTAGTAGCTCATTTAATGGTTTTGCAGGAATATGCAGA
ACTATACTTTTTTTCAAAGCAATCGCGTCGTGTGACCGTGGCTCATGATCAATTAAAGAT
ATTTCACCGAACCACATAATCGGCTCAGCAATTGCAGAAAGTGCTTCATTACCATTTACA
TCGACATAACCCAAGCTAATTGAGCCTTCAAGGACGGTATAAATACCATCAAACTCATCT
TGAGCGTGGAAAACATAGCTATTTTTCTCAAAAGTAATTTGCTTGCCATGTTCTAAAATA
AACTTTTGGAATACTTCCAGAAGCACACTAAACCATGTGTTTTCTTTTAATCGGTTAATA
TAAATTAGGTCCAATATTCGGTCATCCATGAAAAAATCCATTACTTTGTCAACTAGCTGA
CAACTTTAAATTTTCCTTATTTGTACAGTATGACTATAGTTAGGTGAATAGGGAATAACT
CATGTCAAATCTGGAGCAGAAACTGAGCCAATATGCGGCTTATCATTTAAATCATCAAAA
TATTTTGACGCATTTTATTGGCATTCCACTCATCGTGTTTTCAATTTTATGTTTAACAGC
GAGGGTAGGAATCGATATTGGTAATTTTAAAGTTACTTTAGCTATGGTACTGATTGCAGT
TAGTACGATCTATTATTTATTTCTAGATAAAGTTTTTGGTTTACTCATGCTCATTATCTT
GGTTGCTGTGTATCCACTAGCGAGCCAAATTGCTCAATTGTCTTTAGGACATTGGTTGGC
TGCAAGTATTGGTTTCTTTGTGGTGGGATGGGCTTTTCAGTTTGTGGGGCATTATTTTGA
AAAGAAAAAACCTGCTTTTGTTGATGATGTGATTGGACTCGCGATAGGACCTTTATTTGT
ATTGGCAGAATTTATATTTATGTTAGGCTTTAGAAAGCCTTTACATGAGCGAATTTTACA
CGAGGCGCGCAGTAAACGAGAGATGATGGATTTAAGCCATTAAATATAAAAAAGCCCCAA
TCTAGTGGGGCTTTTTTAAGCTTTAACTTAAACGTTAAAACGGAAATGCATTACATCGCC
GTCTTGAACAACGTAAGTTTTACCTTCTAAACGCCATTTACCTGCTTCTTTAGCGCCGTT
TTCACCGTTGTATTGTACGAAGTCATCATATGCAACAACTTCAGCACGGATAAAGCCTTT
TTCGAAATCAGTATGAATAACACCAGCTGCTTGAGGAGCCGTTGCACCAACTTTTACTGT
CCATGCACGAACTTCTTGTACACCAGCAGTGAAATAAGTTTGTAAACCTAAAAGTTTATA
GCCTGCACGAATAACTACGTTTAAGCCCGGTTCTTCCATGCCCATTGCTTCTAGGAACTC
AGCACGATCTTCATCTTCTAATAATGAAATTTCAGCTTCGATTTGGTTGCAAAGCGGCAC
AACAATTGCGTTTTCTTCGGCAGCAAGTTTTTTAACAGCTTCTAAATGTGGGTTGTTTTC
AAAACCGTCTTCTGCAACGTTTGCAATGTACATGGTTGGTTTCAAAGTCATTAAACCAAA
ACCACGGATTAATTTGCGTTCGTCATCAGACAAATCAGCCGCGCGAGCTGGTTTACCTTC
GTCAAGTAATGGTTGGATTTTTTCTAAAACTGCTTTAGTCGCTACAGCTTCTTTGTCACC
GCCTTTAGCAACTTTAGTTAAACGTAAAATTGCTTTAGCAACAGTCTCAAGGTCTGCAAG
CGCAAGTTCAGTATTGATAGTTGCGATGTCGTCTAATGGATCAATTTTACCATTAACGTG
AATCACGTTTTCGTCTTCGAAACAACGTACCACATGAGCGATTGCATCAGTTTCACGAAT
GTTAGCAAGGAACTGGTTACCCAAACCTTCACCTTTTGATGCACCAGCAACAAGACCTGC
AATGTCCACAAATTCCATAGTGGTCGGCAAAACACGCTGAGGGTTAACAATTGCAGCAAG
TTTATCTAAACGTGGATCTGGAACAGGAACAATACCTGTGTTTGGCTCAATGGTACAGAA
CGGGAAGTTTTCCGCTGCAATCGCTGCTTTAGTTAATGCATTGAAAAGGGTAGATTTCCC
TACATTTGGCAGACCAACAATACCGCAATTAAAACCCATGAAAACCACTCACAAATGTGT
AAATTAAAAATTGTGGCTGATTTTACATGAAAGCCATGACAAAGTCATGGCTAGAGCAGG
GTTCTGTTGTGTTTAAACTTTACGTTTATCGAGTTGCTGGGCTAATGCATCACCAGTCGC
TTGTACTAACATGACTAAAACAATCAATACTAAAATAACAGCCAACATAATTTGCATATC
AAAACGTTGATAACCATATCGATAAGCAATGTCTCCTAAGCCACCTGCACCAATAGCACC
AGCAATCGCAGATGAGTTAATCATTGTCACAATAGTCACTGTAAAGCCTGCCACAATACC
CGGCAAAGCTTCTGGTAAAAGTACATGCCAAATAATTTGTTTACGGTTACAACCCATGGC
TTGTGCTGCTTCAATTAAGCCTTGATCGACTTCACGTAAGCTGACTTCTGCAATACGGGC
AAAAAACGGAATAGCCGCAATCGTTAAGGGAACAACCGCTGCCCATACGCCATAACTTGT
ACCCACAATCCAGCGAGTAAGCGGAATAAGTGCAACCATTAAAATTAGAAAGGGTACTGA
GCGAGTGATATTGATGACCCAACCCAAAGCCTGATTAATCTTTTGCGACGGATGAATGCC
ATGTTCAGAAGTGCTGACTAAAATAACAGCGATAGGTAAGCCAATTAAAAAGGCAATGAA
TGCAGATGCGCCTACCATGAGCAAGGTATCTATAGTTCCAGTAATTAATAAATCAATGAG
CTGGTCTTGCATAGCCAAGTACCTCAAATTGTGCAATTGCTGTTAATGCATCTTGTTGTA
TAGATGAAAGATCAATTTCTACGTTAGGAATACCGACTAAAAGTGAGCCAATAATGTGCC
CTTGAATGGTATCGACCTGACTTTGATATAAATTGACGGGTGCTTTAAATCTGGCAAGTA
GTTCTTGAATATCTGGAACCTGATGTGCTTCAGCCTCATATTTCAGTTTTACAATAATAT
GAGTCGAATCTTCATCGGGTAGACGGCTGATTTTAAAAGGCAGGGTAATTTGCTCAAGGT
TTAATAGTTCTTGAGTAATTTGTTGCTCTGGTCGTGAAAATACCGACCAAACTTGCCCAG
CCTCTACAATCTCACCTTGGTCAATCACCACGACTTGATCACAAATTTCTCGAATCACTT
GCATTTCATGAGTGATTAATACAATGGTGAGACCAAGTTCCTGATTAATCTTTTTAAGCA
AAGCCAAAATAGTGGCAGTACTTTCAGGATCAAGTGCCGAGGTGGCTTCGTCACACAGTA
AAATTTCTGGGTGGTGAACAAGTGCACGTGCAATACCAACACGTTGCTTTTGTCCGCCAG
AAAGTTGTGATGGATAATAGTTAGATTTATCTGCAAGACCTACGAGAGCTAGAACCTCAT
TTACGCGTTGGTCGATATCTGCTTTGTTGTAATTGGAAACTTTTAAGGGCAATGCCACAT
TTTCCCAAACTGTTTTTGCAGACATTAAATTGAAATGTTGAAAAATCATTCCAATCCGTT
GACGGGTTTGAATAAGCTCGGAATGGCTCAATTCAGCAATGTTTTGTTGATGAATATGAA
TGCTGCCAGTATTTACTTGTTCTAAACCATTTAATGTACGAAGTAAGGAAGATTTTCCTG
CACCACTTTTACCAATAATGCCTAAAATCTTACCTTGAGGAATATCAAGGTTAATCTCTT
TTAAAGCGTGCAGTTTTTGACCTTGAGATTGGTAAAACTTATTTAAACCACGAATTTTGA
TATGGGGTAGAGAAAAATCAACTTGTGATCCAAAACTCACCATCGTCATTCTCCTTATTT
CCAGCCTTGAAACCACATACCTTTACCAAAGTCTTTATCCAGAATGTCTTGTGCTTGTTT
TGAGTTCTGGAATGCTTTAACAAAGGTTGCAAGTTTTTGGTTTTTGTCTTGGTAATCGCG
ACGGGTCACAAACAAAATTGCATATTTTTTATCGATTGGATCTAAAAATAATGCGCTATG
CGGGTCGGTTACCTTTGCCATTTTTAAGTAGTGAGGGAAGCCGAAAATTAAATCGACATC
ATTATATGCATGTGCGGTTTGAGGGCCTTCAACTTCAACAAAGCTCAGCTGTTTAGGATT
AGCTATAATGTCTTGGGTTGTTGAAAGCTCATTATTTATATCTTTAAGCTGAATTAAACC
TGCACGGTGCAATAAAATTAAAGCACGGGCTAAATTGACCGGATCGTTTGGAATAGCTAC
ACGTGCTTTTGAAGGCAACTCTTCAAGTGATTTATATTTTTTTGAATATAAACCCACATG
ACTTCCTGAACCCACACCAAATGCATGTAAGTCATAACCCGTTTCTTTAACAGCATTACG
TAGAAATACGCTTTGCTGGAAAAAGTTTGCATCAATATCACCGTTTTGTACGGCAACATT
GGGTGCTCGCCAATCAGAAAATTCAACGAGTTTGACATGAACGCCTTGCTTTTCTACTTC
ATTGGCAACGCTTTGTAATAGCTCAGCATAAGGCGGGCTAATGCCAATCGTTAAAACATC
GTCGGCTTGTTTATTTTTAATATAACGATAACCGACAAGGCCCAGAACTACGATTAAAAT
CGTAATTCCGAGTAACCAAGGCTTATGCTGTTTGAACTGAATCGCCATAATCTTTCCGTT
ATTACTTCCAGCCAGGGAACCAAAGTTTTGGCCCGATTTCAGCGTCTAACACAGCTTTAA
CTTTTGGCGAGTTTTGATAGATCTCAACAAATTTCTTTAATTTGTCGCCCTTATCTTCAT
AGTCATCACGCACTACAAACAAAATGGCATAACGTTTATTGGTATTGTCATCCAGTAAAA
GCGCACTATTAGGGTCTGCTGTTTTTGCTAAGCGCAAGTAATGTGGATAGCCAAAAGCCA
AGTCAACATCATCAATTGCACGAGCAGTCTGTGGTCCTTCAACCTCAATAAATTGCAAAT
TTTTAGGGTTTGAAACAACATCTTTGAGTGCAGATAAGTGATTATTTGAATCTTTAAGCG
TAATTAACTTAGCTTGTTGTAAAAGAAGTAGGGCACGACCTTGGTTCACCGGATCATTTG
GAATGACTACGCGTGCGTTTTGTGGCAATTCATCAAGGCTTTTATATTTCTTTGAATAAA
GTCCCACATGTGATGCTGCACCTACTGCAAATGCTTTTAATTTAAAGCCAGTTTCTTTAA
TTGCATTGTCTAAGAACGGTTGATGCTGGAAAAAGTTCGCATCAATATCCCCATGATTTA
AGGTAATGTTTGGGGTATTCCAGTCAGAAAACTCAACCAGTTTTACATTTAAACCTTGTT
TTTTTGCTTCATCGGCAGCAGCTTGTAAAGGTTTTGCAAATGGTGGACTAATGCCAATCA
CAAGTTCATTTGAGCCACTTTGACGATGTTTATTCCATAAGAATAAAGCAACAAAAAGGA
CTACAACGACTAGGCCTACGCCTAGCCATTTTTTAGAGGCTGTTTGAGCCATGTCTATCT
CCAAATTTAAGCAGTTATTTCTTCAATTGTTGTTAAGTTTTTGCTGTTGTTATAGGGACT
ACATCGGAACGCTTGAACAGGGTGGTGTTCTGGTAATTGATCACCCCGATTAAAAATTTT
GTTCCGTAATGAACCCGTTTTATATGCAGTTTTATAGCGACCACGCTGTTGTAGCTCAGG
AATGACCAAGCGAATAAAGTCGTGGTGAGACTCAGGCGCAACTGTACGTGTCAAATTAAA
GCCATCAATATCGGTCTCATCTAAAAGATGAATTAAGTATTCAGCAACTTCTTCACCACT
ACCCACGATGAGGGGATAACGGCCGCCTAAAACATGTTGAGCTTTTAAGTCATTTTTTGT
GATTTGCTGTTCTTTAAATTTTTCGGTAATCGAAACAATGCTGTTACTTTTTTGGTAAGG
AATCGCTTCATCGTCAGCAAATTTACTTAAGTCAATGCCTGTTGAACTCGCATAATGCGC
TAAGCCTGCCTCAGGGCTGGCATACTGACGATATTCATTAAGTTTTTGTACAGCCAGATC
ATGTGTGTCGGCCACAACAACGGTTATACCGACAAAGACTTTAATATCATTCGCTGAGCG
TCCTTGCTGTTCGGCAAGAGCACGAATCTTTTTCACTTGTTCGCGTATTTTTTCCGGTTT
GTCGCCGCCAATAAATACACACTCAGCATGACGAGTCGCAAACTGCATGCCTTTTGGTGA
AGCACCTGCTTGAAACAGTGTTGGGGTGCGTTGTACGGAAGGAGACACCTGAAACACACC
TTCACTCTGGTAATATTTTCCGTGGTGGTGAATGGTGTGAACTTTAGATGGATCTGTAAA
AACACGCTGTACTTTATCTTTTTTAACTGCGTCGTTTTCCCATGAACCTTCCCAATATTT
ATAGCAAAGTTCTAAAAACTCTTCGGCTTGCTCATAGCGGGCATCGTGGTCTTTTAAACC
CTTTTGACCAATTAAGCGTTCGGCACTATCTAGATAACCTGTAACAATATTCCAGCCAAT
ACGACCTTGAGTTAAATGGTCAAGACTCGCAAAGCGGCGAGCAAATTGATATGGATGCTC
ATAGCTTAAGTTCACAGTGACCCCAAAACTTAAGTTTTGAGTGACTGCCGCCATTGCTGA
AATGAGTGTAGATGGGTCATGGCTCGGAAGCTGAATGGACTCTTTTAAAGTGAGATCTAT
ACCGTTTTGATAGACATCATACACACCGGTAATATCAGCGATAAACAAACCATCAAATAA
ACCATTTTCTAAAGTTTTGGCCTGTTCTGTCCAATAGCTCAATTCGTTAAAACGATGTGA
TTCATCACGTGGATGTGTCCATAAGCCATGATTGATATGCCCAACACAGTTCATGTCAAA
GGCGTTTAATAAAATCTCTTTTGCTTTGAAATCTGCCATTACAATGTCCCCCGACGAGGT
GGTAGAACACCGTTAAGAACGTAGTTCCCAATAAAGTAATATTTCCATCGTGCAGCATCA
TGTAAGGTATGTACTCGCGCATTACGCCAGAAACGGTCTAGGCCATCTTGAGACTGACTA
CCACGGCTACCAGCAAGTTCAATCAGCTTAGACGATGCTTTGAGTGCGATATCGCTACTA
TGAGCACGCACTTTTGCAACATCGATGGATGCTTTAGCAATGCTTTCAGGTGTGGTTTCA
ATTTTTGCGGCATCAATTGATTGAGCTGCCTGTTTTAATAGGACTTCACTAGCTCGTACA
TCTACCGCAATGCGTCCTAATTCATAAATCGTTAAAGGATCTTGGTTGGCTGTTTCTACA
TTTGAATCAATCCAGGGGCGAGCTTGATGCACTCTTTGCAAGCTTTCTTCAAAGGCTGCA
CGTGCAATGCCTACCTCAATCGATGCATGCATGATTTGGGCAAAAGGTCCGACTAAGGTT
GGTTGTAAAAATGCTGTATCAAAAGGAATAACATCATCTGCATCGACAAAAACCTGATCA
AACTTAACTGTACCGCTGCCTGTGGTTTTTTGCCCAAAACCAGACCAGTCATCTACAAGT
TTTAATCCTTGTGAACCACTTTTTACAAATGCCAGATACTCACGTCCTGCATCGTCTAAA
ACTAAGGTAGGAATACGGTGAGCAAATAGACTTCCTGTGCAGTAAAACTTTTCACCCTGA
ATAAGATAGCCATTTTCATGTGGACGAATGTTAGTTTGTTTATGGGTTGAAGTTTTAGTT
TTAAACTCAGCCAGAGCATTACCAAAGCGAGTACCATTTAACACTTCGCCATATAAACGT
TGTTTCTGAGCTTCTGTGCCTGTATTACGTAACACTTCTAATGCATAGAAGTGGTTTTGT
GGAATTTGTCCGATTGAGCCATCTGCACCGCTTAAAAGTGCAATCACTTTAGCAACAGTA
TGACTTGAAACTTCGGCACCGCCATATTGCTTTGGCACTGTAATTGCCCAAAGACCAGAC
TGGCTCAATGCATCAATTTCGGTATACGGTAAAATTCGCTTAGCGTCTCGCTCAACTGCG
GTTTTTTTAAATTGTTCAGCAAATTGTTTGGCAATTTCTAAAGCTTCCGCATCATTCTGA
ATAATATGTGCTTGGCCTGATGCCGATGTTTGTTTAGTTTGAACCGATTGATATGAAGTC
ATGACAATTTCTCCTTAAATCCAGGCATGGCGGGCAGGGAAATGACCATTAAGGTAATAA
TTGCCAATGGCATGTAATTTCCAGCGAACAGGGTCGTGTAAGGTATGTACACGGGCATTT
CGCCAATGTTGATCTAAATTATGTTGGCTTAAGCTTGAGCGGCTACCGCCTAGCTCTAGT
AGTTTTTCAGAGATCTGTAGAGCCGCATCATTGGCATAGACTTTTGCTTCTGCGACCAAA
ATTGAAGCTTTTGCTACTTGTTCGTCAGTCACTGTTTGAAGTTGATCAAGTTCATCTAAA
TATTCAGCAGCTTCGTCAAGCAGTAAAATTGCTGCGTCGAGTAAAATATTTAACTTACCC
ACCTCTTGTAGGGTGTAATGTTCAAAGCTGGCTTTTTCAACATTTGCATCAATAATTGGG
CGCGCTTTGTGTATAGTCGATAAAGTATCTTCAAAAGCAGCTTCCGCAATACCGACATCA
ATTGCCACTTGTAATAACTGCGAATACGCACCGCGATAGGTTGGAACTTGTGTTAATAAA
CGCTCATCAAAAATAAGTTCAGGATTAATTTCAACATGATTTAATTTAACTGTACCGCTC
GCTGTAGTACGTTGACCAAACCCATTCCAGTCATTAATAATTTCAATGCCTTGAGCATCT
CGGTTAACAATCACTAAAACGACATGGTCTTCTGGATGAATTGCTTTAATTGCAAGCCAA
TGCGCAAAACTTGTTCCCGTCGAATAAAATTTTTCGCCGTTTAAAAAATATTTGCCGTTT
TCAATAGTAAGCGTGGTTTTTAAGGTTTTTGAGTCATGGGTATTTCGTTCGGGACCACCG
TTGGCAAGACGTTTACCGGCTAATATTTCTGAAAAGATAAATTGTTTTTGTTGTTCTGTA
CCCATGATTTCAATCAGGTTTAACAGGCTAATCTGATTTTGTGGAATCTGACCAATATTT
GCATCACCTTTACTTAAAATACGGAAAACTTGTGCCAGTGTTTTATTGGAAACGAAAGCA
CCGCCGTATTTTTTTGCAATACGAATTCCGCCTAAGCCTTTTTGGCTAAAGCTTTCGATT
TGCTCATGCGGTAATAAGCGTTGTTGATCACGTGTATTACGACCCTCTAAAGCAAAATCA
GCCACTTGATAAGCAGCATTAATTGCTTGTTGATCATTTTGAATAACTTGGACGTATGCC
GTCGTTTTAGATAGAGAATTAGACATAATGACACCTTGTATTACTGTCATTACCTTACAA
AAGAAATATTTTTCCACTAAACGAGGACTTATGCTCAGCTTATGAATAAAAATGCAAAGC
ACTTTTTTTGATTTTTAATATATAAATAGAGATATAGAAATATATTAAAAATCAATAAAT
TATAATTTTTATTTGTAAAATGAATAACTAAAAGGACTTTAATATGAAAAACAGCTATAA
GTACGGTAAAAAAAGATATAAAAAATATAGACCTAACTGTCAGTGAAAAATGAGCACAAT
ATCCATTGTTTTCATTAAAAATAGCTTCTAAAGTATCTACTTACCGAAGACGATTTTTGT
ACGAATAGTCAAATAAAAATAAACGTGGAGATTTTATGCGGGTTTTGTATCAGTTTCCTT
TGTCTCATTATTGTGAAAAAGCTCGCTGGTTGTTAGACCATAAAGAACTTGATTACGTTG
CACATAATTTGATTCCTGGATTTCACCGTGCTTTTGCACAACTTAAAACAGGTCAAAATT
TGTTGCCGATTTTAAAAGATGACCATCGCTGGATTGCTGAGTCGACTAAAATTGCGCTTT
ATCTGGATGATACTTATCCGGAACATGCACTTTTACGCCGTGATGAACAACTTAGACAGC
AAACTCTTAAAATTGATAGTTTGGCAGATGAACTTGGGGTGCATGTACGTCGTTGGGCAC
TTGCTCATACTTTAGCTCAAGGTGATCATGCTCTAGAGATTATGATGGGCGAACAAGGCT
ACTTACGACAGTTTGAGAAAATATCAAAACCGTTTCTCAAGACTCTAGTCAAGAAGAACT
ATAAGCTTGAAGAAGAGCTCGTAAGTCAGTCAAAAGGACGCATGGATGAACTTATTAATG
AGTTAAACCACTATTTAATTGAAAACCAAGCACGTTATATGGTTGGTGACCGCTTAAGCC
TCGCTGATATTTCAGTATGTTCTATGCTTGCACCTTTATTAGAAATAAAAGGTACACCAT
GGGAAAGGGAAGAAGATGGGGAAGTATCGCCCGATTGGAGTAATTATCAGAAATATTTAC
TTGATTTGCCGCTTGGACAGTACGTTTTAAGAATATATCAAACTGAACGTAATGCACGCG
TTGATTGGCGAGGAATTTAAATTTTAGTTTTTAAAAAGCTCCGATAAAATCGGGGCTTTT
TTATTTTTTAACTTTAAAGACACTTAAAAAATATTACTATCAATTTTATAAATGATTTTT
AATAAAACATTTATGTACATTATTTTGATGCTTAATTTAATATTTATTACTGTTTATTCA
ACTTAAGTATAAGCTACTAATAAATTTGATCTTTTATTTTGGGGATAAAAGTTACTTTTG
CTAAAAACAGTTTTTAGAAAAATTCAAGCCACTTTATTGTGCATGTGTTTACATTGTAAT
CAATAATTGCCACATTTAAGTGTAAATAGATGAGCTTAATAATAGACAGAAGATTAAAAC
ATAGATTAAAGTAGAAACATGTGAGCAGTTTTAAAGGTATTAATTCTGCGAAACAGATAA
ATAATAAGTGAAGCAAATGGACGTGTCCTACTTGGAAAAGTTGGCTCGATAATTGCAATT
TAATAATAAATCACTCTATTTCTCTATATGAATGATTCTGTAGACAAATAGAGGGAATGA
TCATCAAGGAGTTCTTATGAAACGTTCTGCAACCTCTCTCATTGTTTCAACAGTTATGCT
TTGTACGGTTGGTGCTACTTCTCAAATTCAGGCAGCAGATACATTAGCTAAAATTAAAAG
TACTGGGAAAATCGTTATTGGCCACCGAGAATCGTCTGACCCGATTTCATATGTTGTTGC
AGGTAAACCAGTAGGTTATGCAGTCGACATTTGTAACCAGTTTGCAAATGATATTAAAAA
AGAATTGAAAATGCCTGGTTTAAAAGTTGAATACAAGGCAGTAACCTCATCAACACGTAT
TCCTGAGCTTTTAGCGGGCAATATTGATATGGAATGTGGTACCACCACAAATTCTAAACA
GCGTCAGCAACAAGTGGGTTTCTCAACTAACTACTATGCAACAGAAGTACGCATGGCTGT
TAAAGCGAACTCTGGTATTAAAAGTTTGGCAGACTTAAATGGTAAAGCAGTTGTTACTAC
TCAAGGTACTACATCTGACAAATACATTAAGATGAATGAAAAAGGTCAAGCAATTAATGT
ACAAAATATTTATGGTAAAGACCATGCTGACTCTTTTGCCATGATGGCATCTGGACGCGC
TGCTGCATTTGTAATGGATGATAATATTTTAGCAGGCTTAATTGCTAAGTCTTCTACACC
TAAAGCATTTGCAATTGTTGGTCCAGTACTTTCATCAGAACCTTATGGCATTATGATTGC
AAAAGATGATCCAAAATTTAAAGCAATTGCTGACCGTACTGTAAATAACTTATGGAAAAC
TGGTCAAATGGATGCTTTATATAAAAAATGGTTCTTATCGCCAATTCCACCGAAAAATAC
TAATTTGAACATGCAACAAAGTTCATCTTATAAAAAACTCAAAGCTCACCCAACAGATGC
AGGAATCTAACTGGATCTTTTTGTCCTAAATTTACTTGTGCAGGTGTAAAAATTCATTTG
CACAAGTGGTCTATTTTCTAAAGATATTAATTTAAGGGGCAAACATGTCAGTCGGCTCAC
TAAACTGGACTATATTCTGTGCGGAGTCTAATGAATATGGTGTCGATAAAGCCGCATGGG
CAGAATCAGTTTGTAAGGTTATTGGTAGTTCTAGCTACAATGCCTATGCTGAGGCGCCCA
CATGGTTACAAATGTTAGGTTCTGGTGTCTTTACTATGGTTTGGACTGCCATTGTAGCCT
TTCTTATCGCATTTTTATTAGGTTCTCTCCTCGGGGTAATTCGTACTTTACCCAATAAAC
CACTTGCTTTTATCGGCAACTGTTATGTCGAAATATTCCGTAATATTCCATTAATTGTAC
AGTTATTCTTCTGGGCTTTTGTTTTTCCGGAGTTCTTACCGGACAGTTTAAGTGCAGGAA
GTGGAGATGTTGTAGCAGGGGGATGGTGGAAAAACATTTTAAATCAACAACCCGCTGTTA
TCGGTGTTTTTGCTTTAGGCCTTTATACTGCGGCGCGTGTTTCGGAGCATGTCAGAGCCG
GAATTAACACGGTTTCTCGTGGTCAAAAGTTTGCGGCATCAGCTATGGGATTTACCACCG
CTCAAAGTTATCGTTATGTGATTTTGCCAGTTGCGTACCGTACGGTATGGCCAACGATTA
CGTCAGAAGCAATGAACGTCTTTAAAAACTCGGCAGTTTTATATGCCTTAAGTGTTTTAA
ATTTCTTTGCTTATACCAAAACCATGCGTGAAGAGACTTCACAGGACATTATCATTCTTA
TTCTGTCTACACCTGTCTATTTAATCATTACATACACCATTAAATTTATAATGGCATGGA
TTGAAAAACGCATGGCTGTACCAGGTTTAGGCTCGGGAGGAAAATAATTATGGATTTTTC
TCTATTGCATAATCCTGATGTTATTGCGGCATTAAAAGAAGGATTTATTTTTACACTTAC
CGTAACCGTGCTTGCAATGATGGGGGGCATCCTCATTGGAACTCCTTTGGCAATGATGCG
TTTATCCAACAACGCCCTTGCAAGTAACTTTGCCAAGTTCTATGTAGATTTATTCCGTGG
TATCCCATTAATTCAGGTTATTTTTATTTTTTATTTCTTGTTGCCTAAGATATTTGAGTT
TCAATCAGATACGTATTGGGGGCCATTATTTTCCAGCGTTGTGACTTTTGCCATTTTTGA
AGCTGCGTTTTTCTCGGAAATTGTACGTTCGGGTATTCAGTCTATTTCAAAAGGGCAAGT
CAATGCAGGCTACGCTTTAGGTTTTACCTATGGACAATCCATGCGTTATGTGGTGTTACC
GCAGGCCTTTCGCAATATGCTTCCGGTATTACTTACTCAAACCATCATTTTATTTCAGGA
TGTGTCATTAGTTTATGTCATTAGTGCACCAGACTTCTTAGGTCGTGCAGATACTTTGGC
TAATACCTATGGTCCTGAAACGAAAGCAACATTCTATTTAATCGTCGCTGTGGTGTATTT
CTGTAGCTCGTTTGTGCTATCGCAATTAGTCAAACGTTTGCAGAAAAAAATTGCCATCAT
TCGCTAATTGGAGATTTTAAATGCCAATGATAGACATCCAACATATCTCTAAATGGTATG
GTGATTTTCAGGTTTTAACAGATTGCACGACGAGTATTGAAAAAGGTGATGTCGTTGTTG
TTTGTGGGCCATCCGGTTCAGGCAAATCAACGCTCATCAAAACTGTAAATGCTTTAGAGC
CGTTTCAGCAAGGTGACATTATTGTTGATGGGGTTTCATTAAAAGATCCGAAAACTGATC
TTGCAAAGTTCCGTTCTCGGGTAGGAATGGTGTTCCAGCATTTTGAACTTTTTCCTCACA
TGACTGTTTTGGAAAATTTAACCATTGCCCAAGTAAAAGTTTTAAAACGTTCAGTTGCAG
AAGCGCGTGAAAAAGGTCTTAAATATTTAGAACGTGTAGGTCTGCTTGCTCATAAGGATA
AATTTCCAGGGCAACTTTCTGGTGGTCAGCAACAGCGTGTTGCTATTGCCCGTGGCTTAT
CAATGGACCCAATCTGTATGTTGTTTGATGAACCTACTTCGGCACTCGACCCAGAAATGG
TAGGCGAGGTTCTTGAAGTGATGGTGCAACTTGCTCATGAAGGTATGACCATGATGTGTG
TGACACATGAAATGGGCTTTGCAAAACGGGTATCTAACCGTTTAATTTTTATGGATGAAG
GTAAAATTCTTGAAGATTGCCCAACCCATGAATTCTTTGATAATTTAGAGGCACGTCATG
AGCGCGCTAAAATTTTCTTGGAAAAAATTCAGGCAATGCACTAATTGTGACAATAAAAAA
GAGCCATGAGTGGCTCTTTTTTTACATCTAAATTTTAGAAATTATATTTTGCCAATAAAT
TTATGCGTGAGTAATCACCTTTATCACCTGCAAAAGTTTCACGCTGGCCGTAAGTATATT
CTGCACCTAAATCAATATTTTTAACCGGATTCCAGATTAAGTTGACCAAAGCGTTATAAA
TTTCTTTGTTATAGCTAGTATTGGTTAAATTGCTATTTGCATAGACGCTATTATCTTTAT
ATTGAATACCGCCTATTGCGAAAGTAGAGCGGAGAATAGGGCTCCATTTCCGTTGGTAGC
CGATCACCGCACTATCAAATTCACCTAAGTTGATATCTTGAGTAGTTGTATCGTATGCAT
ATGCAGAGTTGCTATAAGATAAATAGCGGCCATCACCTTTAACATGATAATAGTTGGCAA
CGACACTATCCTGAGGCGTGATATCGTACTTGCCACCGATGCCTACACCCCAGCCAAATT
TTTCTTCAGATGAACTATCTTTAGGCGCTACTCGATTTTCATGGGCAAGACCATGAAGCT
GTAATAAGCCTTTATTATCTGCGGTTTTGAAATCATAACGAGTTGTTAGAGCAGGGAAAC
GGCTTCCTCCAGCAGCATTACTCACTTTTTCAACATCACCACCTTCTAAGGCAACTAATA
TTTTTTGTTGAGCATTAATTGGTTGAGTATAGCGAACCTGTACAGTACGTGTGGTTCCTG
TACCTACTGCACCGGTAAAGTCTAGTGTTTCCGGAGAAGTATCTGTATTGACGAAAGGTG
AAGTGGTTTGACCTGCTAACCATTTGCCTAAAGACATATAGGCATGGCGTACACGGAAAG
TTCCACTGCCATTATCACCATTGCCTCCCATAAAATCGGCTTCAATTTTGCCTGTTAAAT
CGCCGTATTGTGTAGGTCGGGTAAGATCTAACCCAATGCGTGTAGTTGCTGCAGATACAT
TTAAAGAGTCCTGTCTTGGGTCATCTTTATTCAAAGGATAGTTAGCACCATTTGAAATGC
TGCCATTTGACCCCTTAAAGTCATAGGTTGCATCTACACGGACATTCCCATAAAGCTTGA
CTTGCGTTTGGCCATCAGGCATTTGCATCCAACCTGGTTTGCTCTGAGGAACGGGTGAGC
TTGCTGTAATTGTAGTTGGTGGCACTGTTAGAGTATTTACTACAGTTACCGCTTTTTGCT
GATTTGATAATTGCTGGACCAGTTGCTTTAACTCACTAACTTCTTTGCGTAAAGCATCTA
CTTCTGCATCAGTAGCAGCATGAGCTGGCATAACTACACCAGTTAAGCTGATAGTGCTCA
TTGCAAGAACTAATGTTTTGATATTTTTCACAGGCATTCCCCACATTGGATATAAAAGAT
TTCCAATATGTGCATAACAAAAAGAGTGCCAACTTTTTAAAATTATTTAAACTCATTGAT
TTTAATTAAGAAATTATAAAATTTTTAAAAATTAAATATATTTTTATGCATATACTAATT
AAATCATTGAAGAGTTATAGGCTATAAGTAATTGAAAATGCGCTATGAACGTTATACTAC
TGCACAGATAACAAGCAAAAGTTAAGTTAAGAGGGTGGTAAAGCTTAATTCTCTCTTTTA
ATGGTATTTGATTTCCAAAGTAGGCTTAGCTTTAGGATATACTGTGATTTATAAAGCGTG
TTAATTGGAGCAAAGAATGGAGTTAGACCGTTTTGATAAACAAATTCTGGAAATTTTGTC
TCATGAAGACCTGAATTTGAATGAGCTTTCAGAACGGATTAATCTTTCAGTTAGTTCTGT
TCATCGCCGAATTAAACACTTGATTGAAGCTAATATCATGGGGCAACTCAAAAGAGAAAT
TAACTTTAGCAAATTGGGTTTTACCTTGCATATTTTGCTACAAGTCTCTTTAAGCAAGCA
TGATAGTGAGACATTTGATAAATTTCTTTCTGAAATTGAAGCTATTCCTGAAGTAACAAA
TGCTTTTTTGGTGACTGGTCAAAGTGCCGATTTTATTCTTGAATTAGTTGCACGTAATAT
GGACGACTATAGCGAAATTTTATTAAGACGGATTGGTAAAATTGATAATGTCGTTGCTCT
GCATTCGAGCTTTGTCATTAAAGAATACAATGTATTTAACTGTTATAACTTATTAAATAA
AGTATAAAAAACGCACCATTTGGTGCGTTTTTTCATCTTAGGCATCAAGTTGCGCTAAAA
CTTCATCACTAAACTCAACGTTTGTATAAACGTTTTGTACATCGTCTAGATCTTCAAGCA
TATCAATGAGTTTCATCACTTGTTTAGCTTGATCAATATCGGTGATTTCTGCTTTAGTAG
AAGGGCTCATCACTACTTCAGCATTGTCTGATTTTAAACCAGCAGCTGCAAGAGCATCTT
GAACCTCACCAAAAGTCTCTGGAGAAGTGATTACTAAAATTTCATCTTCTGAAACTTCAA
TATCTTCTGCACCAGCTTCTAAAGCAACGTCCATGATCTTATCTTCTAAAGAAACATCGT
CAAAAGTAATCTCACCACGTTTGGTAAATAGGTAAGCAACAGAACCTGCGGTACCTAAGT
TACCATTAGTTTTGCTGAAACAATGGCGAACATCTGGAACTGTACGGTTCAGGTTGTCTG
TCATTGTTTCAACAAGAACAGCAACACCACCTACACCATAACCTTCGTAGGTTACTTCTT
TTAAATCATCATTATCTTCACCACCCACACCGCGTTGAATTGCACGGTTAATGGTATCTC
GTGTCATGTTGACAGAAAGCGCTTTTTCGACAACAGCACGAAGGCGAGGGTTACTGGCAG
GATCTGCACCACCAAGTTTTGCAGCAGTGACAATTTCACGAATATATTTAGTAAAAACTT
TACCGCGACTGGCATCTTGTTTCGCTTTACGATGCTTAATATTGGCCCATTTAGAATGAC
CCGCCATGGAAGTGAACTCCAAAAATTAAAAAATGCAAAAGTGACAGAATATTAGCATAG
GCATAGTTTTCTTGAAAACTGTTGCCTTACGTTTTGTTAGCCAATTAAATAAGCTTAGAG
AGCCTAAATTTACATAAAAAATAGGCTCAAACTTCATGAGAGAGTTAGCTAGTTAATTTT
TACATCAATATCATATTGCGCATAAAGTTCTTTAATCGTTTCAAGATCTTTTTGTAAGTC
GGTAGGATAAATCTTACCTAAAATACCGCCTTTTTTGGTTCGTGCATTTGCATACATCAG
TACAATTGGAACATTTGCTGCCTTAGCAATATGCCAAAAACCAGTACGAATAGGTTTGCG
TTCCGACCCATCTTTGGCACGCGTTGCTTCAGGTGCAATCACTAGGTTAAATGTATCGCT
ACTTTGGAATTTTTCGACCATTTGAGAGACGATATCTTTGCTTGCTTTTCGGTCAACGGG
AATGCCACCTAGCTTTTCAAGGATAGGCTTCATTGGACCTTTGAAAAGTTCTTTTTTTAT
TAGTGTATGAATTTTTAAATCTAATATTTGAAACAAAGCGATTGATAAGATCGCATCAAG
GTTAGAAGTATGTTCAAAACCGATAATAACTTGTTTTTTCTCAAGAATGGTAGGATCTGC
ATCATAGGTCCAACCAACTGCTTTGAAGATAGAATTGCCTAAAAACTTTTTCATAGAGAT
GTGGGAGACAATAAGGTTGCAGAATTCTAATATGAGTTTGTCTAAAAAGGTAGAAAATTA
TCTACCAAACAAATTTTATTTATTTTAATTTAAAAATATTTTTAAATATTATATTCTAAT
TTAATAATAGAAAAATATATAATTGAATTTTTAAAGTATTATTTTATACATAAAAAATAT
TAGAGATTTTCAGTTTTAATTAAATACTCAATATATTGCCATTTCTTAGAAGGATCAATC
AGATCTTTATCAATTGTCCCATCAATAATAATACCATCAATAATTGAAATGATGATATGA
GTAAGTGGAGTAGGGTCTTTAATATCTAGCTCTACTAATAAACTATTTAATAAATTTATA
AGCCAGTTTGTATATTCTTGAAATGGTTCACGAATTGAGGTGTATTGTTTAGACACTTCA
ATAAAAGCCTTTTTGAATAGGCAACCATTAAAATTCTTACTATTAATCCAGTCAATATAC
CAATTAAAAATTAGATGTATTTTCTCAATTGGACTCACATCTGGATGTAAGCTTAATTTT
TCATAAATTGAATTTTGTATATTAATATTTCGATGATGTAGGCATTCCATGATTAAACTT
TCTTTAGAGGGAAAATATTTGTAGAAAGTCATCTTGGCTACATTTGATTCAGCAATAATT
TTGTCTACCCCTGTAGCATTGTAACCAATTTGGTTAAAAAGTTCTAAAGCAGTATTTATA
ATATCTTCTTTTTTTGACATTAAATTTCCATATAATTGAAACTAATTATTACTTGATATA
GATTTTAAAATTTTAATCAAATTAATCATAATCAAAAACATAATTTTATTCAAGTGAATG
TTATAAATGCTACTCAAGATTATTTTTAAATTTTTAAAATATTCTATTTGATTTAGTAGA
ATTTTAATTCTAATATGAATTTTCGATAAAAGGAGTCTTATTTTTATCTTAACTATTTGT
TTTTAAAATAGAATATGGAAATTTAAAAAATTAATAAGTTTAATGAGAGTGGATTATGCC
TAAAAAATTTGAGGACTTTAATAATCCTAGGAAAAAAGCACTTGCAGGGATGAAACAAAG
CATTTCAGCTAAACTTTGGGACAAAAATCTTAATTTTTTAAATCAATTAAGAGCCAAGAT
CGCGAAACAACCAGTATCTCATCATCCTGCAATAGAAACTTTAAATAACGGTGAAATTAA
TAAAGAAAACTTAAAGCGTATTCATTTAGAGTATCGCCATGCAATCGTACAAACTTTTAC
AGATGCTTTATTAATGGCTCAATACCAGACAAAGCAGTTAGAACCTAGGTTGCATGCAGG
TGCAAAGATGTTTCCGCGCTGTCTTTTGAGTCTTAACATATTTGATGAGTTTAGGTTTCG
GCCTGGGACCGACAAAGACGGTTATTATCAAGGTAACCCAGAATATGCACATTATCCTTT
ATTTGAAGATGTCCTTGATGATTTTGGAGTGACGGAGGAAGAGCGCCGGAGTTATCAACC
AACAGAAATTGCACATCAGGTGAGAGAGTTTCTAGAAAATTCCTATAAAGACTATAAAGC
CGTTTCTGCTTTATTAGCTGTAGCTGAAGAAGAAGTTATTTTGTACAGTCCACCTTTACG
AAAAGCAACCAGTGCTGTAGGTATAGCGGTCGAGGGTGGTGGCTATTACCATGTGCATGG
AGTATCTGAAGATGAAACTGCTGAGGCAGCAGATGACGATCATGAAGAAGATCTATGGTT
TATTTTAATGCAAGCTTGTACAGAAGAAGACTACACTTATTTAGAAAACCTATGCCTCGA
ATATTGTGATTTATGGGAAAAGTTTTGGGATGTTCAAATAGAAAGCTCAAAATCAACCCT
TAAACAAAATTTAGCTTAAGAACAGGTCAAATAATCAACTCAAACATTTTAACAGTCCTA
AAGGTTGAAAAGGAATGCTCAATAATACGGAAATTGGAAAAGGCTTTTAATGTTTAATTG
AACAATTTTTGAATAATGAAGTGATATTTGACTATATTTTAAAAATATCTAAAGTTAAAA
AACCCCAAAAACTTAAAGTTTTTGGGGTTTGTATTTGGTGGGCCCACACAGACTCGAACT
GTGGACCAACGGATTATGAGTCCGCTGCTCTAACCGACTGAGCTATAGGCCCTATAATCA
GAAAAGCTTTTAATCTCAAGGCTTTTCAGTGCCTGCAATACTAATCAATTTTTTTATTAA
ACACAAGTATTTTTCAAAAGTAGCAGCAGTAGACCTGAAAAATATTTTGCTATATTGTTA
ATTATCACAAGCGATAGGGATTCTAGCTTATGAGCACTTCACGAGTAAAGCTAACTAAGT
CATTTATCGATCAACTTGAACTCACACCGGCTATTTATCGTGACAGTGAGATTATTGGCT
TTGCTATTCGTGTAAATAACTCTTATAAAACTTACATTGTGGAGAAGAAAGTAAAAGGGA
AATCAATTCGTTGTAAATTAGGGGATTATGAAAAAATTACTGTTGAAGACGCCCGTATAC
TTGCACAGCAGAAGTTAAAAGAGTTAACTGACTCAAACCCTTTAAGCATTAAAAATAATA
AAATATTAAAAAATAGTTTAAATGAGAAAATTGATCAGCCTTATCTCAAAGAAGCTTTCC
AAGTATATATAAATCACCACGAGTTAAAAGAAAGGACATTAGCCGACTATAGAGAAGTTA
TAGAAAAATATTTAATAGACTTAAGTGAACTTAAACTGATTGATATTACTGAACAGAGGA
TTGAGGAAAGGTATACTCAGTTATCTCAGTATAGTTATGCAAAAGCTAATTTATCTATGC
GTGTACTTAGAGCGGTCTATCGTTTTTCAATTAAGTATTATCAAAATAAAAATTGTGAAG
TAATTATACCAAGGATAAACCCGGTTAATTTGTTAAAGAAGAAACAGCTCTGGGAAGAAA
TCCCACCTCGAAGAAACTATATCGATGTGGATAATTTAACCAAGTGGGTGCAAGCAATTA
TTGAATATAAAGGTAGGGGACAGGAAAATGAAACAAATAAGGATTTTTTATTAACACTTA
TATTAACAGGGCTTTTTAGGAATGAGTGTGAATCTTTACATTGGAAAAATATAGATTTAG
AGGAAGGAACTCTGTCTTTTTTAAATCCATACAATAATGTGTACTATAAAATTTATATGG
GAAACTTTCTTTGGCATCTGATGAAAAAACGAAGAATACAAAATAAAGGAGAGTGGGTTT
TTCCATCTGTAAAATCTGAATCTGGTCATATTATTAATATTTCGAAATTTAGAAAAAAAA
TTAATGAGCAATGTAAACTTTCTTTTACTTTTCAAGATCTACGTAGAACATTTTATTTTG
TGTTAAATCATTTAACTAATAAACCATTAGTTAGCAAAAGAACAGAGGGGTATGAAGAAA
AGCTAGACGTTAAGAATATTGCTCATGCTCAGGATATGCGTAATAGAATGAACAAGGTTG
AGCAAATTATTCTTGGTCCCTATCGAGATGAACTTATTAAATCTATCAATATTAACCTAT
AAAATTTTGTCCTTTCAAAGCTAGAAATAGAAGCTGTACGGGTTCAAAAATAGTATAAAT
TTAAAGTAAGTTTTATGGATAAAACCTAGAATGAAGATTGTTTCTCATTTTCTACAACCT
TTTGTAATTGATCAATTTTATACTTGACTAAAACACTTGGAATTTATACAGTAGTAGAGT
ATTTTTGATAATAATTATTATTGCTTAGTCCTGAAATACAGTAAGAAGCCTATTCATCAT
GAATAGGCTTTTTGCTTTCTTTAATTTAATCATAGAGTTCTCGTTTTTATGAAAATTAAT
ATAATAAAATCAATAAAATAAGTGTTTTTAATAAATTGAAAAAGATTGTCACGTAATTTT
TCATTATGAACAAAACTGATTTAAATAGTACTCAAAGTGAAACATGGCTAAATGCTAAGT
TTAACTTTCAATCAATAAGGCATAGGAGTGTCATCATGTTTAAAGCAATGTTTTTCTTCA
GTGCAGGTGCGATGTTTGGCTATTGTTATAAGCATTATGATGAAAAAGTTATAGAGACTA
ATAAATCTAAATAGCTCCTAAAAAACCGTCTAAATGGCGGTTTTTTAATGAAAATTTTGA
GATAAGTTTGCTTGAACAATCTGGACAAGCTCTCTGGCTGCTTTCGATAACGGTTTATCT
TGAAGCCAAATGAGATAAATAGATAAAGGCAAATGATTTTTCGTATTTTTAAAATCTAAT
TGAACTAAGTGGCCTTGTTCAATCTTTTCTTTTACCAAAGATAAGGGAAAATTTCCCCAT
CCTAAGCCAGCTTCGACCATATTAATTGCTGTTTGTAAGCTATTCGTTTTCCAGTACATT
GCTCCAATGATTGAACGTGAGTCTTCCATATCCAGCTCACTACTTGCGACCACAATTTGC
CGAATATTAATTAACTCTTCAATCGTGTTTAACTTATTCTGTTCTTTTAAAAACGGATGA
TGAGCAGAGATCGTAGCAATAACTGTTTCTGTCATTACTAATTGTAAGCTTTCACGCATT
TTTATATTGAGGTTTGAACCTGCAAGGCAAAGGCTAATATTTTCTGTATAAAGTAAATTT
AGAATATCATCTTGAGGAGCTGTAATAATTTCTAGGTTAAGAAGAGGAAACTTCTCTGCT
AGTTGCTTTATGGCTTTAAAAAGTAATTCAGTATTCGCATCTGAAACCACACCTATTTTT
AATTTACTTTCAAGACCAAGTGAAAGTTCATAAGCATGCGTAGCTAATAGCCTAAGCTGT
TCAGCAATAATACGGGCTTGAGGTTCCAATGCTAAAGCCGCCGCGGTAGGAATAACTTTG
CGGTGTGTACGTTCAAATAAGTGGTAACCAAGTTCTGCTTCAATATTGGCAATTGCCATA
CTCACTGCTGATGGCACTCGATTTAACTTTCGTGCCGCGGCCGAGAAAGATCCAGTATCT
AATACAGTTAAGAAAAGTTCGATATTTTCACTATTAAAATTCATTTTGATATCAGTAGAA
CTGAAAGCTGTTAACTTTATATGTGATTTTAACTGAAACTAAAATAAAAAGAAGTGATAA
AAGTTGAAAGATTATGCAAGGTTTAAAACGTCGTATTGTTTATGTTTCTTCATATGAAAT
TATTGGAATGGTGATTTCATCAGTAGGTTTGGCTCTTTTGGCCGGAGATAGTGTAGAGCA
CACTGGGCCACTTTCAGTGATGATTACTACTATTGCGGTAACGTGGAACTTTATCTACAA
CATTCTTTATGAAAAATGGGAGGCTCGCCAAGAAAGTAAGTCGCGTACGGTTAAACGAAG
AATTGCGCATGCGATCGGATTTCAAATTACTTTAGTAATGTTCTTAATTCCGCTTATTGC
GTGGTGGATGAATATTTCTCTTGTTGCCGCATTTTGGTTAGATGTTGCATTTATTATTAT
CATTCCAATTTATACATTCATATTTAATTGGACATTCGACAAGTTATTTGGATTACCTGC
CTCTGCACAACCAAGTACTGCTCAACAGTAGAAAAATATTAATGAGATATCAAAGTGTTA
TTTTAGACTTTGATATCTCGTCTTAACATTATTTTACTCGTTCAAGTTGAAGAGCTTTTG
AAATTTTTATTTGAGCTCTTTTGGCAAGTACATAATATAAAACTGCAGTGGATAACAATC
CCACTAGCCAAGATAAATCGACTCCACCCAACATTTCGGCAATTTGTCCTTTATAGAATT
TACTATCAATAAAGGGCAACTGAAGTAAGATACCAATACAATAACAAGCGATTCCAATAG
TGTTCCAGCGGCCATATTTACCATTTGGGTCATATAAGGCATTTACATCGCATTCTTCTT
TAGAAATAAAATAGTAATCAACTAAATTAATTGCACTCCAAGGAATGAAAAATGTAAGAA
GGAACAAAATAAAAGATTTGAATGCGCTTAAAAAAGTATGTTCACCTACAACTGCAATAA
ATGTTGAGATAATTACCATTGCAAGAACAATTGTAAGTCGCGTTAATTTTGAAATTTGAG
CACTTGGCTTAAAACTGTTCCAAATGGTCGCAATACACATAAAACTGCCATAAGCATTAA
GTGTAGATAAAGTGACCTTTCCGAACGCAATACTAAAATATAAAAAAGTAATCACAAGAG
CGATTGGATTCATGCCTACAACGTACTGAACTTCATTTCCAACAAAACCACCATTCGAGA
CTTGAGCAATGAATACACCGAGCATCATTGAAATTTGGGAACCTATTAAAGACCCAAGGC
CAACTGCCCAAAATACACGTGTTGAAGAGGTTTTTGTAGGAAGATAACGAGAATAATCTG
CTACATAAGGTCCAAATGAAATTTGCCAAGAAGCAGAAAGAGAAACTGCTAATAAAAATG
ATGACCAGCTAAAATGCCGTACAGCAAGCAATTCTGAAATATTAGAGAGAGCTAAAATTT
GAGTTAAAATAATAACAAAAGCAATTAAACCAATAACACTTGCAACTTTGCCTACCCAAT
GAATTAAACGATAGCCAATTGTCGCAAATATAATAATAAAACAAGCATAGATTAAAATAC
CTGTTGTATTACTCACCTGTGCTAGATGAGCAATTGCTTTACCAGCGAGTACCTCACCAG
TGGCCGTAAAGCCAATATACATAAGACAAACAAGAATGATGGGGATACAGGCACCATATA
CCCCAAATTGGACTCGACTCGAAATCATTTGTGGGAGGCCAAGTTTTGGACCTTGAGCTG
CGTGTAAAGCCATGACGGCAGCACCAAAGCATTGTCCAATAAAGAGGCCAATGATTGACC
AAAATACATCACCACCTAATACGACGGCTAATGCACCTGTAACAATAGCTGTAATCTGTA
AATTGGCCCCGAACCAAAGCGTAAATTGGGCAAATATACTGCCATGCCTTTCATTTTCAG
GAATAAAGTCAATACTTCGGTTTTCAACAAATCCGCTTTTCGATTTCCCAGCTGATGAGT
CCATAACACTCTCCTTATCCTTTAAGAGCTTTTCTATTATTAGATCCATTTATGTATAAA
CAAATACAAACATGTATATACAAGTTATTTGAGAAAGAAGCAAATGGTTTTTTGAGCCGA
GATCTTAATTTTTTTGTTTGTAAATTAAAACGAGTTGAGAAAACGAAACTGATGTTATGA
CTATTTTTATAAAGATGAGTCTGTTTGATGCGTAAATTCAGTTTATAAAAAAGCCCTCCA
TTGAGGGCAGATAATCAGACTTCTGCATCAAGGATTGCTTGAAAAAATACAGGTAACTCC
GAAAATTGAACTAATTGTGTTTTATCAGCGTGTTTGTAATAGTACTGATAGTGGGGTGTT
TCAAAACCACTATCAAGATATTGGGTTGCATCAGAAAATTGGGCTTTTGCAACGGGCTTA
TCCTTTTTAAATTTAACAATAATTGGATTAACGGAATTTAATTTAACAGGAACACCGTTC
TCGAATTTGGCTGTTTCAATGAGTAGAGATATTTTAAAATCACCAAATACTACACAAAAC
TGTCCTCCATTTTCTGTTTTAATTTCTCGATCATGAAAAAGTTCTTTAAATAAATTTTTT
AAAGATTCTCTATGCTTGTCTAAAGCTAACTGAAAATCATGATCTTGCTGTTCTATTTTC
TCTTGCTCTTCTTTTAGCAATTTGGCCTGTTTTTCGATAGTTGTAAAATCCAAATTCATC
TTAATTCTCCTTGTTGTGTTTTAAAACTATATATGGCAACCATTTGTTAAGTTTTAAAGA
AACATACATTCTTTGTTACAACGCAATAATTAAGATGAATTTGTGTGATCATTACTTTGT
GCAAGGCTTAGCTATAAGTGCAGGACGTTTAATCTGAATAAATCCTCCACTACTCATCAC
GCCAAGCATGACTAAACCTGTGCCTATAAGTTGCCAGATATTAAGTGATTGACCAGCTAA
TAATGCAACTAACATACTAAAAACCGGAACAAAGTTAAAAAAGATTGATGCTCGGCCTGC
ACCTAGTTTTTGAATACCATTAAACCAAAATAAATAAGCAATCATGGTAGAACAAATAAT
GACGTATCCCATAGCCAAGTGTGCAGTGATAGGCGCCATAGCAATTGCTTGAGAAGGGTG
CTCAAAAATTACACTTAATATGATTAAAGTCAAAGCACCGAACATCATGGAAAAGGTTGT
GGTCTCTAAAGGTGTAGCATTTTTTACATAACGGCGTGATAGCACATTCGCTAAACAAAA
ACTGACACCACCTAGTAAGATGAATAAGTCACCGATTGCTATTTTTAAATGTAGTAGCGT
TGAAATATGGCCATGACTAATAACAAAAAGTACACCACTTAAGCCAAATACAACACCAAT
AGACTTATTAAGTGTTAGTTTTTCTCCATCAAGTAAAATTGTTAACAATAAAGTAATTAA
AGGTGTTGTGGCCATGATTAAAGCGCCATTGACTGCTGAGGTGGTTTGTAAACCATAGAA
ACAGCCTAGGTTAAAACCGGCAATACCTATAATTCCAATAATAAGATAGATAACTAAATT
TTGCCGTAATGCGGCCCAACGTAGCTTTCCTATAGCTGCAAAAAGAATAAATAGACCAAG
GCTTGCAATTGTAAAACGTTCAGCTGCTGCTGAAAGAGGTGGCATATATTGAATCACATA
AGACATCGCATTAAATGCCGAGCCCCAAAACAGCATTGTGATTACAACACCAGTATAGGC
ATACACCATTAATTTATTCATGATTGGGCTCCGAAAAAGAATGTCTTTATTCTGAGTAAT
CACATAAAGGTGTACAATTCCATATTAATTCATCTCTGATGTGAAAATTTGCACAATGAT
TGATTGGGAAAATTTACATTACTTTTCAGTTTTTTCTGAAGAGAAGACACTTTCAGCTGC
TGCAAGAAAGTTAGGTGTTGACCATGCTACTGTTGCAAGAAGAATTGCACAGTTAGAAGA
TAATTTAAAACTAAAATTAGTGGACCGTAGACCTCGTACTTATATTTTAACTTCAGAGGG
GGAGCATCTGGCCAAAATCGTGACACGTATGATGGAAGAAACATTTTCTATTGAACGTCT
GGCTCAGGCAGGACAACAGGAAATTAGTGGAGTAGTTTCGGTAAGTCTACCGCCAGCTAC
GGCTGCACATTTGGTAATGCCTCATCTTGGTAAGTTTTATCGTCAATATCCTGAGCTGCA
ATTGAGAATACTTGGTGATGTTCATTATGCCTCCTTACAGCATCGCGAAGCAGATATCGC
AGTTCGCTTTGGACGCCCTAAAGATGATTATCTAATTGCGCGTAAAGCTGGTGAAGTTCC
TTTTGGCATATATGCAGCCCAAGAATATTTGGATGCTATACAAGAAGAAAACTATGAATG
GATTAGCGTTGAAGTTGGTGGAGTTCAAGGACAAAAACAGCAAAAGCTAAAACAACGGTT
AAATTATAAAGAGCCTGTTATGGTTACGAATCATCCTGAGCTTCAATGGCGGGCTACTTG
TGGAGCAGTTGGTTTAGCTGTACTACCTGATTTTTTAGGCCAGCAAGGTCATTTAGTAAA
ATTACCTGATGATGACCCAATGAGTGCTGAAATTTGGTTAGTAATTCATGAAGATCTGCG
GAGTAGTCCTGCAGTAAGAGTAGTGATGGATTTTCTTTTAGATTGTTTTGAACCTTTTCG
TGTTTAATATTGCTTAAGCCTTGACTTCAATTAGCTTAATTAATTTTTATTCATCAGGAA
AACTTCCTGCATCTTCTCTTGCTTGCTTCAAGGCTAGAAAAAAACATAGCAAAAAAAGTA
AGCCAATAAAAAATAAGAAAAAATCTAAATAACTAATACCTAAACCAACTCCGAAAGCCC
CTAAACTTAATAATAAAATACAAAATATTTTCCAAATAATGAGCATGTGGTTTTGTAATA
AAAACTTGAAGTTAGGCTGTAATTGAAAAATATTTCCAGATATGTGTTTGTTTTTTTTCT
TATAGGTTGTGTAAAGCTTTATAATTTATCGAATTACATAATATTTACTTCTAACTAAGC
CCTCCTAATTGAGCACTTTTTAATTTTACTATACATTCGTATATATAAAATTTATGTTTT
TTGAATTAATAGAATGATAATTCTTTAGAAAGCCTGTAAAATAGAAATTGCAAACTTTAT
TTTTAATTTATTTTTATTTAAAATTAAGAGGTTAAATAAATTTATTAAACTTTTGTTAAA
AAAAAGACTTGATATTTAAGCTAAATTTTGAAATTATAGTTATGCAAATTGTGATCTATT
TCCCACAATTTGTATTTCAGGTTAAGTGGTTATCACTAATGCTCATTAGCTTTTTTCGCT
TATGAGCATTTTTTTAATTTATTTATTAGTAAAATTTAAAAAATAATGTGTGTGATCATT
TGACTTTTTTAGTATTAATTAAAAATTATTCATTCTATAAAGCCGACTAATTACTACTAA
GCTCTAGCGCTCAGAAGAAATACTAATCATATTGGATCGTTACTGTTGCATTGGCTTTGA
CTTCACCGGCTGTTACATTCGAAGCAGTTTGATAATAACGCGCCGTTAAAGGAATATCGT
ACTGTACTGTCTGGTTAGAACTTACTGTACCAATATCTAGTTTGTTTCCTTTTCGAATAG
GATTGTTCGCGCCATTCATATTCCATAACAATTCAACACCAACTCCGTTCGCTTTAGTTG
AGTCAGCAGCACTGTTATTAATAACCTGACTATTTGAAGTATCAGAATTGTAGTCAAAGC
TTAAACTCAGTGTATTACTCGTTGGTACACCCGAGTTATTTTCCCCACCATTACAAAGAA
TCGATAAATTAAAGTTTTTCTCACCTTGAGTTGATCCAATAGCTCTAAAACCTGACTTCA
TCACAGTGGGAAGCTGAACAACCGTATCTATGCCGTTTTGAATTTCACAAGAAGATGATG
CAATAAGAATAGGGGAGCTGCTTAATACTGTAGTCGTTAAGAAAGGACGATTTTGTTGTC
CTGTTACATAATAGGTACTGTAACGACCAGCAACTAATGCACCTGAACCTGTAGTTGCAG
CAGTTTTAATCACTTCCATGACAAAATATCCTGGTGAAAGCGTATATGTTGTATTAGGAG
TCAAGGTACGTTTATAAGGGTAATATCCAGAAAAATCTGTAGAGTCGAATGCCTCTCTAT
AAAGTCGAATACCTATACCCGGAATATTGGTTGCATACACATTATTTCCAATCGAGCTAA
CAGGATAGTTTAATGGAAGTGCCGCTGTAATTTGGTCACTGGCACGGTTGCAAGTTGCAG
TAGAATTATTGGGTGAAATAGTAAAAGTATTCTTTTGGAGAACTGTTCCGATTGGATCGG
TCGGGCGTACTACAATAGTCCCAATCGTCATTGGAATATCGACTGTAGTAAAGCCCTTGC
TTAAAGTACAGTTGGCATAGGTTTGGTTATAAATAAAAAAACTAGTGATGAGTAAACCGC
TCTTTATAAGCATTTTTTTCATTTGCAAACTGCCTCTGTCATAATAATTGATTGTTTTTC
CTGTAAGATTTTTGATTGAATGTCATAATCAAGTTGACATTCTTCACTATTACTTTGTCC
CCATTTCACATAAAGATGATCTTGAGTTAGGGGAGTACGTAAATAAATCCGGCTACCTTG
GGCTACCATTCCGACTATTTCATTGTTTTGATTAAAAACTTGTGCTGCAAATGGCAAATG
GCCGCCATTAGGTGTTTTGGTGCTAATAAAAACTGCATATCCCGTTTTTGTTGAAAAGTT
AACTTTAGTGATTGATCCTGCATACGGGGCAATACGATGACTTGTTTCCGTAAGTTCAAC
AGTTGATGGCATCCCTTGAGGGTCAAGGCTAATGTCATTTAAGCGATAGGGGGTTACATA
AGGAATGACAGCATAACCTTGTTTATTAATGCTTAGACCAGGCGTATTGCCGACTCGAGC
ACCAGTCGCTTGAGGCGCATATACCAATACCATGGTCTGTACTTGGTCTGGGCCAAATAA
AATACCTTGTGAGTGAGCGACCAAGCTTCCATTTAAATTGATCATTTCTTGTTGGTATGT
ATCGGACTGACCAAAAGAAGCGCCTATAGTTGTATAGTTAGTACGGAAGGTGCCATTAAT
ATTTAGGCTTGTTTGTCCTTGATCTTGATATGAAATTGATGAGCCATAATCAAAGCGGTT
TCCGATATAACCACTCATTCCTAAAGTTCGGCTATCTTCTGAAATAGAACTATTAAAATT
AACGGTATTTTTTTTAAATTGAAGTGGAAAAGATAAAGACAACAAATATTGCGTTTCATG
ACCAGAATTTTGATTTTCTTGGTCAAGCTCATGAGTAATTGCAGAAATACTGTAAGTCAG
ATCTTTAAATTGATTGCTATATCCAAATTGGAATTGTTGATTACGATTAGGCTGGTTCCA
ATAATTAATCCACGAGCCTACTAAATAAAAATTACCCCATTGATTTGGAAGGCCTTGGTT
TAATGTGATCTGAAATTCACTTTTTTGTTTCCCCATGGAAAAGCTATCAATATCTTGTTG
TTGCAAGTCACGAATTAAAATTGAATCGCGTAATTTCAAATAATTTTCTGTGGAATATCT
ATACGTAGCTAATGTTAAATTGGTGTTGGTTGGAGTAAATAGTCGGTTATAACTTAAACG
ATAACTTCGTCCTTTAAGTGTGGGCTTTTGTTCGAACTCAGCTGACGACTGAGTTGCATC
AAATGAAATTGCACCGATTGGGGTTGCAAATGCGCTACCTATTAAAAAAGACTGGTAGTT
TTCAGTTGCCTGAAAGCCTGTATAGCTTGTTAAATAGTTATTAATACCTCTTTGATACTT
ACCTTGCACTAGCCATGGTTTTAGATTGATATTGGCATCTCTAAACTGTCCCAAAGTAAA
AGAATATCGGCTCATTTTAGGTCTTAGCATCTCAATGACAGAAGCATAAGGAATAGAAAA
CTTTTGAATTTCTCCATTTGTTTCATATATAGAGACTTGTAATTCGCCACCGAAGCCTGT
GGGATAAAGATCATTAATTTCAAAACTCCCGGGTGTAAGAGTCGTTTGATAAATTAAATT
TCCTTGCTGACGTACCTCTACTTTTGCATTGGTTTTGGCATAACCTCGAATTTGGGGAGC
ATATCCGAGCATACTGTTAGGAAGCATGCGGTCATCACTTGATATGTTAATCCCACGATA
AGGTAGGGCATCAAAAAAATTATTATTGGTAAAATAATCACCTAAAGTAACAACACTATT
GAGCTTGGGAAAAGCCTTTTGGGCATATGTATTATTTGATGTGTAGGAAGAAACCTTTTC
TTGTATTTCATTATGATCTTGCCATTTCCACTGCCCAGTATGGCGTAATTGCCAATCATA
GAGATTTAGACCAACATTTGTACCCATAAACGCATGATTTGTTTCATGGTTATTATTTAC
AATACGATAGGCAGAAGCATTGTATGCAAAAAAAGCTGCATTTATACCGCGGTCCCATAA
ACGTGGGTCGACATACCCTTGAGCATTCTTTTGTAAAGCAACTTGTGGTATTGAAATATC
AAGTCTCAGACGAGAAGTATCAAATTGATAAAAAGCATCGTTAACCCACTTGTCCAAGTC
ATTACAGGTAAAGGTACTACTTACTTCATGATGAAGAATTTCTGGTTTAACTCCATATTC
TAAAAGCATATCTGGGGTAAAACAGGTCTTTGCATTCTCATTCGAACGAGTACTTTTAAA
AACAAACTTTCGTTTTCCTAACCACTGTCCATTAATATAGACGTCAAGACTATATTCACC
CGGTAAAATAGGATTGCCGTACTTAAATCGACCAATATCAATTTTCTGTGCATTTCCCAC
TAAAAAATTAGTATCAAAGTCAGCTTTTAAAATATTTTCCCTATTCATATTGTCTGATGC
ATATACAGTTAAGGGGATATTAATTGCGAGACTCAATACTAAATAATATGTAGTGCGCTT
TTTAAAGCATATACTGGATATGAACCATTCTGACATCGTCTTTATGCCTGTTCATGAGTA
GGTGTTTAAATTAAAAAGTAGGTAAGCTTAGAACCTTATTACTTGTTCAATTCTTCCACC
ATAATCATTTATATAAACAAAGCTCATATTTGTTATATTGCTATTTTTAAGTTTTATTTG
ATCTTCTGAAAAAGGAGAAAGCATTAAACCCTGTTTTAATAAATCTGTTTTTTGATGATT
TATTTCTTGAAAAACTGAGCTTATTGTAATGTAAAAGGGAGTAGGGTTTTTAATAAGCAA
GTTTTCACCATTTTTTACCCACTGAATTTTTTCACTTAATGTATTAATATTTTCTTCTAG
ACTTACTGGTCGATAAAAGAACTTAATTCGTGAACGTATCGCTAATTGAAGAAAATTATT
GGTTAATACTTCATTATTTTCTTGTTTTTTACCTTCCGGCCTTGGTGGTATATCTAATAC
ATTAAGCCAAAATACACTTTCTTTATTTTGGTTTAATTGAGAAGCATTAGGTAGTGCAGT
AATTCGTAAAGTTTGCCCTTTAGAGGGTTCTACTCTTGAAATAGGTGGTGTAATGATAAA
AGGGACATTCGCTTCATCGGGAGTTGATTTAGCGTTTCCATCATCAATCCAAGCTTGAAC
CAATGAAGGCGCTGTACCGTTATTGCTGAGTTGTAAGTTTACTTCTCGAGCATCTGATGG
ATAGATTACACGTGTACCATGAAGTACTATTTCGGCATGCCCTGTAGTAGCAATTAATGC
TTGAAGACAAGCCATTCCCCAAAAAAATTTACGACCACGAAAAAGCATGAGTCATATTCT
CAATAATAAATAATAGATGAGATATAGCTTCTATTTAAAAATAGAAGCTGGTTTTAATTT
ATTGATAAATAATCGTGTATTTCACTTGTGACGTTACAGTACCTGCTGTAGATGCTCCAG
TTGCATAATATTCAGCATAATAATTAAGATCGGCATTCCCCCCAGCAGAAACATTTACCC
ATTGTGAGTTATCTTGTGCACCAGAAGCACCTTTCGCAATTACAGGAATTACTGCATTGT
TGCTACCCAATAATTGGATGTTGACATTGGCAGCTGCACCAGAGGTAGCTTGGTTCAATA
GTCGACCAGTATTAAAATCAACTGTTGCGCCTGGTTCAAAATAAGTCGCGACTTTACCAA
CTGAAGCACAATTCGTTAAATTGATTTGAAAAGGTGTACGACCAGCAACATCGCCCGCAT
TTTTCAAAGATTGAGATGATACTGTTGGTAAATTTACAGTGAGATTTTTATCACCAGTAT
CAATCGTACACGTATTATCAGTTACTAAACCATTAATAGTGATCGTACCATCAGCTGCTT
GTGCTGCTGCAATATTAAAAAGAGAACTAGCCACAATAAAAATAAATTTTTTCATAAAAT
CCCCAGAATATTCAATAAATATCGCTTTATTACTCTTCAGTGCTTTTATTCTGATCAAGT
AATGCGGTGGAAATATAGCACCTTTCAAGTAAAAAACAAGAATAACATTATATTTTTATG
TATTTTGATTGGTTATTTTTTTATTGATAAATGCGGTTTTTATTTTAATTTATACCATAT
GGTAAAATATCATGAAATTATTTTATTTAAATTAATTTGATAATAATTTTCATTTAAGGT
TTTTAATTTTTAAGAATTGATTTTTTTATTGTAATTTTATATAAATTATATATTTTTGGA
TAAATTAACTGGTTGATTTTTATTATTAAAATTAATTTTTATATATCGTGTAAATATATT
TATTTTTTTAAGAAAATTTTAAGGTTTAATTCCTAGTGTTTTAGTTGTAATTCAATAAAA
GATCATCTGGAGTTTGGTTCCATGAACAACATGAAATACACGTATAAACCGAATTATTTT
TTCTTTGCTCATAAATTAGTCTTGTTTTTAAAAGACTATTTACTCAAACATCCTACTGAA
CAGAACACGACGTTTAATTTACAAACAATTTATGATGTCTTTAGCCACGATCTAGCCTCT
AGCACAACAAATCTAGAAGGTATTCTAAACATTGCGGATGAGTATGTTTTAGAAACAGAA
GAGGGCCTTTTACCATTGATTAGTAGCCACTCAATCAATTTAAAGAATCATGTACTTTCT
TTAGAGTTTTCACCTAAAGCGTTAACAAGCTTATTGTCGGGGCGTTCATTAGTGAATCCG
AAGGCTGCTTAGATTTTCTTTTAAGGCAGAATGAACTCATATAAAATTCATAAAATTTAT
TTTTAAGAGTTATTTATGAGTAAAGACTTTAAAGCCTTAACTTATATTGCGGATGATAAT
ATAGCAGATACAGTGACTTGGCTCTTACACCATCAAGATGTTTTTGAAACTTTTCACTTT
GATGTATTGAGCCAAGAATTATCGGTTACCCATGCGGCAGGTAGGGATATTATTCGAGTT
GGAACCTTTCTGAACGCGACTTATGGCATATTAGTCACTTCTGTATAAATGAAAAAAAGC
CCTGAATGATCAGGGCTTTTCAATTTTGATGAGGTTAAGCACTCATCGCATCTACTGATA
AATCAGAAACAGTTGGTTTTGGCTTTTCAGCTGTTAACCCTAATTTATTAAATAATGCTT
GGTCTTTACCTTCACCTGCATTTGGCGTCGTAAGTAATTTATCACCAGAGAACAGAGAAT
TTGCACCCGCCATAAATGCTAAAGCTTGATCTGAGTCACTTAAAGATTCACGACCAGCAG
ATAAACGAATATAACTATGCGGCATAATGATACGTGCTACCGCAATAGTACGAATCCATT
CAATAACATCTAATTTTTCAACATCAGCTAATGGTGTACCTTCAATTGGAACAAGCATGT
TGATTGGCACAGATTCTGGATGAATAGGTAAGGTTGCTAACTCATGTAACAAACCAATGC
GATCTTCACGGCTTTCACCTAAACCAACAATACCGCCACTACATACTTTCATACCAGCTT
GACGTACATAATCTAAAGTATTCAAACGGTCATCAAAAGTACGTGTGCTGATGATGTGGG
AATAATACTCGCGAGAAGTATCAAGGTTATGGTTGTAATAGTCTAAACCAGCATCTTTTA
GGCGTTCTGCTTGTGATTGATTAAGCATACCTAAAGTCATACAGGTTTCCATACCTAATG
CTTTAACTTCACGTACCATTTCTAAAACATAAGGCATATCGCGCTCATGAGGGTTGCGCC
AAGCAGCACCCATACAAAAACGAGATGATCCTGAATCTTTTGCAGCTTTTGCTTCGCTAA
TTACTTTTTCAACAGCAATACGTTTTTCTGCTTCTAATTTTGAATCGTAATGTGCAGATT
GAGAGCAATATTTGCAATCTTCAGGACATTTACCCGTTTTAATAGATAAAAGGGTGCTGA
CCTGAATTGTATTGGCAGTGAAGTGCTCACGGTGTACTTGTTGAGCCTTAAAAACTAAAT
CCAAAAAAGGTTGTTCATATAGAGCTTGGATTTCTTCACGAGTCCAATCATTACGTAGAG
TCATTGTCATATCCATGATGATGGCATTAATTCACTGTACATAATCATACAGAATTCGTA
TTAAAGCTATAGGGCAAAAAACATCATTTTTTTAATTTGATAGCTAAAGTTGATTAAGTT
GCTGTTCAATTGCCCAATCAATATGCACATTGACGATTTCGTCATGTAAACTTTTGCCTT
TGTTTAGCTGATCTACAATTTCTTTTGAGTACGGTGCGTTACCTAAACCGATAGCAATAT
TACGTTTGAAGGATTGATAACCTGTACGTCGTATTGGGCTGCCTTCTGTATTGGCTAAAA
AAGTAGCTCCGTCCCACTGCCAAATATCAAGCAGACTAATATTATCTAAACCATGTCTAG
GATTGAAATCGGGAATAGACGCTGTTTTAGCAAAACTATTCCACGGGCAAATTAATTGGC
AGTCATCACAACCAAATATCCAGTTACCAATGCCTGCACGTAATTCTTCTGCAATGATTC
CTTTATATTCGATGGTGAGATAAGCGATACAGCGTCTAGCATCTAACATATAAGGTTCGA
CAATCGCTTGTGTCGGGCAAATATCAATACACGCACTACAAGAACCGCAGTGAGAAGTAG
CAGGTTCATCAAAAGGTAAGTCAAGTGATGTAAATAGTTCACCTAAGACAAAGAATGAAC
CTGACTTTTTATGAATGAGTAAAGTATGTTTACCTGTCCAGCCCATCCCAGCACTTTCAG
CTAATGATTTCTCAAAAATAGGTGCCGAGTCTGCAAAAGGGCGAGATTCAAAATCTCCCA
CTTTTTCACGGATACGTGTGGCTAACGTTTTTAATCTGCCACGCATCACCTTATGGTAAT
CACGACCACGAGCATAACGGGCAATAATCGCAGAGTTTGGTTCGAAAGGTACATATCGTG
GTTTTGGCGATTCCACCAAATAATTCATACGTACGCAAATAATACTTTTTGTTCCAGGCA
CCAATAAAGTTGGATCTGCTCGCTTTTCCAGATTTTCTTCTAAATAGGTCATATCTGCAT
GATAACCACGTTCAAGGTATTCTAAAAAACGTGGCATTTGCTCTTGAGCATCTGGTTTGG
CAATGACACAATCAGCAAAACCCAAGTCTAATGCTTGAGCTTTGATCCATGCTTTTAATT
CATGTGGATCAATTTGTTGCACTGCAATGCGTGATGTGTTGGAAGATGTCATAAACCGAA
AAATGCAAGAGGATAAGAATATGCAGGCGGTAGTTTACCATAGCCAAGATATCCAGGCAT
GGGAGCAACGTTGGTTTGCTGCGCAAAACTCATCATTAGGTTTAATGCAACAAGCAGCTT
GGTCAATCACTCAACAACTCATTGTACTTTTTCAAAAACAAAATTTTAAGAATATTGCTG
TTTGGTGCGGACAGGGCAATAATGCTGGTGATGGCTATTTTATAGCAAGCTATCTCAAAC
AAGCTGGGTTTTATGTTGAAATATTTGCGGCTGACTTGGGCGAGTCAGCCGATTTACACC
ATGCTGTCCATTTTGCTAAAGCAAATCATGTTCAAATACACCAAGGTTTTGAGGTCAACA
GAACATTTGATTGTCATATTGATGCGTTGTTTGGGATTGGTTTAAACCGTGAATTAAACG
GTTATTGGCAACACGCTATTCAACAATTTAATGGGCAAGCAGGGCTAAAAATTTCGATTG
ATATACCAAGTGGTTTAAAAGCAAATACTGGCTCTACCTTACCTTGTGCAATACGGGCTG
ATCATACATTTACTGTTTTAGGGCTTAAAGCAGGACTGTTTACCGGCCAAGGCAAAGAAT
ATGCAGGACAAATTCATTTAATTAATTTAATACCAATAGACCAAGAGCTGAAACCTCTTG
CTTACTTGACGCCAACACATATCAAACTTCCTAAACGTTTGGCTTTTGGACATAAAGGAA
GTTATGGGCATGTTTTGGTGATAGGTGGACATGAGCAAATGGGTGGGGCTGTTATTATGG
CTGCTGAAGCTGCTTTTCATGCGGGTGCAGGCAAAGTGACAGTGGTTTGTCATAGCAACC
ACCATCAGGCTATTTTGTCGCGAGCTCCTAATATTATGCTTCGTGATATTAATGATTTCG
ATGAAAACGGTATTAAAGAAATTTTATCTCAGGTTGATGCAGTATGTTTCGGAATGGGAT
TAGGCCGTGATGAGTGGGCACACCAAATCTATCAACAGTGGTTTAATTATTTAAATCAGA
CTTCACATTTAGAAGTTATATTAGATGCAGATGCCCTATGGTTTCTCGCAAAGCAGCCTG
AAAAATTGAGTTTACATATTTATGCAACACCTCATCCGGGGGAGGCCGCTACACTACTTG
GTTGTTCTACTTGGCAAATTGAAAATGACAGAATTGCTGCGATTTATGCGTTGCAGCAAA
AATATGCAGGCCAGTGGGTGCTTAAAGGAGCAGGCAGCTTAATTTTAGAAGATAACTTGT
ATATTTGTACGCAAGGTAATGCAGGTATGGGAACTGGTGGAATGGGAGATGTGTTGGCGG
GCATGATTGCAAGCTTAAAAGCCCAATTCCACAAAGCAGTTACCCTACATGAGATCGTAA
CTCTCCATGCTCAGGCAGGTGACCAACTTGCCAAACAAGGCATGCGCGGTTTACAAGCTT
ATGAGATGAATCAAGCAATTACTCAAGTAGTAAATCAATAAAACTTTAGCGTCTACGGCT
ACTAGAGCGACTTCGTCCACGAGCCATACCACCTAAAGCATTCAAGACGGTTAGTTTGCT
CATACTTCCTGAAGCATGGGCATGACAAATTGCAGCAGCAAGAGCATCGGCTGCATCGGC
TTGAGGTTTAATGGTCAGGTTAAGTAAACGCATTACCATCATTTGTACTTGTTCTTTATC
GGCAGCACCATATCCCACTACAGATTGTTTAATCTGGCGCGCAGTATATTCTGCAACTTG
TAAATCTAAATTCACTAAAGCGGCTATAGCAGCTCCACGGGCTTGACCAAGTTTTAAGGC
AGAGTCGGGGTTCTGTGCCATAAAGACTTGCTCAACCGCAGCTTCAGTAGGACCATGAAA
TTTCACAATTCGCTCAACACCAGCAAAAATACGCTTCAAGCGCTCTGGCATCTCTTGAGT
TTCCGTTCGGATTGTACCGGCATCAACAAAACGTAGTTTACTACCATCTTTTTCAATGAT
TCCGTAACCTGTTAAGCGTGAACCTGGATCAATTCCAATAATCAATGGCATGTGAAGACT
TACTTAAATAGTTTAGAGGGTATTGTTACATAGCCAAATCGGTTCTGCATGAGTAATTTA
AAGAATGCTGCTATGAATGGTTATTTTTCGGTTTTTAATCCTAAAGATTTATATTGTCCA
CCCAATTTTCCATATATTCATAATGAAGAGTTTGAAATCATTTGATGTAATTCTATTTTA
ATGGAATACTTATCTATAATGATGGAATTGAGCTTCTTTAATGGATGATATCAATATAAG
GATTGCACATCGAATACGAGAGCTGCGTTTAGCACGTGGATATACTTTAGATGTGTTAGC
TGCCCGTTGCCAAGTTAGCCGTTCAGCTATTTCTTTAATTGAAAGAGGAGAAACGAGTCC
TACGGCAGTTGTTCTTGAAAAACTAGCAAATGGTCTTGAAGTACCTTTAACTCAAATTTT
TACGAATGAAGCAGGGAATTCATCATCTCAACCGCTTATTCGTCGGAATGAACAAGCTGA
GTGGCGAGATCCGGAAACTGGCTATATACGCCGTACAGTTTCACCTCCGAACTTAAAATT
ACCCTTTCAGATGGTTGAAATTGAATTTCCGCCTCATTCTCGAATTACTTATGAAACTAA
TGAAAGCTCTAGAGTGGTACAGCAGCAGCTTTGGGTCGTTGAAGGGAAAATTGAAATTCA
ATTAGGTGAAACTTCTTATGCATTAGGTCAAGGGGATTGCTTGGCAATGCAATTAGATCA
ACCTGTCATATACAGTAATCATTCAGCTCAAGTTGCTCGTTATATTTTAGTCGTTTCTAA
TCAACTGGTGCCCGCTCTTAAGGAATCTTTATGAACTATTCCCTCGATTCTAATTTCCGT
TTAATTGATTGTAATGAAGCAGAGCATGCGGCAGCGATATTAGAAATTCTAAATGATGCG
ATTGTTAACTCTACCGCATTGTATGATTATGTTCCCCGTTCACTTGATTCAATGAAAACA
TGGTTTTCGGTAAAAAGAGAAAATGGTTTCCCTGTCATTGGGGTAGTAGATGAGTTAGGT
AAGTTATTAGGATTTGCTAGTTGGGGAACATTTAGAGCGTTTCCAGCTTATAAATATACG
GTTGAGCATAGTATCTATATTCATCATGAACATCGTGGCTGTGGTCTAAGTAAAGTTTTA
ATGCAAGCGTTAATTCAACGTGCTCAACAGGCTCAACTTCATGTGCTCATTGGTTGTATT
GATGCGACAAATCAAGCCAGTATAGGCCTTCATGAGAAAATGGGTTTTACCCACGCTGGT
ACTTTTAAACAAGTGGGCTTTAAATTTGGGCAATGGCTTGACGCTGCTTTTTACCAACTA
GTTTTGGATACTCCATTTGAACCAGTGGATGGATAGATTATCAGTTTTGAAAATAGGCAA
TGGCCCAGATCAAAATGGTAAAAAGTGAACCGGGCTATAAACTAACTCTATAAAATACCT
AATTGTTCTAAACTTTTATAAGTAATCTCTTTTCGAACAGAGCTAGGTATTCCTTTTTTC
ATTTCTAAGTTAAGGGAGAACGCTACAATATTCCCTTGAGGCTGAACAACCCATCCAGTT
AACCAGCCTACTTGTGGGTTTACATCCCATCCCCAACCACTTTTTGCGTATATTTTATTT
CCATTCTTTTCTTCTATGAATAGCATGGATTGCACTTCATCTTGGACTTTTTGGCTAAAT
GGAAGCGTTTTATTAGCTAGCTTGTAAGCAAACTGTGCCTCTTGCTGAGGAGTAATTTTT
AGAGGACCCACCAGCCAAAAATTATCGACTTGGGTACCGATATCTGCATTGCCATAACCA
ACACGCTTCACTTCCTTAGACATGAGCTCAAGTCCAATACGACGAGCTAAATCTTGATAA
ACCGGAATAGCGGAAGCTTTCATAGCATCGCCTAGGGTCATGTTCTTTTCCCATTCTGGG
AATAGCCTTTTTTCCCCATCCCATTTAAATACTTCTGTGGTGGTTGCCTTATGGTGCTCA
AGGCCGATCAAAGCATTAAGCATTTTGAAGGTCGAAGCAGGTACATACTCGGTCGAAGCA
CGAGCAAGATCATTACCATAGCTTTGTTGAGTTTGACCTTGATGGATAACTAAAACACCC
GTAGTGTGTGCTTCGTTAAATAAATTTTTAATTTTCTCTGCTTTGTCATCAGATTTTGAA
GCACTGTGATTTGGATTAGCAGTCACTATATAAGGTGAGCAGGCTGAAATAAAAATAGCG
CTTGTTATAAGTAAGAGTGCTTTAATGTTCATAAGACTTATAAGATTGAATTTGAAGTTT
AGCTAATTAATGTAACTTGAGTAGATCAATTATTAGATATCAAAAATGTAAGTTAAATTT
TATAAAAAAGCTGCTAATAGATAAAAGCATCGGCCAATTCATGAAAAAATTGCAATCTTG
TAGAAAAAACACTTGATAAAGTTGATATAGCACTCATTAATAATAGAGTATGACTGTTTT
ATTAAGTTAGAATTAGTCTTATTTATAGTATTGCAGAACCTTAGTTTAGCTATGATTTTA
GGTTACAACAAAAACATTGTCTAAGCTTTACAACTAAATTTAATCCATGATTTCAAATGA
AAAATGGATGAGTTTAGTTAAGTAGTAACAACTGCAATGAATTTTCTTTTTGAGATAGAT
AAAGTTTTACATGAATTTACTTCTTATTGTGGTTCTGGGCGCGATTGTTGAAATTGCCGT
ATGGATTGGCGTAGCACAGTTCATCAGTGGATGGTATGTGTTTTTCTGGTTCATTATTGC
TTTCTTTATTGGTCTAACGCTTATTCGTAATAGTACGGCTGGTATTATGCCGCAATTACA
ACAAATGCAGATGACTGGACAATTGGGTAATGATCCGACTGTGACTAAAAAATTAGCTTA
TGCTTTTGCTGGTTTTTTATTAATGTTGCCAGGTCTGGTATCGGATGTATTAGCGCTCTT
AATTCTTATTCCGGGCGTCCAAACTGCGTTTCGTAATATTGCAATGAGAACACTGGCAAA
ACGTCAGCAAGCCATGATGAACAAAATGATGGGCGGCATGGGTGGTGCAGGTGCTGGTCA
AAACCCATTTGCAGATTTAATGCGTCAAATGCAGGATATGCAGAATCAACAAGGTGGTGG
TAGCCAATATCATGATTCAAGTGTTATTGATGGCGAAGCGAGAGAAGTTACTCCAGACCA
CAAGAAAATTGAGCATAAAAATAAAAATTAATTAATCCATTATACAAAAAGGGCCTAAAT
CTAAAAGTTTTAGGCCCTTTTTAATTTATAACAGTTAATCATCTGAAGTTTCAGCAGTAC
CTGCTTTTGCTTGAATCATCTCGCTTTGATTATCTTGGAGTTTAGTTTGAGGTTGATACT
TTTTTGAAGGCAGAGCTACTTGCTTGTTTTCAGATTGTTGATATTTTCGGCTTCTATTGG
CTCTTTCACGAAAGCCACCTTTATTAATGAGCTGTGTCATAAATTCGCCTAGAAAATAAA
ATATATTTCTATTTTAACAAATTCAACAAAATATCAAAATAAGAAAAATAGTGCTAAAAA
AATAATATTTAGTCTATCTCTTTGTATAAATTAAATATTTGAAATTTGAACGGATTGTTC
ATTCAGATTGAATTATCTTTTCATTTCACATAGGATAAATATAAAGGATGTATAAATTTA
AAAATGTAGCAAACCTATTAAAACAACAACGGTTGAAGTGAGGGAAGGAGGGTTACCTAT
GCTATATCAATATCATTGTGCTTGTTGCGACAAAGTTGTGGCATCAACTGATAAATCATG
TCCATATTGCGGTTCACACCATATTCGTAGTCCATATGGCCTATGGATGTTTTGTGTGAT
GGCTTGTCTAGCAGTTGTTGTCGTATTCAAAGTTGTTCATCTTTATATCCAGAATCATCA
AGATACACCTGTGCAATCGACTCTGTTAGATGTATTAAATGAAGGTGATAAGAGCACAAA
ACAATAATATTGCTTAATACTCACTACATGCCTTTAAATAATGTATGTTGAAGGGGCTGT
TGTTTAATTTTAATCAAATACAAAAATAATAAAAAAGCCCGCTGAAGAGCGGGCTTTTAA
TATAATCAGCTTAAAGGCCTGCGGCATCTTTAAGTGCTTCAACTTTATCGGTTTTTTCCC
ATGTAAATGCAGTATTTGAACCTTCACGACCAAAGTGGCCGTAAGCAGCTGTTTGTTTAT
ACATAGGTTGAATTAAGTTAAGCATGCGAGTAATACCAAACGGACGTAAATCGAAATGTT
CACGTACTAACTGGATAATTAACTCATCAGAAACTTTTGCAGTACCAAAAGTATTGATTG
AAATAGAAGTTGGCTCTGCAACACCAATTGCATAACTCACCTGAATTTCACATTTGTCCG
CAAGACCAGCAGCAACAATATTTTTAGCTACATAACGACCAGCATACGCAGCTGAACGGT
CTACTTTAGATGGATCTTTACCAGAGAATGCACCACCGCCGTGACGAGCCATACCGCCAT
AAGTATCAACGATGATTTTACGGCCAGTTAAACCACAGTCACCCACAGGTCCACCGATAA
CAAACATACCAGTCGGGTTAATGTGGAATTTAGTTGCTGCATGGAACATTTCAGCAGGAA
TGATCGGTTTAATAATTTCTTCAATTACAGCTTCTTTAAGCTGAGTTTGAGTAATTTCAG
GATCATGCTGTGTAGAAAGTACTACTGCGTCTAAACGTACAGGTTTGCCATTTTCATAAG
CAAAAGTTACCTGACTTTTTGCATCTGGACGTAACCATGGTAATGCACCAGAACGACGAA
GTTCAGCTTGGCGTTCCATTAAACGGTGAGCATAAGAAATAGGGGCTGGCATAAGCACGT
CGGTTTCACGGCTTGCATAACCAAACATTAAACCTTGGTCTCCAGCACCTTGGTCTTCAG
GTTTTTGGCGGTCTACACCTTGTGCAATCTCTGGTGATTGTTTACCAATCATGTTGATTA
CAGCACAAGTTGAACCATCAAAGCCTAAATCTGAATGGTGATAGCCGATACCGTTAACAG
TTTGGCGAACAACAGCTTCTACATCAATATTCGCAGTTGTTGTGATTTCACCTGCAAGTA
CAACAGCGCCTGTTTTTACCAGTGTTTCACAAGCAACACGTGCGTATGGGTCTTCTTTTA
AGATTGCATCCAAAATAGCGTCGCTAATTTGGTCGGCCATTTTATCGGGATGACCTTCGC
TTACAGATTCCGAGGTAAAAACAGCGTACTCGCGCATGAAAGTCCTATCTTGGTTATTTC
AAAAAGACATAATATGTTACATCGACTTGAGCTTGAGGACCAGTTCATACTGACTAAAAA
GCATGAATTTCTTTCATTTCTACTATGTTTTAATTGATATGTGTATCAGGGAAATTGATA
TAGATAGATAAAAATTAATCATTTTTATATTAGAGTTTTAATCAAATGTTTAAATTTTAA
ACATTTGATTTTGTTAAATATTAATCAAGAAGATTTAGACTATGAAGTGAAAGCTATAAA
TAAAGAAAATAAATACAACTCTATATGTTGATTAAGAGGAAGAAGCTTACAATCGTTGAG
TATGGAAATAAGTATAAATACTATTGTTTTACACAGCTTAAGAATCTAAATGTTTTTTGA
GTAACCAAGAAATAGTTAAAAATAAAGAAATATACAGTGTTGGGGTTTACCCATAGGCAT
TTTTTTAAGACAATATAGCGGCATTGAATGGTTATTCATCTTCTTCTTTTCATCAATCTA
TTAAAATTGGATTCTGATCTATGACGACCCCTTTAAACGAACGTCGTATTGCAAACGCAA
TTCGTGTATTGGCAATGGATGCTGTGCAACAGGCAAACTCAGGGCATCCGGGTGCTCCAA
TGGGGATGGCAGATATTGCTGATGTCGTCTGGCGCGAGTTTTTAAATCACAACCCAAATA
ATCCACAATGGGCAAACCGTGACCGTTTTGTTTTATCAAATGGCCATGGTTCAATGTTGC
AATATGCTTTGCTTCATTTAACAGGTTATGATCTTTCAATTGAAGATTTAAAACAATTCC
GTCAATTGCACTCAAAAACTCCTGGTCACCCTGAATATGGTTATGCTCCAGGAATTGAAA
CAACGACAGGTCCTTTGGGTCAAGGTATTGCGAACGCCGTTGGTTTTGCATTAGCAGAAA
AAACTTTAGCTGCTCAGTTCAATAAAGATGACTTAAAAGTAGTTGATCACTTTACCTATT
GTTTCTTAGGTGATGGCTGTTTAATGGAAGGTATTTCTCATGAAGTATGTTCTTTAGCAG
GTACTTTACAGCTTGGTAAATTGATTGCTTATTATGATGACAACGGCATTTCGATTGATG
GTGAAGTAGAAGGCTGGTTCAGTGATGACACTGAAGAGCGTTTCAAGTCTTATGGTTGGC
AAGTTCTTCGTGTAGATGGCCACGATGCTGATGCGATTCGTCAAGCAACAGTTGAAGCTA
AAGCAGAAACTCAAAAACCAACGATTATTATTTGTAAAACAATTATTGGCTTAGGTTCTC
CAAACAAGCAAGGTAAAGAAGACTGTCACGGTGCACCGCTGGGTAAAGATGAAATTACCT
TAACTCGTGAAGCTTTAGGCTGGACTGAAGAAGCGTTTGTTATTCCTGCTGATGTATATG
CTGCATGGGATGCTAAAGCAAAAGGTAATGAAGCTGAAGCAGCTTGGAATGAAGTATTTG
CTCAATACCAAGCAAAATATCCAACGGAAGCGGCTGAGTTACTTCGTCGTATTAGCGGTG
ACTTACCAGCAGAATTTTCAGCTCAAGCAGATGCATTTATTCGTGAAACAAATGCTAAAG
CTGAGACTGTAGCAACTCGTAAAGCGAGCCAAAACACATTACAAGCATTTGGTCCTTTAT
TACCTGAATTATTAGGTGGTTCTGCGGACTTGGCAGGTTCTAACTTAACACTTTGGAAAG
GTTGCCAAGGCGTTCAAGAAAACCCGGCTGGTAACTACGTATATTATGGTGTACGTGAGT
TCGGTATGACTGCAATCGCTAACGGTGTTGCATTGCATGGCGGCTTCATTCCTTACGTTG
CAACGTTCTTAATGTTTATGGAATATGCACGTAATGCGGTACGTATGTCTGCATTAATGA
AACAGCGCGTGATTCATGTGTATACACATGACTCAATCGGTTTAGGTGAAGATGGTCCAA
CACACCAACCAATTGAACAAATTGCTTCTTTACGTGGCACACCAAACTTAAATACTTGGC
GTCCTGCTGATACTGTAGAAACAGCAATTGCGTGGAAATCTGCTTTAGAGCGTAAAGATG
GCCCTACAGCACTTATTTTCTCTCGACAAAACTTACCATTCCAAACGCGTACTGAAGAGC
AAATCCAAAATGCGGCAAAAGGTGGTTATGTTCTTGCTCAAGAGAAAGGTGAGTTGAAAG
CAATTATTATTGCTACTGGTTCAGAAGTTTCTTTAGCAATGGAAGCTTATGCTCAACTTG
AAGGTGTTCGTGTTGTTTCTATGCCATGTGCAGAAGAGTTCATGAAACAAGATGCTGCAT
ATCGTGAAGCAGTATTACCAGCTCACATTCGTGCACGTGTTGCTGTAGAAGCAGCTCACG
TTGACTACTGGTGGAAGTTTGTTGGTCTTGATGGCAAAGTAATTGGTATGACAACTTATG
GTGAGTCAGCACCAGCAAAAGACTTGTTCCAATTCTTCGGTATTACAACTGAGGCTGTAG
TTGCTGCGGTGAAAGAGTTAACTGCTTAATCTTTTGAGCAGAATAAAAAGCGTCCCGATT
GGGGCGCTTTTTTATGGGCTATTTAAATGTTAAGTTCAGTTTGGATCGTAATATTAGAAG
TTAAAAGCTTATGAATAGGGCAGTTTTCAGCAACTTTTAATAATCTTTTATGCTGATCCT
CAGTAAATTCACCTTTTAGAGTAATTTTACGCTCAATATTATTTTGACCTGCTTCTGGAT
CACCATTTGGATTTAATGCTAAATCAACTTGTACATGCTCAATTTTGATGCCTTTGTGAT
TTGCATACATTTCTAGTGTAATTGTAGTGCAAGCTCCTAAAGCCGATAATAAAAGCTGAA
CCGGATTTGGAGCTGTATCTTGTCCACCTTTGTCGGTGGGTTCATCTGCAAACCATTGAT
GACCCGAAGGATCGGTAAGTGTTACTCGATAAGGAATTGAAGTACTTTGTGCTTGGGCAG
TGTTAACCATGTTTTACCTTGTTATTTATCAATAAAATCGTAGTAAAAATTAATAGATCT
GAAAGCTTCGAATAGAAGAATACCTATACTTTATAATATGGTTTTTGAATAACAACTGTA
ACGCTTTTATTGTTGCATGGATGAAACATATCGTTTTATAAAGAATAGTGAATTAAATTA
CTTGATGTATACACTAACGACTATATCAATAAAGGATACGAAAAATGCATCTTAAAACAT
TAAGCTTCAGTTTAGCAGTAGCATTGGCAAGTACAGTTACATTAGCTGCACCAGTGGACT
ATAAAATTGATCCAACACACACAGCTACTGTTTTCTCGTGGAATCACTTCGGCTTTTCAA
CTCCAAGTGCTAACTTCTCGGACATCCAAGGTGTAATTAAAGTTGATAATGCTAAACCAG
CAAACTCATCTGTAAATGTGACCATTCCTTTAAGCAGTGTGAATACAAACGTACCTGCTT
TAGATAAAGAGTTCCAAGAAGAAGCTTGGTTTAATGCGGCTAAATACCCAAACATTACTT
TCAAAAGTACGAAAGTAGAAACTAAAGATAAAAAACATTTTAAAATTACTGGTGATTTGA
CTGTTAAAGGTATCACTAAGCCAGTTGTACTTGATGCTGTCTTAAATAAGCAAGGCGAGC
ACCCAATGGCAAAAGTTCCAGCGATTGGTTTTAACGCGACAACTTCGTTCAATCGCTCTG
ACTTTGGTTTAGGTAACTATGTACCAAACGTGGGTGATAAGATCACTGTAAACATTACAA
CTGAAGCAACTGCGGCTAGTGCAGCTAAAAAATAAGTTGTAAGTTTTCTAAAAAAGTCCT
CAACTTGAGGACTTTTTTAATTAGATAGTTTCTTTTTTATCTGGTTCTATAAAGACTAAA
GGTGAGGTTGGGTCTATATTTCTTTTTTCGGCTTTTTCTCTTAGAAATTGATAAGTCGGA
ATATTCATTTTTGCCTGATCACGTAATTTCTTTTTAATATAAAGAACAAGAGCAAAGCAG
GTGGTTGCTACGGTTAGCATCATGCCATTCATATAGCTCATGATTGAACTCACGTAACCA
ATGGTGGTTAAACGATGCATCATACGCTCAACTTGAGTACTACTTTCGATACCAGTAATC
GCCCAACTGCATAAATGCTCACAATTATTAATAATCAAATGATAATGGTTTTCATGCATA
CGTGAACGCATACGTCGTACAACAACTTTTCCTCTGTGGCGTGGTGCATCGTAAGAACGT
ACATGAATTTTCTTGCCATGAGAAAAGGCATCTAGGGAAGTGATTTCAATGGGCCGTTTT
TTGATGAAATGTGCGAGGCCCGAATAATGAATAACTCGACCTCTCCCAGCATAGATACCA
TGATGGCTATAGCCGAGATGTTTTACAATAAGATGAGCCCCTAAAGGGTAGCGTTTATTT
GTTTGTTGCATATTCACGCTGATCCAATAAAGTTTAATCACTTTTATACAAAGCTGTGAC
TATTATAACGAATATAGTTGTGTTCTAGTGTATTGATTAGGTGGAATAAGCGACTTTCGG
GTATATATCACTTCAAACATTTTTATTTAATAAAGTGTCTTTATGAAAATAAAATGACAT
CTAAGGTTTGGCATTAATGAAAATACTAGTACTGTGTATCGTGAACTTCATAATCTTTAC
ACAATCCGCTTTAGCACTAGAGTATCGACAGATTAGAAATACTACTGATGATCAGTTTGA
AGTAATTGAAATTTCTCATTTAGAACAATTACGCTTATTTTTGAAAAATCCGCAAACTGA
TCAATATTATAAAAGTTTCGACAATATTCAATATCAACTTAAAGCATGTGAACAGCTTAC
TTTTGCGATGAATGGAGGCATGTTCCATTCCGGTTTTTCTCCAGTAGGACTATATATTGA
AAACGGACGAGAGAACCAACCTTTAAATGAAGATAAAGGCTGGGGAAACTTCTTTTTGCA
GCCTAATGGAGTTTTAGCATGGAATGACAAACAAGCCGTTATATTGACAACTGAACAATA
TAAAGCAAAAGTTTTTCAACCCGATTATGCTACGCAGTCCGGCCCTATGTTAGTGATTAA
TGGCAAAATAAATCCCTTATTCCTAGCAAATAGTGATTCAAAGAAAATACGTAATGGGGT
AGGTATAAAAAATAATAAATTGTATTTTGTGATATCTAAAAATAGAGTGAATTTCTATAG
TTTTGCTCAGTTCTTCCAAAAAAATCTTGAAGTCGAGCAAGCTCTATACCTTGACGGTTC
TATCTCTAGTTTATATTTGCACAAGAATAATCGAAATGATAAAAGATTTAATATGGGGCC
TATTATTGGATGGGTGGATCAGGCAGATTGTAGACCCAAGTAAAATATAAAAAAGCCAGT
ACAAGACTGGCTTTTTAATTAATGAATAGATGGTTTTTGAGTGAGTTCATTTAACTCTTT
TCGGCTATAACCACGGGAAATAAGAACTTTCTTGATTCCCTTAATGACATCTTCATCAGT
CGCTTGCGCAAGCGCACTTAGAAGTTGTTCATTAGTTTTACATGAGCAGTCATTTTCAAC
ACAAGCAGTTTGGTTTTTATGCTCGTTATGCTGTTGATCTGCCAAGAACAGCTTTTGCCA
AAAACTCATAGAGCCTTCATATACAACCTAACATAGCTCGAAATATAGCCAATATAAATT
AAAATACAAGACTCTATATGTGATAAATCCACCAGTTGAACTAGAGAATTTTCGATAGTA
ATGGTCGAGTTAAACGAAATTATGACGAATAGATGACTTGATATTTTTTTTAAATTTAAA
TACTTAATTAAAAGACTTTGAAAAATAAGGAGATATTTTATCTCCTTATAAAATAGGGTT
ACATTGAAAAATTTTGTTTAAATCTTCTCAAGTAAGACACCAGACTCTACATGATGCGTA
TAAGGGAACTGATCAAATAAAGCAAACTTAGTAACGCGATGAGTTTGAGTGAGCGTTTTT
AAATTTTCATATAAAGTGTCGGGGTTGCATGAAATGTAGATAATACGTTCAAAGCCCTGC
AATAGTTTTAAAGTTTCATCGTCAATTCCTGCGCGTGGAGGATCAACGAATACCGTACCG
AAGTCGTAGCTTTGAATATCAATATCTGCTTCTTGTAGACGGCGGAATTCACGTTCACCT
TGATAGGCTTGAGTGAACTCTTCAGCCGATAGGCGAGCTACTTGAATATTATCAATCTGG
TTCTGTTCGATATTCCACTGCGCCGCATAAACTGATGATTTTGCAAGTTCAGTCGCAAGT
ACTCTTTCAAATTTTAAAGAGAGTGGAAGCGTGAAATTACCATTACCACAATAAAGTTCT
AATAGGTGTTTTTTTGATCCTTCAGCTGCATCACATGCCCATTGCAGCATTTTTTTGCAA
ACTTGTGCATTAGGCTGCGTAAAGCTACTTTCGATTTGTTTGTATTTAAATGAACGGTTT
AAAAGTTCAAATTCTTCTACAACAAAGTCATCGCCAATAACAATTTTCTGGCCGCGGCTA
CGGCCCATAATTTTAATATTTAATTTTTCAGCAAGTGCTTTAGCTGCTTGTTCCCATTCC
TGATTAAGCTTACGGTGATAAATCAAGGTAACTAACATTTCTCCGCTTAAAGTTGCGAGA
AAGTCAACTTCAAATAAACGCTGAGAAAGTAAAGAGTTGGCCTTAAGTTCTGCTAAAAGA
AGTGGCATTAAGTCATTAATGCTTTTATCTGCAATAGGAAACTCATCTATGCGTACAACG
GTTTTTTGCTTGCCATCGTCATTACGTTCAAACATGGCATAAAACATATCATTTTCTGTA
TGCCAGATACGAAATTCAGCACGCATACGGAAATGTTGTTCAGGCGATTCAAACACTTCT
AATGTAGGCGGTGTAAATTCAGAAAATTGAGTAGTAATGCGATCAATTTTAGCTTGAAGT
TGTTGACGATAAGAAGAAGTCATAGACAAAGAAAATTTAGACAGAATCAAATGGTGAATG
GTACCAAAAAATTGAGCTTAAAGGAGCCAATTTTAGTTAGTTCTTCATAAAGAAAAAATA
CTTACACTAGGAGTGACTTAAAACGCGTTCAATAAAATTAGATTTTACTGCTCTATATTG
GTCATGATCTAAGTGAGTGGACTCTAACTTTAATTGATTATATTCATTAACTAATGTTGG
AGAAGCTATAAGCTTATCTCTAAAGGTTAAGAAAAATGTGAATATTGAACCGGTTACTAC
AACTTGAAAGGCAACATCATCGTTGTTGAGTGACTCGAGCATACAAAGCTCATTTGTTCT
TAATGTATTTTGCTTTTCTATAAAATTAAGCGTTTTTAACTGTTCTATTGCAAACTCAAA
TTGATCGGGTAGAACCTCAATATAAATGTCTAAATCACCTTTTGAGAATGCATTAGGTAT
TGCAGATGAACCTATATGCTCAATTTGGGCAGATGGTAGCAGAGCGGAAATTTGTTTTCG
GTATAAGCTAAAAAGCTGAGTGCATCTTTGTTGGTATTGTTCTGGTTCAAAAAAAATCAT
TATTAAAAACTCAAATTGATAAAATTTATATATTTAAGAATAGATTATTTTATTAAACAA
AAAAGCCCAAATATCGTAATTTGGGCTTTTTAGAAAATTACTTAATTATTCAGACATTGT
CATTAAGCTTGCATTACCGCCAGCCGCAGCTGTATTTACGCTAATTGCACGTTCAATTAC
CAAACGTTCAAGTGGAATCGACTCATTTGGTTCAACATGAGTAATACCAACAATTGCGCC
AGAACGGCTAGCAATTTCTTGCTGTAATGAGAAGATCTCTTCGCGGTTGCCATGATGTAA
AACTGCATCAAAATCATCTGTAGTGATGTTTTTAATGGTTGTAATCGCATCAAGTACATC
TTTTGGCAACGTTTGTTTATGTTTTGCCAATAATGGACTATTTGGCATTACAGCAGCTTG
GCTGCCAACTGCAAAGATTGCAAGTAACTGATGCAATTGATCTTGTTCTGTATCAGCAAT
TGAAAGAACACGATGACGCGGCAAAATAATATATTGGTTACTTTCCCCAGTAGGGCCTTG
TAACTCATAAAACTTACCAACACCAAAAGGTTCAATTTCACGGTTTGCTTGTGGTAAATG
TTGTTTCGCCCAGTTTTGTAAGCTTTGATAAACCTCACGGTTAAAGCCTTCAAAAATGGT
TTGCTCATTTTTTACCGCAAATGGAGTTGCTAATACTTTGTTAGAACAATGCTGCATTAA
GCGATACATATAAAGAGGGCCACCCGCTTTAGGGCCTGTACCAGATAAACCTTCACCACC
GAATGGTTGTACGCCAACAACAGCACCAACAATATTACGGTTGATATAAAGGTTACCCAC
TTCAGCATGTTGAATTACGGTTTGGATGGTTTCATCAATACGGGTATGAAGACCCATAGT
TAAACCATAACCTTTAGCGTTGATTCTTGAGATGAGTTGCTCAAGTTCACCATACTTATA
GGTAATGATGTGTAAAACCGGACCAAAAACTTCACGTTGTAAGTCATCAAGATTAGGAAG
TTCAATTGCTGTTGGCACAACAAAAGTTCCTTTATCTAATTCTGTTTGGCTTGTTGCACC
AAACATCAATTGATGTACCGGATAACCCTTCGATTTCATTTTCTGGATGTGCTGGTCAAT
CGTCTGTTTTGCTTCGTCATCAATAACAGGACCAATGTCAGTTTTTAAAATTGCAGGGTT
ACCTACGATCAACTGTTGCATTGCACCTTTAAGCATTTTAATAACGGTTGCAGCACTGTC
TTCTTGTACACATAAAATACGTAAAGCAGAGCAGCGTTGACCTGCGCTATCAAAAGCAGA
ACTTACAACATCTAATACAACTTGTTCAGTTAAAGCAGATGAGTCAACAATCATTGCATT
TTGACCGCCAGTCTCTGCAATGAGCGGAATAGATTGACCATTTTCAGATAAACGTTTTGC
AACGGTCTTCTGTAAAATTTTTGCAACTTCAGTCGAGCCAGTAAACATGATGCCATTGAT
ACGGCTATCTTGGCTGAGCTGAGCACCTACTGTTTCACCGCGGCCAGGAAGTAGCTGTAC
AGCACCATGTGGAATACCAGCTTCCCATAAAATCTGAACTGCTTGGGCTGCGATCAATGG
AGTTTGTTCAGCTGGTTTAGCAATAACACAGTTACCACTGACTAATGCCGCAGCAATTTG
ACCTGAGAAAATTGCAAGAGGGAAGTTCCATGGGCTAATACAAAGTACAGTACCTAAAGG
CTGAATAACTGTATTTGCAGGAAGATTTTCAACTTGGGTTGCATAGTAACGTAGGAAATC
TACAGCCTCACGAACTTCTGCAATCGCATTGGCATAAGTTTTACCACTTTCACGGCAAAG
TAATACCATCAACTCTTGAATACGGCTTTCCATGAGGTCAGCTGCGTGTTTTAAGTATTG
AGCGCGTTGATCCTTAGGCGTATTTGACCATTCTGATTGGGTTTGTTCAGCTGCAGTAAG
AGCGATTTCGACATGCTTAAGATCAGCTTCTTGTACATAACCAACAATTTCATCATTTTG
TGCTGGGTTTGTAATTGCAACAGAATGACCTTGTTCTAAAGAATCAGCATTAGCCAACAA
CGGATGGCTTTGCCAAATACGATTACGTAATTCTTGAGCTGTGCTATCTAAAGCTGCAAG
TGGGGTGTCATTTGCTAAGTCATAACCTTTAGAGTTTTTACGAAGCGTTCCGTACATATC
TAAAGGTAGTGGAATTGATGGATGTTTTAAACCAACCGAACCTTCAAGTTTAGCTGCATT
ACGAATATCATAAATTGGAGACTGGATAAGATCTTCAACTTTAAGAGTTTTATCGGCAAT
ACGGTTAACAAATGAAGTATTCGCGCCATTTTCAAGTAAACGACGGACTAAATAAGCTAA
CAATGTCTCGTGGTTACCAACCGGAGCATAAATACGGCATGGCACGCCTAATTTATTTTG
CTCACGTGGACCAACAACTTGTTCATAAAGCGGCTCGCCCATACCATGTAAGCACTGGAA
CTCATATTGACCAGCGTAATATTTGCTTGGATCTGCTAAATGATAGATCGTTGCTAAAGT
TTGAGCATTATGCGTCGCAAATTGCGGATAAATAAATTCTGGTGCTGCAAGTAATTTTTT
AGCACAAGCGATATAAGACAAATCAGTATGAACTTTACGCGTGAAGACAGGGTAGTCATC
CATACCTTCGATTTGTGCTTTCTTAATTTCGCTATCCCAATATGCGCCTTTTACAAGACG
GATCATCAGACGCTTTTGGCTACGCTTAGCAAGGTCAATAATATAATCAACCACAAAGAA
GCAGCGTTTTTGGTAAGCTTGAATTACGAAACCAATGCCTTTCCAGTTCGCAAGTTCTGG
CTCAAAACAGAGACGCTCAAGTAACTCAAGAGAAATTTCTAAACGCTCTGATTCTTCTGC
ATCGATATTTAAACCAATATTGTACTGTTTAGCTAAACGAGCGAGCTCAAATACTTTGCC
GTAGAGTTCTTTGTGAACACGTTCAATTTGCGCACGTTGGTAACGTGGATGCAAAGCAGA
AAGCTTAATTGAGATACCTGGGCCATCATATACGCCTTTACCATTAGACGCTTTACCAAT
TGCATGAATGGCTTGTGTGTAATCATTAAAGTAACGTTCAGCATCATGGTCGGTTAAGGC
AGCTTCACCTAACATGTCATAAGAATAGCGGAAACCTTTATCCTCAAGTACTTTTGCGTG
GTCGACAGCTTCTTCGATGGTTTCACCAGTCACAAACTGTTCACCCATCATACGCATTGC
AACGTCAACTGCTTTACGGATAATGCCACGGCCACTACGTGCTAAAAGGCCAGTAAGTAC
ACTTGAAAGACTGGTTTGCTTTGGTGTTTCCATAAGCTTACCAGTTAACATGAGACCCCA
TGCAGCAGCATTCACAAACATTAAGCTGCTTTGGCCAACATGTTCTTTCCAGTTACCTTG
ATTGATTTTATCGCGAATGAGCAAATCACGTGTTGCTGTGTCTGGAATACGAAGCAAAGC
TTCAGCAAGACACATCAAAGCCACGCCTTCTTGTGAAGAAAGAGAAAATTCTTGTAATAA
CCCTTGAACAATACCTGCTTTACCTGAAGAGGTCTTGCGTTCACGTAAATTATGGGCAAG
GTTAAATGCAAGGTCATAAATTTTATGATCTAAATCATTAGATACCGCAGCAGCTTGTAA
TAGCTCTTCTACAGCTTCAGGTTCGGCACGTCGCCAAGCTGTATTAATGCGTTGTTCAAA
CTCACTTTTATCGTTGAATTCGGTGATATAGCCTTGGTGAGATTTATCCATTTGATGAAA
AGTATCCATTGTGTTCATATCTATTTCCGCCAACCAGCTCTCGTAAACTCATCTTGAGTA
GAGAGGTTTAGATAATTTATCATTACAGAAGAAACACCGAATAACTCACTATATTTTGTC
CATTTTTTAGAGGAAAATTCAGATGAATGGCCCATTATTAAGCCTTGATCGCACCGATTT
AAAAATTTTGGATATTCTTCAAACAGATGGGCGTATTTCCAACAGCAAATTAGCTGAACT
CGTCAATTTGTCTCCAACAGCAGTTATGGCACGAGTGCAGAAGCTCACCAAAGATGAATT
CATCTTAGGTTATGAAGCTAAATTAAATCCAGTTAAGTTAAATGCAAATTTTTTGGTTTT
TGTCGAAGTCTTACTTGATAAAACCACACCCAATGTTTTAGATGAGTTTATTGATGCAGT
CGTGCACTATCCAGAAATCGTTGAATGCCATATGGTCAGTGGGGGATTTGATTTTTTAAT
TAAATTACGCAGTGGAAGTATGGAGGAGTTTCGACGTATCGCAGGGCAAGTGCTATGGCA
ATTACCCGGTGTAAAAGAGACTCGTAGTTATCCCGTGATGCAAGTTGTGAAAGATAGTTC
AAAAATTAAAATCAAAACTAAAAATAAATAAGGGGCCGAAGCCCCTTTATTTATTTCAAT
GAGTTATGTACTTTCTTTATAGAGTTTATCTGCTTGCTCAAAGCGACCAGTCACATCAGA
GTTTGGCGCTTTGCTGATCAAGCTTACTACGATGATGCTGATAAATGCACAGATAAAGCC
TGGAATAATTTCGTAAACACCAGTGCTTGCGAAAAGGTTTTTCCAACCGATCACAACAAC
AGCACCTACGATCATACCTGCTAAAGCACCTTCTAAAGTCATACGTTTCCAGAACAATGA
CAAGATGATGAGTGGTCCAAATGCAGCACCAAAACCAGCCCAAGCATAAGCAACAAGGCC
AAGAACTTTACTGTCAGGGTTACCCGCAAGCACAATTGCTAGAACGGCAATTGCAAGAAC
CATGATACGCCCAACCCATACAAGCTCTTTTTGAGATGCATTTTTACGAATGAAGCCTTT
GTACAAATCTTCAGTTAGTGCACTTGAACATACCAAAAGCTGACAGCTTAATGTACTCAT
AACCGCAGCTAAAATAGCAGCTAGAATGATACCGACAATCCATGGATTGAATAAAATTTT
AGTCAATTCCATAAATACAGTTTCAGGGTTTTTGCTTACCACACCTGCAAGTTCAGGGTG
TTGCTGGAAGTAAGCAATACCAAAGAAACCCGCACCGACAGCACCGACTAAACATAAAAT
CATCCAGGTCATACCAATACGGCGAGCAGCAGGAATTGATTTTACAGAGTCGGCAGCCAT
GAAACGTACAAGGATATGCGGTTGACCAAAATAGCCTAACCCCCAAGCCATGGAAGATAA
AACGGCCACCACACTTAAATCAGAAATGATGTTAAATGCATGTGGACGAGCAGTTTCAAT
AAGCGTCACAAACTGAGTTGTGTCACCAATTGCGAGGTAAGTCACGATTGGGGTGAGCAA
GAGTGCAAAAATCATTAAGCCAGCTTGGAAAGTATCAGTCCAGCTAATTGCTAAGAAACC
ACCAATACAAACATAACTGATTGTTGCAATAGCACTTAACCAGATGGCGGTGGTATATGA
CATACCGAATAAATTTTCAAATAAACGGGCACCAGCTACCATGCCTGAAGCACAGTAAAT
AGCGAAGAAAACCAAGATAATAACGGCAGAGAAAATACGAAGTATCTTTTTCTGGTCATC
AAATCGACTTGTAAAATAATCTGGCAGAGTGAGTGCATTATTTTGGATTTCAGTATGAAC
GCGTAATCGACCAGCAACCAGTAACCAGTTAAGCCAAGCACCGATAATTAGACCAATTGC
AATCCACGCTTCAGATAAACCAGAAAGATAAATCGCTCCTGGTAAGCCCATGAGTAACCA
ACCACTCATGTCCGATGCGCCTGCGGATAATGCAGTAACGAAACTGCCTAAACTACGACC
ACCAAGAATATAATCAGAGAAGTCGCTTGTAGCACGGTAGGCAAATAAGCCGATAAGTAC
CATTGCTACGATGTACACCATAAACATGATGAGGGTGGGATCAAAATAACTCATAATGGA
TGTGTGTCCTTATATCCATAATCCGTGATTGTAACCTAATCCAGGTCGCTGTTTTCTTGT
ACGGCATTTCAAGAGGTTGAGATTCAACCATAAAAGAATTTTTTTGCTCTGTTATCTTTG
TGATGTATTTTATGTATCTTTGTGTAAACGAGTGTAACTTTGATTACATATTAAATTTAG
TTTAATAAAATCAATTAATTATGAATTTAAAATAATATCAAAACTTATTAAAAAACTAAT
AATTTAAAAAATCTAAGAGTTAAATTCAGTTTTTTAGTTACAAAAATAATAATGACAGGA
TGTCTTTTAAGAAAAGTTATTATTTAGATGAATAATTTCTCATCAATTTTACGCGAAAAA
AAATGGTTTTAATAAGAAAAAAAGAATATCAAAAGAGGAATATTAACTCGTCAATTGATT
AAATAACTCGTGCATACCTTCTGTAGCCGTCATATTTAATAATTTATATTGAGGTGGAAC
ACGAGAATGATCTGCTTGGGGATCTATATAATACGCTTTGGAATAATGAGGAATCTCATG
GACCAAGGCGGCAACTGGATATACGCTTAATGTTGACCCGATTACAATAAAAATATCAGC
ACTTTGTACTAAACGAATTGCTTCTTCATAAGCAGGTACAGCTTCACCAAACCAAACGAC
ATGAGGGCGAAGCGGGTAACCATTTGGACAAAAGTCCTGTTCTAAATCGAGCTTCCAACC
ATTAACTTCATAAAATTGAGTTGTATATTGTGCATCTGGCCCAGAACTTTTCGCTAGTCG
AATATTGCCATGTAGATGTAAGACATTTTGGCTTCCAGCACGCTCATGTAGATCATCAAT
ATTTTGTGTAATGACTTGTACATCATAATGGTCTTGTAGTTTAGCAATATATTGATGAGC
TTCGTTCGGCTGGGCTTCTAAAATATTTTTATGACGTTCGTTGTAAAAGCGTTGAACTAA
AGCTGGATTTCTTTCCCACGCTTCGGGAGTGGCAACTTGTTGTATATCATAATTTTCCCA
GAGACCATTACTATCGCGGAAAGTACTAATTCCACTTTCTGCACTCATACCGGCGCCGGA
AAATACCACAAGTTTTGTCATATGAATGATCCATTATGAATTTGGTTTTTAAATCTGATC
TATACATATATAAAAAAACCAGTTAAATCTAAACTGGTTTTTTTTATTAAAAACTATATC
TATATTATAGACCAGCTTCATACTCTGCATTTGTTAAAAGTTTTTCAACATCTGCAATAT
TGTCTGGTTTGATTTTATAAATCCAGCCTTTGCCATATGGATCTTCATTTACAAAATCCG
GATCATCTTCAAGATCAGTATTAACTTCTACTACTGTACCAGAGACAGGGGCATGAATAT
CAGAAGCAGTTTTAACTGATTCAACAACTCCGGCTTGTTCGCCAGCTGTTACTTGGCTAC
CCACTTCAGGAGTTTCAACATAGACCAAATCTCCAAGCTCATCTTGTGCATGGTCGGTAA
TCCCTGTAATAACAAGGTCTCCTTCAATTTTTACCCACTCATGTGTACGTGCATACTTCA
ATTCTGAAGGATGGTTCATGACAACTCCTTAAGCTTGTGTCCAATATTTTAATAACATTA
TAAATAGGGGTCTTTGCGCCAGTTGCTCGGACTGCGACCGCTCCAGCGTTTAAAAGCGCG
ACTGAAATTTGCGACATCCGAGTAACCAAGTTCATCTGCAATTTGTTCAAGACTATAATC
TGTACGCGAAAGCAGAGAGGTCGCATGACGATATCGAACTTCATCTACTAAAGTAGAAAA
TGAAGTACCTTCGGCTGCCAATTGTCGCTTTAAGGTACGATCTGACATATGTAAATATTC
TGCTACATTTTCTATGCTTAAGTAATGTTGTTCAGAATTACTTAAAATATCACGTACACG
CATGGCTAGACGGCGGCGTTCGCCTAAAGCAGATAGTTCCGCTTCACATTGGTTGATAGC
GATTTGACTTGCGATTGGATCGGCATTAACTAACTTAAAACCTAAATATTTTTTGTCAAA
GCTAGAGATTAGATGAGGCTGGTTAAAGCGGATGGTGCTGCTTAGCTTGCTTCTATACTT
ATCAAAACCTTCCGGTTCTGGAAAGTCTAAATCAACATCGCCCGCTAAATCTTCAATACC
CGTAATCGCTTTAGCCATGGTCATAATACCAATAGTTAAACCTAAAACGATCTCAGTACG
AAGAGGTTCTAACTCAATATCACATTGCAATTGTAATGTGGCTTTTGGTCCGAAAGTAGA
AAAATATAATTGTAAAAAAGGTAAGCGTAATTGGATAAAACGGGCAGCGAGAGCAATCGC
TTCTGTAATATCTTTTGCTGTCATTATCGCGTAGCCAATAAATCCGTGAATGGAAATACG
CATTTGAGTGCCAATGTGGTAACCCAGTGTACTTTCACCGGTAAGATTTAAGGCATGTTT
AACCAGCTCATTTGCTACGGGTGTTGAAATACGATATTCAGGATCGGCCAATTGCTCACT
AGTAAGATGAAAAGGAGCAAATAATGTTTCATCGTTGTATCCCCAACGTGAAACTACATC
TAATAGCAATAAGCCATAGACTCCTGGAATACCTTGATCTTGACGAGCTGAGGTAATTTT
CATATGCGTTCCGTTGCTCTCATCAATTTTCTACGTGCATTTCTTACACATCTTGTCATG
AAATATAATTTGAGTTTATAAAAACTGTTAGACAATCATATCAACGATTCATTAAACATT
CTTTTTAAAGACAACGATTTTTGTCGTTGAAATAAGTAAAACATCCCCATGCTGATTTAA
GGCTTGCGTAACGTAGCTTACAATACCACGATCCAATTTTGTTTTGGATGGCGTAATGGC
GGAAATTTCAGCTTCAACATGAATACGGTCACCAGGCCGAGTAGGGCGTGGCCAACGTAG
ACTAGATTCTGAGCCTACTAGTCCACCATGAATCGGCATGCATTCAGTCCATAAGCGCAT
AGTAATTGCCGAAGTATGCCACCCGCTAGCGGCAATACCTTTAAAGATTGGATCTTCTTT
GGCTAACTCTTCATCTGTATGGAAAGGTTGAGGGTCATAGTGGCTTGCAAATTGTTTAAT
TTCATCAAGTGTAATTTCATACTCACGACTGATAAAACGATCACCAATTTTTAAATCTTC
TAAATAAAGCATTAATCTTGACCCTGTACTACTTTTTGCTCAATAAGAAAACCGCCCGTT
TGACGTTTCCATAATTGTGCATATATACCATTTTTAGCAATTAATTCTTCATGAGTACCT
TGCTCTGCAATTTTACCTTCATCAAGAACAATTAAACGGTCCATTTGAGCAATGGTAGAC
AAACGGTGAGCAATTGCAATAACTGTTTTATCTACCATCAGGTCATTTAAACTAGACTGA
ATAGCTGCTTCAACTTCTGAGTCTAAAGCGCTAGTTGCTTCATCTAATATTAAAATTGGT
GCATCTTTTAAGAAAACACGCGCAATAGCGATACGTTGTCTCTGACCACCTGACAGTTTG
ACACCACGTTCACCCACTTGTGCCTCATAACCTGAACGTCCTTTTAAGTCGACAAGTTGA
GGAATAAATTCAGCTGCTTTTGCCTTATGCACGGCACTTTGCATATCTTGATCAGTTGCA
TCTGGACGGCCATATTTAATATTTTCGGCAACTGAACGATGTAGTAGAGAAGTGTCTTGA
GTAACTAAAGCAATATTTGCTCTTAAACTATCTTGTGTAACATCTTCAATATTCTGCCCA
TCAATTAAAATTGCACCTTCTTTAAGATGGTAAAAGTGTAGAAGTAATTGGATGAGGGTA
GATTTACCCGCACCTGAACGGCCAACGATACCAATCTTTTCACCTGCTTTAATGTGTAGA
TTAAAGTGATCGATGACATTTTTATTGTTATAAGCAAAGGTCACATCTTTAAATACAATT
TCACCTTGTGTGACTGCAAGTTGTTTTGCATCTGGCTTGTCTTGAATATTGATTTTCTTA
CCAAGTGTTTGCATGCCATCTTGAATGGTACCAACATTTTCAAATAATGCTGACATATGC
CACATCATAAACTCAGCCATGCTATTAAGTTTTAAAATCATGGCAGTAGTGGCTGCAATT
ACGCCTAACGCTGCTAAACCTTGAGTCCATAACCAAACTGCGGTACCAATTACCCCAACA
AATAAAACAGCCGACAGTAAATTAATGCTAACTTCAAAAAGAGTACCTAGACGCATTTGC
GCATAGACTGTGGTCATAAACTCTTTCATTGACGCTTTTGCATATTGGCTTTCACGCCCG
GCATGCGCAAAGAGTTTTACAGTTTGAATATTAGTATAGGCATCAGTTACACGGCCAGTC
ATTACAGCACGTGCATCGGCTTGTTGTTGTGATACTTTGCTTAAACGTGGAATAAAGAAC
CATGCGCTTAATAAAAATAACCCTAACCAAACCATAAGTGGAATAAGTAATGTGGGTGAG
ATTGCACCAAGAACAATACTTACAGTAATAAAGTAAATGCTGACGTAAGCCAACATGTCG
CCTAAAATAATCCAGAATTCACGGACTGCTAAAGCTGTTTGCATGACCTTTGCAGAAAGT
CGACCAGCAAAATCATTATGGAAAAAGTCTAGGCTTTGTTTTAATAAAAGGTTATGGAAG
CGCCAACGTAAGCGCATTGGAAAAGTACTATATAAAATTTGATGTTTTATAATAGATTGA
ATATTAACAAATAAAATATTAGCAAATAACACGCTAATGAGAATAAGGATGTTTGACGCA
TGTTGGCTTAAGAAACTTTCAGGCTGACTATTACTAAGCCAATCTACAAGTTGCCCAATT
TTTGAAAAGAGCAGGGCTTCAAAGCTAGCTGCACCAGCTGTACATATAATAAGTAGCAAT
AAATATGGACGCACACCTTCAGTAGCTTGCCAAACAAATGGGAAAAAGCGTGTTGGTAAG
GGCTCATCCAAACCTTTGGTTGGATAAGGATCTACAAGTTTTTCAAACCACTTCAGCATG
AATGACTACCTTTATACATCAGCTACTTTAGTAAAATTTCGCAATTTAATTTGCAATAAA
GTCAGTTAGATCAAACTTAATTAAGGTATTGATCTGTTGGGTGTGTGGATACACGTCAAA
GTTTATGTTGTATATCTTTGGCTAAAACTGACATGATTTAGTCAAGACATAAATTTGGAA
TCGGGAAGAAGCCTAAAAGGCATCGTAAAGACAAAAAATGTTTTATTCATTATATCGATA
ATAATAGATGAAGTGGTGAATGAATTTGGCTTGAATGTAATTTTTATAAATTTTTTTAAT
AAATGATAAAATATTAATATTTATTTTAAGCAGTATGAGCCTTTATCCGAGTATTGATAA
AGGCTCATAACCCGTTACCACATTAAGTCATCCGGAATCACATATGCTGCATATGGATCT
TCTTCGTCAGTAGTTTGTTCATTTTTCTCAGCATTATTGATCAAAATAAATCCTTTCATT
TTTTGATCAATTTTTTCAGCTAAAGCTTTTGGAAGGTAAGCATATTGATCTTGATCTTTA
GCAATCACTAAACTGCCTGTAACAAGTGCATTATAAACTTGCTGAGATAGGTAGACCTTT
TTAATCTTATTCTCGTCAATAAATTGATAAGCCACATCTCCGGCAAAATCTACAATTTTG
TGTTGCTTGATCATTTGAATGATTGAAGCCTTTAATGCTTTTTCTTCGAGTTGCTGCTGC
TTTTCTAGATTCAAAGCTTGATCTTTTGCTTGTTTCTCTTTTTGAGCTTTTTCAATATTA
GCTTTAATTTCTGCTTCATTGCTTTGACCAGTACGCTGCTCATGCTGAGCTTGTTTGGTA
AGTTTTTTCGCTTTTTTATTGTCAACTAAACCAGCTTTGAGTAACTGAGCTTGTAAGGCA
TTTTTAACCATGACTTAATCCGAATTTGAAGAGGAAGAACTATGAAAGTAAACTGCCCAA
TACGAAATACTGAGAGTTAAGCTTAAAATTGCTGGAAGCAAAAATGATTGCAATTTTAAA
TAAGGGTGAACTAAAGCAGCAATTATACCGCCAGATAGAAAACCTATAAAAATAAGTAGA
TGCAAAATAATGCGGCGATTCTCTACTTTTAAACCTCGTGCTATATAACCAAGTGCAAGC
CCAAGATCTGTTAAGACACCCGATAAGTGAGTAGTCCTAATAATGGTTCCTTTATAGTGA
CTTACCATTGCATTTTGTAGCCCCATGGCGACACAAGCCCATAATAGTCCATATTTTGGA
AAATAAGGCAGCAGTAACCAACAGAGAAAAATAAATAGTGAAACTAGACTTAAAGGAAGG
CCATACCGGCGGCCTAATTTGAAATGGCTATTGCCTAGAATAAAACCACTGTAAAATGAT
CCACATACATAACATAATATAACTAGTACTAAATATATGATGTGTTCAAACTGCCAGTTT
ACCAAACTCATGGCTAGCATACTGACATTACCAGTCATATGCGACACCGATTGATGTAAA
AGGGTGATAAGCCCTAATACATTAATCATTCCGGCATTTATTGCCAGTAAGAAGGCGCCA
AGTTGGAACCAGTTTGGTAAACTTTGAAATGGCATGTTCTCTATGAGTTTTGTCTTGAGC
GAATATCAACTGCGGCTGTAAATAAAACATCGGTAGATGAGTTAAGCGCCGTTTCTGTTG
AATCTTGTAGTACACTAATAATCATACCCACTGCAACAACTTGCATTGCAATTTCTGATG
AAATACCAAATAAGCTACATGCGACTGGAATTAGAAGTAGGGAACCACCTGCAACACCAG
ATGCACCACATGCTGATATTGTAGCTACAACAGATAAAATAATCATTGTTGCCAAATCAA
CATGAATTCCTAACGTATGCACAGTTGCTAAAGTAAGTACAGTAATCGTAACTGCGGCAC
CAGCCATGTTAACAGTAGCACCTAAAGGAATTGAAACGCTCGCAGTTGAAGGATTTACGC
CTAAACGTTCAGCTAAATCAAGGTTTACAGGAATATTAGCTGCTGAGCTGCGTGTAAAGA
ACGCTGTGATACCACTTTCTTTTAAGCATTTAAATACTAATGGGTAGGGATTACCGCGAA
TTGTTAAACCTACCAGAATTGGGTTAATCACTAGAGCAACAAACAGCATTGTTCCTAATA
GAACAACAAGTAATTGTGCATAACTTTCAAGTGTTGCTAGTCCAGCATCTGCAAAAGTTA
CTGCAACTAGACCGAAAATACCAACAGGTGCAAACGCAATGACTTTATGAATAATAGCGC
TTACAGCATGTGAAACATCCTGCATTACTTGTTTGGTCGTATCCGAGCTATGGCGCATTG
CTAAGCCGAGACCAATTGCCCACGCAAGAATACCAATAAAGTTCGCTTCACTGATTGCTT
GAACAGGGTTTGCAATAAAACTTAAAAGCAGATTTTTTAATATATCAGCGAGACTACCAG
GCGCTTGCAAATTATTATGAGAAACAGTGTTGAGATAAAGGGTGCTAGGAAAAGATAAGC
TAGCGATCACAGCACTAAAAGCAGCTAATAACATACCTACTACATAGAGTAGTAATACTG
GGCGTAAATTTGCACTATGACCGACTTGGAAGTTGGCAATAGATGAGAGAACCAGTACAA
AGACTAAAATAGGAGCAACCGATTTTAATGCTTTAATAAATAGTTCACCAAACAAGCTTA
AGTACGGCGTAACGGTTGGAAATAATAGTGCGACGCCTATCCCTAAAATAATGGCGATAA
TAATTTTAGTGACTAAGCTTAATCGAGAAAAGAATTCAAGCATATAAAGGCCTTATTAAC
CTATTCATGGCTAAAGGTTGAACAAGCTGAGTATTTTATACGTAAGTGATGTGAATCTTA
AGCTTTTTTATATCAAGTCATCAGTTTTATAAGGTTTGGTAATATTAAGTTTTTGTTTTT
AAATAAATAAAATTGATTTTTTAAAGTGCGGTATCTAATGTTTTGCTTATATTACAGCCA
GTAACGCTTAAGTTCTTATTATTTGCCATAAAAATTAGTGAAGAGGGAGAAAAGATATAA
AAGAAATAGGAGAGGTTATTTTTGTTTTTTAATAGATTGGAATGCTAGAAAAACTACGCG
AATTTTCAATCCTCTTTGCTCGGATAATTACCAGCTACCAAGTTGAAAAATCGCATATTT
CAGGAATACATTAATATTATTATAATTTTATAAGTTTAGAGCAGTTATTCTATGCAGTAT
AACTGGTAAAGCATATTTAAAATTGAATGCATCTTATCATCCTTGATCGAATAGAAGATT
TGCTTGCCATCACGACGTGTTGAAACGACATCACTTTTACGTAGCATCATCAATTGTTGT
GAAAGGGTGGGTTGGGTGATTTGTGTTTTCTCTTCAATTTGAGAGACATTTAACTCCTCA
TGGGCTAAGTGACATAAAATTAATAAACGGTCAGTGTTAGCTAAAGATTTTAATGTTCCT
ACGACTGAATCCGCCGCATTTTTCATTTCTTCAATTTGGAGTCCATCTTTCATACTTTAT
ACCTATATCAATATGGCCGGCATAGTATAGATTGATCTTAAGAAAATGAATGTAGCAAAA
CTAATCAATCCAATTGTTTTTGTTGAAAAGGTTTATAAGTGTAATTGATAATTATATAAC
ATTATTAAGGTAAAACAAGAATTTGTATTTGTTTTGTGTCAAAAGTGTTGCTTTGTGTGA
GAAGCATAATTGTTAAGTATAAATGAAACAAAGTCAAAGAAAATAAATTCTATTTTTCTC
TCTATCAATAGTTAAATCTGATTTATATATAAAAGGGCAAGAAAAAAAGATTGTGTTTTT
ATTTTCTAAAGTTATAATCGACTATGTACAGACAGGTCTGTATATTCTAGTTTGGGATGA
TAATTTAAAAAAATGTCAAACTCTAAGCTAGAATGACTTTCAGACGCAGCGTGATGAATA
AGAAGAAGATTCAACAAGATAAGAAGAATAATATCACGCTTTATTTTTTAATGTGCAATT
TTTTCAAATTCAATGAGTTTCTCTACACGCTTCCAATAGTCATCAATTTTTACTGAACCA
TGCTCAACTTGAGCTTGAATGGTCATACCCTCTAAAATATTGACTAAAAGCAATGCCAAA
GGTCGAGACTCTTCAATTTCATATTGAATAAGAAGATCTTGCATTAATTGTGTTAACCAG
ATTTTGTATAAAGTTGCTGGTTGATGTGTTGACGGGTATTGTTTTAATACTTCTTCTAAG
GCTTTTTGGAACATGCAACCATTAAAGTCTTCACTATTAAACCAATCTGAATACCATAAA
AAGATGGCTTTAATACGAGCTAGTGGGTTGGTTTCGTCTTCTTTAGAGATTGCCGCAGTA
AGAGAATTTTGTAAAAGTGAGTTTCTTAATAATAAACACTCTTCAATAAGTTTCTCTTTT
GAAGGAAAGTATTTATAAAATGTCATTTTCGCTACACCAGATTCACTGATGATACGATCT
ACCCCTATAGAATTATAACTATATGAATTAAAAAGTCTTAAAGCAGTGGTAATAATGTCA
TCTTTTTTTGACATATTTTAGTAGCCTCACACAAATATTTTGCTATTAGCCTAAAGGTCG
AGTGTACAAATAAAAAGCACGAACGCGAAATTTTACATTGTATTGACTGTTATTGATAGA
AAAAAATAGGTTTTTTAAAAATAATAAAAGAACAAAACTCAATGCTAAGCATTAATTTTT
TTATAATTTAATAGCTATGTTTAGTAGTTAATTCTTTGATTTGGTAAGGTGGTTTTTACT
ATAAGTGGGCCTTTATAACTTTGATTTAAAGATTGGTATATTTAAACATGTATTTATAAA
AGAAAAAAGGAGAAATTTTATAATTTCTCCTTTTTATATATTTAGTTAGTATTACTCTGC
AGGAGGTAACAACATAAGAATTGAATTATTCAATAATTGAACAATGTTTTCTAAAATATC
TGTATTGTTAAGCTCACTATTGAAAGGAATGCTTTTCCCATCGGCAATCGATTTGAGTTG
GGTGGCAAAAGATTCCACAATCGGTAATTCTTCTCCATTACCCCAAAACTTTAAAATGCC
ATTTTGTTCTGTATAAAGTAGACGCGAAGCAGGTTCGAGTAGCAGCTCATACCCTTCTGA
CAAAATAGCATTTAGGTCTTCAACCTCTATTTCATCTGGTTCTGGAATATTGTCTGGATA
TTTAGGCTCGCTCATGTAAGACATGAGGGCAGCATCAAGTACTGTTGAATTTTTCAATTG
AGCTAGCACTAAATCTCTTAAATAAGCCAACTCTTCCGTGTTTATTTCCCCAATTTGAGG
AGGATTCTTACGGGTAATATCGACAACAGGATTTTGAAGTAATTCATCAGTAGCAAATTG
ATCGCTAATTCTATCGATCATGCCTGAAATATTAGGCATACGGAAACCAAAGGAGAAAGT
TAAACAATCATCTTCGGCAACGCCATAATGTGATAATCCAGGTGGAACATATAATAAGTC
GCCAGGAGCTAATACTTCATCAAAATGAACATCTATTTCTGGTAGCAACTTTAAAGGTTG
ATTAGGTACAAATTCAGTGCTTGCATCACACATTTGGCCGAGTTGCCAGCGACGATGACC
ATATCCTTGAACAAGAAAAACATCATAAAAGTCAAAATGTTTTCCTACTGAACCACCTTT
TGGGGCATAAGAGACCATAATGTCATCACGGCGCCATTGCGGAATAAAAGGAAATTTCTT
CCACAATTCAGCTATATCAAATGAATAATGGTCTACTGCTTGAACCAAAAGTGTCCATAA
CTTTGGTAGTTTTTGAAAATCACCTTTAGTTAAGGGAGATGATTTTACATGCCATTCATT
TGGATTTTTATCTTTTTGACGGATAAGACGAGCAGTTACATGGTCTTCTAAAGCGAGTTC
TTTTACATCATTCGGCTCTAACATACCCACAATTTCAGGCATAGCATTACGTACAAGTAA
TGGTTTTTTCTGCCAATACTCTGTTAAAAACTGTTCAGCAGTAATACCGCCTAAAACGGT
TAAAGCTTCTGTCATGGAAATAACCTATAAATAAGCTAATAAATATTAAGGAATTTGGAG
GTTGAGTTGTCTTAAAATCTGACAAAGCTGAATCATGGGTAAACCCATCAGCGTGGTTTG
GTCTTGGCCTATCATTTTTTCAAATAAACTAATGCCGAGACTTTCACACTTAAAACTTCC
TGCGCATTGTAAGGGCAGATCTAAGTCGACGTATCTTTCGATTTCAGGCGCGCTTAAATT
GCGAAACTTAACTTGATAATGCTCAACAAGCGTATGTTCAAAACTTTTTTCAAGGCACTG
CACACTTAAAGCAGTACTAAAAAAGACTGTTCGGCCAGAGTTTGCTGCTAATTGAGCTTT
GGCATTTTCAATTGTTAAGGGTTTGCCAATAAAATCATGAGGAGCATGCTCTCGCCATGC
AACCTGATCTGATCCAATTACAATTGCTTCACGATTTTTTTGTGCAATTACTTGTGCTTT
AGTAAATGCCAGTCTTTTTGCTAAATCATCGGCATGCATTTCACCACAAGGACTCTCGTC
AATATCTGGACTAATGCAGATATATTCGATTCCTAAACGATTCATTAAATCTTTACGTGT
CTGACTGCTTGATGCCAAAATAATTTTGGGTTGTTTCATTACACTGCAAATTCCATTAAT
ACATCTAATGGAACATAGCTCAATACAGCTTGATGACAAGCATGAAGTTTAACAGGGGGT
GCTTGACCAGCTTGATAAGCTTCTACCCAACGAGTTACACAAATGCACCAGAAGTCTCCC
GGTTGTAGGCCAGGGAAGCCTGCTTCAGGTAGAGGAGTGATCAGATCGTTTCCGACTTTT
TGTGAAAAATTTAAAAACTCAGAAGTCATTTGGGCGCACACCGTATGTTGACCAAGATCT
GTTACGGCTGTATGGCAAAAACCATTCCGGAAGTAGCCAGTAATAGGGTCAAAACAACAG
CTTGCTAAGGGTTCACCTAAAACATTTAAACGATTGATTTGTGGATCTGGATGAATAGAC
ATAATGGATGAAATATTAGATTACTACCTCTATCATAATCAAAACTTTGGCTTTCTACAG
CTTTTATGCAAAAAAACTAACCTTTTTTGATGTAATCATTTAAAATTGGCGCGTTTTTAA
AATCATAAAGAGAGCTTTACATGAATTTTCAGCGCATGACTGACCTTAATTTAGCAGGTA
AACGTGTCCTTATTCGTGAAGATTTAAACGTTCCTGTTAAAAATGGTGTGATTACCAGCG
ATGCTCGTTTACGTGCCGCACTTCCAACAATAAAAGCTGCTTTAGAAAAAGGCGCTGCTG
TAATGGTATTTTCACATTTAGGTCGTCCTGTGGAAGGTGAGCCAAAGCCTGAACAATCAC
TTGCACCAGTGGCTGCATATTTAACTGAAGCATTAGGTCAAGAAGTTAAATTATTTACTG
ATTATTTAGATGGTGTTGAAGTTGAAGCAGGACAAGTTGTTTTGCTTGAAAATGTTCGTT
TTAATCCGGGTGAAAAGAAAAATAATCCTGAACTTGCACAAAAATATGCAGCTCTATGTG
ATGTGTTTGTAATGGATGCTTTTGGTACTGCTCACCGTGCAGAAGCTTCTACAGAAGGTG
TAGCACGTTTTGCACCTGTTGCAGCGGCAGGCCCATTATTGGCTGCTGAATTAGATGCAC
TTGGCCGTGCAATGCAAACACCTGAAAAACCAATGGTGGCAATTGTCGCTGGTTCTAAAG
TTTCAACAAAACTTGATGTATTAAATTCATTATCTGGTATTTGTGACCAACTGATTGTGG
GAGGTGGTATTGCAAATACTTTCTTGGCGGCTGCTGGTTACAATGTTGGTAAATCTTTAT
ATGAAGCTGACTTGGTTGAAACTGCAAAACAAATTGCTGCTAAAGTAAGTGTTCCACTTC
CTACAGACGTAGTTGTAGCTGATGCCTCACAAATTAACTTCGAAGATTTCTTAGGTTCTT
TGGCAGCAGCGCAAGCAGTAATTAAGAAAGTTGAAGATGTCACAGCAAATGATATGATTT
TGGATGTGGGTCCTGAAACAGCTAAAGCATTTGCAAATATTTTAACAACTTCAAAAACGA
TTCTTTGGAATGGTCCTGTTGGTGTATTTGAAGTTGATCAATTTGGTGAAGGTACTAAAG
CACTTTCTCTTGCAGTTGCACAATCTGATGCATTCTCAATTGCTGGTGGTGGTGATACTT
TAGCTGCGATCGATAAATATAATGTAGCTGATCAAATTGGTTATATTTCAACAGGTGGTG
GTGCATTCCTTGAATTTGTTGAAGGAAAAACATTGCCAGCAGTTGCCGTTTTACTTGAAC
GTGCTTAAAAACTGTTATATTGAAATAAGAAGGGATTGAGTTATCAATCCCTTTTTCATT
GATAAGTCATTAAATTGTCATATTCCTGAAATAATATAATGAGTACTAAATCACCAATTG
TGGAAAATAGTGATGAATTTAAAACTTACCTTTGCTGCTTTGTTAATTGTCCCAATGATG
TTGACTGCTTGTGCGAAAAAAGAAGAGGCGAATCAAGCAGGCCAAGATGCGGCATCTACA
GCTGTTGCTGACAAAGTAACTCCGGAACAACAAGCTGCAATCGATGCGCTTGATAAGCCA
GTTTTAGATGAAAAGAATACAGATGTGGTTGAAGGTAGTGCATCTAGCGAGACGGCTGCT
TCAGAAACGCATTAATTTGTTGTTTTTTGTTAAAAATTCCCTGCAAATGCAGGGATTTTT
TTTGAAATACTGTGATTTGTTGCTGAATTGAAATAAATGACAAGGTAGAATAAGCCGCAC
TACCTGGGAGGATATTATGGCACTCATTTCAATGCGCCAGCTCTTGGATCACGCTGCGGA
ACATAACTACGGCGTACCAGCATTTAACGTAAATAACTTAGAACAAATGCGTGCAATTAT
GCTTGCCGCAGATGCTACCAATTCACCTGTAATTGTTCAGGCATCTGCTGGAGCTCGCAA
ATATGCAGGCGCTCCATTCTTACGCCATCTTATTTTGGCTGCAATTGAAGAATGGCCACA
CATTCCAGTGGTAATGCACCAAGACCATGGTACAAGCCCTGATGTATGCCAACGTTCTAT
TCAACTTGGTTTTAGCTCAGTGATGATGGACGGTTCATTAGGCGCTGATGGTAAAACTCC
TACAACTTACGATTACAACGTAGATGTAACTCGTCAAGTGGTAGCAATGGCTCATGCTTG
TGGTGTATCTGTTGAAGGTGAGATCGGTTGCTTAGGTAGCCTTGAAACAGGTATGGCTGG
AGAAGAAGACGGTGTGGGTGCAGAAGGTGTACTTGACCATTCTCAGCTTTTAACCTCTGT
TGAAGAAGCAAAACAATTCGTTGCTGATACAAATGTTGATGCTTTAGCAATTGCTGTAGG
TACTTCACACGGTGCTTATAAATTTACACGTCCACCTACAGGGGATATTTTAGCAATTGA
CCGTATTAAAGAAATTCATGCGGCATTGCCAAATACTCACCTTGTAATGCACGGTTCAAG
CTCTGTACCACAAGAATGGTTAAAAGTAATTAACGAGTTTGGTGGTAATATTGGTGAGAC
TTATGGTGTACCAGTTGAACAGCTTGTAGAAGCGATTAAACATGGTGTACGTAAAATCAA
TATCGATACTGACTTGCGTTTAGCTTCAACAGGTGCAATTCGTCGTTTCATGGCGGAAAA
CCCAGCTGAATTTGACCCACGTAAGTATTTCGCTAAAACTGTCGATTCAATGAAACAAAT
TTGTATCGATCGTTATGAAGCTTTCGGTACAGCTGGTAATGCTGACAAGATTCGTCCAAT
TTCTTTAGAGAAAATGGTTGATCGTTATAAATAATTCCCGTTAGGGTTTGATTTATAGAA
ACCGGTTATTCATATAACCGGTTTTTTAATGGCTGGGTTTTGTTTATAAAAAAACCTGTG
ATCAACACAGGTTTTAACGACAAAAGATTAACTTATTTTTGTAAGTTCTTTTTGTCGAGG
CTTGGATCTTTAATTTCTACATAAGCATTTGCACGGACTTCACGTAACCAGCTATCAATT
TCAGTGTTAAATTGACGCTCACCTAAAATTTGACGTGCCATACGCTCTTGATATTCATGT
GTCATATCTTTTTCGCGTTTGTCTGTCACTTGTAAGATATGCCAGCCGAATTGAGTTTGG
AAAGGTTCACTAATTTCACCTACAGGAATTTCCTGCATTTTTTTATCAAACTCAGGAACC
ATCATACCTGGCGTAACCCAACCTAGACTGCCGCCATCACGTGCTGAACCTGTATCGTTT
GAATAAGTTGCAGCAAGAGTAGCGAAATCTTCACCCGCTTTTAATCGCTTGTAAATGCTA
TCAATAATTTGTTTCGCATTTTCAGGGCTTACCACTTCGGAAGGTTGAATAAGAATATGG
CGTGTTTGATATTGTGGTACTAATGCTTTCTGTTCATTTTGCTTACGTTCTAAAAGTTTT
AGAACATGTACACCATCGCGTACAGAAATTAAGTCAGTTGTTTGACCGTCTTGCAGTGGA
GTAATACGAGCAGCAAGTTCAGCCGGTATATCAGAAAGAGGACGGAATCCCATATCTGCA
CCTTCAACTTTTACAGTCGCAGTTGAAAGCTTTTTAAGAGCGTTTAAATCATTGCTTTGA
GCAAGTTGTGAACGAACTTCTTTTGCTACATTTTGAACTTCTTGAGGGTTATCTCCGGAA
ATTCGCATATGAATCACATGAGCTTGATTACCTAAAGCAGCTTGCCCTTGTGGTGACTTC
AAGAAGTTATCTACATCTTGATCACTGATTTTAATGCGAGACATAACTTGCTGTTGACGC
AGACGATTAATTGCTAAATCTTCAGCAATACGGCTACGTAAGTTTTCATAAGTTCCAGGT
GCAATCGCATCTAATTTTTGTTGAAAGGCTTCTAGGCTTTTGCTACCTGATTGACTTGCA
ACTTTAAGTACAGCCTCATTTAGACTTTTCTCATCAGGTTTGATGCCATATTTTTTAACT
TGTTCAAGTTGTGCTTGACGTAAGATGAGTTGGTCTAATACTTGAAATTGTAAGTATTGT
TGAGGTGGAACTTCTTTTTTTTGTGCTTGCAATTCGTGAGCTGCTTCAGCCATTCCTTGT
TCAAGGTCACTTTTTAAAATTACGCTATTGTCCACAATTGCCACAACTTCATCAGTAGGT
TGGGCAAAACTATGCATTGATGAAGATATTAATACAGCAAGGGTTGTTGCTTTAAAAAAC
TGTTTAAGATGTTTTGTCTTCATTAACGTTGTGTCCAAGATTGATTAATTTTGTTAAAAC
CTAAAACGCGATTTTCAAGTAAAGACGCGAGTTTATTGTTTAAACCACCTAAACCTTTAA
GTGTAATTTCGGCCATGATCGCGCGCTTTTCACTAACATCTGAAGTTTTCGGATCATCTA
GATCGTTATAGTATGAACGGCCATAGACAGAAATACCCCAGCAACATGACTCATAATTAA
CTCCTAGCAAGAGTTCACGGGCAACATCATTGTCCATGTCATATTGTACGTGGCCCATAA
TACGCCAATTGTCTTTAATTGGTTGTATAAACGATGCAACAACTTGGTCGTATGTATCTT
GGCGACCAGGAATATCTTTACGATAGAAATAGCCTAAGTTATATAGATTTCCTTTATCAC
CTGTATAGTAAACTTGGAAGTCACGTTGAGCATTATCGCCATTTGACATCCAGGCCGAGT
TGGCAGCAATGGTAAAGTTTTGATTAAGTTGGCTTGATAAGCTTATAACAGGGCCAGTTT
TACGCTCGGTGTCGAATTCATCTTGGCCTTGTTTTAAAGTGACGCGGCGATCTTCAAAAT
AATAGCTTTGTCCCACACTTGCACGTAAACGCTCTAAACCTACTGTGTCAAAAAGACTAT
AACTTACACCTAACGATAAAAAGTTATTGTCTTCAAGGCGGTCATGACCATAGAAGCGGT
AAGGGTTAAATAACTGATCGTAACTAATTGACGCAGTGGTTGAGTCAAAGTTAGGGTAGC
CATCTTGATTTTTGTATGGCGCATAGGCATAGAAAGCACGTGGTGTAAGTGTTTGTAAAT
ATTTACCTTCACGTTCAAAATTCAAACCAGTGTCCAATGTAAATTGTGGCACAACGACTG
ATTTGTTTTCAGAGCCGCCAGGGTTATTTAACTGAGTATCTTTATCATAGAAGGTTTGAA
TAGAACGTACAGAAACCTCAGGAATTACAAAGGCTGCTGGTGTTCGATAGTTATAACGTG
TTGCAAACTGGTTATAAATACGCGTACCGCTACTTTCTTGTGCAGAATTATCGTTAATTG
ATTTCTTAAAGTATGCAGTATCGTTATTGAATTCGTATTGTAAGCCTAATGGATTACCTG
TGACATAATTCAACAAGAATTGCGGCAAACGTGCATATGGCTTGTCTGCATCTTTAACTT
GAGGATCAAGGGTCTGGAAATCTTCGACTTTAAGCTGTGCTTTTAAACCTGGTATACCAT
GCTGGTAGTTAAGTTCCCAAGCTCTACGTAAGTTAAGATCTGTTTTAGAGATAGGGCTAC
TATCTAAATCAGAGAAGTAGTCTTTATCTGATGCGTAATTGTATTCAAGGTTGGTAGACC
ATTGGTCATTGATATCCCAATTATGTAAAAAATGGAAATCTTTACGGTCTTTATCATCAT
ATTCTTTATCAGATGGCAAAATGCCGCCCCAAATCTGTCCGGCACCAAACCCATCCGTCA
AATATCGGAATTCACCTTGTAACATTGCACCACGATCTGCTAAGTATCGTGGCGTAATTG
TTGCATCGTAATTAGGCGCAAGGTTTAAATAAACAGGAACCGAAAGTTCAATACCACCAT
CGTTTGAGAAACCAAATTGTGGGTTGAGGATACCTGTAGTGCGGCGGTCATCAATCGGGA
AGTTAAAGTAGGGAACTGCTAGAACTGGAACATCTTTTACATATAGTTTTGTTCCGCGCG
TAACACCGCGCCCAGTTTCTTGGTTCAACTCAATTTTGTTGGCTTGAATTTTCCAACCTG
GTTTCTGGCCTGGCGGACAGGTTGTGTAAGTCGCATCATTGAGAACCATTACATTCGGAG
AGGTTCTCTCGATCTTCCCAGCATGACCATGGGCATGTTGTTGTTCAGAAATATAAAAAC
TATTATCTAAATTTCCAGTTTGAGTCTTTAGATTGTAATCAATTTCATCACTTTGAGAGA
GTAAGCCGCCTTGAGCTAACTGTACTCGGCCTTGTGCATGTGCAAATGTTTGAGTTTTAT
CGATGGTGACTTTATCGGCACGAACTGTACGGCCTTCCTGATCTATCACCACGTTTCCTT
CCAACACAGAGTCGCCGGCAGGGTTGTAGTGCCCATAATCAGCCGTTACAACTGAAGTAG
CCTTATCTGCATCTAACGCTTTAGTTTCAGGATTAATTGGTGTAATCCAAGTTCCTTGGC
AGAATGCTGAACTCAAATATTTATTATTGCGCAATTGCGCCTCAGGAGCAGATTTATCAA
CATAATATTGTTGAAAGAATTCCTGCCCTGGATAGGCTTCCTTAATACTCGCCTTAAGTT
GATTATTGTCTATGTTGGAGACAACACCAGCTGACTCAGCATAACTTGATTGTATGGAGC
CACTACATAAGAGCGTAAAAATAGCGGTCGCTAAAGGATTAAATTTAAACTGATGCTTCA
TTGTCTCATTAACCAAGTATGCTAATTCACAATTAATTATTGTCGCATCATAGAGAAAAA
GTTTATAAGTGGCTACACTTAACCCTTCAAAAATCTCAGCTTGTTTTAGATTTTATTGCA
AATGAATACACAACGTGAACAATTGATACATACATGGCTTACATCTGTTCTTGAAAATGA
TCAATTTCAGATCGCTTATTTAGCAGGGGATGCAAGCTTTCGACGTTATGCTCGCATCCA
GTTACAAAATAAAACGTATATGCTTATGGATGCGCCTCCTGAAAAAGAAGACTGTGTTCC
GTTTGTGACCATTGACGAGTTTTTTGCGGGGCATGGGGTTCGGGTACCTCAGATCGTTGC
AAAAGATTTAAATCAAGGTTTTTTATTGTTAGAAGACTTTGGTGATGTGTTGCTGTCTAC
ATTGCTAAACGATGAAACAGTTGATCAATATTATGAACAGAGCTTTAAACAGCTTATTCA
TTTGCAATCGATTAATGGCGCTGAACATTTCCCGGCTTATTCTTATGAAAAGCTTTTATC
GGAAATGCAGTTGTTAACAGATTGGATGTTACCGTCACTCGATATCCATCCAACAGCTGA
TCAAAAGAAAACTATTGATGATGCATTTGATTTCTTGGCTCAGGCCGCATTAGCTCAACC
GCAAGTTATTGTACATCGTGATTTTCATAGCCGTAATTTAATGAAAATTGCTAATGAAGA
AGAATTGGGAGTAATCGATTTCCAAGACGCGGTTATTGGTGCTGATACGTATGATTTAAT
CTCGATTACACGTGATGCATACGTGCAGTGGAATGCTGAGCGTGTTTATCAATGGTTTAA
AGTGTTCTATGAGCTTTTACCAGCATCTGCTAAACAAAACCGAAGCTTTGACCAATTTAA
ACGTGATGCTGATTTAATGGCAATTCAACGCCATATCAAAATTTTAGGTATCTTTGTCCG
TTTGTTCGAGCGAGATGGTAAGTCTGGTTATTTGAAGGATTTACCACGAGTCATGTGGTA
TTTACTTGAAGAGAGCCGTGGCTATCATGAGCTTGATGACTTCATGGCGTTTATTCACAG
TTCAGTAATGCCTAAATTTATTGAAAAATATGGCCCTTATGAGGTTGCAGCATAATGAAA
GCAATGATTTTAGCTGCTGGCTTGGGCAATCGTATGCGTCCACTCACGCTATATACACCA
AAGCCTCTGCTTGAGGTAGGTGGTAAGCCACTTATTGTGTGGCATATTGAAAAACTTAAG
AAAATCGGTGTGACCGAAATAGTCATCAATTCTGCGTGGTTAGCCGACAAACTCATCAGT
AGCTTGGGAGATGGTTCTCAATTTGGTGTGGATATCCGTTGGACACGAGAAGAAGAAGGG
CTGGAAACCGCTGGTGGAATTATTAATGCTTTGCCACTGCTTGGAACCGATCCTTTCATT
CTGGTGAATGGAGATGTATGGACTACAATGGATTTTGAAGCTCTACGCCATATTAAGTTA
AACGATGATTTGGCACATCTTGTATTAGTTGATAACCCTAAACAGCATCCTGAAGGCGAC
TTTACATTATTAAATGGACGCGCTTTTACATTTGATCAAGATGTGAAGGGCGAGAACCTC
ACTTTTAGTGGTGTATCTGTTATCCATCCTAAGCTTTTTGATGGATTGGAAGCTGGTAAG
CGTCCTTTAGCCCCATTGTTGAAGCAAGCCATGCACAATCAAAAAATATCTGGTGAAAAG
CTTAAAGGTGCATGGGTAGATGTGGGAACGCCTGAGCGTTTAATGGAGCTAGATTTGCAA
ATTCGTGAAGGCTTCTACGATTAACTGCGTAATCGCTAATCGTTAACTAGTGTTCCACGA
TGCATAAATGGGTATACTTTGTTTTAAATTTTACTTAGATGTTATCTGTTTATGCATCCG
TTTTTTCAAGAGTTACAACAGGGTAGTCAAAAATTAGGTTTATCGCTTAGCGATGAAGCT
TTGACATTATTGTTGAAGTATCAAGATGCTTTGGTACTTTGGAACAAAGCTTATAATCTA
ACAGCGATTCGTGATCCTAAAGAAATGTTAGTAAAGCATTTGTTGGATAGCCTAAGTATT
TTGAAAGATTTACCAGCAGGTCGTTTGCTCGATGTAGGTACAGGTGGTGGCATGCCGGGC
ATGATCATTGCTTTATGTCAGCCAGAACGCTCTTGTGTATTGCTTGATTCAAATGGTAAG
AAAATTCGTTTTTTGAAACAGTTTATTGCTGACCTTAAGCTTAAAAACGTAATAGCTGTG
CAAACGCGTGTTGAAAATCAAGATACAATTGATGAACTTGGCCAATTTGATGTAATAACA
AGTCGTGCATTTGCATCATTAACAGATTTTGTTGAGGCTGCACGTCCATATTTACATGAG
CAGAGTATAATTGCCGCGATGAAAGGACTGATTCCAGTTGAAGAAATGGAAGAGCTTAAG
CAGGAATTTTCATGTAAAGTGATTGAACTGCATGTACCGAGACTTGATGAACAACGTCAT
TTACTTTTACTTCAACGAATTTAAATAAAAAGTATTAGGGTTACCATGGCTCAAATTATT
GCGATTGCAAACCAAAAGGGTGGTGTTGGTAAAACAACGACTGCAGTAAATCTTGCAGCG
TCACTAGCTGTATTGAAAAAACGTGTGCTACTTGTCGATATAGATTCGCAAGGTAATGCT
ACGATGGGGTCTGGTATTCAAAAGAATGATCTACTTTACTCAATTACGGATGTGTTATTG
GGTGAAGTGCCAATCGAAACGGCAATTCAAAAAGCTGAGGTTGGATATAAAGTTTTGGGT
TCAAACCGTGAACTTTCTGGTGTCGAGCTTGCCATAGCCGAGCAAGAAGGTCGTGAGTTC
ATTTTAAAGAATGCTTTGAATGAAATCCGGGACTCATTCGATTACATTATTGTTGATTGT
GCGCCTAGCTTAAGTTTAATTACCGTGAATGCTTTAGCTGCAGTAGATGGTGTAATTATT
CCAATGCAATGCGAATACTATGCATTAGAAGGTTTGGCAGATTTAACTCAAACAATCGAT
CGCATTCAAAAAGCGTTAAATCCAGATTTGGAAATTATTGGTGTTTTACGCACCATGTAT
GATGCGCGTAATGCCTTAACTCGCGATGTATCTGCTGAGTTGGAACAATATTTTGGTAAG
AAACTCTACGACACTGTGATTCCACGTAATGTTCGTTTGGCTGAAGCTCCAGCACATGGT
TTGCCAGTGATTTATTTTGAAAAAAGTTCGAAAGGTGCAGTTGCATACTTAAATCTTGCG
GCTGAGATGTTAAAGAAAAGTAAAGTGAAGAAAGGAAGTAAAGTATGAGCATCAAAAAAC
GCGGATTGGCGAAAGGTCGTGGTTTAGATGCATTACTTGGTTCAATTCAAAAAGAAAAAT
TACAACTAGAAGCTCAAGCGCTTGATCATGGTCAGTTAAAGCAAATTGACGTGAAGTTGT
TGAAACGAGGTGAATATCAACCACGCCGTTTTATCCATGAGCATGATTTGCAAGAGTTGG
CATCCTCTATTGAAAAACATGGGGTAATGCAGCCAATTGTTATTCGTCCTGTAGATGATG
AAGCTCATCCTTACGAAATTATTGCAGGTGAGCGTCGTTGGCGCGCAGCTCAAATTGCTG
GCTTAACGGAAATCCCTGCAATTGTTCGTGATTTAAATGATCAGGTTGCTATTGCTTTAG
CACTTATTGAAAATATTCAACGTCAAGATTTAAACCCGATTGATCAAGCGTTGGCGCTAC
AACGATTCCATGATGAGTTCGGTTTAAGCCATCAAGAAATTGCTGATACAGTCGGTAAAG
CAAGAACAACGGTAAGTAATCTATTACGTCTGTTGAGCTTGGCTGATGACATTAAAGAAT
TTATGCAGCAAGGCCAGCTTGATATGGGGCATGCTCGAGCCATCTTAACTTTAAAGGGCA
AAGAACAACTTGAAGTTGCAAAAATTGTAATTGAAAAAGGATTATCTGTTCGTCAGACTG
AGCAGTTAGTGCGCGATTGGAACGAGCCTAAACAGGAAAAGGAAAAAGCTCCTGTTGCAC
CAGACATTGAGCAACTAACTCAGAAATTATCAGAACGTTTTGGTGCCAATGTTAAAATTG
ATCATAACCAGAAAGGTAAAGGTAAGCTTGTTATTCACTATCATTCACTCGATGAGTTAG
ATGGTATTTTGAATATTTGTTTACCAGATTAATTCTAAGTTAGGTCATATATTTCTAATT
TATATTCTTGGGGAAGAAAATATGTGGGAACTTGTGAAAGCGGGCGGCTGGTTAATGCTG
CCTTTAATTTTGTGTTCAATTTTAACCGTCGCAATTAGTATTGAGCGTTTTGTACGTTTA
AGACGTTCACAAGTTTTACCTAAAGTACTAATGAATGATGGCAGTGCAGATATTTCTGTT
GTCATAACAAATTTGGAACAGGATACTAATGCGCAAAGCACGGCATTGGGCAATATTCTA
AAAGCTGGTTTTGAGCATCAGGAACATGGCGAACAATTTGCTCGAGCACAAATGGAAGCT
ATGGCTTCTCAAGAAATCTCTTATTTAGAAAAAAATATTAACTTCTTAGGGACCTTAAGT
GCTATAGCGCCTCTACTAGGGCTGCTTGGAACAGTTGTGGGAATTATTGAGTCTTTTTTG
GTTATTGATTTTGGTTCGGCAGGTAGTCCTAGTTTAATGATTCCCGGTATTTCCAAGGCT
TTGATCACAACAGCAGTTGGTATGCTCATTGCAATTCCTGCACTTATTTCCTATCGATAT
TTTCAAAGAGTAGTGCAAGATTATATTGCTGAGTTAGAGCAACAATCGACGCTATTTCAT
GCCTCATTGTTTTACAAACGTTCTTCAATCATGCAAGAACATCGCCGCGTTGGTTGATGG
GTAGATCACAATATGAAGTTTAAACGTTCTCAGGTTGAAGACATTCATATCAATCTAACA
CCTATGATTGACTGTTTATTGTTCATTCTAGTGTTTTTATTGTTATCTACCACTTTTAAT
CAGCCAAGTCGCATCAATTTAACTTTACCAGATGCACAAGGTGTTCCACCAAAACAGTAC
GATCATAAAATTGAAGTCGTGGTAGACTCTAGCGGACATTACGCCGTGAATGGTCAGGCG
CTATCTACCAAAGATGTGGCTGATTTGAGCACTGCAATTAAGCAAATTGCTCAAGAGCGA
CGTGACTTTATGTTTATCATTGCTGCTGATGCAAAAGCATCCCATCAGGATGTTATTCGT
GTTATGGATGTAGCAGGACAACTCGGTTTTGTTAACATCAATATTAGTACCAAAGTTCCT
TCTAGAGGTTTTTCTGAGTGAATCAAGATTTTAAGGTTTATTTGCGTCTCATATCCTATT
TAAAACCTTATTGGGGCGTGGCCTTATTAGTTCTTATCGGGTTCGGTATGAACTCAGCAA
CGGAGGTTTCTGTTGCTAAGCTCATTAAATTTATTATTGATGCAATTCAAAATGCGAGTA
GAGCGGATCTGGATTGGTTCCCTTTATTAATCATTTTATTGGTATTCTTCCGTGGCCTTG
GCCTATTTATGGGGGGGTACTATACGGCTGTGATCTCGCGTAGTTTGGTTTTTAGTATTC
GCCAAGAAGTTTATGCAAAACTTCTAAGACTGCCGGCTCAATATTATCTCGATAACTCTT
CGGGTCATATTACTGCCAAAATTATGTATAACGTCGAGCAACTTACAGCTGCTTCATCTG
AATCATTAAAAACCATTGTTCGAGATGGCATGATTACGTTGGGGTTGTTAGGTTATTTGT
TCTATACCAATTGGCGTTTAACAATTTGTATTATGGTGTTCTTACCTGTAATTGGGATTT
TGGTGCGTAAAGCTTCAAAAAGAATGCGCAAACTCTCGATGCAAGTTCAGGACACTATGG
GTGATGTTAACCATGTAGTGCAAGAAAGTATTAATGGTAATGCAGTTGTTAAAAGTTTCG
CTGGTGAAGAGTCAGAACAAGAGCGTTTCTATAAGTCATCGGAAGAAAACTTAAAACGTG
GTTTAAAAATGGTGATTGTGCAAAACCTAAATAGTCCTGTTGTTCAAGTGGTAATGGCTT
GTGCAATGGCTCTAATTGTATGGTTAGCATTAAGACCACAAATTTTAGGGAATACAACTG
CTGGTGAGTTTGTTGCCTATATTACGGCAGCAGGGTTACTTTCAAAGCCTGTTAAAAACT
TGACAGATGTGAATGAAAAGTTACAGCGGGGTTTAGCAGCTGCACACTCAGTTTTTGAAT
TATTAGATTTACCTGAAGAGCAAAATAGTGGTGAACTTAAACCGCAGTTGCAGGGTGCAA
TTCGTTTTGACCATGTTGTACTTAACTATGCTGACGGTACGCAAGCGATTAAAGACTTTT
CTTTAGATATTCGTCCAGGCGAAACTGTTGCATTGGTAGGGCGCTCTGGTGCTGGTAAAA
CTTCTTTAGTGAACATGTTGGTACGTTTCCAAGAAGTCTCAAGTGGTCAAATTTATTTAG
ATGATTTGCCAATACGTGATATTGAGCTTTCAAGTTTGCGTACACAAATTGCAATGGTAA
ATCAGCAAGTTGTTTTGTTTAACCGAACTGTACGTGAAAACATTGCTTATGGTCAGTTAC
ATAATGCAAGTGATGAAGACGTAATAGCTGCAGCAAAGGCTGCTTATGCCCACGACTTTA
TTATGAACTTACCAAATGGCTACGATACTGTTTTGGGTGCTCAAGGTCTAAATTTATCGG
GTGGTCAACGTCAACGTATTGCAATTGCTCGTGCAATTTTGAAAAATGCCCCAATTCTCA
TTTTGGATGAGGCGACAAGTGCGCTTGATAATGAATCTGAACACTTTATTCAACAAGCAT
TTGATGAGGCTATGCAAGATCGTACAACGATTGTGATTGCTCACCGTCTATCAACCATTG
AAAATGCGGATCGTATTGTTGTGATGGATCGCGGACAAATTGTTGAACAAGGTACCCATC
AAGAATTACTTGCTAAGCACGGTGCTTATTATCAATTACATCAGCGTAATTTTGAGGACC
ATTAAGTATGTCATTAGCCCGGCTGATCCAAAATGCATGGAATAAGCAATCAAGTTGGTT
GATAGTTTTACGTCCTTTGTCTTGCTTGTATCGTGCTGGGTTTTTACTAAATCGTGGTTT
TCATAGTTCAGGCTTTAAAAAAGTTTATACCGCACCTGTGCCGGTCATGGTAATTGGCAA
TATTACGGTGGGGGGAAGTGGAAAAACTCCATTATTAATAGAGCTGGTCAATTATCTAAA
GCAGCATAATGTAAAGGTAGGGGTAATTAGTAGAGGCTATGGTGGAGCTGGCCCTTTTCC
TATGTTGGTAACATCGGCCAGTCAAGCAGCTGAAGCAGGAGATGAACCTGCTTTGATTGT
ACAGTCAACTGGCGTACCTATGGCAGTAGGACCCAATAGACAAGTAGCAATCGAGTTATT
ATTAGCATCGACTAAACTAGATTTAATTATTAGTGATGATGGGTTGCAACATTGGGCATT
AGGTCGCCAAATAGAATGGATCGTACTTGATCAAAATCGTGGCCTTGGAAATAGAAAGTT
ATTACCAGAGGGATATTTACGTGAACCTGTGGAACGTTTAAAAACTAGTACGGTAATTGA
GCATACTTTCACACCAACAACTACATTGCATATGCATCTTGATGCAGGGCAGCCTTACTT
ATTGAATCCTTCTTCGGCAACTGAATTATCATTCAATATTCAAAATAATTACCATGCAGT
AGTCGGTATTGGTTTTCCTCAGCGCTTTTACCAAACACTTAAAGGTTTAGGGGTGAAACA
ATTTCAAGAGCATGCTTTTCGTGATCATCATGATTACAGTATTGATGACCTTCTATTTAA
TGATGACCAACCTATCATTACAACTGAAAAAGATGCAGTTAAGTTGTTACCATTACTTGA
AAAGCATCCAGAATTTAAACGACCTATTTGGGTTGTGCCAGTTAAAGCTGTTTTGTCTAC
AGAGTGCTATCAGGTTTTAAATCAACAATTGCAAAAGCTTGATATTCAAATATCTTAGGA
AGAAAAAATGAAACATATCGTCATTCCAGCACGCTTCTCAAGTTCGCGTTTGCCAGGTAA
GCCATTGTTACTTATTCATGATCGTCCTATGATTTTACGAGTGGTGGACCAAGCAAAAAA
AGTTGAAGGTTTCGATGACCTATGTGTAGCAACGGACGATGAACGTATCGCTGAAATATG
TTGTGCAGAGGGCGTTGATGTTGTTTTAACAAGTGCAGACCATCCATCGGGAACAGATCG
TTTAAGTGAAGTTGCTCGTATTAAAGGATGGGATGCCGATGACATTATTGTAAACGTACA
AGGTGATGAGCCATTATTGCCAGCCCAGCTTGTTCAGCAAGTTGCAAAGCTTTTGGTTGA
TAAGCCAAATTGTTCAATGTCTACATTATGTGAGCCTATTCATGCGTTGGATGAATTTCA
GCGTGATAGTATCGTAAAAGTAGTCATGTCTAAACAAAATGAAGCATTATATTTTAGTCG
TGCAACTATTCCTTATGATCGAGACAGTGCTAAACAAGCTGAACCAACTTTACATAGCCA
AGCATTTCGTCATTTAGGTTTATATGCTTATCGTGTGAGCTTATTACAAGAATATGTTAC
ATGGGAAATGGGTAAACTTGAAAAGCTCGAGAGTCTTGAGCAATTGCGTGTTTTAGAAAA
TGGACACCGTATTGCTATTGCTGTAGCAGAAGCGAATTTACCACCAGGTGTTGACACTCA
AGCAGATCTTGATCGTTTAAATAATATGCCTGTTGAGTCTTTTGAGTAAGCGTTAATTTA
ATGAATCAGAATGTGACTTCTAAGGTTTATCCGTGGCAACAGACAATGTGGGAAACGTTA
ACAACACGTTTTCCTAATATTGGGCATGGCTTATTATTTTATGGTAAACAAGGTTGTGGT
AAACATGCTTTTGCTAAGCATTTCTTAGCGTGGGTACTTTGTTTAAATAAACAACCTCAA
GGTGCTTGTGGTGAATGTAGTAGCTGTCAATGGTTAAAATCAGATACGCATCCAAACTAT
GTTCATATCACGACAGATGAAGAAAATAAAAAACAGAATGCAAAAATTAAAATAGAAAAA
ATTCGAGATTTATTGCCATTTGTACAACAAACTGGTGAGGGATGGCGTGTTGTTGTTATT
GAGCCAGCTGAAGCTTTAAATCTTGCGTCATCAAATGCGCTGCTAAAAACCTTGGAAGAG
CCAGGTGAACGCGTCGTTTTAATCTTGTTGGCCGATCATTATTTGAAATTACCGGCAACC
ATTCGAAGTCGCTTACAGCATTTTGCTTTAGACCGTATTTCATATACAGAAGCCACATCT
TATCTAAATGAACATTTAGCGGAAACAGCATCTGTACCACCTGAATTATTGCTAGGCCTT
TCTAATGATATGCCTTTGCAAGCAGTTGAAATTGCGACTAGTGATTGGTTTGCTAAAAGA
CAGTCTTTTTTAGAAGATTGGACTAAAGTTGTAAATCAAAAAAATATGCCTTTATTTTAT
TCGGCTAAATGGCAAAAAGAACTCAACTTTAGTGATTTTATGATGCTTCTTGAATACTTG
TTAGGGGATTTAATTTGTGTCAAGCTCAATCAACCACAGAAAAATATAGATTTACAGTTC
GATCAATTGGCGCAAAACTATAATTTAGAAAGTTTATTCAGTCTTTATGAGGAATTACAG
CAATCTAAAAGATTGGTTGAACAGAATGTACAAACACAACTCATCATAGATCAACTTTTT
ATAAAATTAATGAACGTTTAAGGGGAAAACTAATGCAACCACAAATGGGTGGAATTATTC
AGGTCAATATTCCAGATAGAGCAACATTACAAGCAAGTTATATGGGATATGTACAAGGTG
GGGGCTTGTTTGTACCATCGACGCAAAAAGTGAAGATGGGTCAGGAAATTTTTATTTTAG
CTACATTACCAGAACAATCACAAAAAATTCCTTTAACTGGTAAAGTAGTTTGGATTTCAC
ATAAGCAAAGTGGATTTAAACCGCAAGGTTTCGCAATTCAATTGAGTGGTGATAAAGGAA
TTTACTATAAAGCTGAAGCTGAGCGGATTTTAGCTGGTAGTATGTCTTTAGATCGCCCAA
GTTATACCATGTAAGCAGATAGGAAAGAACAGTGTTTGTTGATACCCATTGCCATTTAAC
AATGTTAGATTTAACGCCTTATAACGGTGATTTAGATCTCGCACTTGCTGCTGCGCGAGC
AGAAGGTGTTTCTAAGTTTATGGCAATTTCAGTTGACCTTGATGATCATATGGCTTTAGC
TGAAATCGCAAAGCGTCATGAAGATGTGGGGTATACGGTAGGCGTACATCCGTGTGAGGA
TGTTGATACTATGGCTCGAGCAACGATTGAGTATTTGACTGAATTGGCTCAATCGGAAAA
GGTATGGGCTTTAGGTGAAACAGGTTTAGACTATTACCACAGCACTGACTTTATTAACGA
GCAAAAAGATTGTTTTGCTCGTCATATTCAAGCCTCTAAAAATGTTAAAAAACCAGTAGT
TGTTCATACACGTTCAGCAAAACATGATACCGTGGATATTATTCGAGCTGAACAATCTAC
ACATGGTATTTTGCACTGTTTTACTGAGGACTGGGAAACAGCAAAAGCTGTATTGGACTG
TGGTTACTATATTTCCTTTTCAGGAATTGTTTCATTTAAAAATGCTCAAGATCTACGAGA
TGTAGCCAAGCAAGTTCCTTTAGATCGGCTTTTGATTGAGACAGATAGCCCTTATTTGGC
TCCCGTACCATATCGTGGTAAAACGAATGAACCAAAATATGTACCTTATGTAGCGAAAGC
ACTAAGTGAGGTATATGATAAGCCAGTTGAGGAAATTGCAAGAATCACCTCGCAGAATTT
TGAAAATTTACTTAAAGCGATTTAACTTATAGAAACTATATAAAGAGAGTAATTGCGTGA
AGATGGACCGTCAAGCTCAGTTCCGAGCAAGAGAAGCATTAATATTTCAAGTTGCGGAAC
AGTTGTTGTTAGAAAATGGCGAAGCCGGAATGACACTTGATGTGCTGGCTGCTGAGCTTG
ATTTGGCAAAAGGTACTTTGTACAAGCACTTTCAAAGTAAAGATGAATTGTACATGCTAT
TAATTATTCGTAATGAGCGCATGTTACTGGAAATGGTTCAAGATACTGAAAAGGCTTTTC
CAGAACATTTAGCTTTCTTTATGTTGCATCATTTGCACCATCCGGAAAGAACAGTGCTGT
TTCACCAAATTGAAGAAAAGCTTTCAATTACTGCCCAAGGTGTGCACCATCTTTTTAATG
AACTCTACCAAGTGAGAAAGCAACGCTTACGTATTATTATTCGTATGACTGATCACTATT
TAGAGTCAATCCAGAGTCATATGACTACACGAGATTACTTGGCTTCAATTTGGTCACTCA
CTCACGGAGCTGCTGCAATTCTGAATTCAAGCTTTTATCAACGTTATTTGGGTTCAAGAG
ATACTTTACGAGTAGCCTATATTGACCAGGCATTAGCCTTACCCAAACAAGCAGTTGAGC
AGTATGCTTAATAGGTCGATATGAAATCGAATCTACCATTTCAATCACAAAAAGGCTTTA
CCCTCATAGAAGTGATGGTAGTCATTGTGATTATGACAATTATGACTTCTCTGGTTGTAT
TGAATATAGGTGGCGTCGACCAAAAAAAAGCAATGCAGGCGAGAGAGTTATTTTTACTCG
ATTTACAGAAAATTAATAAAGAATCGCTTGATCAATCACGTGTATTGGCTTTAGAAACTC
ATGGTGAGACAGATGTCTCACCATTTTCTTATGAACTTTATGAATATCACGATCAAAGCA
CCTTACAAGTACAAGATATAAAAAACCGTTGGCAGAAATATACTGAGTTTAAAACACGGC
AACTTCCTGCCCATGTGTCTTTTTCAGTACAACCCTTAGATGACCAGAATTATTCTAAAG
CTAAAAATACAGATTTGATTGGAGGACAAACGCCTCAACTCATCTGGTTTGGCAATGGAG
AAGCTAAAACCGTTAAAATACAATTTTATTTAGAACAAAAACCGATTGGTTCAGAAATAC
AAATAGATCACTTGGGTAAAATAAATGAAATCTAAAGGCTTTACCCTCTTAGAAGTTATG
GTTGCTTTGGCAATCTTTGCTGTCGCAGCTGTCGCTTTAACTAAAGTGGCAATGCAGTAC
ACTCAGTCCACTTCAAATGCAATTTTGCGAACCAAAGCTCAGTTTGTGGCAATGAATGAA
GTTGCTATGATGGAGATTAATCAAGAATGGTTGCAAGGAACTCAAAGTAAGCAAGTAACT
TCCCAAGGTGAAACTTGGCAAATCGATAAGTCAGCTCAATCTACTATTAGCCCGAATGTT
CAAAAAATTGATTTACAAGTGAGTTTGTATGATCCGGATAAGAGAAAAGTACAAAATGGC
ATTACACATATGGTCTTTTTTAATTATCCAGTGAAAGCAAAATAATGATAAAAAATAAAT
ATATTCACATCCGAAGCTTTTCTTCTCGTCTTGCAGCACGATCGAGCAGTGCTCGATTAA
CTCGCGTCTCAGGATTTACTTTGGTTGAATTGTTAGTCGCGATCGCTATCTTTGCGGTTT
TATCTTTATTGGGGTGGAAAATTTTCGATTACTTGTTCAAAGTTCGTGATCGTAATGCCG
AACATGAAGTGCATTTATTTGAATTACAAGATGCTTATCAACAAATTCTTCGTGATACTT
TGCAGATTATCCCTTTATCCGCAAACCAAGGTGGTCAACTTCATCCAGCTTTAGAAATCG
ATAATCAAATTTTACGTTTTAGCAAAGCGGGCGTAACGGATCCTTTAAAACAAGGCTTAT
CACCATTTGAACGAATTGAATATCGTTATGATGCAGACCAAAAAAAATTATATCGTCTTA
AATATACAAATTTGAATACTTCGAACAGAGAGCAACCTTTATCGAGTACTTTGTTAAGTC
AAGTCGACCAATATCAGATTATGGTTTTGACTCCGCAAGAAGTCACAAAATGGCCCGAGG
TTAATATTGATCCAACGAAACCTAATGAGTTAAAAAAATTACCGAAAGGGATAAAAATCC
AACTTACAGTCGCTGGTGTAAATTATGAGTGGATTTATAGCTTAAATCAGGGTGACTTAT
CGCTTTCGCAGGAAGGTAATTCATAATGGCCGTTAGTTACAAACACCAACAGGGTGTCGC
TTTACTGACAATACTTATTATGGTTGCCTTGGCTACAATTTTAGCGGCTTCTATTGCCAA
GCATCAAAATAATACTATGGAAAATACAGCTTACTTAATGCGCCAAAATCAATCTTTGCT
TTATGCAAAAAGTGCAGAAGCCTTTTTTTCAGAATTATTAATTCAAGATGCAAATAATGC
AGGTGGAGTAGATCATTTAAAAGAGACATGGGCACAACCTATGCCGCCGTTTTCTATTGA
AGAGGGTTCAGTATCTGGTCGTTTGCTTGATGAGTCTGGTAAATTTAATTTAAATAATCT
AACTAACGGGGAAGGCATTGTAAATGAAGATGCTAAAAGTTGGTTTGAACGCTTATTGGT
ACGTGTGGGATTACCAGCCGAATTAAGCCAAGCTGTGATTGATTGGCAAGATCCAAATGA
TGAGCCAACTGGGCCAATGGGGGCAGAAAGTAGTTATTATGAAGGTTTGGATCCAGGTTA
CATGGCTGCGAATACTAAATTCCATCGTATTGAAGAGTTAAAGCTAGTGAGAGGCTTTGA
TGGAAAAAAATTTGATCTAATTGCTCCATATATTTCTGCTTTACCAGAAAATTCGAAGTT
AAATATTAATACTGCTTCGCCATTGGTTTTAGCAAGTATGGATGAAAAATTAGATATAGG
AGCTATCGAAAGAGAATTACAGACACGCCAACAAAATTTAAAGTTCTTCCAAAATGTAGA
TGAATTATGGCAATTGAATGCTTTTTCAGCGGTTGATAGTCAAAAGAAAAATCAAGTAAA
TAGCCTTATTGATGTTAAATCCAGCTTCTTTCAAGCTCAGATTGAAGTTGTTCTAAATAA
TAGGAAGCGACAGTTTACTAGTGCTTTAATGAGAAAAGATAAGCAAGTATATGTTTATTC
AAGAAGCATGGCTCCATTTAACTAAATAAATTTATTGATATTTTTTCTGAGTCTGTAATA
CTTGAAACTTATTAATAAAAGGGATGAGGTCATACTTCTGTATAGGCAGTATTTAAAGTA
AAAATCAATATCTTCAAAATTTCTTCACATCTCTTATCATACTTTTTGCTAATTGTTTCT
ATTTGAAAAGTGGTGCGAAGTTTTTATCTTTTGCTTTATAATAATGTTCTTAGAAGGAAT
GATCGATTTGGCACATGTTAATTCGTAAGTTATTTAAGTTTGAAAATGCACACGTTGTAC
GTAACTGTACATCGGATCGTTGTAAGCGATCTATTCATGGGCATAGTTATAAAGTCGAGT
TATTACTTAAAGCTTCGAAATTAGATCATGGACAAATGGTATATGATTTTGGGCTGTTAA
AAGGCATAATTAAGGACCTTTTCGATAGCTTTGATCATGCGATTTGTTTCTGGGAAAAAG
ATGATCCACAATATATTGATGCTTGTAAGACTTTTAGCGCGCGTTGGATCTCTTTACCAG
TTTCGCCATCTGCTGAGCAATTTTCTCGAATCTTCTTCTATTTAGCTCAGCAAGTATTAC
AATCTACTGTTACCCAAAATGGGGAAGGTGATGTTGAAGTCTATTCAGTGATTGTTCATG
AAACCGATACAGGTTATGCCCAAAGTTTTCTTGAAGATATTCAAAATGAACAAATGGGGC
TGTTAAACCTTGAGGGAATTATTTTTTCAGAACAAGTCCAATCCGAATGGGCTGATCCAA
ATATGTATGAAAATTTAAAACAAGGGATTAAGTTTCATAATCCGCATGTTAACTTACAAG
TAGAAGTGTAAGTTAACTTCCTTTTGTTTGTAGAAATGAAAATTGATCTAGGATGACATT
AATGCAATTAACTGAGCAACAGCAAGACAAACTCAGTAAAGTTCAATTAGAAGAAAGCTG
GAAAAGATCATTAACTCCATTTTTACTGAGTCCTTATATGGATAGTTTAAGAGACTTTTT
GTTTCAACAAAAACAGGCTCAAAAAACCATATATCCACCAAGTAAACAAATATTTAATGC
TTTAAATATTACGCCGTTAGATCATGTGAAAGTCGTTATATTAGGGCAAGATCCATATCA
TGGTCCAAATCAGGCAAATGGCTTAAGTTTCTCGGTTCAAAGAGGGGTTGCATTACCACC
ATCTTTACGTAATATTTTTCATGAACTACATACAGATTTAGGGGTGCCGATTTCTCGTCA
TGGTGATTTAACCAAATGGGCGGAGCAAGGCGTACTTTTATTAAACAGTGTACTTACTGT
AGAAGCAGGGCAACCCACATCACATCAAAAACAAGGCTGGGAAGAGTTTACTGACGCAGT
AATTGATGTTTTAAATGAACAACGTGAACACATTGTTTTTATTTTATGGGGTGCTTATGC
ACAACGTAAAGGACAACGTATAAATAGAGAAAAACACTTGGTTTTAACTGCTGCACATCC
ATCGCCACTTGCGGCTAATCGTGGTGGTTTCTTTGGATGCAAAGTGTTTTCCAAAACAAA
TCAATATTTGAAACAACATGGCATTGAGCCCATAGACTGGCAATTGGACGCATGATGAAC
TCTCCCAATGTAAATAGCTATCATCCGGATTTGGTAGTTGAAGAAGCGAAAAATGGTTGG
CGTATTGTACGTTTGAATCGACCTAAATCATTACACGCTTTAGATGAATCAATCGTAACG
GCTCTATTACGAGTATTTGAAGACTTCCGTGATGATGAGCAAGTAAAAGCAATTTGGTTG
GACTCGACTACACCAAAAGCATTTTGTGCGGGTGGAGATGTACGCAAATTACGTCAGCTG
GTAATTAATCAGGAAGTAGAAACCGCAAATAAATTTTTCCAGCAAGAATATGCTTTGGAT
TTATTGTTACATAACTATGCTAAACCGGTTGTTGTTTGGGGCGAAGGCTATGTAATGGGT
GGTGGTTTAGGCTTGTTTATGGCTGCACCTTTCCGTTTGGTTACACCATATTCACGTTTG
GCTATGCCTGAAATTAATATTGGTTTATACCCTGATGTTGGAGCAAGCCGTTTCCTTGCT
GACCGTGGGCAAATTGGTTTATTTACTGGTTTGACAGGTTCTATTATGACGGCTGCTGGG
GCATATAGCATTGGTTGGGCGACGCATATTTGTGAAGCACAACGTGATAATGTTCTACAG
AAAGTACTCAATATTAATTGGGCTCACTATCCGGCAGGTGATTTCCGTGCAATCGATGAT
ACTTTAAATAGTTTACATCGACCGGTTGCAGCAGGGCCATTACAAAATTCGTTAGACGTT
ATACATAGTGTTTGCCGTGGTTCAAGCTTTGAACAAGACTATCAAGCGATCGTCAGCTTG
CGAGATGCAAGCAGTGACTGGTTGCGTCAAGCGAGTGAAAACTTACAAAAGGGTTCGCCT
AGTACAGCAGCAATTACTTGGTTGTTATGGCAATGGGGTAAACAAGTTCATTCTTGGGAT
GAAGTTTTTGATTTAGAAGCACAAATCTCTGAATGGAAAATTCGACATCCTGACTTTGTG
GAAGGCGTACGTGCTCGTTTAGTCGATAAAGATTTATCGCCAGAATGGAAAGCATGTGAA
GACCTTACATTACGTGGTATTTTGGCCGATGATCCACCGATCACGACGATTGATAGCTGG
AATGCATTACTTAGACAATATGGTGTAGTGTCATAATCAATAATGTCTAAATTTAGTGAT
GAGTATTGGATGCAGCTTGCTTACGAGCAAGCTGAATTAGCAGCCAAGCAGGGGGAAATT
CCTGTAGGAGCTGTAATCGTGAGCCAAAATAAGTTAATTGGAGCTGGTTTTAATGCTCCA
ATTGGTTTATCTGATCCTACGGCTCATGCAGAAATTCAAGCTATTCGTGCGGCTTGTGAG
TCATTGAAAAATTATCGTTTACCTGAAGATGCGACTTTGTACGTTACGCTTGAGCCGTGC
ACAATGTGTGTGGGAGCATTAGTACATGCAAGAATTAAACATGTCGTATTTGGAACAACA
GAACCTAAAGCTGGCTCACTCGTGAGTGCACGTCAATTATTAGAAAATGGTTATTACAAC
CATAAATTTACTTTTGAGCATGGATGTTTACATGAAAAATGTGCTCAACAGTTAAGTCTT
TTTTTTAAGCAAAGACGTGAACAAAAGAAACAAGAGAAACAACAAAAAACGTCCTTAAAT
GATTAAAAAATGTCATGACGTTATGGCACACTAACGCCGTTTCATTGACATGATTTATTT
AAATAAGGAACTTTCATGCGTAATGTAATTACTATACAAAAAGAATTTAATGCTCCTCTT
AGTGATGTCTTTAACCTGCTTTCTAAACATGCAGCTTACAACACTGCGTTTGCTCCACTA
CAAGTTGTGCGTGTTAAAGATTCGGCAGATCCTGAAAGACCAGATGGGGTGGGTTCTGTT
CGTCGTATGGGATTTGGCGTGATTAAACCACTTAAAGAAGAAATCACCCATCTCGAAGAA
AACAAACGTATTGAATATAAACTGATTGATAATCCTCTAGTGAAACACCATTTAGGTCGA
ATCGAGTTCTCAGAAATTACTCCTTATATTACTTTGGTTACGTATCGTATCGAATTAACC
GCAAAAGCTCCTGTTGTAAGTAAATTAATTCTTGCACAGCTAAAACTAGCGATTACACTA
GGCTTTTCGAGATTAGCTAAAGCATTTGCTTCTTCGTGAGAGTTCAATGACAGTTCAAAT
TATTACTATTGATGGTCCGAGTGGTTCGGGTAAAGGAACATTAGCGGCGAAACTTGCTGC
GTATTATCAATTTCATTTACTTGATTCGGGTGCCTTATATCGTTTGTTAGGGTTGTCATT
ACATAAACATGATTTATTGGAAAAATTAGATAGCCATTTAGATATGTGTGTTAACTATGC
TCGTCAGCTTAATATTAAGTTTGAAACCTCGGCAGAGGGAACATTAGTTTTCCTTGATGG
GGAAGATGTAACCCAAACTATCCGTACAGAGCGTGTTGGAGAATACGCATCTAAAGTTGC
AGCAATACCAGAGCTCAGACAAGCACTCTTTGAACGCCAAAGAGCATTTGCACAAACTCC
GGGATTAGTTGCAGATGGTCGAGATATGGCAACATCAATTTTCCCGGAAGCTAATGCTAA
AATTTATTTGACTGCTTCAGCTGAGTCGCGTGCTGAGCGAAGAGTAAAACAGTTGCAGGG
TATGGGGCTAGATGCTAAAATAAACGACATTTTAGCTAATATACAAGCGCGTGACAAAAG
AGACATGGAGCGAGAAGTAGCTCCTCTCAAGCCAGCCGCAGATGCTTATATTATTGATAG
TTCGGAATTAACGATCGATCAAGTATTTAAGTTGATGGTTGATTACGTCAATAGCCGTAC
TGTTAGCAACTAAGATTATCAGTTGACGCATAGCTTGATCAGTCTATAAAGACTATGTTG
ATACTTAACTAAACCGGCCTTGTCTGATCCAAGACCGCTGACTTTATCAGGTATATCATG
ACCGAATCTTTTGCAGCCCTCTTTGAAGAAAGTGAATTAAACCTCAACGTTGAAAAGGGT
GCAGTCATCCAAGGTGTTGTTGTAAACATCGATAGTGACTGGGTTACTGTTGACACTGGC
CTTAAATCTGAAGGCATTGTTGACCGTGCTGAATTTTTAAATGAACAACGTGAACTTGAA
GTTCAGGTTGGCGATACTGTTGACGTAGTTGTTGAAGCTCTTGACAACGGTATGGGTCAA
ACAGTTTTATCACGTGAAAAAGCTAAACGTGCTGAAACTTGGACTAAACTTGAAAAAATC
TTTGAAGATGGCGAAATCGTTACTGGTGTTATCTCTGGTAAAGTTAAAGGCGGTTTCACT
GTTGACATCGGTCCTGTTCGTGCGTTCTTACCAGGCTCATTAGTTGACACTCGTCCTATC
CGTGACACAACTCACCTTGAAGGTAAAGAGTTGGAGTTTAAAGTAATCAAGCTTGATGCT
AAACGTAACAACGTTGTTGTATCTCGTCGTGCTGTTATGGAAGCTGAATCTTCTGCTGAC
CGTGAAGCATTACTTGCTCAACTTGAAGAAGGCCAAACAGTTACAGGTACTATCAAAAAC
CTTACTGATTACGGTGCATTCGTTGATCTTGGCGGTATTGATGGTCTTCTTCATATCACA
GATATGGCTTGGAAGCGTATCAAGCACCCTTCAGAAGTTGTTGAAGTTGGTCAAGAAGTT
ACTGTTAAAGTACTTAAGTTTGACCGTGAACGTAACCGCGTATCTTTAGGCCTTAAACAA
TTAGGCGAAGATCCATGGTTAGCGATCATGAGCCGTTACCCTAAAGGTTCTATCGTTAAA
GCACGTGTTACTAACTTAACTGACTACGGCTGTTTCGCTGAAATCGCTGAAGGCGTTGAA
GGTTTAGTACACGTTTCTGAAATGGACCACACTAACAAAAACATCCACCCATCTAAAGTT
GTTCAGATCGGTGACGAAGTTGATGTTATGGTTCTTGAAGTTGACGAAGAACGTCGTCGT
ATCAGCCTTGGTATCAAACAAACTCGTGCTAACCCATGGGAAGAGTTTGCTAAGTCTCAT
GAGAAAGGCGAAAAAGTTTCGGGTACAATCAAGTCTATCACTGACTTTGGTATCTTCATT
GGTTTAAATGGCGGTATCGACGGTCTAGTTCACTTGTCTGATATTTCTTGGAACGAACAA
GGCGAAGAAGCTATCCGTCGTTACAAGAAAGGTGACACTGTTGAAGCAGTTATCTTGTCT
GTAGACGCTGAAGGTAACCGTATCAGCCTTGGTATCAAGCAATTGAACAGCGATCCGTTC
AATGATTTCTTAGCTGCTAACGAACGTGGTGCTTTAGTTAAAGGTACTGTAACTGCAGTT
GATGCTCGTGGCGCAACTGTTAAGTTAGCTGACGAAGTAGAAGCTACTCTTAAAGCTTCT
GAAATCAACCGTGACCGCGTTGAAGACGCAACTAAATTCTTAGAAGTTGGTCAAGAAGTT
GAAGCGAAAATCATCAACGTTGACCGTAAATCTCGTTCTATCAACTTGTCTATCAAAGCG
AAAGACGAAGCTGAAGAGAAAGAAGCAGTTGCTAACTTGCGTACAGCATCAGCTTCTCAA
GACAATGGTCCTAAGACTATTGGTGACTTGATCAAAGCACAAATGAAGTAATAAGTTAAC
AAAGTACAGTTTCATGTAACGAAATTGTACTTTTTATACAAATTACTGTAAACGGTAGCG
TAGTATTCAACATACTGCGCTACCGTTTTGTATTTAAACAGGTTATTATCAAACGACTTA
GAGTAGTAATAAATAACGAGGTCGTAGATGACTACTGAAGCTCTTAATAAGTCTGATTTG
ATTGAACGCATTGCGCTAAAAAATCCACACTTGGCTGAACCATTGGTGGAAGAAGCGGTT
AAGATTATGATTGACCAAATGATCGAAGCTCTTTCGTCTGACAATCGTATTGAAATCCGT
GGTTTTGGTAGCTTTGCATTACACCACCGTGAACCTAGAGTTGGTCGTAACCCTAAAACA
GGTAAGTCAGTAGATGTTGCAGCGAAGGCTGTTCCACATTTTAAACCAGGTAAAGCACTC
CGTGATGCAGTGAATGAATCTGGAAAATAAATAAAACTCATAAGTGGGGTGCCTATGCGT
TATATTCTAATTGCATTACTCATTATTGTATTTGGCTATTCTTTAGCACTTGTTTTGCAG
AACCCAACAGAACTTCCTGTTGATTTATTATTTACTCAAGTTCCTGCAATGCGTTTAGGT
TTATTATTGTTGCTTACCTTAGCGCTTGGAATTGTAGTTGGGCTTTTATTAGGTGTACAA
GTTTTCCGAGTTTTCCAAAAAAGCTGGGAAATCAAACGTCTTCGCAAAGATATTGATCAT
TTGAGAAAAGAACAAATTCAAAGTGCTCAATTGGCTGCAGCAGAAGCAGCTGCAAATGTA
AGACACGAAAAAACTGTTGTAGATATTTATCCGCAAGATAAAAACTCTACTCCTTTATAA
TTTTGGTACTACTCTTTATCTAGTCATAAAGAGTAGTATTTTCCCTTCTATATTCCTCAT
TATCCTTCTAGTTTAAAATCACTATTTCCTCATTTAAGAACTTGGTTCAATAGATTTCTT
TATTACTGGCTGACTTGTCTATTATAATAGCGCTGATTTTATGTGATGGAAGAAAGTCTC
TTGAGTATCATTGTTGCGTTGGACGCTAAAAGCCAATATGACGCTTTAAAAATTGTTGAA
CAACTTGATCCTACTTTATGTCGCGTAAAAGTAGGTAAAGAGCTTTTTACTCATGAAGGC
CCATCTGTTGTAAAAAAACTTCAAGAAGAAAATTTCGAAGTTTTCCTAGATTTAAAATTC
CATGATATTCCAAATACGACGGCTCAAGCTGTATGTGCTGCCGCAGACTTAGGTGTATGG
ATGGTTAACGTACATGCATCAGGTGGCCGTAAAATGATGGAAACCTGTGTGGAGCGTTTA
AAAGCAGGTAATTATCAAACACAATTAATTGCGGTAACAGTTTTAACTTCTATGGGGCGT
GAAGATTTAAAAGATATCGGGTTAGATATTGAACCTGTAGAACAAGTTAAAAGATTGGCG
AAACTTACTAAAGAAAGTGGTTTAGATGGTGTAGTTTGTTCTGCTCAAGAAGCTAAAATT
CTTCGTGAGTTAATCGGACAAGATTTCTCTTTAGTTACTCCGGGAATACGTCCTGAGGGT
AGTAATGCAGATGACCAAAAACGTATTGTAACTCCGAAACAGGCAATGCTTGATGGGTCT
ACACATTTAGTTATTGGTCGTCCGATTACTAACGCAGAAAATCCAACTGAAATGTTGAAA
TCAATTCTTGCTTCAATTGCTTAAAAGTTTAAAAACACAGTAATTAAAAGTGGAGCGAGT
AGACTTAAGAGTAAGCCGCTCATCATGGCATGTGGTACATAATGTGTGCCACATGACTGT
TTTACCATTGCTAATGTTACATCCATTGAGGTAGCGCCAGCACTTGAAATCGCTGGACGT
GGAAACCGCCAACCCATTGTATACATGAGTAAAATTGCAACTATCTCTCTAAATAGATCT
GTGAGCAAGGCAATCCCACCTAACTCAGCTGAATGTAGCTGTGTAAATAAAATACCTGAC
ATTGAATACCAACCATAGCCTTGGCCCAAAGCTAATATTTCATTAAGTGTAAACTCATGA
CCAAGTAAGGAATAGTTGAGAAACCCAGCTAAGCACGAGCCTATAAAGGCGGCCAAAGGT
ACAATAAGAATTTTCCAACTTAACCATGTACGATTAAAATGAGTAAAAGCAAGTTCGATT
CCGATTAAAAAAATAAAAAGTAATAGTAAATACCAACTATTAAAGGGAATATGGGTATGT
AATTGGGTAAGAAGAATGCCTAAAATCACGCCTATTGTTAAAGCTAAAAATGCCTTGGCA
ATATTTTTTAATGCATTCATAAAAAGTTGAAGCGAAATTTTCCCTTTAACACTTTCTTTA
TCAAAAATTGTATAGGCGAATAAGCAAGTAAAAAAAGAACCAAGAGAAGTGGTTAATGCA
ATTAATAGAGCAGGTGGAAGTATAGTTGAGGGATTATCAATTTGGTCAAGGGCGAGTGTT
AGTTCTAAAGCTACACTGGTTAGTAAAATATAAGAAAAATAAGGCAGGATTTTAAAAATA
AAATGCCGAATATTTAGTGAGAGTTTAGGACCTAGAAAATAACCAAATGCTAATACAAGA
AAAATTTGAATAATGAGACTAATGGACTGCATATAATAATAGATAGATTGTTATCAACCT
ATCTATTATGTATTGAACATATTATGCTGCATAGCTCTGTGAGCATTTATTTAATAACAA
ATAATCTTTAGGATTAACTTTACGAGTGTCTAGCCAATATTTCCATGTATAAGTTGGCCA
TAAAGAAAAGTTCTTTCCATCGGCAGCTTGATACCAGCTGCTACACCCACCAGCTTGCCA
TACAGTACCTTGAAGTTGTGTTTGTATTCTTTCATTGAAGGTATCCTGAACTTCCGGTTT
AATTTCTATAGCGTGCTGTCCAGATTTTTCAACTAGATCAATAAGTTGTAAAATATAATT
AACTTGTGACTCAATCATAAATATAATCGAATTATGACCTAAAACGGTATTTGGCCCGAC
CAGTTGAAATAGGTTAGGAAAATTCTTGGTCATAATTCCATAATAACTTTCTGCACCGTT
TTTCCAGGCCTGTTTCAATTCAATTTGATTGCGACCAACACATGTAAAATGTTTTAAATA
AATACGTGGATCGGTAACAAAACCAGTTCCATAGATTAAACAGTCAATTGGTCTTTCTTT
TCCATCCTTTGTAATAATACTGTTCTCTTTAATTTCTTGAATACCCTCGGTCACTAATTC
AACATTTTTACGGTTAAATGTAGGGAAGTATTTATTTGAAATAAGAATGCGTTTACAGCC
CATCACAAAGTCTGGTGTAAGTTTCTTGGCTAAATCTTTATCTTTAACTTGGAAACGTAT
AAATGCCTCAGCTAATTTTTGCCCATATTTCATGATTTGCGGCTGAACTATAGGAACAAC
GCGAGATTCATTACTCCAATAAAGGCGACTACGATGAATTTGTCGATAGAAGTTTGATTT
TTTAAATAGAGCTTTGCTCAAATTAGAGTATTTACGCTCATCTCGTGGGATAACCCAAGC
TGCTGTACGTTGGAATACATATAATTGCTTAACGTCTTTTGCGATTTCTGGAATATATTG
AATTGCACTACCACCAGTACCGATGGAAGCAACTGATTTACCTTCTAGACTGTAGTCATG
TTCCCATTGGGAAGAGTGAAAAACTTTACCCTTGAACTTTTCAATACCTTGAATATGAGG
GATTTGTGGAATATGTAGCGGACCTGATGCAAAAACTACAAATTGTGCTTCGAGAGAAGG
TTGGTTTGCAAAATTTAGTGTCCATATATGGCGCATTTCATCATACTGTACATGAGTAAC
CTCATGGTTAAACTTACAGTAGTTTTTAATTTGATATTGATCGGTTATATCTTGGATATA
ATCGAAAATTTCAGGAGCTTCTGCATAACGTTTTGACCAGTCAGTTTTAGGTGCAAAAGA
CAAAGAGTACATATGTGATTGAACATCACACGCAGCTCCTGGATAGCGGTTTTCACGCCA
AGTTCCACCGACATCATTAGATTTTTCTAAAATAAAAAAATCTGATTGTTGGCTTTGTAA
CAGACGAATAGCCATGGCAAGGCCACCGAATCCAGCACCAATAATTGCGATTTTAGTTTT
TTGAATAGCATGTTGTTTTGCGTTTAGCATTGGAAACCCTGCATATGCGGTAAAGAGGAT
TGCGGGCAAGACTAACGTTTTTTAAACAGTTTAAACATGATTGTATCGACGTGAAAATTG
ATAGATTCGGCAATTAATTTTATCACTTCTTTATAGTAAAACATTTCAGTCTAGGGAAAT
TGATAAAAGAATGAAACGATCGGCACTTGGTTTAATCTATTTAATTCAAGGAATGCGCAA
TGCGGGCATTGATGTCGACTCACGTTTGGCAGATATAGGTATTAAAGTAGATTCCCTGGA
CCCAAGCTCAACAATTCATGACAGTTTGGAATGGGATATACAGCAAATTATTAGTGAGAA
TGTTGACCCAGAGAAAGGATTATTTATTGGACAACATTACGCATTGGCAGGTTATGGTCC
TTTACTCATGTTACTTGTGACCAGTCATGACATACAAACGGCGTTAGAAAAAGGCATACA
GTATCAAAAGCTTACTCATTTATTTGGTACTTTGAGCTTACAAGAAACTGAAAATCACAT
CATTTTGAACTATTTACCGGTCGATTTAAAAACAGAAATCGGTTTACTTCGGGCCCAATG
CGAAATTTCGGGTACTTATAAGTTTATTCAGGATATTTATACCATGATGGGCTTAAAAAT
GCCTGATATGCGTATAGATTTACCATTTCCGAAACCCTCTGATCCAGATACCGTTGCTCA
ATATTACGCATATTATGGAGATGATCTACATTTTAATTCTACACATGCAGCATTTAGCCT
AAGTAAGAATGTGCTGGAAATAAAAATTCCTTCAGCAGATATTATTACTCATCGTATCTA
TGAGGCTAAATGTATCAAAGAAATAGAAAGATTAAATGAACAAGATCATCAAATACCGCC
TATTATTCAATATGTGCAAGATTATTTAGAGCTACAACAAGGAATTATCCCGAGCATGGC
GGAAACCGCTTTTGCTTTGAAAATGCCTGAAAGGACATTAAGGCATCAATTGCAGCAGCT
TAATACGAGTTATAAACAAATTCGTGAACAGATTATTAAGAATAAGGCGCTTAAACTTAT
GGAATATAAAGAGTATTCAATAGAAGTTATTGCAGAAGCACTTGGTTATTCTGAACCTGC
CGCTTTTAATCATGCATTTAAAAGATGGTTTGGACAGAGTCCTCGGCAATATGGAAAAGA
GTTTTACTGAGTGTAACTCTTGATGCTAAAAGCTAATGTGGTCGGACAAAATGTTCGCTA
TACTCTCTTCAGTTAAAATTGAAATAAAATGATATGTTAAATTTAAAATCTTCTCATAGT
ACTGCATTTACTCCGTCTTCCCCAGCAGAGCGCTATGCTGAGGCATTGGCTTCAGGCCAG
TTTATGGCAGATGAGGCACAAGCACAGGCAGTGCAAGAATTAGATCGTGTATGGAAAGAA
CTTTTAAATCGTTATAAGGCTTCTAAAAAAGCTTTCCGTCGTTTCCGCCGCCAAACTTCT
CCAAAAGGTGTATATATGTGGGGCGGTGTAGGGCGTGGCAAAACTTGGCTTATGGACCAA
TTTTATGAGTCTGTACCATTTCGCCGTAAAACACGTATGCATTTTCATCACTTTATGCAA
CATGTTCATAAAGAGTTAAATAAACTTTCGGGTCAACGTAATCCACTCGATATCGTAGCT
GATCAAATTTATAAAGATGCTGTCGTTATTTGTTTCGATGAGTTTTTTGTCTCGAACGTA
ACTGATGCAATGATTTTGAGTGACTTATTCCAAAAGTTATTTGTTCGTGGTGTAACACTC
ATTGCAACTTCAAACATTGCACCAGACGGTTTATATAAAAACGGGATTCACCGTGATCGT
TTTATTCCTACAATTGAAATGGTTAAAAAGAACTGTGTCGTTTTAAATGTAGATGCAGGG
GTGGATTACCGTTTACGTGTTTTAAAACAAGCTCAATTGTTTAAATCACCATTAGGTAAT
GAAGCTCAAAGCTGGATATCAGAGCGTTATACTGCTTTAACTCATACTCAAACCAATTCT
CATGAACCGATTGTGATCAATAACCGTGTTGTTGAAACACTAGGGCATACGGAAGATGTT
TTATGGTGTGAGTTTTCTGAACTTTGCTTAAAGCCCCGTAGTCCAGCAGACTTTATTGAA
ATTGCCAATATTTATAATACGGTTTTAGTCAGTAATGTTCCTCACTTAACAGACTTCTTG
TCTGAAGGCACACGTCGTTTTATTTATCTAGTCGATGAATTTTATGATCGTGGAGTGAAA
CTACTTTTAACCTCTCAAGATAGTATTATTGATATCTATCAAGGCGAGAAATTGGCTTTT
GAAATTGAGCGTACTCGTTCACGTTTATTAGAAATGCAGTCAGATGAGTATTTGCATTCT
GAACATCGACATATTGATGCGACTAAAACTTCTTAAGAAATCAGATATGAAGAGCGCTCT
AAATTGAGCGCTTTTTTTACAACAAAAAAAGATAAATTTAGCGAAATAGTACTTTTTCAT
TGTGCAAAGTTTGATATAACTAAATACGCTTTAGAAAAAACAAGATAGTGAAATTTTTTG
TCTGTTAACAAAAAGTCTAGTTTCAGTATCTTTAAATATTGAATAAATTGTTGGGAATCC
TAGTTAGAATTTTAATATTTCCTATATAGAAAAATTTATCTTTGTCAATAGTTGTGCAAG
GGAAAATGCTTACTATTTAGGAATGTGATATTAGTATTCAGCTTAATTTAAATCGGTATA
CTAGGATTCTCTTGGTATAAAAAGTAGCAACTTCAGGAAAGACAATGACTGCACGTATTC
AAAAAGGCAAGTTAGCGATTGCTAAAGAACTTTACGATTTTATCGAAAATGAAGCTTTAC
CAGGTTCTGGTTTAGATAGTGAAACTTACTGGAAGAACTTTGAGCAAGTTGTTGTCGACC
TTAGTCCAAAGAATAAAGCATTATTGGCTAAGCGTGATGAATTACAAGCAAAAATTGATG
AATGGCACCGCAACAATAAATTTGAATTAGGTGCTTACAAAGCATTTTTAACTGAAATTG
GTTATTTATTACCAGAAGTTGAAGACTTCCAAATTACTACTGAAAACGTAGATGAAGAAA
TTGCATTGTTAGCAGGCCCACAATTAGTAGTACCTGTACGTAATGCACGTTATTGCTTAA
ATGCTGCAAATGCACGCTGGGGTTCTTTGTACGATGCACTTTACGGCTTCGATGTAATTT
CAGAAGAAGGCGGTGCAGAAAAAGGAAAAGGATATAACCCTGTACGTGGTGCGAAAGTTA
TTGAGTTTGCTAAAAACTTCTTAAATGAAATTTTCCCGCTTGCGCAAGGCTCACATGCTG
ATGCAACTAAATATGCAATCGAGCAGAATAAACTCGTTGTGACTTTAAAAGATGGTACTA
AAACTGGCTTAGCTCATGAAGCTCAGTTTGTGGGTTTCAATGGTGAAGAAGCGAACCCTT
CAGAAGTTGTTCTTTTGAGTAATGGCTTACATGTCATTATTGAAATTGATGCGAATAGCC
CAATTGGCCAAACTGATTTAGCGGGTGTTAAAGATCTAACACTTGAAGCTGCGGTTACAA
CAATTCAGGATCTTGAAGACTCTGTAGCAGCTGTTGATGCAGAAGAAAAGGTTGAAGGTT
ATCGTAACTGGTTAGGTTTGATGAAGGGCACTCTTCAAGAATCTATCGAAAAAAATGGTA
AAACAATTGTTCGCGCTTTGAATAAAGACCGTGAAATTAAAAATTTGATCGGTGGCACAA
CAAAACTTCATGGTCGTTCACTTATGTTACTTCGTAACGTAGGTCATTTAATGACGAATC
CAGCGATATTAGTTGATGGTGAAGAAATTTTCGAAGGTATTATGGATGCGTTGGTAACGC
CATTGTTATCAATTGCTGACATCCGTAGTGAAAACGAAAATAAAAACTCTCGTAAAGGGT
CTATGTATATTGTTAAACCAAAAATGCATGGCCCTGAAGAAGTTGCTTTTGCTGTTGAGT
TATTTGAGCGTGCTGAGCAAGCCTTAGGATTACCAGCGAAGTCTTTAAAAATCGGTATTA
TGGATGAAGAACGCCGTACATCTGTAAACTTGAAAAACTGTATTGCTGCTGCTAAAGATC
GCACAATCTTTATTAACACTGGGTTCATGGACCGTACTGGTGATGAAATCCATACTTCTA
TGGAAGCTGCTCCAGTTGTTCGTAAAGAAGCGGTTAAAACACAAAAATGGATTGCTGCTT
ACGAAAACCGTAACGTTGCAATCGGTTTGAAATGTGGTTTACAAGGTAAAGCACAGATTG
GTAAAGGCATGTGGCCAAAACCAGATAGCATGAAAGATATGTTGGCAACTAAAGCTGCTC
ATCCAAATGCTGGTGCTTCATGTGCTTGGGTTCCATCACCAACTGGTGCTGTACTTCATG
CGATGCATTACCATCAAGTAAATGTAAAAGCACGTCAAGATCAGTTAAAAGCTGAAGAAA
TGTTGTCATTAGATGACTTGTTAACTCCTCCATTTGCAACTGATACAAACTGGTCAGCAG
AAGAAATTAATAACGAGCTCGAAAATAACTGCCAAGGTATTTTAGGTTACGTTGTGCGTT
GGGTTGACTTAGGTGTAGGTTGTTCAAAAGTTCCTGATATTAACAACGTGGGCTTAATGG
AAGACCGTGCAACATTACGTATTTCTTCTCAACATGTTGCCAACTGGTTACGTCACGGTA
TCGTGACTCGTGAACAAGTTGAAGAAGTGCTTAAACGCATGGCAAAAATTGTTGATGAAC
AAAATGCGAATGATCCATTGTATAAACCAATGGCAGCTAACTTTGAAACTAATATTGCTT
TCCAAGCAGCTTCAGACCTTATCTTTAAAGGTTGTGAACAGCCTTCTGGTTATACTGAGC
CATTACTACATGCGGCTCGTTTAAAATTAAAAGGTTATACAGGTGACTAATTTTAACCTG
TTATAAAAAAAGCCTCTTCGGAGGCTTTTTTATTTTCGGTATATTTTGTGCTTATAGATA
AGACGTGAATTTATAAATAAAGGATTTCAAGTTTGATTAACTTAAAAAATCTTGATCGTG
AGAATTGGCTTCTATGCGCAAAATTATTATTAGATGAATCTCAAAAGGACTATGTCGCGC
CAAATGTATACTCTATTGCTGAGTCTAAAGTCGAGGAACACTTTAAAAAAACGCTAACTG
AGAATTCAAGTTAGCGTTGAAGGAAATGGAATTAACTAAAGTTAAAAGCGATATTAATTG
CTACTCACAATCCCAATTTTAGTTACACCTAAACGCTGCGCCGTAGCCATGACCATCGCT
ACATTTTTATATTCAGCCATTTGGTCTGGTTTAAGTTTGATTTGGTCTTGATCTTTTTTG
GCGACGACACCTTGAAATAAAGTCTCTAGTGCCTTGCGGTCAGAAACCTGTTGGTTATTC
CAAAATACTTTGCCTGCTGCATCAATTCTTACATCAATGATTTCAGGTGGCTTTTCATTT
GTTGGTGGCGGTGTGCCATTTGGCAAATTAATATTAATCGCATTGTTTGGTGCAGGTATA
GTAATAATAAACATAATAATGAGTACCAGCATGACATCAATAAGCGGTGTCATGTTCACC
TCTAGCATTACATCGTCTTCATTATTTGAGCCAACATTCATACCCATAAAATTCTCCTTA
AAATCATTACGGGGAAGCTGGAGGGGTAGTAACAAAGGCAATTTTGCCAATACCAGCTTG
TTTGGTCGTACTAATGACCTGATCTATCGCTTCAAAATGGGTAAGCTGATCTCCTCGAAT
ATGTACCTCCGGCTGCGGTCTTTTTTGTGCCACAGCTTGTAATTTTGCTAACAATATTTC
TTTATTCGGTACATAACTCTCGTTCCAGAAAATATCGCCTTTCTTATTAACTGAAAGTTG
AATATTTTCAGGCGTGGTCGCGTACGGAGTATTTTTTTCTTCTGGTAGTTTCACCGGAAC
TGTATGCGTAACTACCGGAATAGTAATAAGAAAAATAATAAGTAAAACCAACATGACATC
TACGAGAGGTGTCGTGTTAATCGTTCCAATCATTTCTTCATCATCTTCAGAACCAACACT
CATACCCATAATGTCTGCTCCTGATTATTTAATGCTGCGATTAATTGAATTGTTGGTATT
AATTTCTCCGCTTAATAAAACTGCATGTAGATCTGAACCAAATGAACGAACATTTTCCAT
CACTGCTTTATTACGACGAGTCAACCAGTTGTAACCCAGTACAGCAGGTACTGCGACCGC
AAGACCAATAGCGGTCATAATGAGAGCTTCACCAACTGGGCCTGCAACTTTATCAATAGA
TGCCTGACCTGAAATCCCGATTGCAGTTAAAGCGTGATAGATTCCCCATACTGTTCCGAA
AAGACCTACGAAAGGTGCTGTAGAGCCAACTGTTGCTAAAAAAGCGAGACCGCCGCCTAA
ATGGTTTTGTACTTTTTCAATCGCACGTTGTATTGAAATGCTCACCCAAGTATTAAAGTC
AATGCGTTCAAGTAGAGAGCCGCCGTGTGATTTAGTCGAGTTAATGCCTTTTTCTGCAAT
AAAACGGTATGCGCTACTTTGTTCTAAACCTTCTGCAGCATTATCAAGCGAAGTTGCCTC
CCAGAAATGTTTTTCAGCTTCTTTACCTTGGCGTTTGACTTTACCTTGTTGTAATAATTT
AGAGATGATGATGTACCAAGTCCCAATCGACATGAGTACTAAAATAAATAAGGTAGACTT
AGCGACTAAGTCACCTTCACGCCAAAGGGCTTCTAGACCATATGGATTTTTAACAGTTTC
ACTTGTTGCAGGCTGTGGTGGTGGAGTTGGAGTAGTTGTATTTGAAGTAGCTTCAGTAGT
TGCTGTTGCCACAGGAGCATTGCTCGTTTCTTCTGCGAAAACTGAGCTTAATGGAAGTAA
CGAGCAAGCTGCGATTAAACTTGCAGAAGCGAAATGTACTAGTGGTTGAGTTGATTTTTT
CATCATATATCTCCAATATTTTTTAATTTCTTGCTAATTCAATTGTTTATTCAATTACGA
ATGGATATTCAATTTCATACCAGTCTTGCTGAGGTACGCCATCTTTCATTGCTGGTTTGA
ACGTACATAAGCTGTAGGCTTTAGTTGCTGCTTTATCTAAGGTTTTGCTACCACTCGATT
TTTTTACTTTGGCATCAATGACTTTGCCGGAAGTATCAACTAAAACACGTATACGCACCG
TACCTTGCTCTTCGTTCATGAGTGCTTCGCGTGGATATTCTGGTTTTTCGCAGCCCGCAG
AGCCTTCTGAAACACCACGAGTTACACCAGCGGGTTTAAGTGCTGGTGCAGCAGCTGCCA
CTGGAGCTGGTGCAGCAACAGGGCTCGGAGAAGGAGTACTAGGTGCAGCAGGAGCCGGAG
TAGCGACTTTAGTCGTTTGAGCTACTGGCGTCGTTTTTTGTACTGGTGTTGCTACTTTCT
CTACTTCTTTTGGTGGCTCAGGAACCTTGGCAACTTTTTCTACCATTTTTGGTGGCTCAG
GTGGTTTTTCCTTTGGTTTCGGCTCTTCCGGCTTTGGTGGAGGAGGTGGCTTAATATCCT
GAATAATTTGTAATTCCACAGGTTTTTCTGCTGGTTTTTGAATATTGTTTGCTAAACCTG
ACATCAGAATATAGGCAACAAGAAGATGCAGAAAAATGACTGCAGCAATACCAATTAGGC
GTTTGGCAGATTTATTTTCTATGTCTGTAAAAGTCATGCCCATAGTTACTCCTGAAACTG
TAGACAAACAATTTTTAAAATGATTGTTTGGCTAAGAATGAGTATTTGTTCTGCAAACTA
ACCTTTGAGAGTTATATTTGCAGAACAACCATTTAGAACTTATATGTACCTCGTACAAAG
TAAGTACGTCCTAAAGGATCTGCGTAACGTGGGTCATATCCCATTTGGAAGTTGTCACCA
ACATTTGAAGCAGGAGGATCTTCATCAAAGATATTCTTAATACCTGCTGTAACTTCTAGA
TTTTTAAAGCCTTTGTATGTGCCTGAAATATTATAAATTGTATAGTCGCTTACTTTATGA
TCACGATAACCTTCCGCAACAGAAGAACTTGAATTTTGGTCATCGTAACCACGAGTGAAT
TGTTGTTGGAAATTTACACCCCAGTTTTGGTAATTCCAATATAAATTAGCAGTATGTTTC
CAACGAATAATTGGAGCATCTCCAACATATGCTCCTAAACTACTAATCCATTCTCCATCT
TTTTCATTTTGATATTTATATTTAATGACATAAGTTCCATCAATTCCAAAACCAAATCGA
CCTGTTGCTGTCATTGGCGTTATATAGTTTAAACTTACATCAACTCCTGAAGTTTTTAAG
TCACCCATATTGTCTTGAGTTGTAATGATATGATTAAGTGTTCCATCTGGATTACGTACG
AACTTATCGGCATATTTTGTTGGATTGTTAAAAATATCACCTTCAGGTAACGCTGCTATT
TGGTTTTCAACTTCAATATTAAAGTAGTCTAGAGTTAGAACTAAATTCTTAATTGGTTCT
AGAACCAAACCAGCTGTAAACGATTTTGATTCCTCAGGATCAAGATCTTTATTTCCTCCA
TTTTTGCGGTCAAATTGGGTTTCGCAATCACGGCTGGCAACACCACCAGGTGGAAGAGTA
TCTCCTGGATTTTTAGGAGGGCCATTCGGACAAAGTACAGGATCATTATAGTAAGCTGAA
GTATTTGTTATAGAGTTAGGAGCATTTACTTCCCATAAAGTTGGTGCTCTAAATCCTGTG
CTATAAGAGGTACGAAACATTAATTGTTTAATTGGTTCCCAGCGAAGTGCGAATTTAGGA
TTAAACGTATCTCCGAAATCACTATAATCATCGTAACGGGCTGCAAGTTGAGCTTCTAAT
GTTTTATGTAATGGAATATGCAGTTCAGTAAAGACTGCTTTAATATCTCTTTTTCCTTTA
TTTGTAGGTTCATCAGGATCAACCCCTGTACTTGGTGCTTGACTAGCCACTTCAGACACC
ACGTTTGAGGTCCATTCATCATGGCGATAGCTAGCTCCTATTGCAAAACCAACGTCACCT
GCTGGTAATGTAAATATAGGTCGACTAGCAGTGAAATCAACAGTAGTTGAATCAACATCT
GCTTTTAAATAAGTACCAGTTACGCCCAGTGTATCCCATAAACCCGCATCTTCTGGTGCT
TGTGGACCAAAAGGGTTTAAAATCCCATTATTTAAAGCTTCTTGAGTTTTTTTGTAGTTA
AGATATCCACTGTTTAGCCGGTCTTCTGCTTCGCTATGAGCATAAGTAATACCGGTATTG
ATATCCCAACCATAAGCTTCGCCTTCTAAACCACCGAATATTCGATGTGACTCATTAATA
CTAGAACTAACACGATTACCAGCTTGAGAACGAATATAAAGTTCAAGTGGGCCACTGACT
TTATTCATAGCAGGTGTAATTCCATTACCTGGATAATATTTACTATCTGGATTCAATGTT
AAATCGAAGAAAACGTCCGGAGCGACAGAAGTAGTAATTTCATTACGTGCGTAAACATAT
TCTGCTACAGCATTTATATTGTCATTTAGCTTAAAAGTAGCACGCCCCAATGCTGAGATA
TCTTCAGTTTTTGGAACAATTCCAATCACTGCTTGACTGTTATAACGGCAGAATCCACCT
TGAGCGTACACGAGCGGGTTATTCCCGCATCCAGTTGCTGCATATGGGTTTCCTTCGGTT
CCAGTTTTTGTGTCATAAAAGTTAGCAGGAAAACTACCACTGCTACCTTTTGTAATACCT
AACTCTGGTAATAATCCTCCGCGTTTACTAACTTTACGATCTTTAGCCATAACATCGTTG
CCATGTCGATAATCAACGACACCAAAGATATTGAAGCCATTTTCATCAAGATCACCATAA
CCACCAAATACACTTACATCTTGTGTATCCCCCCCATTTTGCTCTGGTTGTGTCAAACCT
CCACTGATGTTTAAACCAGTAAATTGTTTTTTAGTAATGAAGTTGATTACACCACCAATC
GCATCTGTACCATAAATTGCTGATGCTCCATCTCGTAAGACCTCAATGCGATCTAACATG
GCGAGTGGAATAATATTTAAATTAGTGACACCACTATCATAAGCATTAGCAGCTAAACGA
CGACCATTAAGTAAGATTAAGGTTTTATTGGCACCAATTCCTCGGAGATCTGCTGCTGAA
CCTACAGTTCCGCTAGCGCCTACATTTTGCGCAGTAACAAAACTTGATTGATTTGCACTG
ATTTTTGCTAAGGCTTCTTCGGTTGTTGTCACCCCTTGTTTTAAAATTTCATCAACTTTC
ACCACAGTAATGGGGGAAGCACTTTGTGCCGCAACCCCTTTAATTGAAGAACCTGTAACG
GCAACTTTTACGACTTTTGTTGGTTTTTCATCGGTACTTGATTGTTCAGTTTCTGCTGCT
TGTGCCATGGTAAGACACATCATGCTTAAACTAAGGGTGCTTAATTTAAGAATTGTTTTG
CCAATCTTGGGGGTTGCCTGAGATCGAACATTGTATTTTTTTTTCATCGTGGACTTGATC
CCTTTTTGTTGTCGTTAGCGATATTGCTGGAAAGTTTTTAAGCAAAGCAAGTGCCAACTA
TATATTTTTCTTTTTTTAGTTTATGCAAAATATTGATAAATATTGATTTTATTATGCTTG
AGTATGATGCTTTAGCTTTTTTGATATAAAAATAAATTTTCCATTTGGAAAATTTTTTGA
TGTTGGCGAAAAGTTTCAAATTTATTTGTATAAAAAATATACATTACTGGACTCTTCACA
TGCTTATTAAATAAAAATGTATCGTTTTAGAGCCTTTTTATATGTAATGTTATAATATTT
ATCATTACATGGTTAAATTATATTTTTATTATTAATCAATATATTGTTTTAAAATATCTG
TAATTTAGGCTTGATCTAATGTGGATCATAATTAATTTTTAATGTATTTTATTTGTGCAT
TTAAGGTATTAGATGATTAACTTATATGAATATAATATTTGGCAAAAAGTTACTTTTATT
TATATAGTTCAAACGGTTTTAAGTATCTAATAAAAATATGAATTTTTAATGTTTTTAAAT
ATTTTAAGATGGATATTAATAAATGGCATGAAATTCGCTTTATATTCAATGGTTACAAAA
CACTAGGTATTTGAGTTTATTTTTTCCATTTGATCAAATCGAAAGAGGATAAAGGAAAGT
AAATTTTAAATCCTAAATAGGCCTATCTGTTGAAAAAGAACTTTTCTTATGCAGATTTAG
ATGTTACTCAAAAGGATAATATCTTTTAAAAAACTAATTACGTGGGTATGAACTTGAAAT
TAAAATTTTTTAAGCTCGCCATTTTAAGTCTGGCTATTACATCAGTTCCTTGTGCTTACG
CAATTACGCCAGCGCAACCAAACAAAATTTTGCATGTTGCCTATGAGGCCCCAGATGATG
GTTTCGATATGGTCAAAACCACCAATTTCTATAGTGCTAGTATTGCTGAGGCAATTTTTG
AGCCTTTACTCAAATATGACTATCTAGCGCGTCCATTACAGTTAGTACCCAATACTGTAG
AAAGCCTGCCCAAAGTGGAACAAGACGGTAAAGTTTATATATTTAAGATTAAGCCGGGTA
TCTATTTTACCAATGATCCAGCTTTTAAAGGTAAACGCCGTGAGTTGGTAGCTGAAGACT
ATGTCTATACAATTAAACGCATTTTAGACCCTAAAAATAGAGCGCCTTCTGTTTCTTTTA
TTGATGGTAAGTTACAAGGTGCCGATACAGTTGTAGCTCAAGCAAAGAAAACTGGAAAAT
TTGATTATGCTGCTCCGATTGCTGGAGTTAAAGCTCTTGATCGATACACTCTACAATTTA
CTTTGACTCGCCAAGACTTTAATTTTCCTTATATTCTTGCCTATATTACTTTTGGTGCTG
TTGCTAAAGAGGTTGTTGACTATTACGGTGACCGTATTGGTATGCATCCCGTAGGTACTG
GTCCTTATATGTTAAGTAAATATGTACCGAGAAGTAAGGTCGAGTTAGTTGCTAATCCTG
ATTATCGTGGTTTTGTCTGGAATTTTAAGTCAACAGGAACACCTTGGGATAACCAACTTG
TTAAGGAAATGTCTGGAAAGAAAATGCCACAAGTTGGCAAGGTGGTGGTCAGTATCATTG
AAGAAGAGCAGTCACGATGGTTAGCTTTTCAGTCTGGACAACTAGACTTTGATAAACTCA
CAGCGAATGCTGTTCCTCAAGCTTTAGATGGAAATCAGCTTAAAGCTTCTTTTAAGAAGA
GGGGAATTAAGCACTATCCAAATAAGGATCCTGAGATTACCTATACGATGATGAATATGC
GGGATCCAGTGATCGGTGGTTTTAACCCAGAAAAAATAGCGCTTCGTAGAGCAATTACTC
TGTCATACAATCAAAAAGAAAGCATACAACAAGCTTATAAAAGTCAGGCTGTTAGATCAC
AAATGTTTATACCTGAAGGTGTAAACGGATATAACCCTAAATATAAAAGTAGCGTAGGAT
ATAATCCGCTGTTAGCAAATAAACTACTTGATTATTATGGTTATAAAAAAGCGGCTGATG
GCTATCGGACCTTACCAAATGGCAAACCTTTAATTTTAAAAATCAATACAGAAAATAGCT
CAGCATCGGTTATTCATTCAGAACTCTGGAAAAAAAATCTAGATGCGATTGGCATTCGAG
CTGACTTTAAGGTAAGTAACTTTGCAGATAACTTAAAAGCCGCTACTCAATGTAAATATA
TGATCTGGAGCGGTGCATGGATTGCTGACTATCCTGAAGGAGATAATTTTGCACAATTAC
TATATGGACCAAATGCTGGGCAGGGAAACCATGCTTGTTATCAGTCTAAAACCTATGATG
CTCTTTATACTCAGGCCATTCATTTACCACCTCAACAACGGCTCCCATATTACGAAAAAC
TTAACCGTCAGATAGAAGCTGATAATCCTTGGATTATTCATGTAACACGAATTCGTAATT
GGTTGATACAGCCTCAAGTTCAGGGGTTTAAAGCTCACCCAATGATGAATACAAACTGGC
AATATCTTGATATTACCCCTATTAAAAAATAATTTTAGATAAAGATCATCATGACCGAAA
ATTTAAAACAAAAGCTTAAGCACTGTAGTGTCGGCCTATTCTTTGCCGGAATGGCTTTAA
CGGGTTCTATATCTATTTTTGCGAAAAGCCCAGCCGATCCAAATAAAGTTTTGCGTTATG
TATTCCCAACAGCTGAAACAGGCTTCGACCCAGCTTATGTACATGACTTATATTCAGCGC
ATGTACTCACATCTATATTTGAAACTTTATATACCTATGACTATTTGGCAAGACCAGCAA
AATTAATCCCACACGTGGCTACGGCTATGCCAGAAGTGAGTGCAGATGGTCTGACTTATA
CCATTCATATTAAGAAGGGTATTTACTTTACAGCCGACCCAGCGTTTAAAGGTAAACCTA
GAGAGTTAACAGCTTACGATTATGCATATTCTTTTAAGCGGTTATTAGACCCGAATTTAC
GCTCACCCAATAGTTGGTTATTGGAAGATAAAATTGAAGGTATGAATGCTTTAGTCAAAG
CAGCCAATAAATCCGGAAAATTTAATTACGATCAAAATGTAAGTGGTTTACAAACACCTG
ATAAGTACACTTTGGTGATTCGGTTAGTAAAACCAGACTATAACTTTCCTTTATTACTGG
CCCATGATCCGACAGGTGCGGTGGCACGCGAAGTCATCGAGAAATATAAAGATAAAGCTG
GTTTTGTTATGGGGCATCCAGTAGGAACTGGACCTTATATGCTCAGTAAGTGGATACCTG
CCTCACGTATTGTTTTAAAAGCAAATCCTGAATATCGAGGTTTTATCTGGAACTTTAATG
CCAGTAGCCCCGGGGATGAAGCAATTGTAAAGCGCCTTAAAGGTAAACAAATGCCTCAAA
TCGGCACAATTGATATTCAGGTCATGGAAGAAAACCAGTCACGATGGTTAGCATTCCAGC
GTGGTGAGGTAGATATCATTCAGCTTGAAGGGCAATTAGTTTCAAAAGCGATTAAAGACG
GTAAATTAAGACCCGAGCTTGCAAAAGAAGGCGTGCAATTATCTCGTATTGTTGATCCAG
AAATTAGTTATATCTATTGGAATCTCAAAGATCCCGTTGTTGGAGGAATGAGTAAAGAAA
AAATTGCCTTACGCCGTGCTATTGCGATGTCCCGTTCAATAGATCAAGAGATTAAATTGG
TAAGGAATAGTGATGCAGAACGTCTTCATTTCCCAGTTCCACCTGGTGTAGTGGGATATG
ACCCACAGTATAGAAGCAGTACACCATATTCAGTAAAAGCAGCCAATCTGCTGTTGGATC
GATATCACTACAAAAAAGATGCTTCTGGTTGGCGTACACAACCAAACGGCAAGCCGCTCG
TGGTCGAATATAAAGCGCGCAATGACAGTATTGGCCAACAAAGTGCTGAACTTTGGAAGA
AAAACTTCGATAGCCTACATATTCGCATGGTGTATAAGCCAATGCTTTTTTCAGACTTAC
TTCGATCACAGAAACAATGTGAGGGAATGTTTGGTTCTTCTGCATGGATAGCTGATTATC
CGGATGGGGATAATTTTATGCAGAATTTTTATGGTCCAAATACCCATATGACTAACTGGT
CTTGTGGTTCGATACCAGAGTTTGATGAGCTGTACCGCCAGTCTCAACAAGTGAAGCCAG
GCCCAGAAAGAGATGCGTTATATCGAAAAATGACGCGCTTGTTAGAGGTTTATATGCCTG
TGCAAATGTCTTATGCACGCTATCGCAATATGTTGGCCCAACCACGAATTATTGGATATA
AGAAGCATCCGATTTTACATGCTGAATGGATGTACTTCGATATTGATACAAATATGAAAT
CTAATCATTAAATGAAAAAAATTGGAGATACGATGAAAAATAATACACTGAAAATGACTA
CATTATGTATGTTGACCATAGGTATAAGTCAATTTGCATCGGCTGAAGCGACGCGTGCGA
CATTACCATTACTCAAAGCAGAGCAACTCCCAGCATGGTGTGATTCTAATTTAAAAAAAA
TTCAGCAAGAAATTTCTAGTTTTGAAAAAACGCCTGTTAAAAACGATGCTGCCGCTGCTC
CGATATTAGCCAAGTGGGATAAAATTTTTGGTCATCTTGAAGATTTTTCGGGACCCATAG
GTCTATATAGTAATGTAGACCCAGATGCGAAATTACGTAAGGCAGCAGAAGACTGCGAAA
TCAAAATTAATCAATTTCATACGGATATATTCCAAAACTCCAAACTGTATAACGTAATTA
AAAATACAAAAGCGACTGATCCGATTGACCAGAAATACCGTCAAGATATTCTGGATCAAT
TTGAAGACACAGGGGTTCAGCTAGAACCAGCAAAACGCGCAAGAATGAAGGCTATTCTGG
ATGAGTTGACTAAACTCGAACAAGAATATAACCGTAATATTCGTGATAACCCGGAAAAAC
TTGAATTTACTCCTGAAGAGATGAAAGGCTTACCCGAAAGTTATATTTCGGGATTAAAGA
AAAATACGAAAGGTAACTATCTATTAGGTTTTGAGTATCCGGAATATCGTCCATTTATGG
AGCTAGCGGATAATGATGATGCCCGAAAAAGATATCAAATTGCCTTTACACGACGTGGGA
CTGAACAAAATTTAAAACTACTCAAACAGGCAATAGATTTACGTTATGAACTTGCACAGT
TATTTGGAAAAGCGAGTTATGCAGATTGGGCTTTAAAAGACCGAATGGCAAAAACACCAG
AGGCTGTAAACAAGTTCTTGGCAGAAGTACAAAAAACTGTAGCACCACTTGAACGTAAAG
AAGTAGAAGAACTTCGCGCCTTTAAAGCACAAACCTTAAAAACGCCGTTAGACAAAACCG
AGATAACGCGTTGGAGTGAAGCTTACTGGAGCGAAAAACTTCGTAAGAGTAAATATCAAA
TTGATCAGGAAAAGCTTCGTGATTATTTTCCGACTTTAGCCGCACAAAAATGGTTATTTG
CTATTTCATCTGACCTTTACGGTATTGATTTTAAACCTGTCAAAGTTAAAGCATGGCAGG
ATGAAGTTGAATATTACGATGTAGTTGATAAAAAGACAGGTAAACTCCTTGGTGGCTTAT
ATATGGATAAATTCCCTCGTGAAGGGAAATATGGCCATGCAGCAGTTTGGGGAGTATATG
GTGGCAGCACTTTAACCAACCGATTACCGATTTCAGTATTGGTGACCAACTTTAACCGTA
AAGGTTTAAATAGTGATGAGCTTGAAACTTTTGTTCATGAGTTCGGTCATGCTTTACATG
GCATCTTATCAAACACACGCTATGCCAGTCAGTCCGGAACCTCTGTAGAGCGCGATTTTG
TAGAAGCACCTTCTCAAATGTATGAAGAGTGGGCACGCCGTAAAGAGACTTTATCTAAAG
TGGCTGATTATTGTGATCCAGCATGCCCACAAGTTGATGATGAATTAATTGCCCGTTTAA
AAGCAGTACATAACTATGGCCGTGGCTTGCGTTATGCCCGTCAGACGCTTTATGCACAAT
ATGACATGGCACTTCATACGGCAGATGCCTTAAAAGTAAAACCTTTAGAAACTTGGCAAA
AAATGGAAGCTGTTACAGCCTTAGGATATGTGCCAACAACTGAATTCCCCGGGCAATTCG
GGCATTTAATGGGTGGTTATCAGGCAGGTTATTACGGTTATATGTGGTCTGAGGTTTTAG
CGCTAGACATGCTTTCTGCTTATGGTGACAACCTGAACAACCCACAAGTGGGACAACGTT
ATCGTCAGACGATTTTATCGCAGGGTAGCCAAAAACCGGCAGCTGAATTGGTTAAAGATT
TCCTTGGTCGTGATCCTGACAATAAAGCATTCTTTAACGAAATTACCGGACAACGGGTTA
AATAAGGAATTATCACTATGCTGGCATATGTTATTCGGCGTTTATGGCAGATGATTCCGA
CCATGTTGGGAGTAGTGCTGCTTATTTTTATCTTATTTAATTGGGTCGGTGGAGATCCTG
CCTATATTCTGGCAGGTAAGATGTCTAACCCTGAGCAGATTGAAAATATCCGTAAACAGT
TAGGTGTTGATCAACCTTATTATGTCCAACTTTGGATTTTTATTAAGCAAATTCTTACTT
TTGACTATGGCGCAAGTTGGAGCACAGGTGAATCCGTTTCACAAATTATCTTAACCCGAT
TAGGACCGTCGCTCACACTTTTAATTCCACTCACCATTTTACAAACAGTTATTTCAATTA
TTTTAGCATTGGCTGTAGCGGCGGTACGTGGCTCTCTAACTGATCGTATGGTCATGATGT
TATGTACCATCGGTATGTCGATTAGTATTTTGGTTTACATTATTGTTTTTCAATATGTTC
TGGCTTATCAACTGAGCTGGTTCCCAGTACAGGGATGGAGCGATAGTTTTACCGACAATT
TATTTAAGTTTTCCTTACTACCAATTCTAATCATGCTGGTGGTGAGTATTGCACCTACTT
TACGTTTATATCGTAGCTTTGTGCTTGATGAGGTAAATCAGGATTATGTGAGAACCGCAC
GTGCTAAAGGTGTAGGGGAAAGCCGAATTTTAAGTGTGCATGTTCTACGTAATGCCTCAA
TTCCGATTATTACTGATGTGATGTCAAATTTACCGGCATTATTGATAGGTGCATTTTTAA
TTGAACGCTTTTTTGGTATTCCCGGTATTGGTCGTGAAGTGATTATTGCTGTAGAGCGTA
GTGATTTTCCTGTCATCAAAGCCATTACTGTATATATTGCAGCTGCAACCATGATTTTTA
ATTTGATTGCGGACTTGGTCTACAAAGTGGTTGATCCACGTGTACAGTTGAAGTAGGTGG
GTTATGCTGAGTGTTTTATCAAAAAGAAAGTTAGAAACCCAGACAGCTCCTGCTTCAGCG
GGGCTATGGCGACTTGCCATGCGTCGCCTTCGGGCCGATAAAATTGCAATGGCATCGCTC
ATTGTTGTGTTGTTCTATTTGATCGTATTAATACTATCTCTAACGGGTGTGATTGCATCT
GATTGGAATAAAGAAGTTGCTGTCAGTTATGCGCCTCCTACATTTATAGGTGCAGATAAG
ACAACTGAAGCTTTGAAAAGTACAGCCGCTGTAGATGAGGAATTACCGGAAAATCCAGTC
GATCCCTTAAAAGATGTAATTCACCAACTCAAGGCTGAAATCAAACAAGAAAAGAGCTCT
GGAAGTGCAATTGATTATTATGGTGTAGTTGATCCATTAGCTGATGATATGAAAGCAATT
GATCAGCAACTCGGTGGACATTTACTTGATCAGCAAAGTGAACTAAAAAGTACCCTAATT
TTTGGTGCTGACAAATGGGGACAAGATGTCCTTAAAAAAACCATTAAAGGCGCTGAAACT
TCAATTATTGTAGGGCTTGTTTCTGCCTTACTGGCAGTCACATTAGGAACGCTTTTAGGG
GCAATTTCAGGTTATTTTGGTGGTTGGGTCGATGATATTCTCAACTGGTTTTATAATATT
TTTACTTCCATTCCATATTTATTATTAGTTCTTGCGATTGCTGCTGTACTACAACAAAAG
GGCATTTTATCTATTGTTCTGATTTTAGGCTTAACGGGCTGGACAGGTGTCTATCGGTTA
ATTCGTGCTGAATATATGAAACATACGGCACGCGAATATGTACTTGCAGCTAAAGCCATT
GGTGTCGGGCATTTACGCCGTATGTTTATTCATATTTTTCCTAACGTCAGCCATATTGCA
TTGGTCCAAATGTCTATTTTGGTGGTTTCTTTTATTAAATCGGAAGTGATTTTGAGTTTC
TTAGGGTTCGGTGTGCCAGTAGGTGTAGTGTCTTGGGGCAGTATGTTAAATGAAGCACAA
AGTGAACTTCTTTTAGGTAAGTGGTGGCAGCTTGTCGCAGCCTCTGTCGCAATGGCGGTT
TTGGTTACGGCATTTTCAATGTTTACTGATGCGCTACGCGATGCATTAGACCCGAAACTA
AAATAAAAGGAAATCCAAATGTCAGAACAAGAAAAAAAGACCCCATTACTCCACATTGAA
AACTTACGTGTAAGCTTTAAAGGTGAAGATAAACAGTATATCGAAACTGTGAAAGGAATT
TCCTTTGATATTCCGACCAATACGACTGTAGCTTTGGTTGGTGAATCGGGTAGTGGTAAG
TCTGTCACTTCTTTAGCAACTATGGGTTTACTTCCCGTAGGTCAAAGTAAGATTGATGAG
AAAAGTAAGATTATTTTTGAAGGTAAAGACTTGCTTGGCTTATCGCGTACAGAGATGCGA
AAAATCTGTGGCAAAGATATTGCCATGATTTTTCAGGAACCGATGTCATCATTAAATCCG
GTTTTTACGGTTGGCAATCAAATTGCAGAAGTTTTGTGTTTACATATGGGTATGAGCCGA
AAACAGGCACGACAACGTGTTTTAGAGTTGCTTAAAGAGGTCGGTATACCGTCACCAGAA
ACGAAAATTGATGCTTATCCTAACCAGCTTTCGGGTGGTCAGCAGCAACGTGTCATGATT
GCAATGGCAATTGCTTGTGAGCCCAAACTACTGATTGCCGATGAACCGACTACGGCACTT
GATGTCACCATTCAAAAGCAAATTATTGATTTACTTGAATCACTACGTCAGCGCCGTCAA
ATGTCGATGCTTTTTATTACTCACGATTTGGCTTTGGTTGGTGAAATTGCAGATCAAGTG
ATTGTGATGCGACATGGTGAAATTAGAGAGCAAGGTACCGCAGAACAAGTTTTGGAACAG
CCTAAAGATGTATATACCCGAGCCTTACTTTACTGTCGTCCTCAAATGTCACAAAGACCT
TATCGTTTGCCTGTAACCAGTGATTTTATGCGACAAGAAAACAATATATTGGTTGAGCAA
AGCTTTGATGTTTCAGAAATTCCTGAGCGTAAACGTGGTTTAAATGGCGATGAGCACATT
ATTTTAGAAGTAAAAGATCTGAAAAAAAGTTTTTATAGTCGTAAAGGATTGTTTGGCAAA
GAAGAATTTCAGGCAGTAAAAGGCGTTTCTTTTAAATTGGCTAAAGGAAAAACGCTTGGT
TTGGTAGGAGAATCGGGCTCCGGTAAAACGACTGTCGGGTTATTGCTCATGCGCTTACAT
CAAGCATCGGGGGGACAGGCTTTAATTGAAGGTAAAGATATTCTTTCTTTAACTGAAAAA
GAGTTTGCCAAATATCAAAGGAAGATTCAAATCATCTTTCAAAATCCATATGCTTCACTA
AATCCACGCTTTACGATTGGGCAGATCTTATTGGAACCTATGCAAATTCATGGAATTGGT
AAAGATGATGCGGAACGTAAGCAAATTGCGCTTGGTTTACTTGAGAGAGTGAATCTGCCT
GAACAAGCTTATTATCGATACCCACATGAGTTCTCGGGCGGTCAACGCCAACGTATTGCG
ATTGCGCGCTGCTTAACGCTAAAGCCTGAAATTCTAATTTGTGATGAATCTGTTTCGGCG
TTAGATGTTTCAGTTCAGGCACAAGTACTTAATTTATTACAAGACTTACAAGATGAGTTT
GGGCTTAGTTATATTTTTATTTCACATGACTTGTCGGTTGTGAAATATATCTCCGATCAG
GTTATGGTCATGAATCATGGTGAAGTTGTTGAAATCGCTAACTCAGACGAGCTCTATGCA
CATCCGCAACATGACTACACCAAACGACTATTGCAGGCCATTCCACAAGGAATTCAGCAC
GTTTCTTAAGCGTAAAGTTATGTCGTTAAAGGCACTTTCGAGTGCCTTTTTATTTGGTTT
ATAGAATAAATACTTATAAAATAAGAGATGTAAAAGTAGAGTATTTTATTCCTGCTATGT
GTGCCAACTTTAAGCCTTTAACTCTTGCCCAATTGCAGCAACTTCAGTTGCCTGTGGTCG
GCTTTAGCTATGCCGATGAGGTTTATCCGGGTGGGACAATGCCATTACTATTCAAATCAC
CGCAAGGTTTTGAGTGGCGTGAAGTCATGTTCGGTTTGGTTCCTAAATGGGCAGAAGATA
CGAACATAGCAAAACATACTTATAACGCCCGTCATGAAACGATTTTCCAAAAACCGAGTT
TTCAAGAAGCTGCTCTTAAATGTAAGTTCGGTGTAATACCCGTGACGGAGTTTTATGAGA
GTAAATATATAAATGATAAACCTGAGCGGTGGGGCGTACGCCGTAAAGATGGACAGGCTT
TTTTTATCGCAGCAATCTATGAAATTTGCAAAATGAATGAAACGATTGTCCGTTCTGCGA
GTATGTTAACCATGGATGCGATTGATCATCCCATGATGAAAGACTTCCATGAACCGGGTG
ATGTTAAAAGATCAGTCATTGTGATTCCACATGACCGCTTAGATGAATGGTTAAGTTTAG
AAACACCAGATATTTCAAGCTTTATTGAAGGTTTTCCTGTTGAGGAATTTGAATGTTTAC
ATGTTCCTAAAGAGAAGATTATAAAACCTACACCTCAATTAAGTATGTTTGAATAACTGC
ATTGGAGTTAGGTTATTGGCTTAATTTTTAAGTCAATAACCTTTGAGATTTAATCAATAT
TCTTACTTAAAGTTTGTACCTGCTCATCTTGCGCCAGATAAGCCAATTCAATTGGTGAGA
TTACAAAAGTTGAGTTATCTGAGGTTTGTTTAAAAACAAATCCATATTCAAAAGATTGCG
TATTTTTACTTGGTAACCAAAATAAATAAGGACAGCCTGTATAGCTACCATCCCAACCCA
TTTCTTTAGCTAAGGCCAAAGCTGTATCGGATTTAGCAATAATTTCTTTAAGCGATTCTT
TATCTCTTTGGGAGACATCACCATCATCATCTGCAAATGTTTGTAAAAACTCATTTAATG
GAGTTAAGTCTTCCCAGTTATTTTCAATTGTTGAGAAGTGATATCCATATAGCATCATAT
TTAGTCTTCCATTTTGTTATTGTGCAATTGAACATAGCAAGAAATGCGTGAAAAAGAAAT
GGTTGAATTTACTTTAAGTTGTTTATTTTTCATAAGTTATAGCATGTTTTCTATACAAAA
ATTAACTTAGCTTTCTCTTGAGTAATAAACGTCTGATCAAGTTAAAATATAAAGATTCAG
CTGTTGAAGGAATAATAGTGTTCTTAATAAAAAGTTAAGTCTTTTTGTAAGGATACTAGA
CTGTTGGTGAATATTGAATTTGTCATAATTCACTTATAATGAAAAGGAAAGTAAATAGAG
CTTATTTATGTTTATAACAACAACTTGCCCCAATGATGCTTTAATTGAACAGCTACTACC
AATCTTGGAAGAAGCTAGCCAAATCTTATTACAAGAATATCAAAATTATTCGGCTGGATA
TGAATTTACGATTGAAGAAAAACATGATGATTCACCTGTAACGCAAGCAGATTTAAAGGT
AAATCGTTTTTTATTAAAGCATCTTGCAGAAATTACACCTGAGTTACCAGTTTTATCGGA
AGAAAGTGACTATAGTGCTCGCCATGCTTGGTCTTCTTGCTGGATGCTAGATCCACTTGA
TGGTACGAAAGAGTTTATACATGAGCGAGATGAGTTCACGATAAACTTGAGTTTGATTGA
AGGGCGTGAAACGATTTTTTCGGTGATTGTTGTGCCATGTGAACAGGTCGTTTATTTAGG
TTATTTAAAGGATTTACCCTTTAAATATAGCTTTAGCCAACAACAATGGTATCAATATCA
AAAAACACCTTATTCAAAACAAGCTCCTGTACAAATTGGTTTAAGTCATAGTAGTAAAAA
TCCGAAATATCAGAAATTCATTGAACCTATTGAAAAGATTCGTACCGTAATTCGTCGTGA
AGCGGGTAGCGCTTATAAGTTTTGTATGATGTTAGAAGGCGAGATCGATATTTATCCTAG
ATTTCATCCGACATCAGAATGGGATACCAGCTCAGGTCAAGGATTATTAGAAAGTATAGG
TGGAGGTTTACTCACTCTAACAGGTAAGCCCTTTGAATATAACCAACGTGATACCGTATT
AAATGGGGGCTTTATCGCATTTCGTGATCAGGAAAGCAAAAAAATAGCATTTGAAGCTTT
AGCTCAATCAGGTGTTTTGGATTGAGAGTTATTGTAGACATGCTATAGTGGCAAAATATT
GAGAAAAGATGACAAGATAAAAATGGCACTCGATTTATTGCCTAAAAGCATGTTTGAAGC
AATTGATTTATTGCCTGATGCTTCGACCCCTGTAACCCTTTTTACACGTCACTCCTTAAG
AGAGCTGGTAGATGGGCAAGGCTTGGCAGGATACGACCTCCAGCTTACACCGCAAGGACG
TGAGCTCGCTCAGGAATGGGGTAGCTATTTAATTAAAAACACGGATCGTGTAATTCAACA
TTGCATTTCTAGCCCAATTCAACGTTGTGTAGACACTGCTGCACTTATGATTGAAGGAGC
AGATGGAGTGAGCCCTGAGCCGAATACACATACAATTGAAATAGTTGAACAAGGTTTGTT
GGTTGAACCTGGTAGCTTTGTATTGGATATTCAACAGGCGGCGCCTTATTTTCGTAAACA
AGGGGCACTTGGTTTTATTAATAGCTTTGTGAACAATGCCTTACCGGGTATGAAACATCC
AATTACTGGCGTATTAGATGTATTAGAGCTGATTTATCAAACTCATCCTAAAACAAAAAG
TGGTCTAAGTTTAGCTGTAAGTCACGACACAATTATTGCAGCGATTGTTGCAGTAATTTC
AGGCAATAACCAAATACAAAAAGCAGATTGGCCTGCCATGATGGAAGGGCTGTTTGTATG
GTTTGAAGGTGATGAATTTCCAAATTGTAAATTAAAGTGGATTTGGAGAGGCAAAACTTA
CGAGTTAGATGTTTCTGAATTCCATAAAGTACAGTAAATACAAAAACATAGACAATAAAA
AAAGCCCTGTTGGGCTTTTTTTACATGCTTCAATTAGTTAGCTAAAGCTTTAACTTGAGC
ATTTAAACGGCTCTTATGACGAGCAGCTTTATTTTTGTGGATGATGCCTTTATCAGCCAT
GCGGTCGATTACAGGAACAGCTTTTTTGTAAGCTTCTGTAGCAACAGCATAATCACCACC
AGCGATTGCACTTAAAGTACGTTTGATGTAAGTACGAACCATAGAACGCAAGCTTGCGTT
GTGTTTACGCGCTTTAACGTTTTGGCGCGCACGTTTTTTAGCTTGAGCAGAGTTTGCCAC
TCTTGCACTCCTTGAAAATAAGTTGGTCTGGGCGGGCTGTGGTCAATCCAGTAAACTGGT
GTAACCATCACCAGCCCGTAAACAAGTGCCATATTGTGATGAATCAATACCGTGAAGTCA
AGCCTTGAGAGCATTTTAAGCGGTTTTAGGGGCTGCTAAAACCGTAAGAAAAGGTTAAAT
TTGATACAAACTTAAAGAGGGTTGGATAAAAAATGACTATAAGTACGAAAAAAGCAATTG
TAGTAGGTGCTACAGGACTCGTTGGTTTAGCGCTTGTTGAACAACTTGAGCAAACACCAG
AATTTGAGGCCATTACCGTTGTAGTAAGAACAGAATCACAACTACTTAATACATATAAGA
AAGTTACTCAGCTCGTTATAGACGATTTTTTATTGCTCAATGATGAAGATGTGAATGGTC
ATACTCATGCATTTAGTTGCTTAGGTACAACTTTAAAAATAGCGGGCTCAAAACAAGGCT
TTTATGCAGTTGATTATGAGATAAATGCTCACTTTGCAGACTTAATCCAAGATAAACATA
TTCATTTTTTAATTGTTAGTGCACTTGGGGCAAATGCTAATTCGCCAATTTTCTACAATA
AAGTAAAAGGAGAATTAGAAAATTATATTCAAAGTTTAGGAATCGAAAAATTATCTATTT
TTAGACCTTCTCTATTGATTGGTAAGCGTAGCGATGTGCGTTTTATTGAAGATTTAGGAC
AAAGTTTATTTAAACTTATTGAAAATAAATGGACTAAGCCTTTCAAATATAAACCAGTTA
CAGTAGAGCAATTGGCTCATACCATGGTCGTAGCGGCACTAACGCAAATTGAAGCTTTTA
AACGATATGATAATCTCAGCATACAACAAACTCGATAAGGGAGAATAAAAGTGTCGACAG
TACCATTTGTGACATGTGATTTATTAGATGACAATCCGGAAAAAGATTTGCAAGTGGTCA
CGCCATCAATGGACGGTAAGTTCTTTAAAAGCTATGGCGCACGTCAGACTTTTGGCGGAC
AAGTTGTGACTGTAAAGTGTTTTGAAGATAACTCGCGTGTAAAAGAGTTATTGGCTACAG
ATGGTACAGGGAAGGTATTGGTTGTGGATGGTGGTGCTTCAATGCGCTGTGCACTTATGG
GAGATATGATTGCTGAATCGGCAGTTAAAAATAACTGGAATGGTGTGGTTATTTATGGCT
GTGTACGTGATGTTGATGCACTTGCAACCTTAGATTTAGGTGTACATGCATTGGCTGCAA
TTCCGCAAAAAAGTAACCGTAAGGGCATTGGTGAAGTAGATATTCCTTTGTATTTTGGTG
GAGTCACAATTCAATCTGGTGATTTTATCTATGCAGATAATAATGGAATTGTGATTGCTA
AAGAAAAACTAGTCTAGCTCCACAATTAAATAAAGGAATGCATAATGGTGAATCATCAAA
TTAAAGTACTGCAAGCATTAGTGTCTGCAATTGCCGAAGGTGGTAGAGGTGTTACAGGTA
CAGCATTTCCTAAACAGCCTGTTAGAGCTCTTAAACTTTATGAATTTGAGGGTTCACCAT
TTTGTCGCCGCGTTCGTGAAGTGATTACACTTTTAAATTTGGATGTCGAAATTTATCCAT
GCCCGAAAGGTGGATTAAAATATCGCTCCATAGTTAAAGAAATTGGCGGTAAATTACAGT
TTCCTTTTTTTATTGATGATAATACAGGTGACAAATTATACGAATCACAAGATATTATTC
ATCATTTATTTAAATACTATGGTAAGACAGGCCAAACTCCTGATAAGTTTTCAAATTATC
CAAAAATGCCATATCTGGCGTTTGCCGGAACATTATTAAATGGTGCTCGTGGGGTCTGGA
TTAATAAAAAAATAGTAAATAGAGCTGCGCCTGAGCATAAACTTGAACTATGGAGCTTTG
AAGCAAGTCCGTATTCAAGAGTAGTAAGAAGTGTATTAAGTGAGCTTGAGCTACCTTACA
TTTTACATAGTGTTGCCAAAGAAAGATGGCAAGATATGGGGCCTGCGATTCTTCGGTTAA
AACCGGGCAAATATGAACCTTTAAAAGAGGGAAAGCGAGAAAAATTGTTGCCGGTCATGC
AAGGTAAAATGCAAGTGCCTTATTTAGAGGACCCAAATACAGGTGTTAAAATGTTTGAAT
CTGCGGAAATTGTAAAGTACCTAAAAAAACAATATGGCAGTTAAAATATAAATGAGAAAA
ACACGCTAGAGCGCTAGAGATTGAGATAACTCAGTCTCTTTTAAGAAGCGACAACAATAA
GAAATCATACGATAAAAACATGAATATGCTAAATTACTACCTTAAATTACCAAAATAAGG
CCTGTTTTATGGAATGTATGAGAATTCAGCCTGTAACGAGTCATCCTGGAGAAAATGCTT
TATTTATTGTATTAGGATTAGCTCAAGGTGATTCTGTTGTAGAAAAAGTAAAAGATTTTG
CTGGTAAATTCTCTGCGTTAACCAGAAGTTTGTCTAACCGTTATCCTGAAACTAAATTTA
ATGCCATATTAGGTTTTAGCTCAAACGCGTGGGATATTTTATTTCCACAGCAAGCAAAGC
CTCAAGAATTAGAAACATTTCAAGAAATCAAAGGCCCAAAATACACAGCCGTTTCTACAC
CCGGGGATTTATTCTTTCATATTCGTGCTGATCGACAAGCTTTATGTTATGAGTTAGGAA
GTATCATCAATGAACAGTTAGGTAAAATAACTTACCCAATTGATGAAGTACATGGTTTTC
GTTATTTCGATGGGCGTGCGATTATTGGCTTTGTAGATGGAACAGAAAATCCTGAACCTG
TAATTGCTGCACAATGGGCATTAGTGGGTAACGAAGATCCTGACTTTATTGGGGGAAGTT
ATGCATTTATCCAAAAATATACCCATGATATGGAAAAATGGCGTGCCTTAAGCGATGAGG
AACAAGAAAGAGTTATCGGGCGTAAAAAGTTCAACGATATTGAGCTTGATGATGACGAGA
AGCCTTTAACAGCACATAATGTAGTAAGTAAAGCGCATGATGCAGAAGGCAATGAACTAA
AAATTATGCGTGCAAATATGCCTTTTTCGAATCCATCCAAAAATGAATATGGTACTTTTT
TTATTGGTTACTCACGTAAATTTAGTACGACACGTCAAATGCTTGAAAATATGTTCTTAG
GAAATGAGCAAGGTAATCTTGATCGATTACTTGACTTTAGTACTGCCCAAACAGGAACTC
TATTTTTCGTACCAACAGTAGATTTTCTAGATGGCTTGGGTGACGAGTAGGCATTAAAAA
TAAACTTAGATGGTAGAGGTGAATTGCCTCTACTATATAAATTGAAATTAATATGATGTG
ATGAGATGTTTAAAAAATTAACCCAACTTTTTCAAGGTTCGAAAGAGACACCAGAACAAA
TTTATTTACAAGAGAATCAGCTCAGTTTTGATTCAGAGCGTGGTCCGGTTATTAAAGATG
TCGTGATTAATGAAAAGTGGTCAGAGCACCTTGAGTATTTTTCAAATCGTAAATTACAGA
ATTTTGATAACTTACTTAAGCTATTTCAAATTACACCACAAATTAATGAAAAGATTGATT
TAGAGATTGCAACGCAACGATATGTGGAAAGGTTAGGTAATACACAAGAAAAGTTACTTG
AGCTTAAAGCAATCATACAGGTATTAAACCAATATTATGTGATGTTTTTACGAGACAAAT
AACTTCAAATGATTGTTTAAGAACTATAAAAAAGTATCACAAAGTAGTAGCTTGATTGCA
GAAAAATAACTCAATTCACTAAAAACATCATGCTACTATTAACCTCATATCTTTTTAGCT
CATAAAAGCCATATACATGTTTCAACAAGAAATCTCTCAATTGAATTTGCAACAGCTCAA
GGCCGGTGAAAAGCGTTGGGTGGGGTCATTATTAGGTTCATCAGCAGCTTTATTGCTTAA
AGAAATTGCCACTCAGCATTCTTCTTTATTGGTATTAGTTGCTAGAAACAACCAACATGT
TGCTCAATTAGAAAGTGAACTTGAGTTTTATGGAGTTAAGCCGACAATTTTTCCGGATTG
GGAAATTTTGCCTTATGACCGTTTATCTCCCCATCAAGATATTGTGTCAGAACGTCTTGC
TATTTTATCTAATATACCTAAACAAGGCGTATTACTGATTTCAGCAAGTACCTTGGCTCA
ACGGGTTGCGCCTTACTCATGGGTATTAGGAGAACACTTTGATATAAAAGTGGGTCAAAA
ATTTGATTTAGAACAACAAAAATTAAGGTTAGTTCAGGCGGGCTACCACTTAGTAGATAC
AGTTTATGACCATGGTGAGTTTGCTGTACGCGGTAGTATTATGGATATTTTTGCATCTGG
GCAAGAATCTCCGATCCGCATAGATTTATTTGACGATGAAATTGATTCTTTAAAATTCTT
TGACCCTGAAACTCAAAGAACAACAACCACGCTAAAAAGTTTTACGGTTTTACCCGCGAA
AGAATTCCCTTTAAAAGAAGGACGTTCAGTTTTTAGAGACCGTTATTCTGAGTTTTTTCC
TACTGCCAATCCTAAGAAAAATCCAATTTATCAGGACGTTTTAGATGGTATAGCATCGCC
TGGTATTGAATTTTATTTACCGCTATTTTTTGATAAAGAACAAATGCAGACACAAAGTAT
GTTTACAACATACTTACCAAAGAATTGCATTGTAATTACAACTAATGATATTGACACTGA
TTTAACGAACTTCTGGAAAGAAGTTATGCGTCGTTATGAAGACCGGCGCCATAATATGGA
TCAACCTATTCTTGCTCCAGAAGAACTATTTATTTCTCCAAATCATTTGTTAAGTGCTTT
AAACCAGTTTCCACGAATGCTTGTAAGCGCAGAAACTATTGAAGAAAAAGCTGGTGCACT
TAATCTTAAAACTGAACAACCACCCAAGTTGCCAGTCGATCCGAAAAAAGAAAAACCATT
TAGTGCCGTAAAAAAATATATTGATGAAGCAAATCATCCTGTTCTATTGGTTGCGGAAAG
TGCAGGACGTCGTGAAAGCTTAAAAGATGCGTTGCGTTCAAGTTTAGGTGAGATTCCGAA
TGTAGAGAATTTTGAGCAATTCCAAATTAGTCAGTTCGCAATTGCTATTACTAATGCACC
TTTAGATCGTGGTTTACTTTTAACTGATCAATTAACGGTTATTTCAGAAAATCAGCTTTA
CGAGCACCGAGTTGTACAGCGTCGTCGCAAGCGTCAACAGGAAGTTTCCGAAGAGTTTCT
GATTCGAAGCTTAACTGAGCTCAGCATTGGTGCTCCTGTTGTACATATCGATCATGGTGT
GGGGCGTTATGCTGGCTTAATTACACTCGCGATTGAAGGACAAGACTATGAGTTCTTACA
ACTAGATTATGCCGAAGATGCAAAAGTCTATGTTCCAGTAACGAACTTGCATCTAATTAG
CCGTTATAGTGGTGGCGACCCGGATTTAGCACCGTTACATAAAATCGGAACTGATGCTTG
GAGTAAAGCTAAGCGTAAAGCATTAGAGCAAATTCATGACGTTGCAGCCGAGCTTTTACA
TATTCAGGCACGTCGTCAGTCAAAACCTGGCTTCGCTTTTGAACTGGATCAGTCGCTCTA
TATGCAATTTGCAAGCGGTTTTGCGTATGAAGAAACCCTTGATCAGGCTAATGCAATTGA
AGCCACACTCTATGATATGCAGCAAGCAAAACCAATGGATAGGTTGGTGTGTGGTGACGT
AGGTTTTGGTAAAACCGAAGTGGCCATGCGTGCAGCATTTGTAGCGGTACAAAATGGCAA
ACAGGTCGCTGTTTTAGTTCCTACGACTTTACTAGCTCAACAACATTATGAGTCTTTTAA
AGACCGTTTTGCTGATTGGCCAGTACGTATTGAAGTGCTCTCACGTTTTGGTTCAAACAA
AACACATTTGAAAAATATTGAAGACTTGGCAAATGGTAAAGTCGATATTGTGGTAGGTAC
ACATAAGCTTCTACAAGAGAATGTTCAGTTTAAAGATTTAGGCTTAATGGTTGTAGACGA
GGAGCATCGCTTTGGTGTGCGTGATAAGGAGCGTATCAAAGCTTTACGTGCCGATGTTGA
TATGTTGACACTTACAGCAACGCCAATTCCTCGTACGCTTAATATGGCTTTTTCGGGGAT
GCGTGATTTGTCGATTATTGCGACTCCGCCAGCCCGTCGATTAGCAGTAAAAACCTTTGT
GCAAGAGAATACAGATGCTTCAATCAAGGAAGCGATTTTGCGTGAGTTACTTCGTGGTGG
ACAAGTTTATTTCTTACATAATGAAGTAGAGACCATTGAGCGAGCTGCCGAAAATATTCG
TGTGCTTGTACCCGAAGCACGTGTAGCGGTAGCACATGGACAAATGCGTGAACGCGAACT
TGAGCAAGTTATGCAGCAGTTCTATCACAAAGAATATAATGTGCTGGTGTGCTCAACCAT
TATTGAGACAGGTATCGATGTTCCAAATGCCAATACAATTTTGATTGAACGTGCGGATAA
ACTTGGTTTAGCGCAATTACACCAGTTACGTGGCCGTGTAGGTCGTTCGCATCACCAAGC
ATACGCGTATTTATTAGTACCTTCGATTAAACACTTAAAAGGTGATGCCGAAAAACGCCT
TGATGCGATTCAACGTGCTTCGACATTAGGTGCAGGCTTTATGCTCGCTACGGAAGATTT
GGAAATTCGTGGAGCAGGCGAATTGTTAGGCGAGCAACAAAGTGGCTCAATGCAGGCGAT
AGGATATAGCTTGTATATGGAAATGCTTGAGAAAGCGACTAAAGCAATTCAACAGGGTAA
AACCCCGAATTTTGATGCTCCATTGTCGTTAACTGCCGAAATTAACTTACATATTCCTGC
ACTTATTCCAGATGATTATCTGGGTGATGTTCATCAACGTCTATTATTCTATAAACGTAT
TAGTAATACCGATACACAGGAAAAACTAGATAACATCCGTATGGAGCTTATTGACCGTTT
CGGTATTCCACCGCAGTCGGTTAAGCACTTATTTAGCGTGCATCAAATCCGTTTGAAAGC
AGAACATTTAGGTATTACGAAAATTGATATTAATACTCAAGGTGGAAATATTGAGTTTTC
ACCAGATACGCCAGTTCAGGCCATTAGTATTATTCAGTTAATGCAAAAAAATCCGACTTA
TTACCGTATGGAAGGCGGACAACGTTTGAAGGTGATGGTGCAGCTTGAAGAGTATGAAAA
ACGAATTCAATTTATCAATGATTTATTGCAAAAATTGATGAGTGAACTACATGCCTGAGA
CCTGTTTTTCTAACCAGCGCTAGCTAATTAGGACATTTGTTTTGATGTAATCGGATTTTA
TGTACTATTTATACCTTGAGATATGAATAAGTGCATAAAATCATTGTTATTTGTAAGCAA
ACGGGCTACTAATAATATTCACATCAAAACTGATGTGATAGTATTAGCCATTATTGTTTA
TTGTCATTTATAAAAGATATGTTTAGTTTGCATCCACAACTTGCTCAAGATACTTTTTTT
GTAGGCGATTTCCCGCTTTCAACATGTCGTTTAATGAATGATATGCAATTTCCTTGGTTG
ATTTTAGTACCACGCGTACCAGGAATCACGGAACTATACGAATTGAGTCAAGCTGACCAA
GAACAGTTTTTACGTGAATCAAGCTGGTTATCTAGCCAGTTATCTCGCGTTTTCCGTGCT
GATAAAATGAATGTAGCAGCTTTAGGCAATATGGTGCCTCAATTGCATTTCCACCATGTT
GTTCGCTATCAAAATGATGTAGCTTGGCCGAAACCTGTATGGGGTACACCAGCCGTGCCA
TATACAAGTGATGTTTTAGCTCATATGCGTCAGACTCTTATGCTTGCTCTACGTGGCCAA
GGTGATATGCCTTTTGATTGGCGCATGGATTAAATCAATGTAATGCCACATATCAATGTG
GCAACATTGAAATGTGGAGGATAGGGTGCAATTAGAGAGGTTTATAGATCGGGAACCTAA
GCAGTTTGCATATTTTCATCGTTTGATGGGATATTCAATTCTGTCATTAATTTTAGTGAT
CTATGCCTTTACCTCACCGAATACTAATTATCAAATCTATATTCCTCCTTTTTTTCTTTT
TTTACTTTTTGTCAGTTCTAAACTAGAACACTGGTTGCAGTACCAGTTTGATAAGAAAAC
TCAAAAAAGTGTTTTTTTCGCAATAGATGCGATTGTAGTGGCTGTTACTCTGGCAGGAGT
GCACCTTAATCTCGTTCCAACATTTATTGCGCTTTTTGCATTGTTTTACTCAGCAATTAA
TAGTCGTATTTCCTTTGCCGTTATTTGTTTAACGAGTTTGCTTGGTGCGATTATTTTTTA
TTTGAGTACATTTTTCCTATTTGGTTTTCATCCATATTTCGAAGCCACAAGCCAAGAATT
AACAGTAATTACCTTACTTGGTTTGGTAATGTTTATCACTATCGGAAATTATTACCAACA
CCGCTGGGTTAAAAAAATTAGTCAGCAACGTCAGCATTATTATGACCAGATGACACGTTA
TATTGCTTTTGCTAATCAGTTAAGCCGCTATGCTCCATTACAATTATGGCAGTCGATTAT
GCGTGGGGAAGCTGAAGCAAAAATCGAATATAAACGTAAAAAAATGACCGTATTCTTTTC
TGATATTCAGGGGTTCACCGAACTATCAGAAACTTTAATTCCTGATGACTTAGCTTTCTT
GCTTAACGATTATTTAAGTCATATGACTGAAATTGCAAAGCAATATGAAGCGACGGTCGA
CAAATTTATGGGAGATGCGATTCTCATATTTTTTGGAGATCCGAATTCACAAGGGGTTGA
GCAAGATGCCAAATCCTGTGTAGAAATGGCAATTGCTATGCGTCAGCAAATGAAGTTGTT
GCGCGAACGATGGAAGAAAATGGGATATTCAGCCTTACATATCCGTATGGGTATTAGTAC
AGGTTATTGCCACGTAGGGAATTATGGTGCAACCCATCGTATGGCTTATACGATTGTAGG
TCGCGATGTAAATTTAGCGGCACGTTTACAGTATGCTGCTGAAATTGATGAAATACTCAT
TTCTGATGATACTTATCAATTGATCAAAAGTGATTTTCTATGTGCGCCTAAGACCCCAAT
TTATTTAAAGGGTATTCAAGGGGCAGTAAAAACATGGCAAGTCATGGAAAAATACACAGG
AAATAAATCAGACCATCAACAATGGTTTGATTATGAATATAAAGGTTTCCATTTAGTTTT
AAATTTAGAAGAAGTACAAAACTACGAATACCCTGAGTTGGTTGAGGTGCTTGAAAAAAT
GATTCAGCGCATTAAAGTTCAACAAACTTTGGTTAATACTCAAGGTGTTGCTCAGCTTAG
ACTTGAGGATGAAGTTAAGCCTATAAATATCGATGAAGAACAAGATCAGGTATAAATTTA
TATAAATAAAAAAAAGCTGCCTAAGCAGCTTTTTTTTTAATTTATTAGTGATTTTCCGAA
GCATGGTTAATTGTGTATTTCGGAATCTCAATTTCAAGATCTTCATCTACAACTTTAACC
TGACATGAAAGACGTGAGTCAGGTTCCAACCCCCAAGCACGGTCTAGAAGATCAGCTTCA
ACATCATTCATTTCTTCTAAGCTATCAAAGCCTTTACGAACGATCACATGACAAGTTGTA
CATGCACAAGACATATCACAAGCATGTTCAATTTTGATTCCTTTGTTGAGCAAACTTTGG
CAAAGATTTGCATTTTGTTCAACCTCAAATTCTGCTCCTTCTGGGCAAAATTGAGCGTGA
GGAAGTACTTTAATACGTGGCATATTGATCACCTATACCTTTTAATTTGATTTTGACCAA
TCATCGAGCTTCGTGCCTTTTAAGGCATGGTCAATATGTCGATTCATCCGTAGTGCTGCA
AAAGCATCACTATGTACTTTAAGTTGTTGAACTGCGTGCTCAATTGCTTGAATATCACTG
CCTTCAAGCTGAGCTTTTAATGATTCCTTAGCAGAGTTGAGTGCGTCAAGCTGCTTTTCA
TCAAGTAAATCCGCATCTACTTTTAATGCTTGCTCAAGAGACTCAAGCTCACGTTCTGCT
TCAACTTTAGTTTCTTTTAAATGACGAAGATTTTTGTCCTCTTCGGCATGTTGGAAACCT
TCAATTAATAAGCGTTCCGTATCTGCCTCAGATAAACCATAAGATGGTTTGATATCAATA
TGAGCTTGCACGCCAGAAGTTGCTTCACGAGCAGAAACGGTGAGTAAGCCATCTGCATCA
ACTTGGAAAGTGACTTCAATACGAGCTTGGCCTGCAGTCATTGGTGGAATGCCATGAAGT
ACAAATCTACCTAATGAACGGCAATGTTCAACTAAATCACGTTCGCCTTGAACTACATGA
ATTAACATAGCAGTTTGACCATCTTGATAAGTGGTGAACTCTTGACGACGTGCAACAGGA
ATCGCTGTATTACGAGATATCAGGCGCTCAACGAGTCCTCCCATAGTCTCTAGACCAAGA
GAAAGAGGAGTTACATCTAAAAGAAGAGAGCCATCTTGGCTATTACCGATTAACTGGTTG
GCTGTAATAGAAGCGCCAATTGCCACCACTTCATCTGGGTTGATCGTGCAAAGAGGTTCT
TGGGCAAAAACTTCCCGTACTGCTTTTTGAACAGCATAAGAGCGAGTAGAACCACCTACC
AAAACAACATTTTGAATATCGGTTAACTCGAGTTTTGCATCACGCAGTACACGCTTACAA
ACACTAATCGTTTTGTCTAATGCTACTTGAATAATGCTTTCAAATGTAGGGCGATCTAGT
GTGAGAGTTGCTTCGAGTAACTTTAATTCAACTGAATCTTGAGTTGATAATTGTTCTTTA
GCTTGACGTGCTGCCACAATAAATACGGCATAATCTTCATCACTTAATACATCAATATTA
AGTTGTTTTTTAGCCCATTTTACGATTAGACGGTCTAAGTCATCACCACCTAAAGCAGTG
TGACCACCAGTCGCTAAAACTTCGAATACGCCTTGTGAAAAACGTAAGATAGATACGTCA
AAAGTACCGCCACCCAAGTCATAAATTACATAATTACGGTCGGTCGCTAAATTACTTTCT
TGATCTAATCCATAAGCTACAGCGGCAGCTGTAGGCTCATTTAATAAACGTAATACATTT
AAACCTGCAAGTTGAGCTGCATCGCGAGTTGCTTGACGCTGAGCTTCATCGAAATATGCA
GGAACGGTAATTACTGCTCCATTAACAGGATTTTGTAAGCTGTCTTCAGCGCGATCTTTT
AATTGTTTTAAAATTTCAGCTGAGATTTCTACTGGTGTTTTGCGTCCAGCACGGGTTTCA
AAAGCAGGCATTTCATTTTCTGAGCCTACTAACTCATAAGGGTGTTGAAATTTAATATCT
GCCTTTGAACGGCCCATAAATCGTTTAACAGAAACAATTGTATTTTTTGGATCTGCAATG
ATAAACGGTTTAGCTTCTTCACCATAATGAGTTGTATTGTCCCCATAATGAACGATAGAA
GGAAGTAATCTTCTATTTTGAACATCATTGAGTACTTTAGGTTTGCCTGATAACACTGTC
GCAACTAATGAGTGTGTTGTTCCTAGGTCAATACCAATCGCAATGCGATGTTGGTGTGGG
GCACTGGATTGACCCGGTTCAGCAATTTGCAAAAGTGCCATGAGTTAAATCCCTTGAAAA
TAAAGTAGAGAAAGCAAAATTAAAAATCGTCGTCTAAATCAAAACTGTCTTCATCATCTA
ACAGTTGATCTTCTGCTTTATCAATATCGTTTAAAACACGTTGAAAGAAACGTAACTTAC
GTACGGTATCGCGTGCTTCTGCCCAATCTTCTTCACTGTAATCAATTTTGAATTCACGGA
CCAAACCATCAATCCATTGTTGTACTTCTAATCTTAAAGTACGTAAATGTTCAGATGATG
TCGCTTCATCAAGTTGTTCACGAAGTTCTAAAGCGGATTGTAGAAATTCGAAATCACTAA
TAGATTGATCAAGATGATGATCTTGCTTTTTAAGAGCTAAAAGATAAGCAGCGCGGCTAT
CAACTTGAGAAAGCGTTTTAAAAGCTTGATTGATTTCACTTGATTTGATCAATGCTTGAT
CTTTATCTGCGGCTTTATCTGGATGATATTGTTGTTGCAAACTTAAGAAATTTGATTTCA
AGCTTGCTAAATCGATATCGAGTGCCACAGGTAAATTGAACAACTCAAAATGATTCATTA
GAAATGAGGTCCACATTAATTAAATACATTAAAACAGTGCTGTTAAAAGGCACTGTTTTA
ATGAGAAAAGGAAAGGAGAGGATTAAACAGTGAATGACTCACCACAACCACATTCACCCT
TTTTATTAGGATTGTTAAACTCGAACCCTTCATTAAGGCCATTTTTAACATAGTCCATTT
CTAAGCCGTCTAAGTAAACTAAGCTTTTAGGATCTACAAAAACCTTAACGCCGAATTGTT
CGAAAATTTGATCATGTTCATCGATATCATCTACAAATTCGAGAACATAAGCCAATCCAG
AACAACCAGAAGTTTTCACACCAACGCGAATGCCTTCACCCTTACCTCGGTTTTTAAGGT
AATTGCTAATATGAGTCGCAGCATTTTCAGTTAAATGAATCATGAAAACTCCAACGTTTA
TAATGGTAACAAATTAAGCTTTTGATTTTTTACTATGATAATCTTCAATCGCAGCTTTAA
TTGCATCTTCAGCTAATACAGAACAGTGAACTTTTACTGGCGGAAGAGCTAGCTCAGTTG
CAATATCAATGTTTTTGATTGCTTGAGCTTCATCAAGAGTCTTGCCTTTTAACCATTCTG
TTACAAGTGAACTTGATGCAATTGCAGAACCGCAACCATAAGTCTTGAAACGTGCTTCTT
CGATTACACCGTTGTCATTTACTTGAATCTGTAAACGCATTACGTCGCCACATGCAGGTG
CACCCACCATGCCTGTACCAACATTCTCAGAGTTTTTGTCTAAAACACCAACATTACGTG
GGTTTTCGTAATGATCAATTACCTTTTCGCTATAAGCCATTTCGCTTCTCCAAACCTCGG
GGTCAGCCTAATATTAATATGAGGGTTAAAACACTAATTTCAATAATTAGTGTTCTGCCC
ATTCAACTGTAGAAAGATCGATACCTTCTTTGTACATATCCCAAAGCGGAGAAAGTTCAC
GTAATTTCTCAACAGCGGCTTTGGTAATTGTAAGCACGTGGTCAATATCTTCTTCAGTCG
TGTATTTACCAAAACTAAAGCGAATTGAGCTGTGTGCTAGCTCATCAGATAAACCTAATG
CGCGAAGAACATATGAAGGCTCTAAAGTAGCAGAAGTACAAGCAGAACCACTTGATACAG
CAGCGTCTTTAAGCGACATCATTAAAGATTCACCTTCAACAAAGTTGAAGCTGACGTTTA
AATAGTTAGCAACGTTTTGAGTTGGGTGGCCATTTAAGAATACTTGTTCAAGGTCTTGTA
AACCGTTCCAAAGTTTGTCACGAAGTTTACGAATACGTTCTTGTTCTGCATGCATTGTTT
TGCCTGCAAGTTCAAAAGCTTCACCCATACCAACAATTTGGTGAGTCGCTAAAGTACCAG
AACGCATACCACGTTCATGTCCACCGCCATGAATTTGTGCTTTTAGACGAACACGTGGGC
TACGACGTACATATAATGCGCCGATACCTTTTGGACCATAAATTTTATGAGCAGAGAAAC
TCATTAGGTCAATTTTCATAGTAGATAAGTCGATATCGACTTTACCAGCTGCTTGTGCTG
CATCTACATGGAAAAACGTTTTATTTGCACGTGTTAATTCACCGATCGCTGCTACATCTG
TAACTGTACCAATTTCATTGTTTACCATCATAAGAGAAACAAGAATAGTATCTGGGCGAA
GGGCAGCTTTAACCATTTCAGGAGTAATTAAACCTGTTTGTGGTTCTGGCTCTAAATAAG
TAATTTCAAAACCTTGTTCTTCCAATTCACGGCAAGGATCGAGAACAGCTTTATGTTCAA
TTTTACTTGTAATGATATGTTTGCCTTTAGATGCATAGAATTGAGCAACACCTTTAAGAG
CAAGGTTGTCTGATTCAGTTGCACCAGAAGTCCAAACGATTTCACGTGGGTCAGCTTTAA
TTAAGTTTGCGACTTGCTCACGTGCATATTCAACTTTTTCTTCTGCCTGCCAGCCATAAG
CGTGGGAACGAGATGCAGCATTACCAAAGGTACCGTCGAAAGTTAAACACTCCATCATAC
GTTCTGCAACTTGCGGATCTACTGGAGTGGTTGCTGCGTAATCAAGATAAATTGGACGTT
TCATATCAAATACCTGTACCCGATAAAAGAGCTGAATCTGTGCCAGTTACATTTTGGCGT
AATGCAACAGTTTGAACGTTGTCTCGGCTAATGAGGTTGGCAAGAGTGATTTTAGCTAAA
TAGTCGGCAATATGATGAGAGAGTTCTTGCCATAAATCGTGAGTAAGACACATTGCACCA
TTTTGGCAGTTGCCTTTATGGTCACAACGCGTTGCATCAACGGTTTCATTTACGGCTTCA
ATGATTTCTAACACAGTAATTTCATCAGCGTTTCGAGCCAAATGGTAACCACCATTTGCA
CCGCGAACACTAGAAACTAACCCATGACGCTTAAGTTTTGCGAACAACTGCTCTAAATAA
GCAACTGAAATAGATTGACGTGCGGCAATTTCGGCGAGCGTGATCGTTTGTTCAGTTGGC
TGCAAAGCTAAATCAAGTAGAGCAGTCACTGCGTAGCGACCGCGAGTTGTAAGGCGCATG
ATTCGATACACATGTTAAGACTAGATAATAGGATTTTATGAATCCCGACTAAAATAGTCA
AGTTTTTTTATTTTTAATTCAAGTGCAGGATCAAATTAGAAAAAATAAGTTAATCTACCC
ACAAATTATATATGAAATAAACAATAAATATTAGGCTAATTATACCAAAGCACAAGTTAA
TGTTCCGTTGGCGCTGTTGTAAACGTGCAATTCGGTTTTGATACTGTTTAATTTCGACAT
GCAACGAATTTATTTCTGAGCGTTGTTGGTCGATTTTTTCAAGTAATGGTGCAATTTTTT
TGCGAGAGGCTAGGGCTTCGGCTTCATCATCTGGTGCGTTGAACCACTGTTTCCAGTCTG
CTAGAAGCTTAGGTAAAGTGAGATGCGAAATTAAATCGATAAGTTCTTTTTTAGTCTCTG
CATCCCCATCAATTCGCATGTTATTCAGGCTACGTTGATTTGAAAAAACAAAAATTTTGA
TAAGGTCAACGAGAGTACTATTAATTTCTAAATCAATCCGACGGTCATATGAGTGAATAT
CAAATAGCAATCCTTTTTCCGTAAACTGCACATAGAAATCGAAAAATGGCAAATAGCTAT
TAATACGGATTGTTATTTTATTGGCGATAAACTTTTTCGCTTGCAAGCGAAGAACACCAT
CGTGGGTGAGAATAAATGAGAAAAAAGTTTCTAAAATAATTAGAACAATATTCAGCAACA
GACGTGGATGTTTTTGTCTTTGTTGCGTTTCACTCATAAAAGTTTATCCTTAAATATTAG
AGATTAATTGAGAGAATGAGACATCCTATCTCAAACTTAACACAATGTCCTGTTAAATAT
ATTTACATGACATGATTGTTTTGTAGAACAGTTTCATAAATGTATCAAGTCTTGACTTTG
CTATTATAAGAATATTTTGTGGTTAAATAACACTTCGTCTCTCTCATCCGATCAGGAGCT
TAGATCAATGGATAATGCAAACATAGAAACACAAGCAGAAGAGCAAGGAGAAAAAAATAA
ATCAAAATCAAAAAGTTCTAGAAAGTCTGCATTAGATTTTAGAAAGTATACTAAACAAAT
CTGGTTGGCAGGTTTGGGTGCTTTTTCTCGTGCCGAAGAAGAAGGGAATAAACTATTTGA
CTCATTAGTCAAAGTAGGGGAAGAGTTAGAATCCAAAACAGGTGATTTAGCAGATACAAC
TGTTGGTAAAGTAACCGAAAAAGCAAAAGAGTCGGTTTCTGATACAAAAGACAAGGTCGA
GAAAATTTTAGATACGAGTGTAAACCACTCTTTAAATAGAATTGGCTTGGTCACTCCGAA
GGATTTACAGCACATTGAACAACTCCTAGTTCAACTGCATATAAAGGTAGATGCTTTAAT
TGAAGAAAATCAGAAATTGAAGGCAAAATTGAATGAAAAGTAAAAAAATGTAGGGATTTA
GCAAATATATAACAGTTTTTTAGCATTTATTTTTGCTAAAAGCTCTGCTCTAGTATTGCG
TTTTCCCCCAAAGCATTGCTATAAAGGCGTCATGGCCTTTTAAACTATAGCCTTGGACCT
TAAACAAACGATATTAAGAGGATGTTTTATTCATGAATAAATCAGAATTAATCGATGCAA
TTGCTGAAAAAGGGGGAGTATCTAAGACTGATGCAGGCAAGGCACTCGATGCGACAATTG
CGTCAATTACTGAAGCACTTAAAAAAGGTGACACAGTAACCTTAGTTGGTTTTGGTACTT
TCAGTGTTAAAGAACGTGCTGCACGTACTGGTCGTAACCCTAAAACTGGTGAAGAGCTTC
AAATTAAAGCAACAAAAGTACCTAGCTTTAAAGCTGGTAAAGGTCTTAAAGATTCAGTTG
CTTAATCTTTTAAGATGATTAAACGCGCCAATATAGGCGCGTTTTTTATTAAAAATCTGA
ATTGACCAATATTGCTCATTCATTCATTGTGGTTTTTCAGTTAAAATTCTCCTCGAAATA
AAATATTGGAATACTTATGGAATCGTTTCGTACAGTCATTAAGGGTTGGCTCGGCAAAGT
CCTTTTAGTTTTGTTTTTGACCCCTTTAGCGCTTGTAGGTATTGAAGGATATTTTAATAG
GGGAAACAAGGCAGATGTCGCAAAAACTGTAAATGGACAGGACATATCAAAAAAAGACCT
TGAAACTTTAACGCAAAGGTATAAAGAACAATATTTAGCTGCTGTAAAGGGTGATGAAAG
TTTACTTAATTTACCGGTAATTCAAGCCAAAGCTCTTGATATATTGGTATCCCGTAATTT
GCTCATTCAACAAGCTGAAAAATTAGGTATTTCTTTAAGCGATGCTCAAATCGAGCAAAT
GTTAGCTCAGCAGCCAAGTTTGCAAGAAAATGGCCAGTTTTCACAAAAATTATATGAAAA
TTATTTGCGTTCGATTGGTATGACAAGCGAAGGCTTAATCGCTAGCTTACGTCAAGATCA
CGCTTTAAAAATGTTGACTTCAACTTTTGCAGATTATTCTTTAGTGAGTAAAGTTGATTT
AATGCAAATTGCGAATTTGCAAACTGAACAGCGTACATTGCATTTGGCTAGTATTAAGTT
AGACCCTTATAAAGCTGGTTTAACTGCATCGAACCAAGAGGCTACTGATTACTACAACAA
ACATCAGAATGAGTTTAAACAGCCTGCTTCTGTTGATGTAGATTATGTTGTTTTATCTCC
GTCTTTAATGGCTAAGCCAGCTCCAGCCACAGATGCCGAGCTTAAACAAGCTTATGCAAA
GTTCGTAGAAACTCAGCAAAAAGATGCTAAACGCATAGTGAAACATATCCTTATTACGAC
AGACGCTCGTGATGATGCGGCAGCTCAAAAACTTGCTAAAGATGTATATGCAAAAATTCA
GGGTGGACTGTCATTTGCTCAAGCAGCAGCTCAGTTCTCTGAAGATCCAACTTCTAAAAC
GAAAGGTGGATTAGTTGAAGCATATGCACCTGGTGTTTTCTCTGATGCATTTGATAAAAC
TGTTTTAAGCTTGAAAAATGGTCAAATTTCTCAGCCAGTAAAAACACAATATGGCTATCA
TATTATTGAAGCGGAGACTCAGGCCAACCAAATTCCTTCATTTGAAGCTGAGAAACCACG
TTTAATTGCAGAAGTTGAAAAGAATAAAGTGGCCTCTGTTTATTCAGATACTGTAAATAG
TTTGAATGAAACGATTGTTGGTAATGATTCTTTAGATGCTGTTGTACAGCAGGTTAAAGG
TACAAAAATCGAATCATTAAATGGTGTAACTTTAGCTACTCAAAATCCATATTTAAGTGA
TCCTAACGTAAAAATTAAATTGTTTAATGATGATGTGAAAAATGGCGATCGTAATGCTTC
ATCTAATATTCAATTAGCGAACGGAGATACTGTTTGGGTTAAAGTACGTGACTATCATGC
GGCTGGTGTTAAACCACTTGCCCAAGCAATGAATGAAGTAAAAGCTAAAGTAATTGATGA
GAAAGCACGTAAAGCAGCTCAAGCGAAAATCGCTACAATGCTGACAGAATTCAAAACTCA
GCCAGCTGAACAAGTTGTCGCGAAAAATAAAGTTGCTTTTGAATCAGCGGGTGTATTTAC
TCGTTCACAAGGTTTAAAACGTGCAATTGAGCGTGCAGCATTTAGTGTTCCTGCGCCAAA
ACCAGGTATGTGGTCTGTAACTACCGCGAACTTACCAAATGAGTTAGTGGTTGTGGCTGT
TTCTAATGTAAATTCAGCTGCTGTTAACGCTATGCCTGCTGATCAATTGCAACAATTAAA
ACAGCTTTACCGCCAATCTCGTGGTCAACAGATACTTGAAGATTACAGCGAATACTTAAA
GTCACACGCTAAAATCAAATAAAATCTATGTAATAAAAAAAGCGCTTCGGCGCTTTTTTA
TTATTCATCGAGATTAGTACCAATATAATTTTGTCTATATTGTTTAGGTGATAAATCAAA
TACTCTTTTAAATGCTTGGCTAAATGCGGTTTCGGAAGAATAGCCCACTTTATTTGAAAT
TTGTTGTATTGATAAATTACTTGTGCGTAGATATTGGCTAGCTAAGCGGAAGCGATAATG
CTGTAAATAAGTAAGAGGTGGTTCACCAATAATACTATTAAAAAGATTGGCAAACTTAGA
TCGTGACATGCAGCATTGTTCAGCTAATGATTCAACAGTCCAGCTTATTTCAGGTTGACT
ATGAATTGCGGATAAAGCATTACTTAATTCAGGATGTGTGAGGGCACCTAACCAATTTTG
TTGATCTGACATTTGTTGAATATGATCACGAATACATTCTATTAAAAGAATACTGACTAA
GTGATCAATAATTTTGTCATGACCTGGTTGGATTTTTTGTGTTTCGACCGCTAAAAAGTA
GAGACCTATTTGCAACCATTCAGGAGGAGTGGCCTGGTTCTCATGTTGAATATGCATAAT
AGAGGGTAATGCATTAATAAGTGGCCCTGCCATATAAGTATCAACTTGACAGCGCAAGCA
GAGTAATAGGGTATTTGCAGATGTTGATGAGCCTAACTCAATTGGATCGTGGCGATGTCC
ATTAAATAATGGAGTAATATCGACTGGATCTACAAGTTTACTTGCAGTAGCTTTTGAGTC
TATAGCATGATGCGCTTTTCCAGAAGGAATTAAAATAATATCTCCAGCTCTTGCTGTTAT
TTTCTCTGACACATTTAATTGGATATATACAGAACCCGTTAAAACAATATAAGCCAGTAA
AGCAGATTGATCTTGTGTTTTAAAAGCCCATTCACCTTGTGCTTTTATATAAATATATTC
AGACTTATTTAAGTGGATATCATCAAAAAATTTACTTAGTGCATCCATGTTTACGTGATC
AATCATTATTTTAATAAAATTATAGTGAGCTATAAGAATAGATCAACATGTGTTTTTAGG
ACAAAAAAGTGGAAGAAAATGCCAAAGACTTTGAAATAGGTTTTTTGGACGGTTACAACT
GTTAAGAAAATAGTATTTCTTTAACTATATAGATATATAGAAAAAGGAAATATGACTATG
AATGCACCAGTAAATGTTCAGCAAGAACTTATGCCAGTGCCAGCGTCTATGCGTGAGATA
GATCGTAAGCGTTATTTATGGATGATTAGTCCGGCTCTACCTGTAATTGGTTTAGGTATT
TTAGCTGGATACCATTTTGGTCCACGCCCATTAAAGAAAGTATTTGCTTTAGGTGGCCCA
CTTTTATTACACGTTGTGATTCCTGCAATTGATACAATTATTGGTAAAGATGCGCGTAAT
CCAACCGATGAAGAAATTAAACTTCTTGAGAAAGATCCATATTATTCGCGTTTGGTAAAA
AGTTTTATTCCATTGCAGTATGCGGCAAATATTTATGCATGTTATTTAACAAGCCGTAAA
GATACTTCATTTATTGACAAAATTTTGCTTGGTATTTCGATGGGTGCCATTAATGGTATT
GCAATTAATACAGCCCATGAATTAAGCCATAAACATGATCGTATAGACCATATTTTATCT
CATCTTGCTTTAGTGCCTACAGGTTACAACCATTTCCGTATTGAGCATCCATATGGCCAT
CATAAGCGTGCAGCTACTCCTGAAGATCCGGCATCTTCACGTATGGGTGAAACATTCTAT
GAATTTTGGCCACGTACTGTTATCGGTTCTTTTAAATCAGCAATTGAAATTGAGAAAAAT
CGTTTAAAACGTAAAGGTAAAGAGTTTTGGTCACTCGATAATGAATTGCTGCAAGGCTGG
GGTATGAGTGCTGCTTTCCATGCTTCTATGGTAGGAATTTTTGATAAAGGTACGATTCCT
TATTTAGCAACACAAGCATTTTACGGGATTAGTCTATTCGAAATTATTAACTATATTGAA
CATTATGGCTTATTGCGTCAGAAAAAAGAAAATGGTCAATATGAACGTACAATGCCAGAG
CATAGCTGGAATAATAACAATGTAGTGACCAACTTATTCTTATATCAGTTACAGCGTCAC
TCAGATCATCATGCTTATCCAACTCGTCCATTCCAAGCGTTACGTCATTTTGATGAAGCA
CCAGAGTTGCCAAGTGGCTATGCAAGTATGCTGCTACCAGCCATGATTCCTTCATGGTGG
TTTAAAATGATGGATAAGCGTGTATTTGATCACTACAAAGGAGATTTAAATAAAGCAAAT
ATTTCACCAAAACGTCGTGCAAAAATCTTCAAAAAATTTGGTGTAGTCGATAAGACCCTA
GAAGCTACACAGGCTGAATAATTAAAAAATATATTCCTGAAATACCGAACCCTCTAATCA
TGTGGTTAGAGGGTTTTATTTTACCCATAAGTTATAATGCTAAGAAGCAAGGAGGCGAAA
CCCCCTTGCAATATCTTTATTTTAGTTCACTTGAAGATTTTCCAAGCTCACGTCGAGCAA
TAATAAGTTGCTGGATTTGTTGAGTACCTTCAAAAATATCAAGAATTTTTGAATCACGTG
CCCACTTCTCAAGTAGTTCATCTTCGTTATAGCCAACACTTGCTGCTAACTCGACACACT
TCAAAGTGATTTCATTGCCTACACGACCTGCTTTTGCTTTAGCGATGGAAGCTTCTTTTG
AGTTTGGTTTTTTGTTGTCTGCCATCCAGGTGGCTTTCAGCATAAGTAACCGTGCAGCTT
CCCATTCGGCTTCCATTCGGTAAATTTGTGCAGCAAGGTTGGAAGTTTGCAAATATGGAG
TCGAGTAATTGGGGTCTAACTGGTCTTTAAAAATTTCTTTAATACGCTCTAAAGAAGCCT
TGGCACAGCCAATTGCCATTGCTGCGACTAATGGACGCGTATTATCAAAGGTTTCCATTA
CACCGGCAAAACCTTTTGCAACATCAATTTCAGGGTTACCGAGCAAGTTTTCAGCCGGAA
CACGACAGTCAGTAAAACTAATAACGGCTGTATCAGAAGCTTTGATACCTAACTTATGTT
CAAGTCGTTCAACCTTCATTCCGGGTGTACCCTTAGGCACTACGAATGACTTGATTGCTG
CACGTCCAAGTTTTCGGTCAAGTGTAGCCCATACAACTACCGAGTCCGCACGTTCACCAG
AAGTTACGAAAATCTTTTCACCATTTAAAATATAGTCATTGCCATCTTTAGTTGCCGTAG
TACGGATCGCAGCAGAATCAGAACCACAACCTGGCTCGGTAATGGCCATAGCCGCCCAAG
TACCTTTAAAACGTTCTAGTTGCTCATCATTTGCGACCGCGGCAATTGCAGAGTTTCCTA
AACCTTGACGTGGCATGCTGAGTAATAGCCCAGTATCGCCATAACACATTTCAATGATGC
CTAAAGCTGTTGACATGTTGGTTCCATTACGGACTCCTTCATTATCAGTTTCACCACGTT
TTCCTGCACCGGCAGCCCCTGCATTAATTCCTTCACCACCTTCATTCATGCCATCAATGA
GTGAAGCAAGCATATCCAGCTCTTTCGGATAAGCATGTTCTGCTTTATCGTATTTACGGG
AAATAGGGCGTAAAACATTGATCGCAACATCATGTGCCTGATCAATCATCATATTGAATT
TTTTGGGATTTTGTAAATTCATGAAAATATCCTCTGATTGATCTTAAGCATGTAGGCCAG
AATGTAAAATTGCGGTTGCACGTAAATCACGATACCAACGTTCAACAGGGTGTTCTTTTG
TAAACCCATGACCACCTAAAATTTGTACGCCATCTGTTCCTATTTTCATGGATTTTTCTG
CGCAAAGAAGACGAGCTAAATATGCTTCACGATGGAATAGTTTACCTGCTTCGGCAAGAC
TTGCAGCATTTAGAATTAGCATGCGCATAGCATCAATTTCAATTGCCATGTCTGCAATCA
TGAATGCGACACTTTGACGATGTGAAATTGGTTCTCCGAAAGCAGTTCGCTCATTGGCAT
ATTTAATACAGTAGGCTTTTACTGCTTCACAGGTTCCTACAGCCATTGCACACCACATTA
AGTTGCCTAAATCTAAAAAGGCGGTGTAATCAAAATCTGTTGCACCTAGTCGTAGAGCGG
GTGTATGGCTGAATTTTAAAGTAGCTGTCTCTGTTGCTTTGAGACCCATAGCAGGGGTAC
TTTTAATAGAAATGGTATCGCCAGCTTGTACTACAAATACATCCGGCTTGCCATTAAAGT
CCGCACTCACCAAGAACACATCAGCCAAATCTCCTAAAATGACTAATGTTTTTTCACCCT
CTATAAAATATTGATCATTTTCAAGAGAAGCTTTTGTTTTTAAGACATAAGGGTTAAATG
CTGGAGTAGCTTCTTGTACAGCGAAAGTAGCGGTAATGTCTGAGTCTTCTGCAAAGCAAG
GTAAATACATTGACTGAACTTCAGTAGAACCCCAACGTGTAATGGCATTAATAACACTAA
ACGTACTTAAGAGCCCTGCTGTAAGACTAAAATCACCTTCAGCTAGTTTTTCAGCAATCA
ATAAGTTACTTACAATATTTTGTTCAGCGGCGACACCACCTAGAGCTTCTGGAAGAGCGT
AATAGTTTAATCCTAAATCTTCTACATATTGCCAAAGGCTTTCTGGAAATTGAGCTGTCT
GATCAGCATCATGAGCTAATTCCAATAAAACTTCTTGAGCAAATTGAGACATTGCTTCTG
AAGTCATCTGTTGTTCTTCAGTTAGGCTTAAATCAAATAAGTTTTTCTTCTGTTGAGGTA
GACGTTGTTGGGGAATTTGCTTAGGTTTAAATGCTTTCTGAGTCTGACTTAATGCTCTAA
AACCAGCTTTTGAACCTTGGTAAAGAGACTTTTCAAGAAATTTACGTAGTTTGAGTTGAT
CAAGTACATCGCTTCCTGCTAGTTTTGTGATCAGCGATAAACCCAACCCTTGGGCTTTAT
TGATCATATTTGTCATGATTATGGTGTCCTAACACATTGTTATTGTTTTATGCTGACACG
CTGTATAAGAAAAAACTATGTCGTTGCTGACATTCAAAAAATGAGTAGATAAATGGTAAA
AGCAAAATAGGTTTTGACCTATACTTTTGATTTTATAAAATAAAATAAATTTTTAAAAAG
AACTCTTTTGTTTGGATTGACTAGAATGACACTGAATCATTCTAGTCTTAATAATATTAA
GCAAAGTTACGGATCATACGTCGTACATTTGTTTTGGCATCAATAACAGTCATAAATGTA
TATGCGCCAATAAACTTACGGCTAATAAACATAAATTCTTTTGGAGGAACCGAGAAATAT
CGAGACGCCATTGATTTGCTTGCTTGCTGCATAACACGACTATGTAACTGGCTCTTTTTC
CAGTCATAACGTTCATGTTCATCCATCAGCCCAGCTGGCATATCTGGATTATTTGCAGGG
GTACTGAATGCTTCTGTCGCAAGTAAAAAGACATCGGCCATGCCGGGTTTAATACTTTCA
GGCATTGCATCGAAAAACTCATATCCAGTCATTGCTTGAACCATCGCATGTTTATCATGC
TGATAACCCGCTTGTATAAGATTGCGTGCAACTGAGAGTAAATGTTCATCGAACTGACGG
ATCGCACCAAAGTCTAATAGTACAATTTTATCCTGAATGTCTTGGCCATTACCTAAACGA
ACAAGGTAGTTACCAAAGTTAGGGTCAGTTTGCATTTCGCCCCATTCAAAAATCTCACGA
ACTGCAATCTCTAGTGAAGCTTCACCGAGCTGATTACGTCGTTCTTGAGGAAGGGAAAGC
ATGACTGGACTATTGATAGGCACGCCACGTTCAAAGGTCATACATAAGACTTGATCGGTA
CAGTATTTATCTACAATTGTAGGGACGATATAGCGCTCATCATCTTTTAAACGCTCAGCA
AAGCGACGTGTTGTGGCTGCCTCTACGTGATAATTGACTTCACGATGCATCATTTCACGT
ACTTCATCAAACCACTGATCAAACTCACGAGTTTGAGGAACCATACGTGTAAGCTTAAGC
ATGTTTTTAAACAGACTCATATCGGAGTCAATTGCATTCGCAACACCAGGGTATTGAATT
TTTAAAACTAACTCTAAACCGTCTGACTTACGTGTTGCGCGATGAACTTGTGCCAGAGAG
GCCGTACCAATAGGCTCATGATCAATTGTTAGATCATTTAACTTAGAACCTAGTTGTTCT
TGTAAATGAGGTTTAATTGCTGGCCAGTCTAAAGCAACAGTTTGGTTATTTAAGGTATTT
AAAGCTTGAGTAATTTCTTCTGGTAAAAAATGTTCACCATAAAGCGCCATCATTTGGCCA
ATCTTGACAATAGAACCTTTAAGTTTGCCAATTTCAGAAACAAGATAATTAGCTTGCTCG
CTCATTGCCTTCTTAAGCTTCTTCTCTTTTTCTTCTTCACTAGAAAAGAGGGAAGAGGCA
CTTGCAGTAGCCCAACGTGTTCCTGCCAGTAAAGAAGCTTTCGCGATTGATAAGCGTCGA
TCCATGGAAGAAGTTTTTAAACTCTTAAGCTTATCGTTCTGATTTGACATGAAAATAGAA
TCCTATGCGCATCATGCAGCCAAACGCTGGTGATCTAAAATTGTAACGAATATTACATGT
TTTGAACGTATTAAAATAGTTCCCTCAGACTGAATGGTGAGTTGAAAGTCTCATTTTAGA
TTTTAATTTTCTAAAAATAGCCTAAGCGTTAGAGAGAAAATTAAAATATCTGCCATTCAG
CAAAATAAACCACTACAAAACGTCGTATCAGATGCTAACCGTAAAATTACATTTTAAACT
GAATTTTCAATTCAGCCTTTTGCATTAAATGTATACGATTAGCTTGAATATGTTGAATAA
CCATTTGCTTGACGGAATCATGCATAAAACCAAGCGCATGAGCCTTTACAATAACGATGC
TAGGCAATGTATAGAAAAAGTACTTAACATCATCAAAAGTCGCATTATTAAAAATGCCTT
GTTCGATTAAGGTCTGCTGTAAAAATTGCTTTTCATTTAATACATGATCTGAAGACTCAT
CCCAAAAACGGTGACGCATTGCCATCAGATTATTGTGTTTGTAACTCATAAATTCGCCAG
TTCAGACTTTAAATCTCAACTAAATATATTGGAGTCATCTACTCAATATCAAGTTTAGAT
TGTTTTTTGTTCGGTGTAGGTTTGATTTTTCATGTAAATGATGTAAATAGCCTAAGCAAA
TTTTAAACTTTTCTTAAAATAAATATAATCAATATCATTTCATTAAAATTTAAACTCCTA
TGACTCCTGCATGTAGACTGTTAAAAAGTAACAAAATCGAATTTTCTATCCATGAGTATG
AACATGACGCAAATGCTAAAAGTTTTGGCTTAGAAGCTGCGGAAAAATTAAACCTTAATG
TAAATGAGGTGTTTAAAACACTTCTGGTTACCGATGAGAAAAAATATTTTGTTGCGGTTA
TACCAGTTAACCATCAACTCAATTTAAAAAAAGTAGCTACGGCAGTGGGGTGTAAAAAAC
TACAGATGGCAAATCCTAAAGATGCCGAACGTTTAACAGGGTACTTAGTGGGCGGAATTA
GTCCTTTAGGCCAAAAGAAACGTTTGAAGACAGTAATTGATGCCTCTGCACAAGAGTTCA
GCAAAATTTATGTAAGTGGCGGTAAGAGAGGGTTAGATATTGGTGTAAATCCTAAAGATT
TAGCACAAATATTAACGGCGCAATTTGTAGACGTACTTGATTAAATTTATGAAAAGAGGA
CTACTTATTAATTTAAGTAGGAGTGGGCTGGCTCAAGTCGGGTTTTATAATGAAAACCTA
TTGTAAATGAGAATATTATCATTTAATACTATTGTTAAATTTAGTGAAGAAATTTACATT
AAGTAGTCACTCTTAGAATAAACATATTTAATTTCAAAAAGTTATTAAAAAAATAAAAAT
TATTCAGCATGTTGAATAATGAAATGATAATAATTATCATTAATATTATTCTTAGCCTTA
TATTGGCTGAGTAGAAAAATCATAAACTAAATATGATTAAGCAGTTGTTTTTAACAAATT
GTTAAAAAGAAATTTTTTTAAAACAAAAGCTTAAGATTCTGAATAGGATGTAGTCAGATG
CAAGAACTTGCCAACCGATTGGCGATACAAAATTTCGTCAACGCTTATATGCAAGAGACT
GGCAAAGGATATTTACTTTCTTTTGACCAACAAAGTTCAACTCAACAAGCGTTTAGCTCT
GGTTTGACGCTGTTAACTCTTCCTCTTCCTTCTATACAAGCAGAATGCTCTGTACCTTTA
TCTTATGTAAGTCGTGTAGGACGCCATCGTCTCGCTGCATTACCGAAAATGTGTATTGAT
GGTCAATGGCAAAAAATCAGTGCAGGAACCATTGTTAGTCTTTTACTTGAAGAGTTGGTT
ATTGAATCTCAATTCAAATTAGATGCTGCTTCATTGTTAGAGAAATGGATACAAAGCCGG
GACGCGCTACTACAATTCTTAAAACAACGCCACAATGATTTCGATGATTTAGTAAAGGCT
GGGCAGAATTTTATTGAAAGTGAACAGGCATTAATTTTGGGTCATAGTATGCACCCAGCG
CCTAAAAGCCGGAATGGTTTTGTTCATGAAGATTGGTTGAAGTTTTCACCTGAACATGCT
GGAAAAACCCAGTTACATTATTGGCTTGTTCATCAGAATTATATTGCTGAAGGTTGTGCA
ACTGAGCAGCCAATTTCAGATCAAGTTAAAGACGCAATCCGTTGGTATTTGTCCGAAAGC
GATTTAAATCTGTTAAAGACTCATGTTGAATTTAAATTATTGCCACTACATCCTTGGCAA
GCTCGTTATTTACAAGGTAAACCTTGGTTTGAGCAATTAAAACAAACAGGACAGTTAATT
GATATCGGTTTACGTGGATGGCAATTTTCACCGACTACATCAATTCGGACCTTAGCAAGT
TTTAACGCCCCTTGGATGGTTAAAACTTCACTATCAGTCATGATCACTAATTCAATTCGA
GTGAATTTGGCAAAAGAGTGTCATCGTGGCGAAATTTCTTATCGTTTATGGCACAGTGAT
TTAGGTAAAAAAATATTAAAACAATTCCCAACATTGAAAGCAGTTAATGATCCAGCCTGG
ATAGCTCTGCAAATAGACGGCGAGATTATTAACGAGACAATTTGTATTTTCCGTGATCAA
CCATTTGCAGTACAGCAACAAGTCACTTGTATTGCATCTTTATGTCAAGACCATCCAAAT
AAAGAGTTAAATCGTTTTAATGCTTTATTTGACCAAATTGCTCAGAAAAATCAACAAACG
AATTTTAAAGAAATTGCTTTGGATTGGTTTGATCATTTCTTGAAGATTAGCTTGGCTCCG
TTAATGTATGTTTATCATAAATACGGTATGGCTTTTGAATCGCATCAACAAAATGTATTG
CTTGAGCTAGAAGATGGTTTACCGAAAAATCTCTGGTTACGTGACAACCAAGGCTTTTAT
TATATTGAAGAGTTTGCAACTGAAATTGTAGAAGCATTACCAGATTTACTAGAAAAAGCT
CATGCGGTTGGTCCTAAAGATTTTGTGGATGAACGCTTTAGTTATTATTTCTTTGGCAAC
ACTTTATTTGGTTTGATTAATGCAATTGGAGCAACTGGCTATATCTCTGAAGATGAACTG
TTAATCCATTTACAACAAAATTTACTTCAATTATTAGAGCAATATCCAGATAGCACATTA
TTACAGGGTTTATTGTTTAACGATTCTTTACCGTATAAAGGCAATTTACTTACACGTTTA
CATGAATTAGATGAGCTTATTGCACCATTAGAACATCAGTCCGTGTATGTGCAGCTACCA
AATCCACTGTACGTTGAACAGAAGGACGTGAGCTATGCTTGATTTTATTGGAATTGGACT
GGGGCCGTTTAATTTAAGTCTGGCTAGTCTGTTACATGATAAAAGCGAGCTGCAATATCG
CTTTTTTGATCAGCGTGAGAAATTTGACTGGCATGCTGGTATGCAATTGCCCAATGCGAT
GTTACAAGTTCCTTTTATGGCTGATTTGGTTAGTATGGTTGAGCCAACCAGCCCTTTTAG
TTTTTTAAATTATTTAAAACACCATCAACGTTTATATAAATTCTATTTTAGAGAAAATTT
GTATATACCGCGTCAGGAATATAATCAGTATTGTCAATGGGTTGTAGAACAACTTAACCA
TATTGAGTTTAGTAGCCATGTGCTGGATATTAAACCGATTAAAGGTGGATTTGATGTGGA
GGTAGTGTGTAATGGGCACCACCAACATTATCGTACTCGACAATTGGTATTGGGAGTGGG
TACAACTCCACATTTACCAGAAAGCCTACAACAGATTTACTCAAAATCAGGAACCTGCCT
GCATTCATCAGAATATTTACAGTACAGCTCCCAGAAGTTATCAGGAAATGTAGTTTTAAT
TGGTTCTGGACAGTCCGCAGCAGAGATTTTTTTAGATCTATTTGATCGTCAGTATATGAA
TGGTCGAACTACACCAGACTTTCATCTTTATTGGTTAACCCGTTCTGCTGGTTTCTTTCC
AATGGAAAATACACCATTCGGTTTAGAACATTTTAGTCCGGATTACATGCATTACTTTTA
CCATTTACCATCAGGTTTAAAGGCAGAGTTACCAGCGCAACAAGCAAATTTATATAAAGG
TATTAGCAGTAAAACGATACGTGATATTTATGAGCGTTTATATCATCGTAGTATCGGTGG
AATGCCTACAGATGTTACGTTAGCTGGACATCATCAACTGCAATATGCAGAGCTTTTAGA
AAACCAGAAAACAAAGTTGTGTTTTGAACACCGTCAGCAAAATAAGAATTATATTCTGGA
GGCTGATTGTGTTATTGCAGCAACGGGTTATCGTTATCCAAATCCTAAGTTTCTACAAAA
TTTACAATCTTTAATCATACGAGATCAGGCCGACCATTGGCAGGTGGGTTCAAACTTTAA
AGTCAATTATCAAGGTGAGGGATCTATATTTATTCAAAATATGGAAGTTTATCACCACGG
CGTAGGTACGCCTGATTTAGGCTTAGGAGCATATAGGGCAGCCACAATTGCAAATCAATT
GGTTGGTGAAGAGTTATTCAAACTTGATCATTCTCAGTCATTCCAACAATTTGGAGTGAA
TGCATCAGCGCAAGAAGAAGTTTCTGTTCGCAATATTGCAGTCTCAAAAATAACCGAGTT
TTCAAGACCCTTAAATAAATCAGGGCCAATGCATCATTCTGCTTTGGGAGCGTATGCACG
AAGTAAATTATCTGAGCATATTGAATAAGCTGAACAGAGGATATGTGTATGGAACGTTCT
TCTGTGTCCGCGGCTCAACCTCATGAGCAAAGTTTACAACGCTACGTACTTCTGACAGTT
ATGCTTGGTACAGGTACGGTTAGTTTAAATAACAGTAGTTTCAACCCTGCAATACCTCAT
TTAATGTCCTATTTTCAGGTAGGTGAGGTATGGGCAAGTTGGGTCGTTGTTGCCTTTTTA
TTAGCAATGAGTATCAGTTTGCCTTTAGCTGGATTCCTAAGCCAGCGTTTTGGTAAGCGG
TCAATTTATTTAATTGCCTTATTGGGATTTGCTTTGGCTTCTACAGCAGGTGGTTTATTT
AATCAGTTTGAATCGGTGTTGATTGCTAGAGCTCTGCAAGGCTTTTGTAGCGGATTAATG
ATTCCATTATCTCTTGGACTAATTTTTTCAGTTACACCAAGTGAACAACGGGGAAGTACA
ACAGGATTATGGGGTGCCATGATCATGCTAACCTTAGCAGTTGGGCCTATGCTCGGAGCA
CTGGTTTTGGTATGGCTTAATTGGAAAGCCTTATTTTTTATCAATTTACCTGTTGCTTGT
CTGGCATTAATTTTAGGCTATGTTTTTCTACCTAAAGAGCAAGGGGACAATAAGCAAGAG
TTTGACTGGGCAGGATTCTTTTTTCTCGGTTCAAGCATAGTTTTATTACTTGGGACACTG
AGCCAAATCCATCAAATTCAGGACTTATTTCAACCTCTATATGGTGCGCTTTTAGTTCTA
AGTGTGCTGCTTTTTATAAGGTTTATTTTTTTACAAAAGAATAAGTCGATGCCATTAATC
GAGCCAGCTTTGTTTGCTACGAAGGGTTTCCGCTACAGCTTAGTCATTTGTGTGGCACAA
ACAGTAGGCTTATTTATTGGCATGTTGCTCATTCCACTATGGATACAGCACCTTCTAAAG
TTAAGCCCGCTTTGGACTGGTTTTGCGCTAATGAGCAGTGCAGTAGTTACCGGTATTTGT
AGTCAACCTGCAGGAAAATATCTAGATCGTTACGGTGCTGCAAAAATCATGTCTCTTGGA
CTAATGATTACTGTGGCTTCTTTTCTTTTGCTTGCTTGGGCACCTGTACAAAATGTCTGG
TTCATTGTGTTTTGTATGATATTACATGGCTTAGGAATGGGACTTTCTTATATGCCATCG
ACTACGGCAGGTTTGAACAGCTTACGCCAGCAGCAACAGCATCTAGTTACTCAAGCGGCC
GCTCTAAATAATTTATTCCGACGTATTTTTGCTGCAGTGGCAGTCGTTATTGCCGCGTTA
TATCTTCAGCTAAGACAACAATCATTGCCGTTAAATACTCAAGCAATATTTACATCATTT
CACACTATGCAGGAAATCTTTGTGTGTTGTGCAATTCTTATACTTTGCACTTTGCCTTTC
GCATGGCGTTTTCCTGAACAGTACAGAATCGACCAATTAAAGAAATAGGATTAATAAAAA
TGGGACAATTACATCCAGTTTTATCAAATACACATGTGATTCAAAATGCTTTACAGGCTT
GGCAGCATCCAAATTCGGATCAGGCAAAATATGTTGAGCAACGTGTTATTAAACAATTAC
TTCAAGCTTTAATTTTTGAAGATATTATTCATTCAGAATATGATGGAAAAAATTTTATTA
TAGAAGTACAAAATAGTCAGCGCCAAACCATTCGTTATGTCGCTGCAGGGCAAAGACAAT
ATAGTTACAAATTGGTACATCTCGCCCGTAATCAGGATGTATTTCGTCAAGATGAAAACG
GTCATTATCAGATTGCTACTTTAAATTTAGTTATTGATGAAATTCTTAGAAGCATAACCG
ATGCAGCAAAAGTTGAAGATTTTATTTTTGAATTAAAACGAACATTTATTCATGATTTAC
AGTCTCAAGCATGTTTTGATCACTATGCTTTGCCAGCAATTCAATATCCATATGATATTT
TAGAATCATATTTAATGGATGGTCATCCATATCATCCGTGTTACAAGTCACGTGTAGGTT
TTAGTTTACAAGACAATGTACGCTATGGGGTAGAGTTCGCCCAACCAATCGCCTTGGTCT
GGTTGGCTGTGCATCAGGACATTGTTGCAACAAAACATTCAGAAGATATAGAGCCAGATT
TATTTTTTAAGGAGCAATTGAATTCACAAGACCAAGAGCTATTCCTGCAACATCTCTCAG
ATCGTGATTTGAAGGCTGATGAATATATTTGGATTCCGGTTCATCCTTGGCAATGGGAAA
ACCATTTAATTTCTATTTTTGCTGAAGAAATTCTAAATGGCAAAATTGTTTATTTAGGGC
AAAGTCAGGATCGCTATTTAGCCCAACAATCTCTACGCACTATGACTAACTTGCAGCATC
CGGAAAAGCCTTATATCAAACTGTCCATGAGTCTAACTAACACATCAAGCTCACGTGTTC
TGGCAAAACATACAGTAATGAATGGGCCAATTATTACAGACTGGTTGCAACGTTTAATTA
AACAGAGCAAAACCGCCCAAGAGCTTGATTTTGCTGTATTACGTGAAGTGTATGGTTTAA
GCGTGGATTTTACTAAATTGCCAAAATCACATGCTCAACAGGCCTATGGCACAATTGGAT
GTTTATGGCGTGAGAGTGTGCATCAATATTTACGTGAAGGTGAAGATGCAATACCGTTAA
ATGGCGTGAGTCATATCCAAAAAGATGGGCAAGCATTAATTGGACCATGGTTACAGCAAT
ATGGTGTTGAATCATGGACACGTCAACTTTTGAAAGTTGTAATTACTCCTTTGATTCATT
TACTTTTTGCGGAGGGAATAGCAACTGAATCACATGGCCAAAATATTATTCTTGTACATA
AACAAGGTTGGCCAACGCGAGTTCTTTTAAAAGACTTCCATGATGGTGTGCGCTATAGCC
CAGCACATTTAGCACACCCTGAACTGGCTCCTGAACTCGATCAGTTGCCGCCTGAGCATG
CAAAAACCAACAGTATGTCATTTATTTTGACAGATGATTTAAATGGTATTCGTGATTTTA
GCTGTGCCTGTCTGTTTTTTGTCGCTTTAACCGATATTGCAATATTTGTAAATCAATACT
TTGATCTTCCAGAAAAAAATTTCTGGCAATGGGCTGCGAAAGTCATCCAAAATTACCAGC
AGCAACATCCAGAGCATGCTTCACGTTACCAATTATTTGATGTTTTTGCCGAAAAATTGC
GCATTGAGTCATTAACTAAACGGCGTTTATTTGGCGATCGTAGCATACAAATTAAATTTG
TCGATAACCCGTTAGCTCCTTTTAAATTGCAGGTGAAGTGAGATTTATCTATGAATGCAC
TTCAGCCCGTTTATCAAGTAATGGACCAAGGAATCTTACAGGATTTTATCAATAGCCTTC
TGGTTGAAACGATTATTCCTGAACAGTTTATTTTTGATTTTGCGACTGCCCAAACTGCGC
TAAATCAACATGGCAAAAATCTTCAAGAAGTATTTAAAAATACGTCTGAACAATTTTCTT
TTGTGCTATTACACGAAGAGAGTCGGCAAGGCTTGGTCATGTTTGCGGTACAAAAAGGTA
TTACTCAAGCCTGGAAGTTTGCTAATGAAACAGAAGTTTTTCTATTGGAACGCACAAATG
ATCATGTTCAGATCAATGTGATTGGGATAATAGAACTTTTTGAGTTTATTCAAGCGATAG
GTCTTTTTAATCAGTGTAGCACTGATAAAGTTCAAGCCTTTTATGAGCAGCTGCAAAAAT
GTTTAAAGCAATATCATTTATTACAACAACATCGGGTAAATGCACATGATTTGTTGAATC
AAAGCTCGGCACATAGATTCCGCATTTTAGAGCAATATGCAGGTTATCGGGACCGCCCAT
ATCATCCTTTAGCCAAATTAAAAGAAGGTCTCAGTCAGCAAGAGTATATGCAATATTGTC
CGGAATTCGCTCAAGAATTATCTATTCATTGGGTGGCTGTACATAAAGATAAAATGATGT
TTGGTGAAGGGGTAGAAAATATTTTCAAACAACAGCCAAGCGAAATTTTTATTCCTCGTG
CTGAGCGATATCAATTAAAACAGGAAATGTTTCAACGTGGGTTAAATGAAACCCACATTG
CAATGCCAATTCATCCTTGGCAATTTGAGCATTTATTTCCCAAGTTCTATGCGGATGATA
TTGCCGACGGCGTTTGTCATCCTTTGAATTTTATTTCTAAAGGAATGTATGCCAGTGCGT
CTATGCGTAGCCTCTTATCAAAAAATGTTTTAGAAGAAAGTCTAAAATTACCGATAGGAA
TTAAAGCTCTTGGTTCATTAAGATTTTTGCCTATTGTGAAAATGATTAATGGTGAAAAAA
ATCAGAAATTATTACAGCAAGCCAAGGCAAAAGATGCTGTCTTAAAACTAAAATTATGGC
TTTGTGAAGAAACACAATGGTGGTCATATTTACCCGAGAAGCAAAATGACCGGACAGCAG
ACAATGAGTGGTTATTTGTAGAGAAACCTACCCATTTGGCAGCTCAGCGCCGTCATATTC
CAGCTGAATTATTGCAAGAACCTTATCAACTTATACCAATGGCAAGTCTTGGACATACAA
TTACGGGTCAGCCTGCCATTTTTGATTATATTTTGCAGCTTCAACACAAGGAAATAAACT
CCAAGCAGATACTTATCGAGTTTGAGAAACTGTGTACATGTTTCTTTGATGTAAATTTGC
GATTATTCAGCTTAGGGCTTATGGGTGAAATTCATGGGCAAAATATATGTCTTGTGTTGA
AAAATGGCGAATTTGATGGATTGATGTTCCGTGATCATGATTCATTACGTATTTATTTAC
CTTGGGTAGAGCAAAACGGATTAAAAGATCCTAATTATTTGAGTCCACATGATTTTAGAA
ATACGCTTTATCATGAATCGGTAGAGGCTCTGTTATTTTATATTCAAACTTTAGGTATTC
AGGTTAATCTAGGGTGTATTGTTGATAATTTAGCGAGTCATTATCAAATTGAAGTTAAGA
ATCTATGGTCTGTACTTGCTCATGCGTTACAGCAAGTTATTCAAAATCTAAATTTCCAGC
CAGAGATTTTGACTCAGCTCCAACATTTACTATTTGAAGTGCCTGAATGGCCATATAAGC
AGTTACTTCGACCTTTGCTAGAACAAGATACACGGATTGGTAGTATGCCATCGGGAATTG
GGAAAACCCGAAACCCACTTTGGTATGCCTTAAATTGTTAGTGATATCTGACGATGAATA
CGTCTTTTAAAATACAGGCAGAGAAGTGCGCAACTCTGCCTATATTGCAACAGCGTCTGA
AATTAAATGTTCAAATACTACCTGAAAGTTCAACAACCTTAGATTGTCTGTTGAATGATG
ATGTATGTCGACAGGTGTTACAGGATTTTGCAACACGTATTCATGCTAAAAATCTAACTT
GTGCGACCTCATTGTTTGTCAAATATTGGTGTACAAGTTGGATCTTACCTTTTTTATATT
GCCATGTGGCTGTTTTGCCATTTGTAAAATGGGATAGTTCAGCATTAGTTATAGACTTGC
CGGAACAATGGTATTGGGATAGGACTTTACAGTTAAACCAAACAAGTTTTTATTCTTTTC
AGATTATACATTTGCAAGAGTTTAATGACTTGATAGAACAACTGAATGTGCTATTTAAGC
AGTTAGCGAAAATAGGTCGCGTACCTTATGTATTACTCTGGGAAAATGTAGCTGTTCGAG
TAGTACAGTTTTATCATTCTTTTACAAAGCAAAATCTAAATCCAGATATACAGTCTCGGT
TAGAACGGCAAAAACAATTCTTTAAGTCAAAAACTGCCGAAAGTTTTTATTTAACTGAAA
ATCCATTTATGCGTTTATGGAATGGATGGCATCCAGAATTTAATACTTTTATGAGACAAA
AATGCTGTTTCTATTTTCAGCTCGAAGAGGCTGAGCAGACCTTATGCCGTAATTGTCCCT
TACGTTTAAAAGAAATCGGAAAATTTAAAGATGAATCAAATTGATACTAAAGCACTTGTT
ACAGCATATAAAGAAATAGCAACCTCTACTATTGGTCATGTACTTGATCAGGGATATATT
CCTCAGGTATTCCCCTTAAGACCTGAAGATAAGGTGGTGGGGATTGTACGTACAGTTCGG
ATTGAATCGATCAATGCGAGTGGTTTAAGACAAGTCTTGATGAGTTGTCAACCAAATGAA
GTTCTCGTTATTGATGCAAGATATGATCTACAGCGTGCTTGCTGGGGAGAGCAAAGGAGC
GTAGCCGCTATACACTGTGGTCTGGCTGGCGTTGTGGTCTTAGGTGCTATTACAGATCGG
CAGGCTTTACTTAAACTCAAACTTCCTATATTTGCTCATACAACCAGTTGTTTAACCACT
CGCAATGAAGGGGAAAGTCTCATTGAAATAGATGCCAAGATTCATATTAATCATACCATT
GTACAAACTGGAGATCTGATTGTAGGGGATGCAGATGGAATATTTATAATAAAAATGGAT
GTGGCACAGCAATATTTAGATGAATTTCAAATGCTTGAGCAAAATGAACAAAATAAGAAA
AATGAATTCTTTTTAAAAAATAAGATAGATGACTATTATTTTTAATAAAAATCATTCTCA
TTAATGTTCGTATTTAGTATGATGTCGTGCCTCTTGAAAAATCGTTGAGTAACATTTGGG
CTAGGGAGAAATGGAAAAAATGAATGTAAACAATAAGATTGGGGTTAAATCACGTAATCA
CATACGTTCAAAACAAGTACTTTTTAAGATGACACCTTGTTGTCTTGCCATATCGGCTAT
TTTTGCACAGCAGGCTTATGCAGAAACCGTAACTCAAACGGCTGAAGTAAGCGAAAATGC
AACACAAAAACCAGTAACCCAATTGCAAAAGATTGTAGTAACTGCGACTCGTACACCAAA
AAATATTGCAGAGATTGCAGGTACAGTTCAATCTATTGATCAGAAACAAATTATCCAGCA
AGCTACGGCGGGTCGTAAAGTTGCTGATATTCTTGCTCAACTTGTACCATCTCTTGCATC
AAGTAGTGGAACAACAAGTAATTATGGTCAGACAATGCGTGGACGAAACGTATTAGTCAT
GATCGACGGTGTTTCGCAAACAGGTTCTCGCGATGTTTCTCGTCAATTAAATAGTATTAG
TCCTGGTATGATTGAACGCATTGAAGTAATTTCGGGTGCGACTAGTATTTATGGGTCAGG
TGCTACTGGCGGTATTATTAATATTATTACTAAAAGAGCAGATACATCTAAACCACTTAG
CTTTGAAACAAAAGTAGGCATTACATCTTCAGATACATTCCGTAGTGACGGCTTAGCTTA
TGAAGTCGGACAATCTGTCTCATTTAATAAAGGCAATATGGATGGTTTCTTAGGGGCTAA
TTTTACAAGTAGAGGGTCTCAATTTGATGGAAATGGCGATAGAATTTCCTTAAGCCCTTG
GCAAGGTAGTACGATGGACACTGATACTATCGATGTAAATGGGCGTTTAAATTTCAATTT
AAATGATACTCAGACATTGAGCTTTGGTGCCCAGTACTATAAAGATAAGCAGGATACTGA
CTACGGACCGGATTACTCTTATTTACCGACAACCTCTAAGAGTAATGATGCTACAACGCC
AACTTATAAGGCAATTAAAGGTTTAAAGCTTAGTAATCCATTATTTACCGAGCGTTATGC
TGTTAATTCACAGTATCAAAATCAAGACTTTTTGGGCCAAATACTAAATGTTGAAGCATA
TTATAGAAATGAAAAATCACGTTTCTTCCCATATGGCCTATCAAATAAATCCGTGACTTC
TGTAAACCAGTCTCAATCAGAAATTGAAGTAGCTGGATTACGTTCAACTATGCAAACCGA
TCTTAATATCGCCAATCGGGATATGAAAATAACCTATGGCCTTGATTATGATTGGGAAAA
AGATAAGCAATTTGTTGATATTTTGGCAACTCAATATCCTTATTTAGTGTATACGCCAAC
AGGCCAACGTAAAGGTTATGGACCAAACACTGAAATTCAAAATATTGGAGCATTTGTTCA
AAGCGATTATGCAGTTACGGATAAATTGAACTTGCAAGCAGGTATTCGTTATCAATATAT
TCAAGCGGATACTGATGCTTATATTCCTAGCCGAGAGACAACAATGGTTCCGGCAGGATC
AACACATGATGATAAGCCGTTATTTAATTTAGGTGCAGTTTATAAACTTACAGATGCACA
ACAGCTATATGCTAATTTCTCTCAGGGCTTCAGTTTCCCCGACGTACAACGTATGTTGCG
CGACGTTTCTACTTATACCGTTTCAACAGCAAATCTACAGCCAATTACAGTAAATAGTTA
TGAACTAGGTTGGCGTTTGAATCAGGATGATGGCTTAAATCTGGGATTGACTGGTTTTTA
CAATACTTCGGATAAAACTGTCCAATTCAACAATCGTGCAGCAAAGGTTGTAGATACAGA
TCAAAGAGTATACGGGGCGGAAGCAACTATTAGTTATCCATTTATGGAAAATTATAAGGT
CGGTGGCACTTTAGGATATACCCGTGGTCAGTATAAAGACGTGGCGAATAAATGGCATGA
ATTAAACTCATTTACGGTTGCTCCAGTGAAAGGAACCCTTTTTGCTGAATGGGATAATAA
TGAAGGGTATGGTGTTCGTGTTCAGATGCAAGCTATTAAAGGAACAAATAAAGCTTATAA
AGATGACCGTGAATTAGCCGCATTTGCAACAACTCAAGATGAAGCTTTCCAAAACGCTGT
AAAGAATGATGCGAATAGTGCTGCGCAAATCAAAGGTTATACCACTATGGATGTATTAGC
ACATTTCCCGGCTTGGAAAGGTCGTGTAGATTTTGGTGTTTATAATGTGTGGAACCGTCA
GTATCGAACAGTATTTGCTCAGCAAGCAGCCGTCTCTAATGCTAATCCGTTGTTAGCAAT
CCCTGCAGAAGGCCGTACTTATGGTTTAAGTTATACTTTTAACTATTAATGCAACTAACG
AAAGAGATACCTGTATAGAGCAGGTATTTCTTTCAATCAAATCTGGCATATTTAAATTTT
TAAGGCCATTTAAATGAGTCATCTAAAAAAACAAGAAAATTTTAATTTTACGTATAGCAG
GATCTTTTTTATCTGTTTAGCCGCTTATTGCTACAGTTCATGGCTCAGCCTTGTTTTGGC
TAAATGGTTACCTTTTGCTAAAGCAGAGAATGTTTATTTTTCGGTATTTATCAGTTTTAT
CTTTTTTATTTTTTATATTGTCTTTACGAGTTCCATTTTATCAAAACTATGGTTTTGGAT
GATCAATAGCTTAGGTGTAGTGTTATTAGTGAGCTATTGGCTATTAGCTAAATGGGGAGT
GGCTTAAATGAATTTTCGTCAAATTCAGGCAATACTACATAGTTGGTTTGGAATTATTGT
TCTTTGGGTTATCTTTTTCATTTTCTTTACAGGCTCTATTGCTTATTTTCGGACGGAAAT
TAATGTTTGGGCACAGCCAGAAGCAATCAGCCATATTCAAACAGTCCCTTCTGCACAACA
TTCTGCGCAAACTGCGTTTAACTATCTCAACCAACATGCACCAAATGCCAAAAGATGGCG
AGTCACAGTAGCCAATGAGCGGATGCCTGTGAACCTACTTCAATGGCAGGATAAAGAGGG
GAAACATCAAGAGTTACAAAACCCTAATACCGGAGAGCTATTAGAACCTGTACGGAAGAC
TTTGGGTGGAGATTTCTTTTTCAAACTACATTACACGCTTTATCCTTTGCCAAGCACGTT
CGGTAGTTTAGTTGTAGCTGTTGTTGCCTTAATTCTATTAATTAGTTTAATCACAGGTGT
GATTACGCATAAGAAAATTATTAAAGAGTTTTTTACCTTTAGGGCTTTTAAAGGACAGCG
TTCTTTATTAGATCTTCATCACATAACAGGAGTTATCACTTTTCCTTTTTATTTGGTGAT
GGCCTTTACTGGACTGTTGATTTTATTTTATCTAGTTTTACCGTGGGGATTATCGGAACA
ATATGGTAAAGCTGGTATACCTAAGTTCTATAATGAAATGCAGTTTACCGAGGTGGCAAA
ACCTCGAGAACCTTCCTTAACAGAAGCGATGCAACCTTTTAATCAATTCATGGCACAAAT
GCCTAAGCGAACAGAATCTGGAGCTATTTTAGATAAATTTGAAGTTCAAAAGCCTAATAC
AGCCGATGGCATGATTACATTTGACTATAACTATAAAAATATTATTACCTTAAATACTCC
TCAATATATTTTTGCAACAAATACGGCTGAACGACTCAATCAGCCACGAAATTTAAGTGC
AATTGCACAATTAGGTTCATCAAGTTATGGGATTCATTTAGGTTACTTTGCTTCTATCTG
GATGCGTTTTATTTTGGCTTGTTTAGGAATAATAGGATGTGTCATGTTGGTTGCAGGCGC
ATTACTATGGCAAAAAAAGCGCATCAAAGAACAAAAGAAATTTGGATATAGATTAGTACA
GCATTTGAACTTTTTTACTTTCTTAGGGCTGCCTTTTGCCTCAGCCTTTTATTTAATGGT
TGGTCGGATTATACCTGCTTCATTTGAGCCGAGGGAACTATACGAGGTTTCTGCATTTTA
TATAGCATGGCTATTAAGCTTATTGATTAGCTTTAGCTGCTCAATAAGGAAGGGAATAAT
CATCATGCTATATATTACGGCTGCTGTTTTATTGCTTATTCCTGTTATTAGTGTCGTTCT
GGTACCAGAAGCCTCTTTATTAAATAGTCTAAAGTCTGTGCATTGGTCTCTTGCTGGTAT
CGATCTGGCGCTCATACTGCTCGGGCTATTCTATTTAGTAGTATTACGCTTCTACCAAAC
CAAATTTATTACGTTAGGAGAGGCTAAATGAGCTTTGCATCATTATTTTGGGCTATTGCT
GCCATGATGCAAGCATGCATGCTCAGCCAATTTGGTCAGAAAAAGCTTCAATATAGCTGG
CTTAAAAGTACAACTAGACGAATTTTATATGGAATAACCATATTATTTTTGCTTAGTTCA
TTGTTTTTGAATTGCTCCTTTGAAGGAAGCTCAGTAGGAGTCTTATCATGGTTTTTTGCC
ATAATCACAACCGCTTTCTTTTTGCAAATTATTGTTTTTTATTCTTTTAGAAAATATTTT
ATTCCTATTTGGTTAATGGCAATCGTCGTTGCAATTATTTTCTCGATTGTTGAGTGGTTA
CCTTAAATATTAGCAGGGGGAAAGCTGAATTTTTTGTGCATGATTTATGCAATAAAAAAA
TAGTAAAAATAAGCTTGCATCTTAAATAAAAATGATTATCATTATCAATTATAGGTTATG
TCATAGCAAGGACCGTTATAATGCTTACGCTTTCACAAAAGCTCCCAGATTATTTTGAAT
ATATTGAAAATGATGTTAGCTACTCATTACGTCAGGTTCAGTATCCTCAAGATATACCAC
TATTACACCGCTGGATGCATGAGCCACACGTTATTCCTCAGTGGCAATTAAATAAAAGCG
AAATAGAACTCAAAGTTTATTTTGAAAAAATGCTAGCTGATGATCATCAACGTTTAATGA
TTGTAGGAATCAATGGTCAAGACGTGGGTTATGCCGAAATTTATGAAGGGAAACGTGATC
GCCTAGCTCGTTATTATAAAGGTGAAGACAATGATTTAGGTTGGCATTTACTATTTGGGG
AGAAATCTGCTTTTGGTCAAGGCTTTTTGCGCCCAACAATTCGTTTATTGAATTTCTATA
TTTTTGAAAATTCCCCAACAAATAGAATTGTAGGAGAACCTGATCATACAGTGAAGCCTT
ATGCGGCTGTAGTAGAAGACATGTGCTATGAAGAGCAGGGCTTAATTCCAATGCCGGAAA
AAACGGCAATGTTGTATTACTGTTTCCGTGAAAAGTTCTATGACAGATTTTTTGAGTTAT
ACCAGGCATCGCAACAAAAATTACAGCAAAAAGCGAGTTAATTTCTGGTATGGGTAGACC
TGCAAGACATAATAAAAACAATGCAGGTTTGTTTAGCAGTAAATGGACCTAAGAAAAATA
AACATGATCAGCGCATAAAAAGAAGAAGCAAAAGTAGCAAGCGAGGAAGGCTTGCTACTT
TTGTGTTTAAACTCAGTTTCAGAATTATCTATATTGTTCAACCTTTTTGAGTGTTTTAAC
TCTTCTCAGTAACAGATTGCTTATATTTTTGATTAAAAAATAACCACTAATGTTTCATTT
ATTATCATCCTGCCTTTTTTAGCAATTTTTTGTATACCCTGAATAAAACATGATCAAAAA
AGAGGTAAAAACGTGCTTATTTTTCATGGAAAACCTGTTCATGGAGCTATCTTCGATATG
GATGGGACAATGTTTGATACTGAACGGTTGCGGTTTCAAACATTGCAACAGGCATCTCAA
GAACTCATTGGGCAGGAGTTTTCACACGAATATTTAATGCAATGTTTGGGGTTAAGTGCG
ACTACAGCGGAAAAGCTTGCACAACGTTTATACGGAGTAGATGTTCCATATAAGGAAATT
CGAAAACGTGCCGATGAGATGGAACTAGAACATATTCGAAAACACGGCGTGCCTATTAAA
AAAGGTTTGGTTCAAGTTCTAGAGCGTTTAAGAAAATCTGGTTTAAGAATGGCTGTGGCT
ACTTCAAGCCGTAGAGCAATTGCCGAAGAATATTTAATTAATGCAAATGTTTATAAATTT
TTTGATGTCATTACTTGTGGGGATGAAGTAGAACAAGGGAAGCCACATCCAGAAATCTTT
TTAAAAGCGGCTAGTCAACTTCACTTAGACGCTAACCAATGTTTAATGTTTGAAGATTCG
GAAAATGGTTTAACTTCAGCTCACACTTCAAAAGGTTTAACGATTTTATTAAAAGATATT
AAAGAACCAAATGATGAAATGCTGGAAAAAGCGCATTTTTATTATGACCAGATGTATGAC
TTTTTAACTGATCTTGACCAATTTATTCCCGTTATGGATATGCCAGAGATACAGGAACCT
TTTCCGCAAAGTCTGAATCAGCTTACTGTTGGAATACATGGTTTCGGTGCTATTGGCGGT
GGTTATATAGCGCAGATCTTGTCGCATTGGGATGGTTATACGAAACCAAAACGTATAATT
GCGTCAACACGAAATAGTCTTTTCCGCGAAGCTGTAAATGCGTTTGGAACCTATAGTATT
CGCTATGGGCAATTTTCTTATGATGAACGTATTGAGAATATGACCATTGTTGATTCTGAC
AATGAACAACAAATGTTAGAGATGTATACTCATTCAAGTTTGATTGCATTATGTTTACCC
GAACAGGCCATCGAACCTGAATCAAAGATAATTGCAAAAGGGTTATATGCGCGTTTTAAT
TCGCAACTTGAAACATGTATAGAACCTTTAACCTTTCTAATTATTTTAAATAAGGTTGGT
GCGAAATATTTGGTTATGAAGCATCTTAAAGAAGCTCTACTAGAGTTAACCAACGATGAA
GATGTAACCGAGCATATTTTAAAAGAGCATTACTTTTGCGACACCGTAGTTAATCGCATG
GTTTCAAAACTTTCTAATCAGAATTTATATCGTCAACTTCGTATTAAGCATAATTTTCTT
GAACAGCATTTAGAAGATGTGGAGCAAGAAGACCAAATCGAAATTGAAGATTGTAATAAA
CTGAATCAAGATCAACTAAATCAGGCTTCTATCTATGTTGATAACATGCGCCGTAATTTC
CAGCCGGGACATATCTTACAAAGCATGGATTTAATCTTGTTCCATAGTGAAACTGATATG
CCAATCTATGTAGAGAAAGGCAGTCCTTTACTTGAAAAGTTGCGTCAGGTGGTATTGGTT
GACCAAGTTACTGATATTCAACTCATTAAAAATCGTTTATGGAATGGTGTACATGCGATG
CTTGCTTGGTATGCATCTTTAATGGGTTATGAATCTATTGGTGTTGCCATGGGCGATCAT
TCAGTTAAAGCATTTGCAGAGAACTTAATTGCAGAAGTGAAGCAAGGACTTGCAATTGTA
TTACCTAACTATGCAAAAGATCTGGATCGAATGTCACAAAGTTTTCTAGACTCATGTGAA
TATGCATTTAAAGATCCTTGTCAACGCGTAGCTAGAGATCCACTACGCAAACTCAATCAT
AATGAACGTGTCATGGCATCAATTGCTGTGAATATTTGTCATGATTTGCCTTATAAAAAT
TTATTAAAAGGTGCCGCTTTAGGTTATGCCTATGCGATTCAATTTTTAGAAATTGAAGAG
ACTAAAGCTGTTGAACATCTGCAGCAACAAATTCAGAACCTAGACTTGAGTACAACTCAA
AGAAGACAGCTTGAAGCTGAATTGGTTCAACTTATCCAATATTTGTTTTCTGAACAAGGT
AAACAACCATTAGGCATTAAGTCGAACAATACCAAAACTACATCAAATCAATATGTTTGA
GTTTGCTTATTGAATTAACCTCAACAATTGAAAGGCAAACATGTTTTAATACAAAATTTG
AATAATTTTGAATTAAAACTGTGCTGTTAAAACCCTCCACACTCATGGTGCCAACACCTA
TACGGGATTATCCCGAATGGCACCTTGGGCGTCAAAATTACGCATTGTGGTATCTAGAAA
TTAATGATCAGAAATTAGTTCATTATCTAGATCAATTGCGTGCGCATTTTTCAGAATTTC
TAGTAGAACCTAATCATCGTCAATATCATGTCACGCTGTTTATATGTGGTTTCTTGACTC
ATGAAACTAAAGTTCACTGTGATGATTTTAGTTTTACTGAATTTGAGCAGCATAAGAAAG
TTCTAATACAAGAAAATTTTGCACCATTCCAATTAAAAATTGGTTCAGTTGATAGCTTTA
GTAGTGCTTTATTTGTAGAAGTCCAAGACACCGAAAATAACTTATCTCTCATACGGCAAA
AATTAGGTATAGTTTCTAATGAAATTGCCGCTTTAGATTATTGCCCGCACATTACATTGG
GTTTGTATAAGAAAGACTATAGTAGTAATTTGATTTTACAAAAAATTTCTCAATTACCTG
TACAATACACACAGGCTGAATTTGATCTTAAAGTTGAGCATTTAAGCTTTGGCTATTATC
AAGCTCAAATTTTACAAGGTCAGCTGTATCCGTATCAGCATTTGTTTTTAGGTGATTCAT
GTTGCAATTGATTTTAGGTGGTGCCCGTTCTGGCAAAAGCCGATTGGCTGAACAAACGGC
CATATCTATGCAATTAGCTGTCACTTATGTGGCTACGGCACAAGCGCTTGATCCAGAAAT
GCAAAGCCGAATCGTCCATCATCAAAATCAGCGTCCTGCTCACTGGTCTTTAGTTGAAGA
ACCATTATTTTTAGCAAAAACTCTGCAAGAAATTGATCGACCTAACCAAATTATTCTGGT
GGATTGTTTAACACTTTGGCTAACCAATTTGTTACTTTTAGAAGATCAAAATATTCAACA
ATTTGAGTGTGAGCAGCTGTTAAGAGTTTTACCTACACTTCAGTCAGAAATTATTTTAGT
AAGTAATGAAACGGGTTTAGGCGTTGTGCCACTTGGTGAAATTAGCCGCCGTTTTGTCGA
TGAAGCAGGAAGGCTACATCAGGCTTTAGGACAAATTGCAGATAAAGTTGTGTTTTGTGT
GGCTGGTTTTCCAATGATTTTAAAAGGTGAGAAATAAAAATGAACTGGTGGTTACAATCT
GTGCAGCAACCTAATTTAGATACAAAACAACAAGCTGAGCAACATCAACTCCAACTTACC
AAACCTACAGGTGCTTTAGGAGATCTAGAGCAGATTGCAATCACACTTGCCAGTTTACAG
TCAAATGCGCATCCACAAGTTAACCATCCATGGATTACAATTTTTGCAGGTGATCATGGT
GTAGTTGAAGAAAATATTTCTGCATATCCCCAAGCTGTTACCCGTCAAATGTTGCAAAAC
TTCACGACGGGTGGTGCAGCAATTAGTGTGCTTGCTAAATATCATCAAGCTCATTTGCAA
GTGATTGACTGCGGTACAGCAGGCGAAGCATACGAATATGCAGGTGTTGAACGTCATTGT
ATTCGTGCCGGCACAGCAAATTTTGCCAAACAAGCTGCAATGAATGCTGACGAGTGCCGT
GCTGCCTTAGAGTTAGGGAAAAAAAGTGTAGATACTGCTAAAGCGAATGGAGCAGATATT
TATATTGCGGGTGAAATGGGGATTGGAAATACCTGTTCTGCCTCTGCTTTAGCATGCCTT
TTATTAAATGATACTGCCGAGCAATTGACTGGAGTAGGTACAGGAATTGGTGCCGATCAG
TTAAGACATAAAATTGAAGTAATTGAAAAAGCAATTGAACTTCATCATAAACATGTCATT
GGTGATGTCTTCAAAACACTATGTGCTGTAGGTGGTTTGGAAATTGCGGCAATTGTCGGT
GCTTACATTCGCTGTGCGCAGGTGGGTTTACCTGTGATTGTAGACGGTTTTATTAGTTCT
GTAGCCGCTTTATGTGCGATGCGGATGAATCTTCAAGTGCGTGACTGGATGCTTTTTGGT
CATCAATCGGCTGAATATGGACACCGTCGTATTTTACAAGAACTCAATGCTGACCCAATT
TTAAAAATGAATTTGCGTTTAGGTGAAGGTAGTGGTGCTGGCGCTGCTTTGGCATTGGTT
AAAATGGCTTGCGCTTTACATAACCAAATGGCTACCTTCACTCAAGCGGCTGTAAGCGGA
AATAAAATTGGCTAAATTTAGGATTGATTTGCTTAGACATGGCGAAAGCCAGTATAGCCA
TACTTTACGTGGCCATTTAGATGATGAGTTAACGGCAAAAGGTTGGCAGCAAATGCAGTC
AACTATTGAGCAAGTCACAAACCAGACATGGGATGTCATTGTAAGTTCTTCATTAAAACG
TTGTGCTTGTTTTGCCGAGCAACTGGCCAAAACAGCAGAACTCCCTTTACTTGTAAATCA
TGACTTAAAAGAAATGTATTTTGGTGAATGGGAAGGCGTCTCAACTCAGCAAATTTATGA
AAATTCACCCGAATTACTGGCAAACTTTTGGCAAAAACCAAGTCAATATTGTCCACCTCG
CGCAGAAACATTAAACCAGTTTCAAACAAGGATTCTTAAAGGTTTTCAGGATTTGCTGGG
GTATATGCAAAAGCAAAACTTACAGCATGCTTTAGTTGTTACTCATGGCGGTGTGATTAA
GCTATTGGCTTGTTTAGCCAGACAACAGCCTCTAGATGACTTACTTAAAATGCCGGCAGA
GCTTGGAAAATTATATTCACTCGAATTTTCTGAAACAGGTGGTCAATTAACTTTTAAGTT
AAGATAGTAGTTTTATATTTTTATACACTTGTAAGTTATTATTTTTAAAATGTTATTTTA
GCCTGTGTAATAGAACTGTCATTGCTAGTATCTAAGCTATTGGCATTTCTTATTAACCAT
ACATCTGGCTTATGAATATTTTATTTAAAACAACTGTGCTTGCAGCATCATTATTGCTCG
CGGCTTGTAATAACAATGATGATCAAGAAGCTCAAATTGCACCATCTACAAACTCATCAA
AATATTATCAAACAAAAACACCTTATCAACCTCAACAAGACTTAAAAAGCTATGAACAAG
CGCCGACAGGGTTCCAGCCAGTTTTTACAGAGTTAGTGGCACGTCACGGTTCGAGAGGTT
TATCAAGTCTGAAATATGATTTGGCACTTTATAATTTATGGAAACAGGCAAAATCAGAAA
ATGCCTTAACACCACTAGGTGAGCAATTAGGTGCTGATTTAGAAGCAATGATGAAAGCGA
ATATTTTGTTAGGTTATGGTGTTGAAGGGATCCGTCAGTACGGTTATGGAAATGAGACCA
TGACTGGTATTTTAGAACACCGCGGTATTGCCGATCGCTTATTACAGCGCTTACCAACTC
TTATAAATTCACAGGCATCTATATTAGTACAAAGTTCTGGAGTAGACCGTGCGGTAGATA
GTGCTAAATTTTTCACTGCTGAACTCATTAAACAACAACCCCAACTGAAAGATAAAATTG
TTCCATTGTCTTATACCAAATTATCGAGTGAAAGCGTGCCAAGTATTGAAGATGGTGGCG
TTGATCGTTTTAAACTTTATTTTCATAGTTTGAATCCAGACGAAGACTTAGCTCAACCAC
TTAGTGTTAGCCAACAAAAAATTTATGATGCAAGTCAGGCTTATCAAGATTTTGAAGAAA
ATAATAAAGATTTAGCTCAAAAGTTAGATGAGTTATCAAAAAATACTCAGGCTGAAAAAA
CTGCCCAACTGGTACTCAGCCCGATTTTTAAAGCTGACTTCCTTAAAAAGCTCGGTACCA
CGGGTTATAGCTTTAGCAATACCGGATCATTTACAGTAACTTCACCGAAAGGTGAGCAAA
TTACAGAAAAAGGTAAGGGAAAAAATACAATTGCCAGCGCAGTTGATACAGCGGCTTATA
TTTATGAACTCTATTCAATTTCTGGTGGTATGAAAGATGAGTTAAAAGGTATTGATTTTG
ATAAATATATGCCTTTGGAAGCCGCAAAATTTTATGCTGAATTTAATGATGCCAATGATT
TTTACGAAAAAGGTCCAAGCTTTACAGAATCAAATCAAGTCACCAGTGAAATCGCCCAAG
GACTTAAACAAGACCTGTTCCAACAAGTTGATGCTGTTGTGAATAAAGCCCAACCTTATA
AAGCAGTTTTACGGTTTGCCCATGCTGAAATTATTATTCCTCTGGCAACTAGCTTAGATT
TGCATAATATGATGCAGCCGTTACCACTACGCCAGACTTATAATTACTCGACAAGTGCAT
GGCGTGGTGAAGTAGTTTCACCTATGGCGGCAAATGTACAGTGGGATATTTACCAAAATA
ACCAAGGCTCTACTTTGGTAAAAATGCTTTATAACGAAAAAGAAACTTTATTTAAACCTG
CATGTAATTATGCACGTTATACACCAACCAGTTTTTACTATGACTACATCAAATTGAAAC
AGTGCTATCAAATGCAATAGATTTTCAGTTTTTGAAGTCTTTAATGGGAATAGGGATTGC
TATTCCCATTTTTATTTCTTCATAATTCAATTTGTTTTTAAATATAGACCAGTTAGAGAC
TTGGATATGACACCTTTTTGGATAGCATTGCAATTTTTAACTGTTCTGCCTATTGAGCTA
AAAACAATACCAACGGCGCAACAAAATGGTCGAGCTATTCTGTTTTATCCTCTAGTTGGT
CTGATTATTGGGGGCATACTTTTTCTTGTTACCTGTATTTTTGTTAAATTACCCGCTCTT
TTACTTGCGGCAATCGTACTCGCTTTATGGATCTGGCTGACAGGTGGATTGCATTTAGAT
GGGTTAGCAGATACTGCCGATGCGTGGGTAGGCGGTTTTGGAGATAAACTACGTACTTTA
CAAATCATGAAGGATCCAAGTTGTGGTCCAATTGGAGTTCTCAGCTTAGTTATCATATGT
TTGCTCAAATTTACACTGATTTATGTATTGATTGAACAGCATCAATCTTTATTTTTAATA
TACATTCCTATCCTTGGACGTGTGGTGCCATCTATTATGTTTTTAACTACACCATATGTC
CGCGAAAAAGGCTTAGGCCGTTCTTTGACAGAATATTTACCCAAAACTGCTTCATGGATA
ATAACTGGGTTCGTTCTGCTATTACCTTTGTATTGGGGGTTGCAAGGGCTTATTGCCATC
AATAGTTTTTTAATCAGTCTTGTTTATTTAAGACATGTGTTTATAAAAAGGATTGGCGGT
ATTACAGGGGATACCGTTGGTGCTGCGATTGAAATAGGAGAAACTGTACTGATGTTTACT
TTTGTCGTAAGTAATTTTTATTTAGTTTGATGTTGAATTCCACCTCAATAAAATAAAAAA
GCCCTCAAAAAATGAGGGCTTAATTTTCAATCTTAAAAAGATGAATTAGCGGTTTGGTAA
AACTTCTTTTAAAGCTTCATGCATTTCAAGCAAGGTCTTTTCAGTAGTTTCCCAGTCAAT
ACAACCATCAGTTACTGATTTACCATATTCAAGGTCACAAAGATTGTCAGGAATATCTTG
GCGACCACCTTTTAGATGACTTTCGACCATAATACCTACAATTGACTTATTGCCATCTAA
AATCTGTTCAGTAATGTTTTTAAGAACAAGCGGCTGTAAGTAAGGGTCTTTATTCGAGTT
AGCGTGGCTTGCATCAATCATAATTTTGTTGCTCACTTTTGCTTTCGCTAAAGCGTTTTC
TGCTTCTGCAACAGAGCCAGCATCGTAGTTTGGTTTACCATTACCGCCACGTAATACCAC
GTGTGCATAAGGGTTACCTTTTGTATTAATGATTGAAACCTGACCGTCTTCATTTAAGCC
TAAGAAACTATGGCCATATTTAACAGACTGCATAGCATTGGTTGCAACAGTTAAACCGCC
GTCTGTACCATTTTTAAAACCTACTGGTGATGATAGACCAGAAGACATTTCGCGGTGAGT
TTGGCTTTCGGTTGTACGTGCACCAATCGCAGACCAAGAAATTAAGTCTTGATAGTACTG
TGGAGAGTTAGGGTCAAGTGCTTCAGTTGCACAAGGTAAACCTTTTTCATTTAACTCAAG
CAAAAGTTTACGGCCAATACGTAAACCTTTTTCGATGTTAAATGAGTCATTCATATCTGG
ATCATTAATTAAGCCTTTCCAGCCAATTGTGGTGCGTGGTTTTTCAAAATAAACACGCAT
AACCAGATATAAAGTATCTTTAACCTTTTCGCTTAGCGCTTTTAGGCGATCAGCATATTC
GTGAGCAGCTTTTGGATCATGAATAGAGCAAGGACCAATAACGACAAATAAACGTTTATC
TGAACCATCTAAAATATTACGAATAGTTTCGCGGCCTTTTAGAACAGTTTGCGAAGCAAC
ATCAGATAACGGAAGTTCTGACTTAAGCTCATTTGGTGTTACAAGAGTTTGAATGCTTTT
AATATTAACGTCGTCGATATCTGGCTTAGAAACGGAATTTGAATGTGTAGTCATTGCTGT
CACTGGTTCGATCATACTAAAGGTTGTTTTGTGTACTGAATATACCATGAAATAATTATG
AAAATACTACATCTCATGGCAATTCAGTTTGGAAAAATCCCATTGATTTTACTATCTTTC
GGTCGAGTTGCCTGTTTTTTCAGCAACTACTGCTTGTTGTTGTACCACAGCTGCTTTTGG
TTTGGCTTTGACTGGGTGGACCATAAAGTTAACACCAAGAGCAAATAACGTAATACCTAA
AATTTTACGGATTAAACGTTCCGGCATACGTGAGCTAATTAATGTTCCAATAATAATTGC
CGGAATTGAACCTACTAATAACCACATAAGCAGCACAAAGTCGACATTACCGGCACTCAT
ATGCCCAAGACCTGCGACTAGGGTTAAGAGTACAGCGTGTACGACATCGGAACCAATAAT
ACGAATCATTGGTAAGTTAGGGAACATGATTACAAGTGCCATAATTCCAAAGGCACCAGC
GCCGACTGATGATAGTGTTACGAATACACCCAAAATAATACCCATAATCACAATATAGGT
ACGCTTATTTTGAACAGCTAATTGCTCATTTTCAGTTTGAGTATTCTCTTTATTTCGGAA
TTTATTAAAGAACTTTTCAATCCGAGTACGGAAAATGATGGAAACACCAGTTAAGGTCAA
CATAAAGCCTAATACCATGGTTAATACAGCTTTATAATGAGTTGATTGACTTAAATAATG
CTCAAGTACCCACGCAGTACCAAAAGATGCCGGAATACTACCGACCGCTAACCATAAAAC
AATCGGCCACACGATATTAAGTTTTTTTGCGTGAACCATTGATCCACAGAACTTAGAGAT
CGCGGCGTAAAGTAAATCAGTACCAATTGCGATATGCGGTTCAATCCTAAAAAGACCAAT
TAAAATTGGTGTCATTAATGATCCACCACCAACTCCTGTAATACCTACACAGAAGCCAAC
TAACATACCCGCTAAGATAAATTCAAAAGCACCAGACATCTTTATCGCCACTTATCACGA
AACGCAGATATCTTATTCCTTTTAGAGATAAACAGTTGTCATGAATAATGATTTACTTAT
GCAAAAAAACGCTAAGCAATCAAAAAAATGCCTATCTTGATGTAATTTTATTCAAATTCA
TGACTTGGATGATGATTTCAAAGCTCTCAATGGGTTAAGCCAAAGTATGAGTAAAAAGGT
AAGGGGTGTTGCAAAGATCCACCAGCTGACAAAACCAATTGAAAAACCATATTTTTTGAT
GAGAATAAACCCGCTCAACGCAAATAGTAAAAAGGCCAATATCCTCAACAATGAATAATA
TTTTTGAGCTAAAGGTTTGAAATGACCAGTTGATTTCGGTGAGCGATATTTTTCAGTCGA
TATGAATAGTAAATACATGCCTAGTAAAGTCAGGATAAACACAAAGAACATCATGAATTC
ACCTCAATATTTAACTTACTCAGCTTTTTTTGAATTTTATTTGAAGCTTTATGTTGAATA
GGCTTAATTTTAAGAAATATAAAAAAGGCTAAAGCTGCAAATAACCAGAAAAATATATCT
ATACGTGCGAAATCCCAATAACCATTAAAGTTTTGAATATAATTATTTTTCAGTAAATAA
CTTATATTCAAGATAGGGAGTGCAATACAAAGTAGAATAAAAATACCTAGCTGAGTTTGC
CATAAATATTGTTTTTTAGTGATGAGCGCAATAATAAAGCTCATGAACCACACGAAGAAG
AAACTATAAATTTCATAATTAACAGTGGTGGCCGTGACAGTAAACAATCGATTCGCATAC
AAATAAGCAAGAGTTGCATAAGGCAAACCTACAAAGGTAGCAACATTTAAACGGTCAACT
AAATAGTGCCCGAAATGAAACTTACTATTTTTATTTTGAAGTTGGCGTTTAAGGCTCCAA
AGCAACAAGCCAGAGGCAATCATTACACAGCCTAAAATGCCAGAGAAAAATAATCCTAAA
CGAAGTAGAGGCTGAGCAAAAGTTGCCATATGGAGGCCATATACTCCCGCATAAAGTGTG
GCAATAGGACTATGATTACGTGTATCACCCAAGACTTTAACATTTGTAGCATCTAATGTG
ATTTGTGCTTGATTACGGGTAATAGAATGGTCTTCTTGCTGAATAAACGTAATTTGAGCC
TGATTCGTATTTGGATTTTTAACACTCATAGTTGCTAAAGTTTGATTTCCCCAACGCTGT
TTAAGTTGAGCTAATAGCTTTTCAACTGGTAAATTCTGTGCAGGATGCGGTGTTGTACTT
TCTGTGACTGTTTTTGTACGTATATCATTGAAATATTGATATGGATTCTCTGGATAGAGT
TTTTGCATTCCCCAAGGTAAATATAAATAGAAGAAAATAGCCAAGCCAGTAAAAGTGACC
GTTAAAAAGAAGGGTAGAGCAATAACAGATGAAACATTATGAAAATCTAACCATGAGCGC
TGTGATTTAAAGGTACGCAAGGTAAAAAAATCGGTGAAGATTTTTTTATGAGTAATGATG
CCTGAGATTAAGGCAATCAACATAATAAAAGCTGCTAAAGATACGACCAACCGCCCAATT
AATATCGGGACACCAAAAAGTTGATAATGGAAACGGTAGAAAAAGTCACCGCCTTCAGTC
GCAGAAAGTTTTAATTCTTGACCAGTGTTTGCATCGAGGGTTGCATTCCCATAACTACCA
TCTGGTTTTTCCCAATACATCGTATTTACCGGACTTTCAGGTGTAGCAACAGTTAAATAC
CAAGATTTAGCATCTGAAGCATGTTTTTGTAAGTATTGATATGCCGTTTTAATTGCCACA
TCTTGTTTTATTTCAAATTGTGCAAGGGGTGGTTGCATCCACAAATTAATTTCATGGCGG
TAATAAGACAAACTTCCCATAAAAAAAATAGCAAATATGAGCCATCCAAAAATTAAACCA
GTCCACGAGTGCAGCCATGCCATAGATTGACGTATACCTTTATGCATAACCTACCGTCCG
TGTCACAATAAAGAAAAGGGCAAATAGTGCGATTGATAAAATGGTCAGTCGCAATAATGA
TTGGATGCAGAAACCAACAATCACGAAAAATACATAAAACAAAATAGAAATAAAGGCCGC
CAAATAGATAGCTTCTGGCTTGCCTAAGTTCAAATGGAAAATTTCAGTTAGTCCAAGACT
TAAGTACGCCATACAGGCATAACCCATACCGAAAACAATTAAGAATCGATAGAAAACTTT
TATGCGATATAACATCGGAAGATTTAAAGTTCTGGACATATTTACTGACACATAAAAAAT
AAAAAAGAAAGCCAACCCCAAAATTGGGATTGGCTACGCTATTAATATTTAAACTTTACA
GCAACTGTATAGTTGGCTGGGGCACCATAAAAAGCCTGCCCATCTGGGAAACTATTTAAA
TATTTCTTGTCAAAAATATTATTACCATTTGCTTGAAGCGTAATATGATCATTGACTTCA
TAGCTTGCCATTAAATTGACTAAAGCATATGCATCTTGTTTGATCGTACCGTTTACATTT
GAGTCATATAACTTTATCCCATCTTGCCACTGTAAACCTGCACCAACTTTAAGCTTAGGT
AAAACTGGCGGAGTATAGGTAGTTAGCAAGTTAAGTGTCTGGTTTGGATTGTATGTTCTT
GCTTCGCCACCATTTTTAGTGTCTTTAATACTAAATTGAGCATAGCCGAAAGAAAGATTT
ACGTTATCAGTAATTTGACCTGATAGACCGACTTCTACACCTTGCGATTCTAGATCACTC
GTTGGTACTTTTCGGTTAAGTGGGTTTCCATCCGAGTTACGTAAAGGGTAATTGTTTTGT
TCAGTTTTAAATACTGAAAGTGTGCCTGTTAAACGGTCATCTAGCCATGAGCTTTTTACA
CCCATTTCATAGCTTTTACCCTCAATAGGTTTTAAAGCTTGATTGGTATCTTTATCAATA
CCAGTTTGTGGACGGAAAATAGAGGTATAACTCATGTAACCCGTATATTCAGGTGTAAAA
TTATAGGTTAATCCGACATATGGAGAAACTTTACTTTCACTATATGACATTGGTGAGCTA
TAACTTTCGCCTTTACTCTCAGCTTGAACATAGTTTGCACCAAGTAAAAGTTTTAAATCT
TCATTAAGATGTAAACGTGTCGCGGCATAAATTGAGTTAATATTTTGTTTATAGTTAGCC
GCTTCTGTGAAATCTGACCAAGTTATAGATTGCGGTGTTGTAACTCCAAAATAGAAATGT
CCGGTTTCTCCAAAGTAAAAATGTCCGCTTTTAGAATATGCACTTTTGCAATTTC
>Ab-D_S8_L001_R1_001_(paired)_trimmed_(paired)_contig_2
GTCACTTAAATTTGAGTAGATATGAGAAGTCTTAACTTTTAAATCTTTGTGCAACAAAGC
CTATCTGAAAATAAGAACAACTATAGGATAACCACATGTGTGCAAACTATGAACCTATAT
CTAAAGACCGAGTACACCTACTAGATCTCCTTGAGCCAACATTCGACTACAAAGATGATG
TTTATCCTGGCTACGACTGCCCTCTTATATTTTCTAAAGATGGTCAGATAGAATGGCGGC
AAGTTAAATTCGGCATGATTCCACCTTGGAACCATGACCTTAAATTTTCTAAATACACAT
ACAATGCTAGAACTGAGACAGTCGATACAAAGCCTAGTTTCCGACATGCATGGGCTAAAA
GCCAGTTTGCTTTGATACCTGTAGAAAAGATCTATGAACCTCGGTATGTGAATGGCAAGG
CTGAGCGCTGGGGTATCTATCGTGAAGACGGCTTACCTTTCACCGTTGCAGCAATTTACG
ACTCTACAGTGATTGATGGCCAACAAGTAAGATCAATGTCAATGTTGACTATTAATGCAG
ATAATCACCCTTTCATGAGTCAGTTTCATAAACCAGAAGATGAAAAGCGGTCTATTATCG
TTATTCCTGACGAGTATCGAGAAGATTGGCTGAATTGCAAAAAAGAAGATGCAGATCAAT
TTTTCTTTGAAATGCCCTTAGGTGAATTTACTGCAGACTACTTCCCAAAACCAAAAAAAA
GTGCAAATTAGCACCGTTGAATTTCCGACCAAATGCACTAACTAATGCGACAAGTAATGA
CTAGTCATTATTTATGCACAATTTTTTTAATTTGAATTTAAACCAAGCTCTAGCATATCA
TCTTGATTATGTAACGAAATCAAGGAGTAACTATGAGCATTATCCCCAATTCCATTATCG
AAATTAAACCACATCTCAATGCTGGCAAGGTATTGAGTGAGGTTGAATCCATAAAATTAG
TTTCACCTACTACTTTTTTTTCAATACCTTTAGCTATAGAAAAAGTTTCAGCTGGTTTTC
CCTCTCCTGCTCAAGATTATGTTGATCGAACTCTCGACATGAATGAGCACCTAATTAAAA
ATGAAGAAGCAACATTTATTGTTAGAGTGGCATCACTTTCGATGCTTAACGCTGGCATTG
ATATTGATGATGAGTTGATTGTTGATCGTAGTCTTGATGCTAAACACAACGATATTGTTG
TTGCACTTATAGATAATGATTTTACTGTTAAACGCTTAATGATTGATGAAAATGAGCGTT
GGTTAAAAGCTGAAAACCCAGATTATGATGATATTCATCTTCATGACGGGCAAGAACTAA
TAATTTGGGGTGTAGTTACTTATATTCTAAAAAATACAAGAAAAAAATCATGAGACATGA
AGATAAAGTCTTTTTTCTCATAGATGTTAATAACATGTACGTCTCATGTGAACGAGTCTT
TAATCCAAGTTTAAACAATAAACCAGTCATCGTTTTGTCAAATAACGATGGATGTGCCGT
TGCGCGCAGCAATGAAGCAAAAAATTTAAATATAAAAATGGGGGTGCCATTATTCCAGAT
CAGAGACATAGTAAAAAAACACAATGTTATTGTTCTCTCTAGCAATTATGAACTTTACGC
TGAAATGTCGCGCAGATTTCATAAGATTCTTGCATCGTATGTAACTGATGAAGAAGTTGA
GAAATATTCAATAGATGAGTGTTTTGTTGATTTTTCAGCTTATGAAAAAAATTTTGACCT
AGAAAAGGTCGCTCAGGATATGCGCCTAAAAATATGGAAATGGATTGGTTTGCCCGTGTG
CGTAGGTATTGGTCGCAGCAAGACGGAGGCAAAGATATCCAATCATATAGCTAAGAAAAA
TCAAGGCTTTAACGGCGTTTGTGATCTCGTAAACATGGATCCGTGCAATAAAGAATATTA
CTTTGCTCAAATAGATGTGAGTGAAGTCTGGGGGGTCGGCCGTAAACATGCAAAAAAGTT
GCAAAGCATGGGAATTAATACAGTGCTTGATCTAGCTTGTGCTGAACCACGTGAAATGCA
AAAACGCTTTTCTATTGTTATGGCTCGTACTATTAACGAGCTACAAGGCATCTCTTGCCT
AGAAATTGAAGACACTCCGCCATCTAAAAAGCAAATTATTAAGTCATGTTCTTTTGGTGG
GAAAGTTACCGAACTTATTGACCTACAAGAAGCAATAGCTATGCATGCACAAGAAGCTTG
TAAGAGATTGAGAGATGATGAATCATTATGCGGCTGTCTTATTGTTTTTGTTCAATCAAG
TCCTTTTGATGAAAATGTACCGTTTTATAACAAGTCAATAACCGGCTCATTTTCACAACC
AACAGATTGTGCGTTAGATTTCGTAAAAGCTGCAACAAAAATGGTTTCTCACATTTATAA
AGAAGGTATTAAGTATAAAAAATGTGGGGTTATATTGACTGGGCTAGAACCTAAATCTGG
TCACATTTATGACCTTCTCACAGATTTTGATGCTATAGAAAAGAAAGAACAATTGATGAA
AACACTAGATAACGTACACACAAAATTCGGGAAGAAAAAACTTGGTATAAGTACTTGTTA
TGTACCAGGTCGCAACTGGTCAATGTCACGGGATAAATTAAGTAAGAATCCTTTTAAATG
GGATGAACTACCTTTAATAACTAAATGAGCAAATTTCTGCTCAATTTTATAGATTTATAA
AACTTTTGAGCATTTTTTTGCTCATTTCATCTATCGGAAAATTTATAGAACTTTATTAAA
AAATCATCTGGATTTAAATTTAAGAATATCTAAAATAAGCTTTTTTCAAAAATACCTTAG
TTATGAATCAAAAAATTAAAGCTATATTAATTGATACTTTTGGTTGGATTGCTTCCATTT
GTATCATGTTTTTCTTTTTTACTTTGTGGTTATATTCCTATAATGGCATTGAATCTCCCC
TTAAAGAAGCTTGGTCACTAACAATAAGTGTTCTTTCAGCTCTAGCCACTCTTGGAGCAG
CTATCATTGCTGCAAAACTTTTTAATGATTGGAGAGAGCAAGAACAATACAATCAAAAAA
GTTCTCAAATTAATAAAGTAATTATGAATGCAGAAGAATTTGAAAAAATAATAAACAATA
TGAAGCTTCCACTTGCAAGATATAATGGAAACATAATGAAAAAAGGTGATTTTTTTAATT
TTCTTATTGAGTCATATTCAAAAATTGAAGACGAAAGCTCAAATATATTTAATAATTTAA
ATCATTTATCAGAAATAGGTAATAAAGGTTTCTCATCTGAAAAATTATTTACAGAATTCC
AAGAAGAATATTTGAAATTTAGAGATAAATTAGAAGTAGTTATTTTAAGTATTGAAACAA
TTGAGCCTCTGAATAAAGAACTTTATGACCTAAAATATGCGATGGAGGATACAAAAGAAA
TTATTAACTCAAATTTAGTAAGAACTTTAAGAGCCGGTTTAAGAAAAATTTAAAAACTAA
TCTATAAATTGTTTTTTATATTAAGAAATTTTCAATACAAAAAATGGATGGTCAGAACAA
TAAAAAATATACAGTATTGTCTACCCTCTCTTTGGTATTCTTTTGTCACTTCAAGAAAAT
AAGAAGGAAAAGATTTGGCAACACCATATATAACAATAGGCTGCCCGACCACTGGTGGCG
GTCAAGTAATTTCTGGAAACAGTATGTTTCTAATTGACGGTATTCCCGTCGCCTGCGTCG
GCGATAAAGCAACATGCCCAACTCATAAAGTCGTTGCTACGATTGTCTCAGGCGATCCAT
ACATGCAAATTTTTGGTAAGGCTGCTGCTCGAGTGAATGACTCACTTTCATGTGGCTGTA
AATTACTGCCTCAACAAAACTTAGTTGTGCAAGACAATGGAGGTGGAGCCGTTCAAGGTT
CTCAAGCAAGTAACGCTACTCAAGATAGCTTTATGCCTCAGACTGATGAACACGGGATTA
AATTTCAGTTAAAAGACCAAGAAACGGGTAAACCACTTGCACAACAATACTTCAAATTAC
AAGGTCCTGATGGCAGTGAAATTGAAGGATTTACTGATGAAAATGGATTTACAGAGCTAA
TCAAAACAGGCACCGAAGCAAAAGAAATCGACTTAACAACTTTCGATTTATCTCAGCCAA
TGGCTAAGTGGGAATAAATAATGTCTGATAAAAATTTAAGAGATCCTTACAACCGACATT
TAGCAGATTCATCCCCAGCATGGGATGCTTATCCTCACGAAGAAAAAGTATGTGTTATAA
CCGAACCACTCTGTAACGACCATATCAAGATTCGTAATTATTATATGGCCCGACCTTATA
ACTTCATGATGCGAGTTAACCAATGGGCAGAAGTAGCAAACACCATTGAACTATTAATGG
CTGTTCGGTTTGGTATGGAATGGGACATGAATAAGTTTGACGATCGACTTCTTGCCGATC
CGGGCTTTCATACCCAAATGTACATTCGTTTCCATAATTACGTACTTAAACATGCCATGA
AAGAAGGTGCCCGAATCGTTGGTGAATTCCAACAAACAGCCTTTAAGGTTCGCTTTTTAA
GTGCCTTTGCAGTTGATGAACTGCTTGAATTACGAAATCTGAGCAAGTTCGATCAAGGCA
AAGAAATATATGGAAAAATTCAAGACCTCAAAGATACATTTGCAAAGCTAAATGCTGCAA
GGGCTACTACCGATTTAGCACAATTAAGAATGAATGATGGGCCATTATTCATCAATCGTG
AAATGTTTAAAAAAGTCTTTAATCAAGACTTTAACCCTAAGATGATTCAGATAATGAAAC
AAACTAGAGAGTATCCTGGAGATCCTATTAATGTTCGTGAAAAAGGGCTTTATTAGTCCA
TTACAAATAACCCTAGCCTCTATACTTTGTCTAACTATTAGCGGATGTGCCAATACTCAA
GTTAATAACCCCAGAGAGGCTGTTATTAATTCTACTCGCGGGGCGGTAGATATGTTGATT
ATGGACCAGCCAGTTTATAGAAATGCAATTGCTAACGAGAAGAACAAGGTTACAAATGCT
TTACTTTACACAACCTTAAAGAAAGTGGGGGTTTTAAGAGAGCTTGAGAAAGAGATAGGT
AATAACTATGTAATTGAAGAAGATCTATCTTTAGCAAAACTAAATCAATTATGCTGGACA
ACTAAATTTCTTCAGCATTATAGAAATGACTTATCCGCCGAGTCGCAGGCTGATTATCAA
AAAGTTTACGCTTGGGTAGATGCTAAACAATCGCTATGGATAAAAAAGCTGAATGAATCT
TTTAGTAAAGATGAACTCGGTGAGAATGATTGCCGAAATTAAACTTTAAAAAAAGCCCTG
AATATTCAGGGCTTTTTTTAAAGTGCTTTAACGCAAATAGATACGTTTACATTGCTATTG
ATTGTATGTGCCGTACAGCCGCATAAAAGAAAGCTTAGTAATAGTAACTTCATTATGCTT
CAGTAACTCTAATTGCTGTCACGCCACTTAATTGCGGTAAGTTGTAACGTTTGCTAGCTG
GTTGAGTTGTACGACCATACCATCTGAATTCTTGAAAGTCAGAGTCATTATAAAGTGCAT
AACAAACTTTATTTGACTGATTGCCTCCAAGGCATACTAACTTTCCAGACTTTTTGTCAC
GGCCAACTACAAAACAAACATGCCCACCACCCTTTCGAGTTTTAATAGCTACACAACCGT
AAGCGGGTTTAGCTAATTTTGTACCATAATTCACATAATCCAATGCACGGTACCAATGCT
TAGGATAAGCAATTCCAGCTGATTTCAAGCAATGTGCAACGAAGGTCCCGCACCAAGCCG
TTTCATCGTCAGCCCACCAAGCCTTTAGCTCCGAGAGCCATTTTAAAATAGTTGGGTTAT
GCTGTTTACCAGGTATTTCTTGAAGGCCAAGATGCTTTTTTGCTTCTGCAATCCAAGCTA
ATTCATCAGGCTTTGTTGGTGTTGGGATATTCAATAAAGAATTGATCCCTACTAACTGGC
CTGTTAATTGCGGGCCATTAAGTCGTGGTTGAGAAATTTTCTTTCCAATCCATGACAGAA
CAAGCATCAAAGTACCAGTAACAAATGCATGATATTTTTCAGGAATAACTTCATAATCAA
CACCCCATTGTAGTGCTGGCAATAAAATTAGCATGATGAATGCACCTACGGCGGGTAACT
TAACAGATAGATACTGCCAAGCATTGTTTTCAATTAACTTCATTCATCTTTCCTCTTTCG
TAAATTATCTTGCTCTAGAGCTTCTAAAGCTTTGATTCGTAATTCGCTTTCTTTTTCACG
TAATTCACTTTCTTTACGTTCTCTGCGGTCACGTCTCCACTGAAAAATGAAACTTATGAA
TAGGCCAACAACAGCCACTATTGCACCTGTATAGCTCAACCAATTAATTGAAGTTAAAGA
ACCAAATGCGCTTGCTAAACCACTCCAGAAGGTAGTTTTATTAGCAAAAGTTGTGACTGT
GACTTCAATTGCCTGATGATCAGACATGACCTATTCCCCACGTTTCATTTGGAGCTATTT
TTGCAAGTGTTATTGTTCTAAATAGAGTATGGTTCCAAATACAAAGCACGAAAAAAGTCT
GAATTAATCAGACTTTTCTACATGAAAACTATCGGCCTCTACTTGCTAGGGCATTTAATC
CCTTAATGACTTCTTGACCTAATTTTAAGAATACGTTGTGACGTTCAATTTCATTTTCTA
AATACTTCTTGCGGTTTTCCCATGCTGATGAATTGAAGTAAGTACTTTCAAAACTCAAAG
GCATTTTTAATGCATCCGATAAAGGCATTGGGCAGTTTTCAGAAATACTACTTGCTGTCT
CAAGCAAAAGATCGGTCCAACTCTTTGATGATTCCTGTAAAGATGGAAGCGGTGCGAAAT
CGTGCAGGCGCGTCATCTGCACCTCTTTCCACTAAAATACCGTGGTTATCAACGCTTAAC
CGTAAATGTGTAAATAACTCATTGTTTAAATTATTAAAGTCTTGATAGCACAAATCAAAA
TCACTAGCTGGCATTTTCTTAATGAAATCTAGCCGCTGCTTAAATTGTTCTTCAAATAAT
TGAGGGTTTGTTCTATCCGGCAATAAAGCCAAGTGTTCATGATTAGAATAACTCAACTGA
AATGCCATCATACAGGCAATCCATTCAGCGACATTCTTACAATTTGCCTCTAAGAATTCC
GCTTCCATTCCAATAAGCTGTCTAACCGTAATTCCATTTTGCGTAGTTTCAGTTTTCCAA
TTATTTTCTGATTGAAGGAAAACTTTAGACCAGTCAGTGTTCACCTCCAACATAGTATTA
CTTTGTTTCTCAAGATACTTAAGTAGCAATAAATACCGCTCTTGAATTGTTAAAAGTAAA
GGATCCACATTATCTAAAACTGACTTCACGAAAGCTGAAAGTCTTTTTTCATTTAAATTC
GGGGCAATGATTGAAATTTTAAGACATTGCTCAAAACTCAATTCATGCATTTGAAAAGTA
CTTTCGCCTATTGGCACCGGATCAAATGTAATCATTATTTGACTCCATACAATGAATAAA
TATCTTTTGAATCCCATGCAGTTCGACTCAACAAACTAATATTGACGGCCAAACTTAACC
GGTTCCCCTTTTCATCAATGGGCGCGACAATTGGCGCGGAAACGCTTTCAATAATGAAAG
GCTTATAAGTTTTGCCGTGAGTAGTAAGAGATACAAACGGTGGAATGACACCTGAAAACA
AGCCTTCTAAAGTAGTATTTGAATCATTGACAACATTCTGCAGTGTAGACTCAGAAGATA
ATGAAACTGGCACACTCCAAGCCTCCAATTGCATGATCTTGTCTTCAACTTCTGTTCTCG
CATCACTAAAAGCCAAGAAAAAAATTGATAAATTAAGGCGTACTGATGATGTAGATAGGA
ATACTTGAGTTGTATTTACTTTGGTTAAATTTGTTCGCCCTTCCACACTCTTAAGCGCAT
TTTCAGCTGTTGCTAAAGGTCCTGATGCCATATCGCTTAATGCTGAAATAAATGGTGAAT
TTTCGCCTAGAGTAGCTGCAGCTTGAAGCATTTGCCCAGTTTGCAAGTTAGCCATTAACA
TAGGCATTTTTAGTTCTGGATTGCTATTTTCAAATGGAGTTTGCCATTGGCTCTCAATAC
TTTTGTCGCCGTCAGTCAACAAAGCACGAATTACTGGTGATGCTACTGGGTTTCCATCTT
TATCACAAAGAGAAAATTCAGCATATTTATGCTTTGAAATTGAGCCATAAAAAGGATCTG
ATTCAGTACTGGGTAACTTAGTTTTTGCTGTATTAACAGCTGGTGCGTATGCTAAAGCTT
TGGACATAAAAAAGTCCTACCATAAATGATAGGACTATTATTAAGGTTCTATTAATTAGT
TTTTCAAAGTGGTTCCATGTTTATTTAATTTCACCATATGCTTTATAAATTGCTGCAATC
CCCTTCTCGTTATTTAAGAATTTTATTAATTCTAAACTATAAAAATCACCAATTGGTTTC
ATAAGTTGGAATGTTGAAGGTATTGAAAAATATACATTCAATCTGTCGTTATAGGTACTG
CATGTAAATTTAAATAATTTAACAGACTGTAATTTGATAGAGTTATAATTAAAAATTGCT
GTACATTGTTGTATAGAAGAAACCTTAGAATATTGTTGTAAATGAAAAATGAAATTTTCT
AAACTAGTAGGCAAATCCGCCTCTGTAATATCTATCCAATCTACTAGTTTGAGGCCCAAA
TTAATATCGTCTTTACAAATATATTCATCTACACCATCTAATTTAAACCAATTTTTTTCC
GAAATCATATCTTGAACTTGTTGAAGTTTCATAAAAAGTACCTTTATTTTATTAAGCGTT
TGTAAGGTTAATTAATAATGGTTAATTCTTTTTTTTCAATAGAATAAAAAAAATACGCCC
ATTATGAGCGTATTTTTTAACCGAATCTCAAGCAGCTAGATTAATATTGTTCTCTTGCTC
AAATTCATCAATCTTCTTAATGATTTCAGCAGACTTGTTATATGGCATAACAATCTCATC
AAACTCATTTACTTCTGAACCCCAGAATTTAAGCATGATATTCTTGATCTGAGGTTTATC
AACGCCATCGCCATTGAAAACGTACTTGCTACGTTCAGTTCTAACATAAAGTTCATACTT
AGCAAGCTGCTCGTCAATGCGTAGTTTTCTAGGAGGCATTGCGATATCCCGAATTTCTGA
AAATAGATCCTCTACACTTGTAAGGTGCGTGAAGTCTAATTCTCGTGTTTTTGGAACATC
ATTAGAGCCTGCATGTTTTTCAATAATGATGATACGAGTTGAAACGGCGGTACCAGCATT
TTTAAAGGTTGATTGAGGTAACCAGATTTCAGCTGTCAGAATTGCACCAGGTGTGCTTTC
AATAAATTCGTCTACTTTAGAATCCATCGAACCACGTGGTACCAAGGCCACAATCCGACC
ACCATCATAAAGATGCCCAAAAGCCTTCTTGATATGTTGAATTGCCAAAGTGCCAGCATG
ACCAAATGGCGGATTCATCACAATCGCATGGTACTTATTCAATGATTCTAAAGATTCGAA
TGTATCAACAATTACTTTTGCACCTGTATTTGCCATTTGAGCACGACTAGCTAAAGACTC
AGTGGGTTCAATCATTGTCAGCTCTACATCTTGCGGAACAAAACGACCAATAGCTCCATC
ACCAGCACTAGGCTCAAGCACAGAATCGCCAGTGTGTACCCCTGCCCATTCAATCATTTT
GAATCCTAGAGGTTCAGGCGTTGCATACCATTCCTTACCTTCGCGGTTATCACGACTTTC
AGAACGTTTGCCTTTGGCATAGTAGAATGTTAGTGCTTGATCAAATGGGGTTAACTTAGC
AATACGGGCATTTTCTTCATCATATGCTTTACCACCAATACCATCATTTAGACTTGGCTC
TTCATATTTAGCTTCTTCATAAGCCTGAATTAACGCTTCTTTGATACTTACTACAGCATC
AGCACCTTTTGCAAAGTTATCTACTGTTTCTGCGCGTCCAGCAATCGTGTCTGCAAATGC
AGCCCGTTCCCATGCAGTACCAGTAGTCAAGTATCTCTGAATAGCATTTGATGCTTGTCC
GGTTCGATAGATACGCCCTTCCGTCTGTCTCAACTTTGCGGGCTTTGTTGGTTGACCAAT
ATTAATGAGTACTCGCTGGTGTTTACCAGTTGTATCATGCAAGCTAATCCCAGTAGAACC
AGCATCTGACTGCAGAATGAGAATATCGTGCCCGCTATCATCAGTATTAAATAACGCTAC
ATTAGTTTCACGTTGTTGCTTTGAAAGACGGCCATTAAATAAAAGAGCATTAGGAAATGC
ATTCTTTAAAGTTTCAACAGGTGAATCATAATCAAGATTGAGATTTACTAGATCCGGTCT
ATTTTCTTTGAATGCATTATATTCAAGCTCAATATCTTCTCTAAGTGGGCTTTCATATTT
TTCGATATCAAGCTTACTAATCAAGAAAGGTGCAAAACCACCGCCCTCGTTATAGTCATG
AAAAATTACTACTTTACGACCTAATGCTAAGTGCTTTTTCACCATATCAACACAAGCTTC
AGCTTTAATAGCTTCTAACAAACGGCGTCTTGCTAAGTAATCAAAGCGTTTTGCAATAAT
TTCGTATATGTTTTTAAATCGGTTGCCAGTAAATAGCCGATCATATTCTTGCATAGATGC
ATGACGTCCCCAGCCTGTTGTTGGTTTACCAGTCTGAGCAGCCCATTCTTCAAAAGTTCG
TGTTTTGTGCCCTTCTATTTCTTTATAACCATTGCGAAGATAAGTTAAACCTTCATCAAT
AAGTTCACCAACACGAGAGCCAATTAGAATGAATTTACGATCATAGTCAAAATTTACTTC
TAAATCCCGCCCAGACATAGCACCAGTGTTTTTAAGATTTTCGGCGAACTGTCTTTCAAG
TACACCTGTATCCACCTTAGCTTCTGGTCGCGTCAACTTACCATATCGCTTTCGATATCC
AAGATTTCCCATATAGAAGTGCTCTCGAGCCTTACTAAAGCCTTCAGCTAAATTACCTTG
GTCATCAACAGATACTGAAGGAGACATATAATCAAATAAATAGCCTTCCGCCCAATCAAG
TGAAAAGTGATAACTAAATGGCGTAGCAGATAAGAAAACAACTTTGACCTTACTTTTCTG
GTGTTTCCAATTCAAATTCCAGATCTTTCGTTGTTCATTTCGAAGGATCTGCATTTTGTT
ATAAGCACTTAGGTATTGTTCTGTTTCTTTACCATCTTCATCGAGCTCTTCAATTGGCAT
CTGATCAGCAAATTTATCTTCAAACCATTCACTAAAACCATGCAAATGCCCGGTTAATGC
TCTTAGTTTGTTTAATGCTGCAGTTGCTTTACCATCGGATGATTGCGATAGAGTATGTGC
CTCATCAATTAATATCAGGTCCCAATGTTTGTGAACTAAAGTTTTATTTTGTCCAAAATT
AGCAAAGGTTGTGACCACGACTGTGTGTTCATCACCGCCGTTATCTTTAATACTTTTTAA
TTTGTAAGCTTTGATATTCAACGGACTTGAGCTTTTTACAAAGTCATTTGCAATCTTATC
ATTCAAGGTAACAATCAAAATATTCTTGAGACCAGCATTAATAAAACGCTTTGCCACTCC
AAGCCCAGTAAAGGTTTTACCTGTACCAGTGCCGTTAGTAAAAAGAATACCCTTCTTATT
TTCCTCAATTAACCGCTTTTCAGTTTTTAAAACATCACCACGTTGTGCTGGTTGCAGATA
TGGCAAAGCTGCGTCAATATTTGAAGCATCGCTCCAAATTGTTTCTACATTATCTGCTTT
TAATTGAGCTTCTAGCTTTTCATCTATGGCAGCTCTAACTGATTTAGCAGATTGTACAAT
TGATCGATCTCTTGCTCGTTTAAGAGATGATCTCTTACCAGATAGTTCACCGCCTCCGCT
GCTGTTAATCCGGTTAGTACTGGCTCTACTATTTCCATCTGAAGATTCATTTCTTGGATT
TCGGACGCTAGATAAACTTGCATCATTACTTTTTGATAAGCCAGAATTACTGTCTCGGAG
TACCCCAATTTCTCCATCATTTCTGATTGCTTCTGAAGCCTCAAATTCATCATTTCCTGA
TCCAGTTGTAGAAACAATTGGTCCTCTGGATCTGAGACGAAATTCGCCAACTGATTCCAC
ATCTGAATTGGTATTTGATACATATGAGAATATCCCTTTTACTAGTTGCTGATCTTCAGA
AAGAAGAGAGTCTGGAATAGCTTTAAGATGTTTTGAACGTACTAAAATTTCACCCTGATA
ATAAAAGGCATAAGGGTCAAATTCTTTAGCTTTGGTTAATTTGATGCCTTTAAGCCCAAT
GACCTGTAGCGTTTTATTCTTTTTAGTGGTGTAAGCCTTTAGCTCTTTATCGCAAGCAAA
AAGAGAAACAATTGTCTCTAATTGTTCAATAACATTTCTGGAACTGTTATTAAGGTGTTG
GATAACTGATTCATCAATGTTTTTGATAGCCTCGTTATATAAGACTTCAATAACTTCATC
CAATTTTGGAAAGTCACTTTCTTGACGGGCAAAAGCTAAAGCTTGCTTTGCTATAGACAA
GTTAAGTTCTATTTGCTTATGGATGATAAGAAGGAAAAATCGAGCAATATTGCTTTGATA
ATGCATGAAATCAATCATGTAATAAATCGCAACCAATACTGTGTCTTTAGTGATTGGTTT
GAGCTTTAAGATGGACATATATCCCTCAACATAGGAACTTTACATTCCTATGTTGAATGA
TCGTAAGTATCTAATTTTTAGTAGGTTCCAGATCTAAACATCTAATTCTTCGAAAAGAAT
GTCATTAATTTTGTTCCCTTCTTGATTTTCCTTTTCATTACTTTGATCAATTTTAGCTTT
CAAAGCACTGTGGAAACGTTCAGCCCCCTCTTTCGTTAATCGAATTATTTTAGGGCTACT
TGAACTGCTGGAATCAACCAAGGAATCGTACATTTGCACACTAATGAAATCATCACCAAG
CACTTGTTGTGCATATTGGATAGCATCTTTTACACTTACTGGTTCAGGTTCACCAAACAA
GCCTACATTACTACTATCTAAAGCCTGTTTCTCTGCAAATTCAGCTAATGCTTTAAATAA
CATACTCATTTTTTTTGAACTGCGGCTATTCTTGGCGAGAAATACGGCGAGCTCAGCAAC
ACCTTCTCCTAGATCCTCAAAAAGTCCTTGCTGCTTTACAAACTCAACAATATCTTGATC
ATTTTGCTTTGCAGATAAAATGGTATTTGCTGCATCAATAATTGCATTAGCAACACGTTG
ATCAATGGATTGCTCCATTCCATCAACGATTTGATCTGATATATCTTGAACATTTCCACG
ACTTATAGCTTGCGCTTCAATAAATTTAGGCGCAGCAACACCAAGCGCATTAAGCATATT
TTGAAGATCTGGTTTTGTATGATCAGCCATCATTTCTAGCAGACGATCATCATTGTACGC
TTTACTAAAAATTGCGGCTTTGATTCTGTTTATCAGTGCTTGTGTTGGTTTTTTATCTTT
CGTTGTGTACTGGGCAGCTTCTGTATCACCTAATTTACTTAAAAAACCTTGAATAAACTT
TTGATTACTTACTGCTAATAAATCGCCATCTTCACTCGGGTTAAAAAGAGCCAGTAAATT
CTCATCTAAACGTTTAGCATCAGCTTTAGCACGTTCAGTAGCTGTAAATGACAACTTATC
ATCTTGGTTAGCATCTATGGCAAATTGAGCTCTATCAATCTCAGTTGTACGAATACGTAT
CAAGATTGGTTTAGCAAAAGCCTGAACCTGCTCAGAACTAAAGCCAAAGTAATCGGCTTC
ATCAATCAACCATTGTTTATACTCATCTGCGGTACCGCGCTCATAGGCAAGCTTGATAGC
CATTGTTCGGCCATTTCCTGATTCAACAACTAAATCATCACCAGTTATCGGTGCTCCCGT
GTCTGCCCGACCTGAGCGGCCTAGGCTTTCGGGGTCTAAATCATTAGCAGTTTTCTGTAC
CCATGCTTGTGAGGATTCACGACTACGATCTCGTGGCTGCAATTCTTGCGGATAATTAGG
GTTTTCCGCACCAGTTGCTGTATGAGATGCAATTACTTGATCAATATCAACTAAAGCGAA
TACAGTAGAAATCTTTTGTCCTTTGGCTGTTTTCACATTATTAGTTCTACCCTTCAAAAG
CCCAGTAAAGGGCTGTTTAGGTTTAAAGAAACTAATCATTTGATCAATTACAACTAATGG
ATTTTTAGCAATATCTTGAGTAGAAATTAGATTTAAAGTTGTCATTAGATATTCTCCGCT
TCCATTTTTTGCACTTGATTCAAGAGTTCTGTCACCGCTGGAATAAGAAGTGGATCATTT
AAGTCTTTTTCTGCTTCATCTCGAATTTGCTCTAATAACTCAAGATTAACTTTAACCTGC
CCTTCAATTACTGAACGGTAAAGTTGATTACCTTCATCATTTGTCGTAATCGGCTGAAGA
TCTTCAACTTCTGTCGGAGCATTTAGTTCTTTAGATTCATCATTATCTGAATTTTGGGCT
GGCTCTTTATTACTGAGGCGATCCGCTAAATGTTCATCTGCCCATGCTCTTGAATATTCA
TAAAATGCTGTTAAATATTCTGGTGAACCTTCGGCCCCATTCCAGTTTTTTAAGAATTCA
CCACGGCGATCTGAAACCCAAGCCATAAAGTCTATGTTGTTAGAATCTTCAGGATTTTCC
AAAGTGTCTAACCATGCTTGCATCATTTTGTTTTCAGCTATACCAGCTGCACGTGCTGCT
AAAACTTCTTCATCTCTTTTTTGTTTAGCTTCATTTTCGGCATCAATAAGTTTTTTTGCT
TCTAATTCTGCTTGCTGTTGAGCCAAAGCCTGGTCATCTAGTTCAGAAATCCATTCACGT
GCCCAAACTACCGCATCAGAGTCCCCCTCTAGAGCCTTATTGATACGTTCAAAGAATGCT
TGGTAACGTAAACCATCTTCACCTGCCCATTCAGGATCAGCATTTAAACGCTTTAAATCG
GCTTTTAAACGTGCGGCTTCTTCATCAGAAATACTAACTGGTAACTCATTATGGAGACTA
TTCTCTTTAATGATTCCTTCATTTTCCTCAGATTGCTTGGTTAACAATGTATTTTGCAAC
TGATCAAATTCGTTTAATAAATTGGAAATTTCTGCACTTAAAGAATTTAATTGACTTTGT
TTTTGCTCGAGGCGTAGTTCAGCATCTGCTAAAGCCTTGGCCTTTTCTGCTTTTTTAGAT
TGTAAACGCTTAAAACGATTACTATTTTGGTTAATCAACTTCATAATTCGACCAGCGAGA
ACTGGAATTGAAATTCCTTCTCCCTGATTAGGCTGGATTGCAGCAGTAATATCCCGATTG
TTCATTAAAATCTTCCATGAAATTAATGAATCTGCGGGACTGATTTTTTTTGATAATCGA
TCTGGCTTATGAAAAAGGATTGTGAAGTTTTGGCCGTCATCAAAATCATAAGTAAGCGCA
ATTTGAAGGACTTTTTTATGCTTAAAGGGCTTACTTTCCGTAACGTTAACGATTTTGACG
CCAGTTTTTGAAAACTGATCCATAGAGTGATGCAAAATTGCAGACAGCTGCTCTAAATGC
TGGTAATCAACGATAATAGAGTCATAATGCGCTTCTTCTACGCCTAGACTAGATAAAAGC
GTAGGTAACCCATCAAATTTACTTAATAATTGGCTGTGATCATCATTTCGTTGCATATCT
AATAACAACTTAGAAGTATCACCCTCATGAGAAATTAAATTGATTCCATCCCATTCAGGT
TTTTCAGCTGCGACAACATTTTGTAATTGTTCTAGTTGCCATCTTTGAATCGGTTTTGAA
CCCGTCAAATTAAATTGTTGTGAAGATAAATGGCGCTTAAGTCCAAATTGATTTGTTTCA
ATAACATCTGTAACACAAGCATCAAACATTCGGCCAAATTGTAGTATCGCTAAATCAGCT
GCATGCTGGTCATCGATAGCGCCTAATACCGCAACAGAATCAAACGCATCTATCCCACCC
TTTTTACCTTTTAAATTTACAACACGCCAGAAATCATTTTCCGTGTAATCTTCAGTGACT
AAAGCATTAATTTGACGGTAATCACCCTTAATAAACCCAATTGAACAAGCACCACTATTC
ACCATGGAGTCAAAACCATGTACTAATCGGCTTTGATGTGGTGCGTGTGTTTGAATGAAA
ATTGATTTAACACTCACGGAGTTATCCTCATTTTAGTTTGAGGATATTTTCTCAATTAGG
TGAATCTATAAAGGCAATGAGTTCCATAGCTTATTTTAAGTTGGGAAACATTTTGACGAA
ATTTAAAGTAACAATGGCATGTGCTTTATTAGAGGCATCAAGGGGCAAATTGCCTGCTTG
AAGTGAAACTAGATGCTCAATTTCAAATTGGTTCTGATTTCTTGCAGCTTTATCAAAAGC
ATATATTTTTAATCTCATTAAGTATTCAATTGGTGGCGACTGAGTACCATCTTTATTAAA
CATTATTTCTTTTATAGCTTTAGCACTATTCGCAATAGCTGCTTCTTTAGTCTCAATAAA
TGAAATGCTCAACTCATTTGAAGCATTACCAGTTACATGGTTGAGTTGAAAATGCCCCAC
ATGCACTGCATCGGTTTGGGCATCTAGTAGTGATACATCTACATTATTGGCTAACCAAGC
AACTTTGTTTGAAGGATCAAAAATTGGAATATTTGCTTGAGCAATTTTACTGTTTGCACG
GTACGGGCGAATTTCAATTCCAAAATGGGCCGCTGAAAGTGTCCCTAATGCGTAAAGTTC
CTGATAATGTGAAACAGCTCGATCAACAGTTAGACCAGACCACAAGACAGGATTCTTAGC
AAAACGTTCTTTAAACGGATTTAAAACGTTTCCCAAACTGTTATTTATAGTTTTATTCTG
TGTTTCGTATTCAAAAAAAGCCATTATTCTTCATCCTCTGGAAATTTACGGCTCTTAGCA
ATACTTTCAGCTAATGTTAATGCTTCCTCATATTTCATACCTGTATCGCGCTCAAGAATG
TACGCCATAATATCTACATCTAAATTTGATTCTTTCAATGATGCGATTACTTGTGTTTTA
AGTAATGTTGTATTCATTCTTGATTGAGCATTGTTGATTTCTTCCGTAGCTGCTGCAGTT
TGGTTTGAATAATATTCAACTTGCCAAGGGTAATCTTCAGGCTCAAATTGTTCGTTATAA
GCAAAACCCCAATCCAAGTGAAGAATTTGATTAATCCCTTCGGAAGCTGCTGTTCGAATG
TCTTGTGACCTACGCATGATTTGTGCAGAAGTATGGAATGCTCCACCTTCTCCAATACCA
CCAGTTAACATGTCAGCCCACCCTACCATACTTGGGTCTAGACCTATACCGCCCATTAAC
AAACGGACATTAATCATGAACTGTTCAATATTAATAGGTGAGCTTCGTTGATTCTTGATA
TCACCCACTGGATTTAGAACTTGTTTTTCATCAAATACTGGAAGCATGTGAAAAGCAGTA
TTCCAGACTGCTTCACCACCTGATAAAGCATCACGGACATAAGCCTCATGATTTTTAAGT
AAACCTTCCAAACCACGGATATAGGCTTGACGTTGTGCTGGCGGCATTCCTGACATATTT
ACTGTCAAGAACATCTGATTTACGGTATCTGCAATTTGCTGGCTATTCATAGATGCCAAA
GCGAGGATTACATCATCATAAATATCTTCAATTTCATAAAGAAATGAGCCGCCTAAATGC
GCTGGTAAGATTGGTAGCTCATCTGGATCATCACCCTCCAACATTTTCGTGACAAGACCA
GTTTCAACAAGCTCATATTGAGCAATATTGCTCATACGGGGCATTTTGAAACGTACCATT
TGAATAGTATTCAGTTTGGTAATAGTTTTTTGCCAATTACGAGGATCTAAACAAAAAAAG
GCGACAGTCTTACTGCCTTGTTCGAAAGGTTGTATTAATGGTGGATAAGTATACTCATTA
CATACGAGGTCAATTACACCTTTATCTTTTTTCCCGTAAATACGTGCATAAGAATCACCA
AATGAAATTGCATCTCGGGCTAGCTTGCTTAAATACTTATTGATCAGCTTTTCCATCTTT
ACACGGCGCTCATCTAGTTGTTTTTTTAGTTTTTCAGCTGCTGGTCCATTCGCCTTTTTT
AACCGTTCTGCGGGCGTAATAAAGACTTGTTGGCCGCTATAAGAATCTCCGCCTAAGGCT
GCAGAAACATGAATCCCCATACCCTCTGCGATAGGTGCAAAGCGTAACATTCTCTCCCAT
TTAGTAAGAATTTCTTTTCGAGTACGCTTCTTATTGGCTTTGGTTTGGTTAGTCCCAAGT
GAAAACGGAGCCATAGTTTCATATAGCTGCGCTGTTGCATCCTGATTAGACGTATCAAAT
TGCTGATCATATGAATTAACATTTTCACCGAGTAACAACGATAAGAACCGAGAAGACATA
ACTAAGCCAAAATACCTAAATAATTAAGTATTTTGATGACTAATAATTTTTAACTTTTAG
ATGGGTTCCAAAGTTAATTGGAACCGTACAGATTCCATTAATTAACTGCATGCAATTCTA
TCTGAACAAATTTCTTATCTAATTAGAGGAAAAGCTCATGGCCGAAGTTAAAGTATTTAA
TGCTTTGGATATTGAATTAGCTCAAAAAACCCAAGACATCGTCAATGCTCAACGTTTTAA
CAACCGTCCTGCTTTCAAAACATTAAATCTAGGCTGGGATTTAGAGACTGGGTCGGTAGC
AGTAAATTACACATTTGTAGAAGAACCACCAGTTAATGATCAGCCTGCTTAAACATGAAA
GCCCCTAATAAGGGGCTTTTTAATAGCCAGTAATATCAACTATTAAATGACTATGAAATG
GAGAATAGAGACTAGCTGAAGTATTCATACCATTAGCTAGTATCGTATATCCCCGAAGAA
TCTTACCTGAGAAAGTTGGATCACTATATGAGTTAGTCTTTATAGTACAGTATGAATGCA
TATAAGAACTCAAACCACCAGCTCCCCAATAATATTCATAATGAGCTGGACAAGCTAAAG
CCAAGCCATAAGTCTTATTAGCATTATAATCAGGTATATCTGATAACCATGAGCTAAAAT
AATTTGCACTGCCTTTTAAATAAAAAGTTTCTGCTTTAACTACTTTTAAAGGATTGTGGG
AGTTAGAAAATACAATCTCACCTTTACCATTCTTAATTAGTAATTTTGGCGAATGACCAC
TTTCTAATAAAGTAATTAATCCAAATACATAATAAGTTGCTTTTGTAAAAGGAAAAGTAT
TCTTATATTTAAATCCTCCTTGGTCGTCTAAGGTGTCAAAAATTACAGTTATTTTCCAAT
TATTTGTGGAAGTTTCTTCATATCTGACCTGCATCACAGAAACGCCTGTAAATACCACAA
TTGGTCTTTGTAAAGATGTAACATTCAAAACATGACACTTAACGTAACCAGATACAGATA
GCACTGCAGGAGGTAATGGGTCTGAAGAAGCGACTTCCCTAACAAACTTATTTATAAGGT
GAAAGTTTCTATAGCTGTCGTCAATTATTGTCACTTTATTATCATTGAGAATTTTGATGT
ATTCAGCCATTAGCATTTACCTATATGAATACTAACCGTTTGCTGAAAAGCTGTATTGTA
ATAAGCTCTACAATCATAAATTAATAAATAAGATGAAGTATCATCCATTTGATTAAGTAT
CTTATCGCCCAGCTTAGCCTCAATAGCCATAGCTTTAGTCAAAATGGCACATCCCATACC
ATTTGAATAAGACTCAACTACAGCACTATTGGCAGATAACACTTCACCAGAAGCTACATA
AGCCCACCATCTTGGATGATTTTCAGCAGTATCTAGTTTTCGTACAATTGTGTCCATAGA
TGAACCTTTCGGGAGGACAACACTTAACGTTTCTGTATACATACTAAGATTAGATGTTAG
ATCAAGGACCACGTTGCCACCGAGGTCCCTTAATAAGAATGTAGCCATTTATAAACCAAT
ATAAATTCTCTCAATATTGTTATCGTCATATAACTTTAAAGCGGTCCCTGAAATGACCAT
TCTTGCTTTTTGAGGCTGACTAGGATCTTTATAAGTAATTAAAGTCCCAAGTTCACCAGT
TATGGCACTTAACTTGTCAACATTGAATAATTCAGCTGTAAGAGACTTGGCCTTAAAGTT
TGCGGCTGTCAAATTCTTAATAAATACATCACTGTTCATCACAACTTGATTGTCTTGGAT
TATGAACGGCATATATTTAGTAGAAGAAGTACCGGTTGTGAAGAAAATCTTATCCGCTTG
GAAACCTATAGAACTGAGCACAGTTCCATTCGTTTGCTCACTGACCATAGACATTCCAGA
GAACACACCATTATTGTCCATTCCCATTACATACTTACCTTTCACACCATCGATCAAATC
AGCTTGTGATTTAAGCTTGATAGCATTTTGGCCGTAAACAGAAACCAAAGTTTGTAAAGC
ACCAGCATATGCCCCCACATCAGTTGTATATGTGGTTTTGAAATTTTCGAAATCAGCTAT
GTTGTCAGCATCTTCAATATCGATAAAGTCTAGATCCACTTCACCAGCTTTACCTGAATA
GTTACCAATGAATACTGGTGTAAAGAAAGCAGCTTTATTTGCGAATGTTTTAGGACTTAG
TAGAGTGCCTGCACCTGCACTTGCACCAGCAGACCGTCCCTTAAAATAAGCAGTACCAGT
TATCCAAGTTCCCAACGCTGGTGCGGTACCTGCAACTAAATAATGACTTGAACTGATATC
ATTGATTTCAGAGTTATCTTGAGCAATATATTTTGTTTTATTGGCGTTTTGACAGGTCGC
ACCAACATAAACAACTCCGGTACCACTTACACGGCGGAATCTATACTTAACTCGGTAATA
TTTATTGTCATCGATAGGCAAAGATGTGAACCAATTTAACCAGGCTTCATCATTTCCTAC
GTTATTACCAATTCTTAGTGCATATCCCCCACGACATGTTGAATCTGCAACTAAACTAAG
TTCAGGCTTATTCCCACTTGGAGTTTTTACTAACCAATCTTTTTGCCATGTTTCGAGTAC
TGAAGCCATGATCTTTTGACCATTTGCAGAATACAGTGCAGACATTCTTTCAGTTGAAGA
TGCGATTGCTTCATTCGTCTTGGTAGACGTCATGTAATCACGCTCTAAAGTTGCTTTTGT
CGTGGATGCTAAATCCTTTGCAGAATCAGCTATTTCTTTTGCCTTTTCAGATATTGCACG
TACTAATGCTTGTCGTGCGTTGTGCACATTAGCAAAGTTGGTGATGAACTGGTTTCGGTC
AATCGTACTAGTTACATTCATATTTGCGAATAAACTAGCCAAATATGTATTTAAAGTACT
GAATGCCGTGGCATAAGCAGCTGAAGAGATTCCATAAGTGACCGCTTCAGCTCTTAAGCT
TGTATCAGTTTGATAAAGTGTATCCCACACCAACTTTGCCTGTTTTTTCTCAACTGGTGT
GAGTTTATTATCAGCAGCAATATCACTTAACTGAGCCATTGGAACATCCACTTTGGCTTG
TGAACCTGCAGTGGTTTCCATCATTGAAGTCACTGTAAATGGCGTAACAGACTTATAAAC
TGATAAATCCGTTTCAATGGCCGCCGACCAACCATCTTTAAAGTAATCTGGCGGATTTGT
ATGAGTAATTGTTGCTGATTCGACAGTAATAGCTGGGTAAGACCAAGCATCTTTTTTGGT
AATTAAGATACACACCTTATTATTGCTATCTAAAGCTAGAGCCAAGCCTTTAGTCGTAGC
ATTATTTTCATCTAAGGTAATACCAAAAGAACGTGACGTCATATTTGGGTAAAATGGCAA
TGTTGAGGTATATGCATAGAACGCCAAATCCAGATCGAAGATATTATCTTCTTTGTTATT
GTAGTTATAACCTGAAATTTTAACCTTGGTCATGTACGCGCCAACTGTAACTGGTGTCTT
AATAACCAAAGTACCCGAAGTCGTGATTGGTTGACGCCAAGTTAAAGGCTTAACGAAAAT
TTTACCCGCACCTGAACTCAATGGCTGCACACTCATAGCATTGGTATATTCAGAAGTAAT
TTTCTGTGATGATGCTGCAATTGCACGCTCAACATTAGTATTTGTTATATCTGCATTCAG
AATATAAGCGCCGTTCTTACTGTCTAATTTTGAAGACATCTCTGTAAGTTTGGCCGCCCA
AGTTTCTTTGAAGTTGGTTAATGTTGAAATAGAGTCTGTTGCTGTAGAAACAAAATCTTG
TAAAGTCGGGTCAGCTGAAGCGTAATCAGTTACATCATATTGCTCAATTTGAGCTAAGGT
CCAAACTAACGGTGCAGTAGCTGTTGGTGTAGCCCCACCCGCTACATAAACATGTCCTGC
GTTTGAGAAAGTACCTACCGCACCGCATTTAATCATTCGAATATATGTTTCGAATTTGCC
TGTACCTTCAGTACTGCCAATGAATCGATCAATTGCACCTGTCCCCATTGAGTTACCAGC
ATTAACTAACTTATATCCAATTGGTAGTTTGATTAAATATTTAATGACAAAAACAGCATT
TGCACGGCCATTAACAAGCTGGTAAAAGCCACCACACGAGGGATTAGCAGCACCAATTGT
TTTAATTTCTAACTCATGTGTTGAAGTGGTTGGGTTGTCAGAACTTTTCGCGACACGTGT
AACTGTCACGTTCCCATTGCCAGCATTGTTATAGACAAATACAGCATTGTTACCCTTCTT
AAAATTTACGTCTCCCTGCAACAGTTTTCCATTAGTAATCATCATCGCCAGCATAGTTGT
GTTTTCTAATGCCGAGCCAAGATTATTTGTACTTGTTTGAAGCTGCGAAATTTCAGTATT
CCTAAGTGTAGCTAGATCTTTTGAAGTTTGGTCAGCTGTAGCTTTTGTTGTTTTCACTAC
AGAGGATAAGCCACCAGGTACAGTTGCATCATATTGTTGAATTTGCTGAGTTATAACTCC
CTTGTTTACATCAGCCTTGATAAAAGTATCTTCAACAAATTGAGCATTTTGTTTAAGAGA
GGATCTAAAACCTCCTTTAAAATTAGGTGCTGAATTACCACGGCTAATAAACATATTAGT
GATAGTAATAGTTCCACCCGAAGGAGCATTATCAAAACGTAAACCTAATGGAATAGCTTC
ATAAGCAGAGGCTTTTAAATCTGATGGGAAAATACCTGTTAGTTCTATTTCACCACTTGC
AGCTACAGTAAAAGCTGGTAATCCCACCCCATATGTAGCACCATGAAATTGAATAAGACA
TGTAGCTCCGACTAAACCAGCTGTCGCCGTATATTTGATTCTTGCAACAATCGGATCACC
TTTATCAATTGGAATTTCCTTGTGTTTATATTGCAACTCCCAAACAGCAACAGTACGGTT
TGTACCAGTAGCGATACTTAAATTTTTAGTTTCATCGCCAAGTAAAATCCAGTTTTCTTC
TGAGTAACGTAAAATATCAAGTTGTGCTTTAAAGACTTTGATTTCCTCAGCAAATACTTC
TTTCGCATCAGATCTAGTAATTTTTTCTTGAAGAATTTGTGCGTGGTTTTCCAATACTTT
TTGTAAGTTTCCGCTGTTGTTTGCTAGACCAATAGGAATACCACTAACAACTTGCACAGC
AAGCATGATTTGTTTAGCACCATTCGGCCCTGAATCTGGTGTTGCATGCAATTCAATACC
GCGGCCAGAGCCAATTCCCTTCTGACCAACTAAAATATATGCATCCCGCCCCGTTATTTG
ATCAAGTGTGAATGGATTGGCACCTAATGAAATTAGTGCATTCTTAACTGGTGCTAGGTT
TACACCAATACTGTCGTAGTTTGTAACGATAACAAAGGTGTCATTTGGAATCGCAGCAAT
AGCGTTACTCATTGCCGTAGAATTTGCTACAGCTGCATAAGTATCATATCTAGTTGAAGA
AGCTATAGAACCATCAGCTGCTAAAACATGGACTGAAAAACCACGTGCTGAAGCTACTGA
TTTGATTTCACCTTTTAAGTTTTTAATCCCTGTGAAAAAGCCATTCCAGCCACATGAATA
AACACGATAATTGAAAACTTGACCAAGGTCCTGATTTAATTGTTTATAACTTGATTCCAA
GTTATTAATAGACTGTGTAGTGTTCTGTTGATTATCACTAATAGTTGAATTAATTTCCTG
AAACTTACCATCTACAGCAGTTTTATTATTGTCTACAGTAGATTTTAAAGTCGCATAATT
CTCTGCAAGTGAAGTAATCTTTTCACCGTTTTTTTGAACATCTGCTTTAGTACCTTCAAT
TGCAGAAGCATTAGCTTCGAGGGCCTTAACAAGCTCACGTGGGTTTTTTCTAAATCCAGT
TGCTAACTCCCCCTTTTCGATTTGTACTTCTCTAATTGCAAAATCAGGGGCAAATCCAGT
CAATGCATACAGGATAATATTAATATTCTTTAAATTGGCTACATTGGTATTGAAGGTAAA
AATACATAACGTTTCTTTATCAGTATTGATTTGCCATGAACTGCCAAGTTGATTGTTACT
TGTTCCATCAAATCTATGAATAATTAATAGCAAACTTGTTTGAGCTGGAGTGAGAGATTT
TGCCTTAAAAGATAAGGTATATGTTTGATTAATCTCCAACCCATCTTCTGACGTGAGTTG
TTCAAAAAAGCCTTTGAATGCAGTTGTTGTATTTGTTGAGCTAAAACGTCCCCAATTTGC
TCCATTCTGGTCTTTATACACCTCCATGATGCTACCAGCTACGTTTGAGTTTATACGCCA
GTTAGACAAAGCAAAAGGCTGTGTAAAATCTCCGTTTTTAATTATGTTGTCACCACCACT
TGAAGAAATTGCAGCTTTGATAATTTTGCTCTCTTCAGCAATAGCTTGGTTAGTTTCTGT
TTTGGTGTAGCGAGTACTATCTAGTGTTGCTGAACTATTAGTCCACAAATCGCCAAATTT
TTGACGAAATTTAGCTTCAAGGGTTTCAGTTGCAGAAGTTATTGCTTGAGCAGTATCTGC
TTTAGAAGAGTAATCCTTAATTAGAGTTGAAGTACTTACCTTATCATTTAACGCTTTATT
ATTACCTTCATAAACTTCTACCCAATGCACTGTAGTAGTGGCATTAGCATTTGCTGAAGA
ATTTGGAAAACAATAAAAATTAACAACAGTTGCGTCTGTTCTAGAAATTGTAGTTAAGGT
AAATTCGTAGATATCTTTACTAGCTGAAAAAATAGGTGCATCTGCATTAAATACATTACC
TCCGCCAATATATACACGCAAATTGGCTGCATTGTTCCCTCCATTATCAAAGGTAACTTT
TGCTCTGACGGTAACAGTAATACCAGGTGCATTTAAACTTTTTGCTAAAGGATATGATAC
TTGTAAATAACCACCCGTTTTACTTTTTTCGACATTACCCCCGATAACGATGTTGTCAAA
AGCCTTACCACCGATACTTGTTTTCAATGCTTCGGTCGCAGTTGATATTGCGCTATCAAC
ATCAGATTTAGTCATCCGGTCGGAAATTTGTTTAGCCTGTGCAGCCAAACCATTTACAGG
ATCATTAATTGTTGATTCTAAGTTTTGAGTTTTTTTAGCTAAAGCAGTACTTTCAGTAAC
ATACGTTTGTTTAAATTCATTTAAATTTGCTGATACTTGATCGAATGCTGCATTGAAGTC
GTAAGGACTTGCAATCCAATTATCTGTAGTTATGAATTCCCCTTTAACTAACACAGCCCA
ATACACAGTACCAACACTTTGCTTGTCTGCAGTTGGTCTGCTAAGCATATAAAAGTTAAC
TTCTTTGGCGGTACCAGCTGAAGTCTTCGTAAAAGTAATTTTGCTTATTACCTTACCTGA
AGTGTTAATAACCTGCTGTAAAAACTGACTTCCTCCACCAGCATATACAGCTAAATTTGA
GTTAGTGTCACCAGCACCACGTGTATGCTCTGCACACCAAAGAAGAGTGTACTTTGCTCC
TACTTCCCAGTCTTCACTAAGCTTATAGCGTAAATGAGGATATGAAACGCCATCGTAGTT
TCCAACTACATTAGAGTTAATCAACAAGTTCGTACCAGCCGGTGCGGACTTATTAAGATT
TGCAGATAAAGTATTCGCCTGTTCTGTAACAGCTTTAATCAGTCCAGCTTGTTCAGATAC
TTGAGAATTTGTGGTTTGTAATGCTTCAGTTGAGGCTTTTTTACTTACTTCGGTGTTGGT
TATTGTTAGATCATTTCTAAGTTTTGAAATATCTAAACTTTGAGACGATAAAGTATCACC
ATGCTTCTTCACTTCAGCTTGAGTAACTTTAATCGCTTCCGCATTAGCATTTAATGAACT
TTGAGTATCCCGTGGGCTTGGGCTCCACGCTGTAGCTTTATTACCAGCTTCGATCTGTAA
TTTTTGAATTGTAGGAATTCGGCCTGTGCCATATGTACCATAAAACTCAATAGTCGATTC
AGTTGTGCTACCAGTGTGTAGTTTAGGAAACACAGTAACTTCAAATTTTTGAAATTCACT
TGCTTTGGTGACTGTTACGGAAGTTGTGAAGAAATGAGCGGATCCATTAGATGAATATAC
TTGTACAGTTCCAGCAACCGGTACACTCATTTCAAAAGAAATCGTTACTGGCTTATCTAA
ATTTTCATCATAAAAAGCTTTCAACTCTTTGCTACGTTCATACATTAAGTATTCACGGCT
TGTTGCTGCTGTGGATGTTCGAGGTGCTTCTGAATTAGCTACGGCGTTTACACCACCAAT
CTTAATGTTATTCACTGCAGCTGTAATATCAGTCGCCACACGCCCCATGGCACTTTCGAG
ATCACTCTTTGTAGCTGTTTTCAATAAAGCTTGGGCATTGCTCTGAATACCTGTTTCTGC
GTTCTGCATTCTTGATTCAAGCTTACTGGTCCTTTCAGCTTCAGCTTCTGTTCTGTTAGT
TGCTGTTTTGAATAAATCATTTGCAGTTGCTGTTGCATCATTTGCAGAAGCTAAAGAGTT
GTTATCTTCAACAATAATGTAATTAAGCTGACAAATTCCTGTCTGGAAATTGTAGTTTGC
AATAAACATTGGGGCATAATATTCAGCTTGTGCTGGGAAAGTACGTGGATTATCAATTGT
CCCTAAACCAGTTGCCGCCCCAATAGACTTACCTTTCATGTATAGAACTACTTCTTGCCA
CTCACCTAAATTAGGCTTAACGGCCGACAATAAGTAGTTAGAAGATCCCATATCACCTGC
AAGGGAGTTTGTAGTCGTTACGTATTTACTTTGGTCTGCATTTTTACATGCAACCCCAAG
GTAAATAGTTCCAGATTCCCCAGCTACACGGCGGAAGCGAGCACGTACCCGATAAAGCGT
ATCTGGATTAATCTTTACAAACTCATTCCAGTGAACCCATGCCTCATCATTACCGGCATT
ATTCCCAAGCTCAAGAATATAGCCACCAAATGCATCAGCATCTTGAATTACTTTCGCTTC
ACCAGTGGTTCGCCAACGTGTCCAGTCATCAATTCCTTTTGACGTTACAACAGCACGTAC
ACCCGACGTTACTTGCGTTTGTGACTTTAAGCTTAAAAGATTTTGAGAAAGTGCTTCGGT
AGCTTTTACCGCCGTTGTACCTGTTTGCTGCGCCTCTGCTGCATTATCGAAAGCTAGTTT
AGCAATGTCATCAGTAGTTTTAAGTGATGATGAAAGGCCATTTATTCTTGTATTTGTATT
ACTTTCTAGGGTTGAAACACTTTTTTGAACATCAGTAATTTGCCCTTGTACCTTTAAGTT
TTCTTTAGAGATACTTGTATCAAGTTCACTAAATTTTGAAGTAGTAGACTGCTCAAATTC
GGCAAGTGACTCAGTAACTTCTAGAATATTTGCATTAGATTTCCGATCAGCCTCTTCTAG
AGCTGCTTTCGTTTGGTCGATGCGTAAAGATAAGGCTTTATCACCATCAGAAACTGATTG
AGCAATTGTTGCTAAATCTGACGTTGTTTTAGTTTTATTCGAATTATAGTCGGTTTTTAG
TTCTTCAAGTTTTTTTGCTTCTGAAACAAGCTTTTCATCAACAAGTTTTACAGATGATTC
AACCTTTTCGATATATGAAGCATTTCCAGTAATTTGATCACGCCATGCTTTTGGAATGGT
GTCATTAAGTGCTGTAATGTCCCAGACTTCATAATCGGCTAGGATTACATCCACTGGGTT
TGCTGTGCTTGGTAAAGGTGGATTAGTGCCAGCAATAACACGGAAATGCCCATGGATAGC
TGCAGGCGCATCATAGCCACACTGAACAACAGAGTAATAAACCTCAAACTTACCTGTTCC
TTCCTTATTCCCAAGTACACGTAAATAACCACCCGTACCTGTAGCATTGCCAACTGGTAA
TAAATAAGTGCCCTTAGGCATTTTAATAATTTGTTTTATTAAAAACGTTTTATTAGGAGC
AGCAACAAGAGTTGGAACAGTCGGATACCAGCCACCACCTAGAGAAGCAGTGGATCTTAA
TAGCATCTCATGGGTACTATTTACTGGGTTATCAGTAGATTTAGCTTGTCTAGTAAACGT
TGAACCTGAAGGTACAACATATGCGCTTAACCCCCCATTCCCAGATAGAAATGTTGGATC
GTCACGCAAAGGCTTACCAAGTGATTGCATTCGCGCTAACTCAGTAGCATTTAACAAGCT
TGCATTAGTGGTATCTAAACTTGCTTGAATTTGATCAGTCTTTTCAGCAACAGATTTACC
AAGATCAACTACTGTACGTTCAACATTATTAATTGCCGCTTTATTATCACCAATTTGAGA
CTGGGCAGTACTAATTTGTTCAGTAAAAGCTCTATCTTGAGCAGCAAGGGTTTTTATTTC
TTCTGAAATTAGGGCATTTGATTTACCCAATTCAGTTTGCATTTCAGCAAACTTAAGCTC
AAAACTTTTTGTTAATGCCTCTTTATCATTTGCACGTGCTTCAGCTTCAGCTAGAAAACC
CGAATCGACTTTCTTATCAAGGTCAACATACTGGGCTGCAACTTGATCAACTTTTTTAAC
TGCAGCTTCAGTTTGGTTAACAATAGGTTCAATTTTTTGATTGATGAGTGTATTAGTTTC
TTCACCTAATGCTAATTTAGCATCATCAATCATTTGACCAGCTTTTACTAAGTTTTGATC
AATGTCTTGTTTTAAGGCGGCCTTAGTTTGATCAATAAAAATAAGAGTATCAGCAGCTTG
TTTTTTACGGTCTAGAACTTCTTGATCAGCTACTTTTTTTGCGTTTTCTGCGACTAATCG
AATTTCATCTGCATCACTTCTTACATCAGCAATGATTGAATCTGTTTCTCTTTTAATAAA
TCCGATTTTGTCATCGAGTTCTTTTTCAGCACGAATTGCACGTTGCTGAGCATCTGCAAC
CAGCGCTTCATTCGCTTGAATAGACTGATCAATACGTTGATTTGCTTCATCTAAACGAAT
ATTGGCATCACTTACATGCTGCTCAACAATCTGTTTAGTATCAATAATTTCTTGATCAAT
ATAAGCTCTTACTTCATCAACCTTACTTTGCGCAATTTGACCAACTTCTTTTACTTGATC
ATGTATTTTTTGCACTTCTTCATCGATGTGATTAATACCTTCTTCAAGCAATTTATAGGC
ATCAGAATCTTTAATATTTTCTATTAATTCTTCTACTTCCTTTATTTTTTCATCAATCTC
TTGGCTTACTTGATCTTTATTTTCATCAATTTTTTCGCCTTGTTCTTTTAACTCTTCCTT
TAAACTTTCTAGTTTATCAAGAGCGTCTTTAAATGCACCCTCAATAGCTTTAGGGTCAAT
AGGCACACCTGCAACCGTAAGCGTTGTGCCAACGGCCATACTACCTGCTACAGCACTATT
GCCCGCAACTGAAGTATTACCAACTACAGTGCTATTTCCCGTTAATGTGCTATTACCAGT
TTGTTGAGTATTAGCTTGTACATTCATTAACGGCGTTTTGATTGAAACGGTTGTGCCAGA
ATCTACTTTTAAATTTTCTTTAGAGATAAATTCAATATTGTCTTGTCGAATACGGCGCAC
CCCTACAATCGCGCCGTCTCCGTGACTGACATAACTATGGATTACTGGACGTTCTTCATT
ACCATTTTCAAAGAAGACATAGACGTCTTCCCCATCCACAATTTGAATTTCTGTATCTAA
ATCACTATCGCCGACTGGATAGGCAAAAGTTGCTGTAATTCCTTCACTCGCGCCATCAGT
TAAACCATGAATGTGTACTTGTGCAGTACGACCTTTTGCGTTGTAACTTAAAATCTTTGC
ACGTTTTAAACCATTCATATATTTGACCTACAAATTAGCAATCCAGAACTTTGATGAAGT
CCCCATTGATCCCCCGATTGCGCCTGTATCTATATGATGTGCAGCAGTTAAAACGACATA
CTTCTTACTATCTATTTCGAATATATCGCCTGCATTCCAGTTCAAATTTAGTGGTCTAAT
AATGGTCCCACGCATGATCAAAACTTTTTCCAAGTTTTTGACTTGTCGGGCATCTAAACC
AGCTCTTTGCGTCACAGTGTGGCCTGGGGTTATTGAGTCATCACCAACAACCGTTGAACC
GTTATTCTCAACTGTGACAAAAGATGATTTTTGCATCAGTTCCAAAGGTTTACTGGATAT
CCAAACGACACTGCTAGGATCTAGTTTTGTGATAGGTTCCTTTTTGAAGAAAGAATCAAT
TTTTTGAGCAGACACTTTATTATTTTGAAAGCAAATTACAGCCGCTTCTTGTTGCAGATA
ATGAGCCAAGCGCTGTGTAGGCATACTACCCTTTAAACAAACAAATTTAGGCAAAGGTAA
ATCACTGCCCAGACTGATCGTTGCACCACAAGCTCGAATTACTGAATTAAAAGAAGTTTC
ATTACTAATAATTGCTTGCTTTGAATATTCAATAAGTCTTTTACAACCAGCCAAAATACC
AATACATGAGATGCCACCTACTCGCCGATCTTGTTTAATAGTCTGAGTTTTTAAAGGGGT
GACTTTGATAAGTTCGAAAGGATGAGATATGTCATTTACAGTAAGTAGCTCCCCTTCTTT
TAAAAGGGAGTCTAATTCAGTAGTAGATTGAACTGTGAACTCAATGGATGCAGGAATAGG
TACGAGATCAGTTCTTAAAGTTGCACTAATCAGCTCAGATGCTGGAATAATTTTACCCGC
AGATACAATGGTGATTTGCATTAACGGTTCCCCAAGTTAAAATTAAAACTCATTGGGGCC
ATACAAAACGCAAGTTTAGGCAAAGCGTCTTTCTTTTCATTATAGTTCTGTTGAGCTTCT
GATACAGATAGCCCATAACTTTCGACTCCGAGCCCACGAGTAGCTTCAACCAATCTAGCT
TGCAAAAGATCACAGTGAGCTTTTACTAATGGTTGGATGATTACGTACTCATCACCGCTA
AGTAGGATAGTTTCATTCAGTTCAATACTCGTGGTAGCTTTAGTTTGACAATCTAAAACA
GCCCATCCGGCATAATATTTTGCCTCATCTAAAAATGCTTTCACGATATCATCAAGCAAA
ATTGAATAGCCCGATAATTGATATTCTTTATAGAGTTCTTCTGAAAGTTGCTGGATAGAA
CCAGCAACTACAGCATACCCTTCAGATTCAGGTAATAACTTCATAGCCATTACCCAAATA
GATTGCCCAGTTGACGACCAACGCCTTGCACGGCATTTGCAAGATTAGTTGCTTGTTGAG
CAGTATTGATCACTTGCTGAACTCGATTAACAAGCTCAGCTGTACCAGCAATTTCTTTTT
TACCCGGCTGAATACTGCCGTTGGTACCAATGTTTGCGAAGCTACCAAAGTAGTTATAGT
CGATTGGGCAAGAGACAGTCATAACTTGAGATCGGCTATCTGTATCATACTCAGCTGACT
CAAAGCGAATAGCACAGTTTTCAAGTGCATATGAGCGTGTAAAACTTCCTAATCGGCCAT
CGTAATAATCACCATGGATGATTCCACCACTAGCTACGACATATTCAGCTAATAGTTGAT
CATGCCCTGCTTCAGTTACTAGGATTTGAAGGTTGCCTGTGTAATGGGTTTTCGGGGGAC
CAGCAACAATTCCAGTAAATCCACCCGCATATTGAACTTCTGCTGGATCTTCATTACTCA
CAATCGGCCGTGGGCAACTTTTAAATAAGAAGCGAAGGTCTTCCATGCCACGAGGAACAA
ACATCCCCTGACACGCTAATAATGGTGAACCAAGTTGCTGTAGAGCAATGGAATCTTGTT
TAAGCTGATTTAGTAAAATCGGATTAGATTGTTGCATATTTCTGATGCTCAATAGCTTTA
ATATGCCCCAAGATTAAAAGGTAATATCCACTTAAAATTTGATTGGTTCCATAAAAAAAG
CCACCCTAAAAGGTAGCTTTTTAAATCTGCTTTTTATCCAATATTTGGTGGTACTCGCAG
AACCTGTACTGAAGGTACACCCCGATCTAGCGCATCTTGGACACAACGATAATCAGGATT
GTTTGGTTCATAACCTAGTTCACCACGGATATTACCCTTATGTATTGTCATCGGTGCATC
AAAACGCCCTCGCAAAAAACGACCAATAATAATTGTGTCAGTTAATGATTGATTGGTCTT
TGTTTCTGTTTTATCAGTTTTTTTCTGATATTGAATACCAGGCGCTTCACCTATGATTTG
AGTTGTATTCATGAGTATTTCCTTAATTAAATGGATTATAGGTAAAGCCAAAAAATGACC
TTACCTATGAGTAATTAGTAAATACCTAAGCGTTTACCTTTTTTGAATGAACGTAAACGC
TTTTTGATTGCATTCGCAGTAAAAGCATGAAGTCTAGCTTTTTTCATTCCAGCTTTTTGT
GCTGAAGTTAAACGGACCTTTTGACCAGGTAATCGTTTATTCACAACGGTTTTGACACCT
TGACGAATAGCCAGCACACCACGGTAGTGAATTTTTCGCCCATTTACTTTCCGTTGGCTA
AATGCTCCATTTCGAGCTTTAATTTTTTTAGCCATTGAATCGAAACCTTCTTCAGTTTCA
TCCGCTTCACCGAAAATAAACTCTCGAACCAGTTCTTCAAGTTCTGGGCCATCGTCTGGC
ATATTAGCAAGAACTGTATTGGCTGCTGCTTCTAACGCCGCATCAGCAACTTCTGTATCA
TCACTAAAGATCTCTTCAATATCAGAAGCGTCAACGCCAAATGTTAAGAAAGCATCGGAA
AGAGAAGCCATTAAAGCGTTTTCATAGATTCCTTCTTCATCATCTGCACCATCTAATGCA
TCGACAATTAATGCGTCTAAATGATCAACGCCCAGTTCACCTTCTTCAAGCTTACCTTCA
CTGATTGTATCTACCGTATCGGATAGAATGTTCAGAGCAATTTGTCGTACTTGTTCAATC
ACAGATTGCTGTTCTCGATCAGTACTTGAAACCTTACTTACAACGGTAGAAATATTCTCC
GCTGCTGAATCAAAAGCACGTAAAGTTAATGGTTTTTCAGTAGTGGGTCCAAATGGATTC
ATCTTGATAGATCCTTAATAAAATTATTTAACTAAAACGTCGTCATCAAAAATTGCGGCA
CGAGTTGTACCAACAACTCCATGGGCTAAATAGAGTCGTACACGCTCATATGGATAGTCT
TTGTCAGGTATTAAACTGAACTCAAAAGGTTTACCCCCTAGGTCTTCAGCCGGTTGCAAC
CAACCGGTTGTTTCACTAGAAGCACCTTCTAAAAACTCTTGGATGTCATCACCAGCTTTT
TTGATATAGTCCGGTGTAGCTTGGAACATATAAGTCCGCAGGATCTCGATACATTTATTC
GTAACCCGAGCCGAAATCTCCGCGGCGGGAACTAAACGCAAAGCACTATTTTTGCTTTGG
TATTGCGTAAGCACATCACTTAATACAAATAATGTAGTTTCAAACTTAACTGGGCGAACT
ACATTTACTTTAGCCTTAGCCAACATTTCTTGAGTCTGTTCATCTTCAAGATCAGTATTC
GGCATCTGGCTTAAGTTTTTTGCTGTAAAGGGATAATCTTTCCAAGCTACTGCATTTTTT
AACGGCGCAAAGCCTTGTTTATTTAACTTTGCATTACGTAATAATTTATCGCCGATGTAA
TGGCCCAAATAATAAGCTGGTACCTTTCGACCTCTTAGCGTGACAGCATCAGATGGGCGG
CAAAGGTTCGGGCTCCAAATGAATTGAACAAACTGAGATTGAGCATCTACGCTTGTCGCA
AATTGAGCTGCTTGCTCAGCTGTAAAAGTTGGGTTGATTTCAGCATCCAAAGGAATACGT
AATTTTGTAGCTGCACGTTGAGCCGCAACATAAATTGGTAAATCATGAGGATTTGGTAAA
GTCAGATATGCTGGTGTGCTTAATTGGCTTGTCAGAATTTTATATAGTTCATCTGGTTTA
AATGACGGTAACGATTCGTCTTCCAATGCCAACGTTTTTGATGCACGACCTAAGCTATTT
GATTCGTTATAAGCATTAGATTTGAGAATTGCTTGTAACGCATCAATACCTAACGATAAA
TCAAATCGCTCGAAATATTCTTTCGCATCAGCTACAGCGACAATAGAAGCAGAATTTTCA
ATGTCTCCATCTACTAATCCCTGAACAGTAACAATTTGATCACCTGTTACCGCATCACGT
ATTTCCAAACGCATAGAAATATCTGCAGGACCGCGTGGGCTAGTTACTTTCGCAAAAAAG
GCCACATTGATTTCTGTATTTGCAAGATAACTGTGAGTATCAAATTCCAGTTTTAGTGAT
GGGCTGGCCCCTGCAACAAGGGATAGCTCACCTGTACTTGATAGAGCAAGTATATTCATT
ACATTACACGCCCAAGGCTATTTGTTTTAAGTATTTTGAGCCGTTGGCATTTTTGATTTT
CTGGCTAGTTCCAATGTAAAAAAAACCACTCGAAAGTGGTTTTTCATTTCCTAAATTTTA
TAATCCGCTAGCAGGTTCTGTAGGCTCTTCTGCCTCAGTAGGTACAATTTGAAGTACATT
ACCTTTCAAGCCATTAATTTGATCTAGGTTATCTAGCAATTGTTTATGAGCTTCGTCACC
GATCAAAGTGAATGTGACCTTTTGACCAGCTTGTACCAAAACTTGTGTAAATGGTTCGGT
AATGTCACTTAAACCGTTATTTTGAAGTGTAATACTTCGTTCAGTAGGATGATCACCTAC
AGCATCCATAATTGGGTTCGTGCCATCAATAATGAAAATAGTCATCTTGTTACTCAACAG
TTAGATTCTTACCAAGCCCCTTCAACTGACGTAAGTTTTCCAGTACTTGATGTTTAAATG
TTTGGTTATGACACGTAATACTTGCTGTTTTACCTGCCTCAATAGCAACACGTGATAACG
GTTCTAAAACTGTTGAAAATCCGTTATTAGTAATTTTAATAACTAGCGGATCCACGCTAC
TCCCACCTGATACTGTTAACAAATCCGTAATGGGAGTATTAACTTTAGAAGTATCAGTTT
CTTTAAGGACATGATCCGATTCATTCCCCACATCATCACCAGACTTACCACCATTAGAAT
CTAGATCATTTGAAGGTTTGACAGAATCATTCGATGTTTCAGTTGGATTTCCATTTTCTT
GAGTATTGGACTCTTCATTATCTGAATCGCCATTTTTCAAATCAGTAGGTTTATTACCTT
CATCTTGAGATGCGCCGTCTTCAGGACCTTGGCTATTTAACAAATCACCTTGGTCTGAAG
CTTTTTCATCACCAGCTTGGGTATTCTGTGTTTCTGTAGTTTTATTGGTTTTATTACGTG
TGTTTTTTGGTTTAGTAGTCGCTTGTTCGTCAGTTGAAGATAAAGTTTCGTCAGTGTTTT
GTGTTGCTGCAGCCATGAGATTTTCCTTTCAATAAATAGGGTAAAAAGGCGCATCTAAAT
GCGCCCTTATCTGTTTTACTTACGAATTTTTGAGGGATGGCATATTGATACAGTGGATGA
CATAGCTTTGATCAGCATAACGTTCTAACGGGTTCATTTCGGCTGCTTGAGCACCGATTA
AAGTAAGTACTGATTCACGCGCATCTGGTCGAGTTTCAATAACTGAAAGAGGCGTTTGAA
TAAAGCCAACGAACGGCGCACGAATTGGCTCATTACCACGACCAACTAAAAGCATATCAA
ACGCTGTATCTGCTTCAGCTACAAGCTCTTGTGCTGACGGTGCGTGGTAAACGTTAGTAC
CATCTGCAAGAGTACCAATACGGACAATTTGACCGTAACCAGCAGTGTATCCGGTTTTAA
CTGGCATCTTGTCGCTTGACAGTTGATTAAAGAATACTGACCCAGTATCGCCAACATATA
AGTCAAATGCTACGGTAGAGCCACCAGTACGTTGGTTAATATCCAATTTGGCCGCTGCAA
TAAATTTATTTACTTCCGCAAACAAGTCACCTGAAGTATTAAATGCAGCTGCTAATTTTC
CAGTCACACCACGAGAAGCATCAAAAGTAACTTCACGAGCGGAGTATTCAGCTAAATCTT
TTGCTTCACCTAATAAACGTACAGTTTGTTCTAAGAAGATTTTACCTTGCACAATTGCTA
AAGCCTGACCCAGAAAACCAAGCTTAAGTTCGTTAGTTAGCTGAGATTGTAATAGTGTTG
AAGCTGTTACCCGTGCCATGATAGGTGACGCAATCAATGTTTCATATTCAGGTTCGAAAT
CAACACCTACTGGGGTTAATAGATAGTTATCATTACCATCACGCGCATCAAAATCCGCCA
CAAGATGAACTTCAATTTTCGCACCAGCTGGTAATGCTTCATTTAATGTCACGCTAATTT
TGCTAGCTGAAATATCAATTTCGCTACCAACAACACGATATTCAACGCCGTTTACTACTA
CGTCTTTCTCAGCAATAGCAGAAATCTTGCCTGAAAATTTTGATTTACTGCGATTTCGAG
TATGCGCAACTTCTTTACCATTGATCTTGATAGATACATTACCCGCAATAAATGGCAATA
AACTCGCTTTGGCGTCAGGTGTTTTAGCCTTGAAGTCTTCATAACCAGTTCGTGCAGTCA
CAGTATAAGTTGTACCTGCGCCACCATTAGACAATGCAAAACGGAATCGTCCTTCAACAT
AAGGCTTAGAAGCATTTGCACCATCTAAGTATTCTGATTTCTTCATTGCACCAAAATCAC
GGTTGGTGATAAAGCGAATAGATACAATCGGTACTTCATTTGAGCCATTTGAGTTGGGAA
TCATAGCAACGATAGGTGTTGCATAAGCGATAACGTTGGCGATAGTAGCAACTGTAATTG
CTGGAACGATGCTTACAGATTCATGATGCTGGTGATTTACATCATCAAAACCAGATTCAT
TAATACTATCGTAATAGCTAAGGGTTTCGGCAGGCAAAGCAGCTGCTTGTTTCGCACCAC
TTAAACCAGCAGTTAATGCAGCTGCAATGATTGAAGGATGCGGTAATTCACCGCCATGAC
GTGATTGATATTGTGATACCCCAAACATCACAGCTTTATCAACTTCTGGCGCATATTCGA
TGCCAATTGAATCAAAAATTGCTTTTAATACTTCTGGATACTCTTCTGCCGCTGTTTGAG
CACTGTCAAACCCATTTTCAAGCTCTTCAGGACTTTTGAAATAGTAATTTCGGCACTGAA
CAGTAGCTAGTTGTTGAGCATCATACTTTTTACGAATTTCTTCTGTTAACACAGTCATTT
TAAACCAGCCTTTGGCTTTCTATGTAAGATGCAGAAAGTCTGACATGACGTATTTTTACT
AAAGCTGGTCGGTTCCAAACATAAAAAAGTCCCCAGAATTGAGGACAAAGAAAATGTAGC
TAAAGGACCATCTCAGCCCTTTATTTATATAGCTATCCGCTTACACCACTTGAAACATAA
ATCTCCACATTATCACCTGCTTTCACTTTATAACGGAGCTTATCCCAGCAATGCTGTCTA
AACGGTTCAGTATCAGGCGCAGCAGCTGTTAATGTAAGAATAGACACCCAGTGAGAATCG
TTTTGCGGATCTGCATATGGAATATTGCTTCCGAAAAACTCTACTTCTGCCCCGTTCCCG
ATTACCTGGTAATTGAATATTGCAGAAGTACATTGTTCAGCTATTTCAATGTCGCCTGTC
TTTTTACCTTTTTCATTGAAAATTAAATAGCTCATTTAGTTTCTCCATCACCTATAGGTG
AAATAAACAAATCATCTCTACGGTTTAAAACATACTTACTGCCAAAATCTGCCATGAGGC
TAAAACCAGTAATATTTACAATCTCAAACCACAACATTAGATTTTCATAAATCATTAAAC
CTAAAAGATCACCTTCTTTAAGAATCAAGTCAGGGATGTTGATTATCCTTTCCAAAACAT
CATCTAATTCTTCATTGAATGGCTCTACTTGAGCGGTTAGCACCAAGTCAGATGGGTTAT
TCATTGAGAAGTTCTTTTGAATATAACCACCATTAAATTTATCGAAATGAACATAAGCAG
CGCCCTTATATTCATACTTGTAGTTGGGTTCGTCTTGAATCGATAAAGTGTTCGCTTCAA
AAGAAAGAGGATCTAAAGGTTTTGAATCTTCAGCCGGATTATTGAAAATGACTTCTTTTC
GCCAAATTTGCGCGGGAATACTTGCTAGAGCATTCATCACAACACGTCTAGCTGCTAAAC
GGCGTCCATTTGCAACTTGATTTACTGATCTATTTAGCATTTCGACTTAAACCCTTCATA
AAGACATTTAACATGTCATTGTCGATTGCGCCTGATTTATGTAAGGCTTGAATTCTTTCA
ATTTGACTCGCTCTAACAGTTTCCACTTCAAAACGTTTGAGGGTTTTTAATTCGCGTTCT
AAGAGCTTTTTGGCAACTTTATCAGCTCTACGCATCATTTCTTTTTCTGCTTTTTGGATA
TTGGCTTTGATCGGCTTAACAGAACCATTCATCAAATCCTTTACTTGCTCGTTTATTGAA
TTCTGTATTTGCTTATCTGTTTGCTTATACCGTGCACCTACTTGTTTCTTACGGTCTTTC
TCTACTTCCTTTTTAAGGTAGGCAATCCCGGATGGTGAACTAATCCACTTAACAACGCGC
AATACATGTTTACAAGCCACACCGGATAAATGCGGGTTACGTATTTTCGGAAAGCCGCCC
TCATCACGTCCTAAATTATAGCCGCCAATAGTTGCCATATAGCGGTACCAGAACGTATGA
CGTTCGCAATCACACTGAAATTTGATTTTGCCTTTAGCCAAGCGGTTTTTGACGGTGTTT
AATGCCTGTTTATCGATATCAAAAACAACAGATTTAAAGTTAGAAAACTCAATCTCAACG
TGATGATTTAAAACTTTACTATTTGGTCCGGCATTAGTAAGCAAGTGAACTAAACCAGCT
TTTCTGCTTACTGGAACCGCCAAATAGATTTGCTCATTTGCCCGATCAATATCGTCTTGT
CGGCTTAAATTAATGATGTTTTGAGGGGTAATACCCTTACTATACTGATCTTTTAATAGT
TGAATGTTTTCCTGAAATGCCAAGATATCATCACGGGTAATACGCCGTGGTACTTCTCCA
TTTCGCTGACCTAATGTTGTAAAAAGTACTCTTTCGACATCATATTTTTCCCCTTGGGCA
ATATCTTGTGGTCGCAAGAACATAGGTTTAGGGATCTTTCGTCCCCAATCATCATATTCA
ATTTCTTTTTCTGCAAATGCCCGCTGTTCTCTATCTGCACGCTGGCGGCTCTGTTGATCT
CTACGAACTCCACCATTTTGCAAAGACTGGTTTAATTGCAGCTGGGCACGGCGTAAATCA
TCTGGCTTGAATGCTGACATTTTAATTATCCTGCAAGTATTCTTTTTGAAGTCTTAAAAG
ATCAACAAGCCTTGGAAAAGCCACCTTATGAAGAGGTAACTTTTCCCAAACGCCGTTCAC
ACCACACGCCACAAGTACTGCATCAATATGGTTTCTTGAACCATATAATTTCAAACTCAA
CAGTGATGGATCTTGAGATTCATCGTCTTTGATTTCCCAAACAATCAGATTCTGAATATT
ATTTTGTTGAAGATTCCGGTGAATTAAGTCTCTAATAGCATTTCGATAATCATTTCTCAT
ACTGTTTTACCTATTTAAGCTTTAACAGTACTTACACGAGCAAAGCCACCAGTACCTGCT
TTACCAGTGTTACCATTACTTTCGGTTGCAACACCAGGTTCACCAACAACTAAAGTCATA
TACTGAGTTTTTTCGGTTGAATTCACATATCGGCAAATGAGTAAACCACCACTTGCACCA
CCACCACCAAGTGCCCAGCCATCATCACCTACACCATTAGCACCATCACCACCAGCACCC
CAGTTTGATACTGGACTTACTGATGCGCCGCCTTTGTGGTTTGTTTGGTTTGCAGCTGTA
CCAGCGTTACCAAGCTTGCGTGAAATTTCGGTTATGTTTGATGTCACAGTGATTACACCT
GCTAAACCACCAGCACCATTTGAGAAAGCACTACCATTCGACCACTGACCACTGGTACCG
CCTTTACCGCCGCCAACAACCGCCAAATCAAGTTCATTTAAACGTAAGCGTGTATCTGTT
CCACTGGTCCCATGTGCCAATGCTCCTAACTCCCAGACACTGCCACCACCAGCACCACCA
GCACCAACCAAAATGAATTCTTTTTGTTCTTTCGGTTGAATTGGAATGATATAAACACCT
GGGACTGTGTAATCGCCGTTTCCATCGTTTAGTGTTTCTGCAGCTACCTGAACAACGGAC
CAATTCACAGTACCTGAATACCCTATCCGGTTTTGACCTGAGCGGTCCCAAACTTCATAT
GAAAAACCCTTTTCAGCACGGGTAAGCTTCCATGCTTCATGTGGGCTTTCTGGTGTTAAA
TAGATTGCATACTTTGAATCACGTAAATCAGTAACTTTGCCACCTAGTTCAACTGTGGCT
GAGCTACCAATATTTACACCTGCTCCAATTAATTTTGGATATTGAGCATCTAAGTTTTTC
TTGAAATCGATTAACTGCTGCAACAAATTTTTGGAACTAAGATCTAGATCATCAATCTGT
TGTTGTAAATCATCGTCTTTGGCTTTTACGTCTTTTTCAAATGCATATTGAGGGTGCGGA
TCCTCATGCTGATTATGTTCAGTCATGAGCTTACGAATTAACGCGCCGTATTGTGGATGA
GGGTCTTCATCTGCACTATGCTGATTCATCAACATCACAGCAATTGGTGTGTTTGGATCA
ATCTTGATAGTTACGTTTTTTAAATTAACGTCAGTTAAAACAAATCCAAATGTTACAATG
GCTACTACGTTTGCATGTAAAGACATGATTGATTGAGCAGCTGTAGTCGAGGCCACCGCA
AGTAAAGTGCCATCTGATAGGTAAATACCCATCTCAAACACTTCCATTGTTAAAGTGGGC
TCAATACTCATTACAAAACGCAAAGTACCCGTTTCTGTATCTACACCACCACCGTTAAGA
GAAAATCTAGCTAATTCATTTTTAAGAGAAGTTAGGTTTTTCGCTTCTACTGATGCATCA
AATTTGCCGGTACCAACAGCAAGATGGGTAAGCTCCCCACCAAAGCTAGCAACATCACCC
ACTTTATTTAATGCATTCCGACCTGCGTCAGTTAAAAAGAAGTTAATAGCCATAACCCAC
CCATATGATTTATTGATCTATGGTAGTTATGAAGAATAGGTATTTAAGTGGGCAGTTCCA
TATAACTAATCATTTTCTTTTTCAGCTGCTTCTCTTAAAGCACTGAATCTTGACTTACGT
TCAGCTTGTTCACGGCCTTCCGGTGTATCGTCAGTGACATTTACAGTTTCGTAAGCTTCA
GTGTAGTGAACGTTTTCCAAGAATAAGAAAGCAAAAGCATCACCGATATCCGGTGATTTA
ATTCCCATCCGTTTCATTTCGTCTTTGCTTAAGATTTTATAACGAGCAAAGTCATCAAAA
CGGTATGGAACGTGGATTAACTGATCTTTAATTTTCACATTGTGTTTCTTCGTTTTTATT
TTAAAACGGCCATTTGCGATTGCTCGAGCTAAGCCCACATAAGCTAATGACCGTTTATTT
GTAAACTCTTTTCTATTGTCATTACTAAAACATTGTGAGCCCCAATAAACAGGAACGTAG
AAAATACCTTGCTTTTTAAGGTATTGGCCTAAACCTTTACCCGCCCCGTTATCATCTACA
ACCAAGTTAGCATTTGGGTACTGTAAAAGTAGCTCATTAATCTTTGCAAATAGTTCTAAG
ATATCATCTCTGTTTTTGCATAATGGAATATCTACAACTTCTACACGGCGTGCGCGCTCT
CCCCATTGCGCTTCACCCCAAACTTTAGAAACAACAATTACTGAATCGTCACGGCCAACA
CCACCACCAACATCAACAGTAATGACATAACCGAATTGATGGTCATCAAAAATACTCGCG
CCAACATACATTTCTTCGGTTTGACGCTTCGTGATTAAGAACTCATCTGATAAGTCTGGG
AATTCACCTAGTACACGAATCTTATACTGAGCATCTTCCCTGCTGCCGTATTTTTGCCGT
TGTTCCTGTAAGGATTGTTCACTAACTAGTGGTGACTCTTCCCCGTTAAATGTGAGTGCA
ATCCAAACACCACCAGCTCGATGACTTAACTTGTGATGAGTCTCATAGAACATACCCGCG
TTACGGGTAGGCTGTGAGGTCATTACTGCACGGTTGTCTTCGTGCGTTAAGGCACCAAAA
GCTACATCAAGGACAGCATCATCTACACCACTGGCCTCATCGACCCAGACCATGTAGTTA
TCGCCGTGGTTACCAGCCAAGTTAGTAGGTTGATGTTTTGGTGCTGTCTTCGCAAAGACA
TACCATTTTTCTTTGTAGCCTTTGATGTATACAAGTTCAGACTGGTACCCAACATAATCA
GCAAGCCAAGCCAAAGGCCCTTGCTTCAATCGTGCTAGATTGATACTGATTTCTTTCCAG
ACTTGTTTCTTTAACTGCCCAATCTGCGGAGCAGTAAACATCATGATTGATTCATCAAAA
AACAAGAGATGCCATAAGGCAACAATACCGGCACTGGCCGTTTTACCAGTGTTGTGTAGT
ACTAAGTTATCTTCACCTAAGAAAAATGGATCTGGATCGAGTACAAAACCGTAATATTTG
CCTTCACCAAGCTCGGCAACCGATGTGATTTTTAAAGGCTTATGTTCACCATCTATAAGC
CTATAAGATGCAAACTGTTCTCTACTTTCAGGTTTTAGGTTCATATATTGAGAAACAAGC
AATTCAATCTTGTCGCCCTTCGACCAACCATTACCATCGTATAAAGAGATTAAGCAAAGG
ATATGTGATTTATTGAATGTATGAGATTTACCGTTCTCATACTCAAACCGGTACATTTCC
TGATAACCGGTTACTGTTTTAATTACATCTAGTTCTGTCTTACCATCTGCAGCGAGAATC
TTATGATTTAAATTAATACGCTCAACTGGGATGAAGTCCCCATTGGCTAATTTGATTAAA
GTCCCTTTTCCAAAGCAACCGTGACCTGACGCAACTGAAGTACGGCTACCATCAAATGCA
ATAGATTCAAAAAGTAATTCTTGTTGCCATGTGGGTTCGACACCTAATGCTTCTACGGCG
AAAGCATAGATGTCGTATCGATAACGCTCACAAAGTTCCCACCATTCGGGAATTTCTTTT
AATGGTGCCAAAGCCATACCGTAAAAACACCATTAATTAAAAGATTGAAAAAGGAAGCAT
TGTTGGATCTACTGCATCTTCTTCAAACTGATTCCCTTCAGTAATTGAAAAGCCTTTAGC
AATTTTTGTACTAGCCCAAACTGCTAACAGGATTGCAATGTGGCCGTTGTTTAAGCTGCT
GCTATCAAATTCTTGCTGAAGGCCGTTTTTATCGACCTTACGGATTTCAAGTACGTTCTT
AGGATTGTACTGGTTCAGCTTCGGCTCAATTTCAATTAACTTTGCTCTGAAACGAGCTTG
GTAAATTGAAATCACTTCTTCTAAGTGCTCTTTAGCATTGAAACTTAATTGCCAATTCTG
TACTTGGTCAGGTGAATCAGTAACAACAACCGTTTGATCTCTTAAATCACTTGGTACAGG
TAAATTTGAATAAACGGCAGTTTTTTGAATAACAAGTTCACCAGTATCCGCAAATGCGGC
ACCAATGAGACGAATTGGTTGATCAGAAAACCCAGCAACACGGCTGTCTATACGAATAAT
TCCAGACATTACATGTATCCTTAGCGCCGTTTACGTTCTATCTTGGTTTGACATTCAATG
CAGAATTTAACCCCACCAAGTGCACGGCGGCGCTCTGGTATCTCTTCACCACATTCAATA
CATTCTTTTTCAGATTCGCCTTCAAAACGGCATCGCTTTGCAATTTCTTGCTGCAATAAA
TAATCAGCACTTTCTTGTGCCTTATCGATTAAGTCAGTCATCTATACGCTCAACTGTAAT
TTCACCTGTTTCTCTATCACCCTTCACACGCTGGTGATCGAGTGATGTGTACTGATCAGC
TTGCACTACAACTTTGTCGTTGATTGCGGGCTGTTCCGTTGCTGAGCCGTCAGGTTCATA
GCCATTACCTGTGTTTTGGTCGAATGGACCACCGAAACCGATGACGTTAGGTGTATAACC
CACGAGCTGAATATCTACAGTTGAGATAGAAAGATTGATTGCTTCGCTTGGGACTGGTGA
TGGAAAAAGTTCATTTTCAAAAACAGTGAATGTTGAATTAAATACATGATCATTCCATTG
CTGAAATGGCACATTAAAACGACGGTTATCATTGCTAGACATGTACGCGCAAAATTGCCC
AATTACTGAACGCAGATCATTGGGATTGGTGGCAAAGAAAGCGATTTGAGCACGTACAGT
TGTCGGCACCAGACGAACCTTCACCCGTTTCTCATCAATGACCGTTTCAATAAAATCAGG
CACTGGTAATAATTGATTTACATCAGGGGGTTGGTCAGTTAACGCTGTTGCAGTAAGCAT
TACAGGTAAAAGCACTTTGGATTCTTCCTCATGCTTCTGGCTTTTTCTATATTCAGAAAG
CATTGCTTCTGAATCGTCCATCATCCGTGACGGACATGCTTTTATAGCGTTACCAATGGC
TCTCAACTTCCAGTCTGCCGTTAATTGTGTCTCAGGCATATACCAAGCACGAAAATTGAC
AAGCTGCTTATACCAAGCGTTTTGGATGCATTTAAGCGAATCGTTGGGGTAATTCATTTT
TACCCCCATACACTAAAGATACTGCCAAAAGACTTTTTCGGCTTTTTAGGTTTCTCTTTT
ACGTTTGGATTGTCCAAACTTTGAATGATTTGTTCAGCTTGTTGTTGTACTGAATCAAAA
CTCTTCACAGGATTTACCATACCCGTATAGAGTTCTTTTTTGCGTTCTTCTCTAAGTTGT
TGCAGGCGTTTCTGTTTATCAAATTTTTCTGATAATTCACCCACTAATCCTTGAGCATTT
CCTAACTCGGTTAATAGATGCAGCTGACTATTGATATTGTCGTATGTCTGTAAAATTTGA
TCTTCAAGTAATTGGGCAATAATAATTTCGGGCTGTGATAACTGTGAAATATCTGTTGCG
CTATCAAAGCAAGAAACAACACCTTCTGGCTCTTCAGGAACAAATAATCCATCAAATAAC
TGACCATCCCCTACATTACTTGCATAATTTGGTTGTGCAACGAAATCAAAACCAAAAAAA
CCCGTTGGAATTAAACGGCCACCGACATTCTTGTAATTGACTGATGTGCTAAAACCACCC
GCTTGGGCTTTATAATCTTGTAATGCGATCTCACCAGGCTCGTTATCATAAAACTCTTCT
CGGTGTTCAACTGTTCCATCCTTTGAAGCACGTAATTCAATTGTTTTAAACGCCCGTGAA
AGATATACAACTTTACCTTTAATGATCACCGTTTCAGGCGGCACCATACCATAGCGCTGT
CGAATTTGATGACCGTAAAAACCTTGTAATGAATTAGTAGCAACCATTTCTTGTACATGG
TCACTGTTGATCAAGTTGACCATTGCATCTACATCGACATTACTTCGATCAACACCGGTA
AATTTACGGCATCGGTCATGTAAGTTGTAAGATAGAACTTTTGTCTTTCTATTTTTGCTA
GCCATAAAAAAGCCCCAATGCTGTGATTGAGGCTATTGTTTCAGTTGTTCTATAGTTGAA
ATTTAATCAGTTCCAAATCAAATCTTTTGATCAAACTCAATCAATTCCAATAGCTTGTCA
TGCTGTTTATCTTCAATGGTTGCATCAAAGATGTATCCACTTTTAAGTGAGATAAAAACG
TCATAAAAGCTTTCACTAACCATGCCGCCTCTATGTTCACTTTGGGAGACTTGCAAACAA
TCCATTTGAGATAAGTCAATTAATTGAGAGCAACCACGCTTTCGACAAAAAATACTTAAA
CGCATACATCACCCCATTACTTAACAAGTGTGCCTTCAACACCACGAGCACGGCGTTCAG
CTGTACGCTTATTAAATTCTTCTAGCGCACTTTCCATATAAATAATGGCTTGTTTGTTGA
ACTCACTCGGAAATTTTTCATCCAAGGTTTTAGTACGGTGAATAAGTACTTTTAACAATG
CTTCACTGGTAACCCCATTCACACCATGTTCTGGAATTGGGCCATCCTGAAAATGAATAC
TGATTTCAAAATCTTTTGCATTTTGGTTTTCAGGATTTGCTGAAATCTTATAGTAATGGC
CCTGAGCATATTCCGTGATGCCTTCAACCACTTCCCCTTTAATAACTTTATCAATTTCTT
GTGGTTCTAATTCATGGCTTGCATATCCTAAGAAATGATCAATTAATAAGTTTTCTCCCT
GACCATTGATAGGTTCTGCGATTCCTACTAAAACATTGTCTTGAGCTTGTTGCATATAAA
AAAGTCCTGAACTAATGAACAGGACTATGAAATCATTTTGTATTTGAGCGCTAACTCAAC
AGTTCCAATTGAATTAAAGGAAGTTATAGACTGCATAAGGCTTAGCTGCTATTGCCGCTG
CAAAGCTTGTAGTGCCTAAATCTCTATCAAACGCCATTGAGTGAACTTTAACGACAATAT
TTGCTGGTACTAAACGCCGTAATATCGGTGACAGCTCTACCACTTCATTTGCATCAACTG
TTTTATCTAAAACAATCCTAATCCGACTTGTTAAGAAGTAATTTGGCTTTTCAAAATCAG
ACAAATAGGCTGGATATTCTTTTAGCTTTTCCAAGCTGTGCCATAGCCGGATAATCTGAA
AATGATCTTTCCCCCACAACATTCGTAAAACAAACTCTAAAAACGCTAATCCTCTTTTAT
TACCCATGCTGCTCCAATTGGCATAGATAATTCGCATTAACGTGTCAGAGGTGTTATTTC
GGCGTAATACAACAAGTCCGTTTTGTTTAGAGAACCGTTCTACAACTGTTTTACTACCGA
TATGAGGACAACCGTAATCCAATAAATCTTGAATGGACTGCTCAAAGTTTTGTGCAAATA
CTTGTTTAAATGCTTTAGCAAGTGCGGTTTGCAAGCCCGTACTCACATAGTGTTCATCGA
TAGGCCGAGTAAAGCTTATAGGGTCCATGTAGCCCCCGAAATATCAGCGGTGCGTTCCAA
CTCAACAGTAATGCTGTCTTTTGTCACATACACCCACTCATTAGGCTTATTCAACTCATT
TGAAAGCATAATGGTAAAGTCACTCATCCGGTCTTGGAAAGCCACAATATTGTCATTAAT
CAGCTTCCCCATTTCTTGCGTATTAAAGCCATTAACCAGCCAACGACTTGAGCTCAATGA
TTCACGCCCGTATCGTTCTACAAGTAATTCTTTGATCTGTGTCTTAACCATATCTGTGTT
ATGTACAGAAGCCAAAGAGCCTTTAATTTTTACTTCAATTGGCTTTTCTACAACTTCATG
TACATTCACTTTACCTTCATACAAGTTATCGCAATAACCAATATACCGACAGATATCTTG
TTCTAACGTTGCTTGTTCAGCTGGGTTCTTGGCAACCACCACAAGGTTTAAATGATTAAT
GTCGCGGTATGTAATGGCAAAGTGTTGCTCTTGCAAAGTTTCATTCCAAACAGAAATAAA
CTGTGCCCGTTTCATGAATTTTTTACGGACCGCATAGTCAAAGTTGCCCAGAAATACAGC
ATCTTCATCGTAAAGCGATGGATAGCTTGATAATAAACGTAATTCAGATACAGCTAACGG
ATCTACGCCCTCTCTAATCACTCCACCAGCTTTAAAACGCACTGATATGCGTTGTTCATC
ATTAGAAAGTACGTCAAGTAAAGCAGCATCTTTTAAACGATTGACATCAACTTCCCCGTA
TGTCTCAAGAATTCCAATTATTACCGTTTCATTGGCTTGCAGAGTACGACCAGCTCTCTC
AGAATCGCCAAACTCAATAAACAATCTTCTTAGATTATCTGTAGTAACTGTTACAGCATA
TTCACCTGGTTCAACATTCATCCAGCGCGGCTTAATTACATAGTTATTATTGCCCTGCTT
AATCGAAATATTTGCAAGTGAAAGGTCCTCTAAAAGGTCTATTCGATATTTATGGAACCC
TTCAGTAACTGGTACTACATATTTAATTTCACGGTATTCACTTTGTTCGGCTATTACTTC
CGCCGTCTCACCAGCTTTAACAGTAATGGATTGAAGCAACCGCCACACTCTACCGCCGCT
ATGGTCCTCAATCATTCGCCCTTGACTTAAGCTCACAGCATTTGTTGACCGGTTAATGAT
TTCAATTAAGTGCTGACACGGCGTACCTATAGGCAAAATGCCTTTATTTGTAGCATCCGC
AATAATTGAGCGGTCACGTGTTTTGGTAAATGGTTCAATTGAAGCAATATCGATTTCTGG
ACCAAATGCAGTCAAAAAACTAGCCATAGAACGCAGCTGGTGAACGACAAGTGGATCTTG
AGCTTTATAGCGTTCCTGAATCTCATAATCATCTATCGCTGCTTGGAGCTGGGCTTCAAA
ATCAGCTTGCGTTAATGTCATATGTCTCACCTGTTACTGATTTACCCAATCGGTCTGCTA
CTTGGTTAAGATCTATATTCACATTCATGATGCTTAAATGAATATGAACCGTCTCAAATC
CTTCGGTTTGTGAATACAGGGCTAATTGGTCAGAGTTAAGCTCAGATAATATTGGTAGAT
CCTTTTTCATCTTAATAAGAAAACTATCTGCCACCCTCGAGTCTAAAGGTGCCATTAGCA
AATCATAAAGAGGTGCACCAAAATCAGAACCATACTTCCCATTGACCGGATGATTAAGCC
AGTACTCAACCATGTCTAAAATTGTTTTAGATGTGATCATTAAGAAGTTGCTCTATTACT
GAAAATCATCAAAAGCTTTACTAGTATTGCAGTGCCGATCTGGTAAGTTGAAAAAATGGT
GAAATAGATTATGAATATCCATAATGAAACGCTTAATGCATCAAAATATGAAGCAACGTT
ATAGATTCGCCAATCAACAAGAATAATAGTGATCAATACACATGCCATACTTATGAAATA
CATATATCTGATTTCTTTAAATAAGAGGCTTATAGGCACATGACGGAATTGTTTAATATA
CGCAGCTTTATTCTTGCTATTCCATCCTGTAACAACGGAAAGATAAGCTAAAAATGCAAG
AATTAAGACAATATCAATACCGATTTGAATTTGCATAAAAAACACCCTTAATACAGTTCT
TATTAAGGGTATTGCTTTTGTATATATGTAAGCGTGAATGGTTCCATATTTGAAAATAGG
AAAAGCATGGATTATTATATATACAAAGCCCGCTCCACTTATGACACGAGAACGTATAGG
GTCATAAGTGTAGGTTAGAAGATGTCGCAACCCATCTCTAACTACCGGGCTTTTTTTAAT
GCACTTCAAAAGCTGTAAGCAGCCATGCATTACTACCTTCTCGCTTAATCAATGACGCTT
CATGCGAATTAAATACAATATTTATTCTTGTAGATAATCCACGTTCTGTACGCCGTTGTG
TACTACCTTGAGCGATTGTTTGCACAATAGTATCCACAAGCATATGCACAACTTCATCAT
ATGTCATGCCATCACTTTCCATACGGCGCTTGATAATATGCTTAATGCCCTGTTTATCAC
TGCCATACTCAAAATCCACCCAGCCTAGATCATTACGATACATAGCTCTATGCACTGTGG
TTTTTTCCATAATGGCTTTGTTCATTGCAGCTTTACCACGTGTGATATTTGCTGTAACTG
ATTTGATTGGACTCGCACTATCAAATTCAGGCTTTCCCAGTTCGGATTGACCAGCCTCCG
AACTTATACCAAGTTGTTGCTTAGCATGTTCAATTTGTTCCTTCAGTTGGTCACGCTGAG
CGGTTTGTTTTGCTAAATCTTCATCTAGCTTTTGTTCTTGTTCTTGTACTTCTTTAATTT
TCTGATCTACAGAAGTACGGCGCGGCGGCAAACTGACTTTATCCCGTTTATTTTGTTCTT
GAATCTTTGATTGTGCTTCACGGATAAGTTTAGCTACACAACTCACGGCGTTTTCAAATG
TTGGCTTATAGTCATCACTAAAATCGCCTGATAACACAATTACTTTGTCGTTCAGTTCGG
CCTTGACCACATCTGCTAAAGCTCGAACATAAAGTGTGAGCGTAGCGCCACCTGAAAAGA
AAAATGCAACTGGTAAAACGCTAACACCAGCAACACGCTTAATTTTGCGAAATTCTGGTG
TAACAATCGTTTGGCCTGTTGCTTTTTCTAATGCCGATTGAATCTTTTTAATGTATGGAG
TGGAAGCTGTAACAGCTGCAAGATTAAGACTGCCCATGAAAAATAACCTCATATCAATGA
GGCTATTTTGATATTGCTAAAACCTAAATAATGATAAAGGTTCCATCCAAGTTTCAAAGC
ATTGCACTTAATTAAAAATATACTACACATATCATCTAATTAAATGATACAACTGAATGA
TAGGCCACAAAGAATGGCTGAAACATCATTAATTTATTTACACGGAATTTTTAAATGTAT
TTTGTTTATGAAGGTCAAAAGATCACCCTTGACCCAAATAAGATTCAACAATTTGGCAAT
AACTTAGTTTATGCAGACACACTACTGTGCAATACAAATGAATTAATTGTTAGTAAACAT
AATGGTCAAGAAATCTCAATTTCTACTAAAAAATTTACACCCTTTTTTAATGCTACTTTT
CCTCAAATGAATGTTCAAATCCAGTGGCTGAATATTCAAAAGACTGCTGAGTTAAACACG
TTAATCGATATCGATAATTCTCTAGTTAATAACAAAAACGATAAGATTCCATTGACACTA
GCTCAACAGAAAGTTCTCAATGTAAAAAATCCAAAAACTTTTGATTCTCGCTATGAAAGA
GAATTAATTATTAAAAATCTCTCTAGAGCAATTCAAGATTTTGTGAAATGAAAAAAGCCA
GCTAATAGCTGGCTTTTTATTAGGGGAGTCCTATTTAGACATCTTTATATTTTGATAAGC
CCTTATCGATTCACAGGTTCGAAAGGAAAGCGTTTTAAAACCTTCCCAAGTTCAAGCACC
TCATCTTTATGAAGAAAATCCCACAATTGATTAAAGCGTTCACGCAATTGCACAACATTA
ACTGGTGTGTGGTGTAGTGAATATTGCTGTACAGAAACTGCTCCGCTTTCTTGAATCGAT
ATCCAAAAGTTTTTAGGTCCTTTTGGAGATTGATACTTTAGCTCCTCACCTAATTGCTGT
GCAATGTCATAAGCAAGAGGGTTTTCTAATGCTGGATAACGAGCAGCGAGATTATCTACA
AACTTTTCTAAACGTTTAAGTGTATCTGTTTCAGCTGGAACTAGCTCTTGTAACGGCAAG
AGCTCAAGATACTGCTTCGCCTCATCAAAATGGATTGAAAGCAATTGGCTATATTTAGCA
ATTCCAAAGTGGCGATTATGACGAATCCACATTGAAGCTCTTAAGCTTCGATCCCTCCCT
GCACGGCGATCAACTATCTCGTGCAGTGCATTTTGTTGTTCTGGAGAAATGGTTAAGCGT
TGGTTTATTGCTTGCCCTTTAGTCCAGTATTCCCACAGCACATCGTCGCACTCTTGCTGG
TACATGATCACAGTATCTCGAATTTCGGGATTAACCTTGTTTGGACTTATAGTCATTAAC
CATCCAAAAAGCTTACGAACAGGTAAACAAACCATATTGTACTGTTTACCATCTTTTCCA
GTTGTCACTATTTCAGTGATAACTGAACTAAATCTTTGTTTTAACTTTTCATATTGTGAT
TGCCATGTGAGGCCCATTCCTTCAACAATTGGGCGCATGGCAGTAAATGGCTGATTGTTG
AATTCAATAATTACTAAATCAGCACTATGAAAAGGTACATTAATTTGTGTTAAAGTACGC
ATGTTGTTGCTCCTATGCAATGACAGGCCTCGTTTTCTTTCCACGGACTGCGAGGCTTTT
TTGTGGTTAAAAATTTACATATTGTTCTTCTGTTAGATTACTTAATAAATTAAAAAAAGT
AGGTCGAGTTTCCTTAGTTAATTTCTGTCTAGGAAATTCACTTAATATTTTGACTGCTTC
CACAGGATCTAACTGTGAAGTAAATGGAACTGATAATTGAATAAATGATGTTTTATCTGT
TTCCAAAGCTGTATCCAGCACATCTTTTACTTCATTGTAGCGCGGCTTCCTTTGCGCGGT
TAGGAAAAGTCCATCAAAAATAATATAAATCTCGTTTAATCCTGGTAATTGGACTTTCGC
AATTGCTCCCATGAGGGGCAAATTAGTTTCAGGCCCGTCATCTCTACTAAACCCATCAGT
AGGTGTACGATAAGTCGCAAATAAGATTACTTCTTGACAATTAGGTAGCTTCAAATAGTC
GAGCAAATTAAGACAATTTCTCGTGGTATTACTTTCGTGATATCTGTGAGCAATTATTAA
ATCTTCATTATTGTAGAGCGAGGCAAGATAATTCGCATAGGGTAAATATCTTTGGCAAGA
TTTGGTTATGTAATCTGATCTAGAGGAGAAAAGATTTGAGTTATGTACTTTATCTTTTAG
AAAGTCATCAATTTTTCGTGTTAAAGATATGGGAATTGTAACGTTAATCTTTTCAGTCTT
TTCCGCATAGATTGATGTATCAATTGTTATGACATGAAAAAAAACATCTTTATCACGTTT
TTTAAATGTTACTGAATTAATTTCAGTCGGCTCAGGAATATCAAGACCTTGGTCACTTAG
AAAATCAAAATACTCAAGCGTCTTCTCATATACCTTCCTAATCACCTCGTCATAACTGGA
ACCAGTAGCATTAATATTCGGTTTATCAAAAAGTGCAGCCTCATAAATATCTTTTTTAAA
GAAAGACTTAGATTCTGTAATCTTTACAGCAACTGTATAGTTTTTCACCAAGAACTCCTT
TTGAATGATATTTCAGATTTTTAGACACCTTTTTTAATAATAGTTCTAAAAAAAATATTG
TCAACAAATTTAAAATCAAATAGTTATTAATAAAAATTCAACTTATTGAAATTATTAATT
TTAAATTTATAACCCCAAGATTCCAAAATTAAAGATTTATAGAGTTACAACTCTATACTG
TGATTTTATTTGCTTCACTTACGTTAAGTTAAGTTAAGTTAAGTTAAGTTAAGTTAAGTT
AAGTTAAGTTAAGAATAGATCAAGTTATATGAAAAAAAATGCCGTGATAACTATCACGGC
GGTTTTTCTTGATCATATTGGAAAAATCACAAACCCTTACATGGATTATTTAGAGGTGTC
ACAGTAGCAACACTACTTGCACTTCCACCCAATTGTTTATACTTGGCAAAGCTTTGATTT
AGAGTTTTTTGCCCATACTCGATCCGTTGAGCAGCTGCATAACGCCTATCTAAACGAGTG
ACACCGCTAAAACTTTGTAACCTATCTTCTTCTTTTAAAACGTCTTGTGCAACTTTAATA
CTATTTCGTGCACTAACAACATTAGAGGATTCTATAAATAGCTTATAATTATTAGTACTT
TTGCATAGATTAATTTTTTGTCTATTTTCCCGCTTCTTAGCATCAATTAAACGGGCTTGT
TCCTCCCTCTCCGCATCGGCTCGATCTCTTGCTTGTTTTGCTAAACGGATTTCTTCTTCC
CATTCCTCTTTTTCCCGTTCTTTAGCATTCTTTTTATTAATTGCTTCAATATATTCAGCC
TCTCTTAACTCACTAACTTTATTTAAGTACTTGTCATAAGCCATCATAAATTTTTCACCA
CAACTATTGGCAATAAAACGATGGCGCATTTGAAAAGTTTTTACTAGATTGTTTTTGCTA
TTTTCATCTAATTCAGGATTATTGATTCTAGCAATGTCAACTAAATCATAATAAATGTCC
ACATTTACATCTGAAGAACTATATATTCCTTGCTTATATATCAAATTATTAAAAATTGAA
TCTGAATAGGCATCAGGATTTGGCGTTCCCTGTAAGGCTGCAATTTTATATTGTGTATCT
AATATTACATTGCCAGTTGTCCTTTTATAGAACTTACAACTTTGCTTAGAATCTAAACCA
TATTTTTCTCGTAAAAGAACATAAAGTTCGTCCATGCCACCATAAGACACTTCAGGGTTT
GTACTTAATAAATCACAACTAAAAATACAAAGTTCACTAACTACCTTTGTCGAATTAATA
TTTTCACTGTTGGTAGCAATTATTTGTTTATTCAGAATATCATTAACACTTGTAGCAGCT
TGAACATAACTTGAAAAAGCTGCCGTAACTAAGAAAGATAATTTTAATAATTTTAAAGTC
ATATATATCCCAAAACTAAACGTCTAATTTCCCCATTCCAATGCCGCCAGTTAGAGCATG
AGCAAGGAAACGATCACTAACATTCTGCCCGATGTTACCATTATTCTGATTTACAACAAC
AACTTCCTGTGGGTTAGGAGTATTTAAAGGTTGCTTAAACGGCGTGACATTAGTTAATAA
TCTATTTTGATTATTTAATGAAGGTTTTGCTTTTGTAGTAGCTTGGGGAACGATAGCTTT
TTGGGTGCTTAAAACACTAGCAACTTTAGCTCTTGTATTTTCCACAATATGACTTGATTT
CAAATCTGATACAGCTGGGGTATTTTCTTTAGGTAGATTAGTTTTCTGTTCCTGAACGGT
TTTATCAATGTTAGCTCTGTATTTATATTCCTTTTCTAAATGCGGTCTATAATCAAATGA
CTTCCCATTGCGAAGCTTTGTTTGCCCATACGCCCATCTTACATATTTTGTGCCGAGAAC
TCGGGCAATATCTTCTTTTGATGCATTTGGGTTTTTCTGCATATAAGCTTTAACTGAAGC
ATATTCTGGATTCGTTTCGATTTCATGCTTCATAAATGCACCTTGTGCATCTAAAGCTGC
TTGGCTCCGTACCATATTACCGTTTGCATCAAGTAATCCCCTTTCCTTCATATATGCCGT
AAGCCGGTCTTTACGAGCTCCTTGCCAAGAAATCATTCCCATATTTATTCCACCAGCTTT
ATCTTGATGTTTACCAAACAAGTATTCATCTCGATAATCATTTTCTCGACCAACGGAAGC
AGTTAAACCAGCAGCCCAATTATCATTAAAACCTGCTTTCTTCATAGCATTGTAAACTGC
AAGTTGCTTTTCCTTAGTTTTTTCACCAATTGGAGAAATAGTTGATCCATAAGCAGGTAC
ATTTTTATTTGCTCCAAAACCCGGCTTATAAACTCCTTGCCCAATGCCCCATGTGGGAAC
GCCGTCATGAAATGGATTAAAGCGATTAAATTTATCCTTAATGAAATCTAAGGTATCACT
AGCAGTATCTTTAACACCGTCTACAACTTTTGATGCTGTACCTTTTGTCAGTTCAAAAGC
ATTGGTTGCATAGTTAACAAACCCTTTCCAAGCAGTATTAATAATACCTGGTACATCTGC
AGCAATTAATGAATCTGTCCACTCTTTAAAATACGGCGCAACTACGGTACCTAGCTTATT
CCCAATCCAAGAACCAGCCATACCACCAATTAATGTTCCAACTGGACCAAATAAAGACCC
GACAGTACCACCAATTACTCCACCCGCAAGACTACCAACAGTACCGCCTTTTTCTTGTGT
GCTTTGTTCATTCCAATCTAATAATGATGCACCAGCAGCCAATGCACCTATTACGGGTAG
ACCACGGCCAAACTTAAGAAATTTACCTAAGCCCTTTCCTAATTTCCCTACACCTTTCTT
TCCTTTGCCTAGAGCACCACCTAGAAGCCCACCACCAGCAGATAACACGGAAGTAAGCAA
TTTCCCTAGAGAACCTAACAAACCACCCTTAGACGCCAAATTATCGGCAATACGCTGCAA
TAACTTTATTTGTTTGCGGTTATGGTTCTCTTGTTCACGAGGTAATGGCTCATTTCTCTT
TTTACTACGCATCAATCCAGTTAATGGCCGCAAAGCTAATCCTGCTGCACGGCGTACAGG
TGAAAGTAAATGACCAACTTCATTGATTGCGTCAACTGTAGGATCTACACCTTGTGTTGA
GTTCGGCATTACTCCTTTAATCGCCGTAGATATCGTTTGGGCAACTTTACGAATTGATGA
TTGGTTTTGGGGTTCATTAGGGTTTGATACAAAACGGCCTTTTTCGTCACGCTCTGGTAC
ACTAGGATTTACAATTTTTGATAAGTCATCATGACTATTAATTTCTATAGCTGGTTTTAA
ACTCTTAGGTTGGTTAATTTGTTTCTTTTCTACAGTCTTAAGGTCATCAACTGATTGCTC
CAATACACCTGCAAAGTCTTTGACAAGCTTGTCTGCAACAACAAATGCTTGAGTGATTGG
ATTTGCTTTTTCTTTTAATAAATCTTCAAAATCTAAAGTTTGTCTATTATTGACAGCATT
AAGCATCTTTTGAAATTCAGTCAGTTTAGGCTGAGGCTGTGCGAGCTGTACTTTTTGCTC
TTCAAAGCTTTGAGTAAGAATATCTATGATCTTCTCAATATTTGAATCAATCGTACTTAC
TTTTTTTTCAACTCGTTTCATACCAATAATGAAACCAAGTTCATCATAAGATAAAACTGG
ATTATTGTGATTTGAATCTGTCATAACAAAAATGCCCCATACTGATATAGGGCATTTTGA
ATCATAATTATTTTTGAATTTTTAAGTGTTCCAACCAAAAATTTAATTAAAACTTAATCT
TTAGAAAATAATTATTATGATCCAAAACATCTAATTCAATTTGGTATCCTAGATCGATTA
GGGACTGTTGTAACTCATTGACTACTGCCATTGTAGCTCTTGATTTTGATAAGGTGAAAG
TCATTTCTTTCTGTCCTTTTGCGGCAAGAGAAGTAATAAATACACCTACTTCTTGTTTCA
ATTCCTCAAGTGTAGATGGCTGTGCAGATTCTGAGATTTTAGCTGCTTCTGCTGCTGAAA
TAAGGGTCATAACTTAATACTCTATTTAATTAATGATTTTAAGCACTTTGTAAAATATAA
ATGCCACATGCATTATAATTAATAGAAAGATAATAATTTCAATGGTGTAAAGTTTTATAT
AAAATCTATTCATTTTTATCATCTGGCTCTACTTCACCTGCTTCAATTAGCGCTAACTTA
CGCATAAACGCCTCTTCTTTTTTCTTCTTCATATTAGCTTTAGCGATTGCCATTCTTTCT
TCAGCACCCGAAATAACAGAACTACGCCGTGCTTGAACTTCCGACTGGTCTTTAAGATCA
TCTACATCTAAGCCCCAGAACATTGCTTCTGTCTTGGCAATGTTAGAAATGCTGATACTT
TGCTTAACGTTTAAATCTACAACTTGACATATAAGTCCCATCTTGAACTTGACTAATGCT
AATTGTTCCTCAGTTGGATTATTTAAATTCAGTACTTCATCTCTAATATGAATAACACTA
TCGATAGTGTCTGTAATTAACTCTCCAAGCTTATGAGCTCTTATACGGTTGTTTTTGACA
ACCAAAGCTGACTTTAGATAGTTCTCGTTGACTGTAGAACGGCCACCGTTGTTATGACCA
CTATTTTTTGAGTTTTGACTATTAAATTCAGCAATATTTGACGTTTTTTTGACAGAATTT
TGACTATTACTTTTTACAGTTTTTTCAGTATCTTGTGTATCTTCTTGACCATTGTTTTTT
TTGGTCAATTTTTTAATCTCTTTATTAAGCTCCTGAGCTGTCTTTTTGACTAGAGATTTA
GCTTTCTTTTTCCATTTCTCCGCAAGTGCTTTACGGCGTACAACGGATGGCGAAGGCATC
TCACAACCGAGTTCTTCGCCAACCTGATCAACTAAACCTTGCCACGTAATCTTAGGAGAA
GATTCATAGACTTCTTTTAGCCGGTTCCAAATTTCTTCCGAGTATTCAATCTTGCGAGCC
ATTAAAGTCTATCCCTTATTCAGTAAATAGACCTATTTGTTTTACTTCAGCTATAGCTTG
TTGCTGTAAAGAAGCCTTGCTAAAACGTTTTTTATTTTGGATCAGATCAATTAGAGCTTT
TTGCTGTAAATCGTTCTCTTCGCGTTGGAATACATCATCGATAGCCATTTCTAAGTTACG
GATTTGTTTCGCACGATTTTGTTCACACTCACGCACTATACGCATGAGGGTGTGAAGTTC
AGGTAAAACCTTTTCTTGGATAGACTGTTCTTGAGATAAACATGCTTGAATAAGCCCCTT
TGAGGCTTCAAGTAACTCAACCGTTAAGGCTTTAGGGAAAGAAGTAATATGCTGTGCCGC
AGCCATACTCAATTGAAATGCCATAGCTTGAGTATATTCACTCATCATTTCACCAAGACT
GTTAAACAGAATACCTGCTACAGAAGCTGTTTTATCTAGTTCCGGTTCAATCGTAAAACC
AAGAATCCAGTCAGCTGAAACACCATATTTTTGACATAGCAAAGAAAGTAATTCTGCATC
TGGCATTAACTTACCATTTTCGATTTCACTCATTCGATTTTTATGCGGTGTACCGAATAT
TTCTAATGCTACGTCTTCTTGACGTAATTGAGCCATGTCACGCGCCATTGCAAGTTTTCT
TCCGATAAGTACTCGACGTTGCAAATCGCTCTTTTTCGCCATTTAAATGCTTCTCCCAGC
TAACCAATCAAAATCTACAGTTTTTGACAACCAATCAGTTTCATCAGTAAAAACGCACGA
AAGCCAGACACAACCCTCTTCACATGGTTCTGCCAGCTTAATTTGTTCACTTATGAAAAT
ATTGTCGTCTTTGAATAACAAGCCATCACCTTTGACACTATCAATTAGTAGTTTTGGATA
GTTATCAATATCAAATCGTGGATAAGTTTTAGCGCTGTAAGAACGAGTTTTAAGTGGTGG
CTGAACAATTAACCGTATTTCACAAAGTTGATCGATAGCTTTTAACTTAAGTGCTCTAAA
CATAGGTCCATATTGTTTTTGAACCTTGTCCTTATACTTTTTAGCACCTACTGAAAGACT
ATTTCTTTGCTTTCCGTTCTGATCAATTGTAGCCCGCCAAATCTCGTTAGCGCTTAATCC
ATAAGGCAATTTGATTGTGATGTATTGCTTACCAAAAATGATAACACCACCTGTACTTCC
CCTATACACACTATTTTCACCATCATTTTCTTTTTCTACATGGCACGGGAAAAACACATG
TTTATTTGAGCTAGCTTTATGCTTTTTAACTTTGTTATTACCTGATGAAACACTGAAATC
CTTAAAGAATTCCTGTCTTTTATTATTGGAGAAAAACTCGCTCCACTGACGGCGGTTACT
TTTTTTAATCATAACGACCTCAAATCAAGCAAGTAAGATTTACATAAACTTGAAGCTCTT
CTTGCATGACATAATCCTTAAAAACACTTAGTTCCAGAATTATTAACCGTTAGATTTATT
TAGAAGTACCCTTGTTCCAATTCATTATTTTTGTTTGTAAAAAAATGCTCTCTTTTATAT
ATGCAAAATATATTGATCCTCAAAAAAACATCGAGCTGGTCCTACTTACCAATGTGTCAG
CACTTTTAGGATAGGGGCCCCTATCATTTCCTTCTTTTTAGTAATTTAATATCCAAACCC
TTTTTACGTAGGATTTGCATCACACACCAAAATTTTAAAGGCCACATCTAGTTTCCCTTT
ATTATAAAATTATTACCTAGGGGTTGTTTAGAAATCTAAAACTTTTATAACTCTTACTCA
GAAATTCTCTTTTTCATCAACCATAAATTACATAAAATATTATATTTATCCACAACTTAA
ATAAGCTTGATTCTTTAATTGATAAACTCACTAGAATAATATTTCTTAAAATAATAGGAG
TATATTGACAGAAAAAAGCTAAAATATTACTCTCTAAAAGTTTTCTTCATAAAAAAGCAT
CAAAAAATGAAAACTATCATCGTAGCTTTTGTACTCTCAGCAATTTTGATCATTCTATCA
TTTTTATTTTACATGATTATAAAAACCCATTATAAGAAATAACAAAGAATTAAAAAAGCT
CATTTCCGAACCAGAAATGAGCTTATGAAATCCACATAAACCTGAAATACTAAGTATGGC
TACTTAGCAATATTAAATTAAATGAATTTCTTTGAAGAATCAATATTTTTTTTAAAAAAG
TATCTAAAAAAATTTAAAATTATTACAAATATTATAATTATAGCTTTTAGCAAAGTTAAT
TTCTTTGCTGCTACAAAAAAGTAAAAGTTCAAAAAGAATAAAACTTCTAAAATTAGTTAA
CGGGACTAAGAAAACTATTTTTTAAAAGTTGCTTTATAATGTTTGGAATTAAAATAATTT
ACAATCTCTTCCCCATTATTTTGATTTTTTTCTAAATTTAAGGTTAAAAAATCTAATTCC
GATTCCAAATTTATAAACTCGGGAATATATTCTTTGATAGGAGGGGGTGGCTTAGGGCCC
CCTTCAGTAATTTTTTGAATAAACCCAGCTAACCATAAAATGTATTCTTCTCTTAAATTA
TAAGAAGGAATCAAACTTACATCAATCTTTACCTTACAATCATTTTTACTTTTACTCAGT
ACTTCATTGAAATCAATAAAATTATATTTCAGCTTATATTCTGTACCCTTAATTTCTTTT
CGAATCACCTTCATAAGAATATACATATTTTCTAAAACATCTTTAGAAAATAGTTTTTCA
TTTTTCATTTTTTTGTAAATAGTCTCAGCAAGAAAAAGATATTGTGGCATGTTACAAATT
CCATTTCATAATTTCCTCTTATTCTATAATATAGAATTATTAAATTAATATTACAAGAAT
TTACTCAAAGTTTTTTATTTTAAATTTTGAAGTAATATCAAAATATTAAGATAGTAATTC
CTAATAAAAAGGTCTATTTCTTTTTTAAGAAATAGACCTAGCGAAAAAAGCGCTCAAACC
TAAAAATGGCTGATTTAGTATTAGCTGCCCTTATTCAAGTTGGTACTATTAAGTAATTTA
GAAAATGCTCAATTAACCTCTCTCTTTAAATTTCTCTGCTTCCATCTAGTCCCTACATCT
TATGAAATGGACCCCATATTGCATTCATATTCTTGAGCTGCTTCTCTTCGTAGTTAAGCC
TTTTTCTGATTAGCTTGAACTTGGGTCGGGGTTAGCTTGTTTGGATTGTATTTTTTTGAG
CGTTTTTTGCTGGTTGCTTTAGATTTCATTTGCACCCACCCCCTTTAGCTCTTAACTTTT
CAGCAACTAAACGATCAGCTACACGCTTAACTCGATTCCAAACAAAGTTGTGATCAATTT
CAGAACGACCTTGATAAATACGTTCAAGTTGAAATGCCGTAACTGAATAATCCACTTCTA
AGGCCAGTAAATCCCAATCTTCATTAAAAGCTGTAGCGTAGGGAGTCAATTGGCTTTTCT
GTGCCAAAATACGCAATTGGCGAGCATCTGGACCACGTTTTACAACTGGTTTTGGCTTAG
ATTTGATTAAACCAGTGGAAAGCGCCCATTCAACACAAGTTTCGCAACGACAACATAAAC
GCTTATACATAGGTCCTGTGCCGTGAGGCATATTGAGATCACGCCCTATAGACTCAACGT
GTCGAATTTTATTACCAGGATGTTTCAGCCATTTCTTAACTGCTTTTTCTAATGCTTTTC
GCTCCTTAGATTTAGCTGCTACGTTTGAGTAAGCAACTAATGCATATTCAGATTTTTTCA
TATCAACAAATGCGTTCACTGTGCTTTACCTCCACCTATACGAGCATCATCCCAATCACA
TTCCACAATATCTAAGCCATCATGTTGAAATCTTGACCAAAGCCGGTCCCCAAGATCTTC
GCGGACCTCAGAAAGACTTAGGTTTGAAATCACAACTGTTGGCTTCAACTCGTCATAACG
AGTGAGTAGAACCTTATGAACACTCTCAAGAAGTTGAGGACGTTTTTCAGCACGGTCATG
TAAACCGTATTCATCAATAATTAATAAATCTTTTTTTACATAGCGTTTTAGCGCTTCATC
TTCACTATCACCGCTACGGCGATAGGCACCCGCGATATCTTCAGCTAGATCTGCAGACGT
AATGTAAATAGCTTCCCAGTTCTTAATGATGATATTTTTCAGAATTGATGAACCTAGATG
TGTTTTACCCGTACCAGTACGGCCGACAAGAAGTAAATTTCGAAAAACACCTGAATTGAA
ATCCATAGTGAACTTTTCACAAGTTTTACGAGCTTTGTCTTGTCCTTTGTGAGTTACTGC
ATAGTTGCTAAAGCCGCTATTTACATGTCTTTTAGGGATACCAGCTCGAGCCATTTTCAA
ATTTAAAATACGAATATTCTTATCGCTTTCATATTTTTCATTTGACTGCTTCATGATTTT
TTCAACACAAGACTGACAAACGATTCGACCATGTACATTGATCATCTGTTCTTTGTGGAT
TTTACAGATCTGGTTTGTATGGGAAATTTTATATTCCAATTTTTGAGGCACTGCGTTCAT
ATCAATTCACCCTTCACAGCTGTGTGAGCAACCGGTTCATATTTCTTTGGCGCGCCCCAT
TGATCATTTACATTGCGTGGTAACGATTGATGGTTTGACTGTTGACCGGTAGTCATTTCG
GGTTTTTCGTTTAGGTACCAAGATGCTTTGAAGGCACCCCAAGGATTTTGTCTTTTCAAG
CAATATTCGACGGCTTGCTGAAGTGTAATTCCTGCTTTTTGGGCTTCATTCAAAAGTGCG
TCAAAAGCGTTTTCGGTGTTTTGAGCTTTCTTGGCTTTACGAACTTGTAAGAACTCAGCA
GCGTCTTTCTCAGGTACACCATTTTTTTTCAAAGCACTCTTGAAACTAAATTTTGCTTGA
GTCGATGAATCAACTTCGCCAACGGCGGAGTTGTTATTCCCTTCTGGATTCAGTGAATCA
GGATTCAGATTAAGGGAATCAGGATTCAGATTAAAGGAATCAGGAATCAGGGCGTTTTGG
TCTGAGATAGAAACAGTTTTAGAACCGTTATCCAACTGTTCTTGAGTGTTCACACTACTG
TTTGCTTGATTCGATTCGTTATCTTGATAACTGTTTTCAATATCAGAACCAGTATTTTGA
GGGGCAAACGGACCTGTTTTATCGTAAAAATGCTTTAAATCAGCTTTATTTAACTGAATT
GCCTTTCCAATAATTGTTTTGTTTTTTGGATTACGCTGATAGACAGTGTAGATGCCATTT
CTGTCAGGTAGCTCACTATCTTTCTCAAGACCATGTGGGTTTTGATGTTTAACAAAGTTA
ACGATATGGATAACATCAATACCATCAGCGTTATATAACTCGATAAAACCGAACTTAGAA
ATGTTCTCTAACTGTTCTGCAACGTTTATATCGTCTGCAGGAAATAAAGACATTTTGATT
TTCTTAGGTCGATTTTCGAGTCGGCCTTCGCGATCTGCTAAAGTCCAAAGCCCTATAAAA
AGCAATCGTGCTTCATATGGTAATTCAATAATGTCTTCATTCATAAAGAATGAGGGCTTA
ATATTTCTAGATCTTGCCATTTCTTAAGCTGCCTCATAAAGGTGTTCATGTGCAAAATTT
GCACGTACTAAAGCTTCAGAGAATTGAGGAGGCACAGAGTTACCTACCATTCTTCCCTGT
TCTGTCTTAGTTAATTTGATAGTGTTTCCATGTTCATCGATCCCATGATCAATGATGTAA
GTAGGTTCAAAACCTTGTGCAGTGAATAGTTCTCTTGGCTGAAGCATACGGAAGCCAATA
TCAACAATTTGGTGCAGCTCACCTTTAACCATTACAAGGCCAAAGCGATCACGTGTTGGT
ATCGTACGAAGTGGCTCATGAATGCTGTTTCCGTCTTTCTCACTACCGTAGAAGGCAGTT
AAAAATGCTTGTACTAATGCAAAATGACCCGCACTTGTAGTAATGGTGTGTAATGGTTCA
TCTACTGGTTGACCAATGTTGTTATTACGCAGTTTCACCAGGTTGCTGACGACTAAACTG
TTATGATCTTTTGCAGTAATAGTATGAAGTGGTTCGCGAATATCACTACCAACTACACCC
GTATAATGCTTAGCAATGAACGCAGTAACTAACGCATGATGCCCACCTTTCACCCCTGCG
CAAATTGTGCGTAAAGGTTCATCAATAGGCATACATCTTGGGCTAGAAGCATTTGCACAC
TCAGTAAGTACTGGGGCAACGCTTTTAACCTTATCCATTGGAACAATAAATGGTTCTGGA
TTATTGATTACATAACGGACTAAACCATTTGCTATACGGCGACAAGTTGCCTCAACTAGA
GGTTTCTTACGAGTAAAAATACTTGGGCAAGGAATTGACCAATCTATGCATTCTGCAGTG
ATGCGCCATGGTTTTAATTTCCCAGTTTTAACTGCTTTGCTATCTGGTGCAGCATGCGTA
GGCTTGGGCCAAACAATAGGAAAGTTGTCACGACGAGCAACTAGAAAAAACCGTCTTCTT
AGAGTTGGAGAGCCGTAATCCCGAGCACTCATTACTCGCCATTCAACTTTATAACCTTGA
TGACGTAATGCATTAACAAAGCACCTGAAGGTTTCACCTTTGTGCTTTTTACTCGGGAAT
CCATCTTTTCCTAGTCTGCCCCAAGTTTTGAACTCTTCAACGTTCTCGAGCATAATTATA
CGTGGTCGTGTAAGGTCAGCCCATCTAAGAGCAATCCAAGCTAAACCACGTATTTTCTTT
TCAACCGGTTTTCCACCTTTTGCTTTAGAAAAGTGTTTGCAATCAGGACTAAGCCAAACC
AATCCTACAGGCTGATTGTTTGTTACTTTTACTGGGTCAACATCCCAAACATCCTCACAG
AAATGACGAGTATTTGGATGATTAGCACGATGCATTGCAATTGCTTTAGGATCGTGGTTA
ATAGCAATATCAACTGGACGGCCAAAGGCTTTTTCTAAGCCAGTTGATGTTCCACCACCA
CCTGCAAAATTATCAACAATCAATTCATGAGGTAATAAGTTAAGGTTGAGGCACATATTC
ATAATGCACCACCATTAACTTTTTTAAGCGTTAGTAAAACAGTGAATAATTGACCTGCAG
AATATTTAAATGTCTTAACTTCAGTGCACTCAACTAAAAAGCGATGTTCACCAAAATTAA
CCCTACTTCCTGGTCTATCAAGTGTATAACGGCTCCAACCTTCAGGAATCGGATCACAGG
AAAAATGGCCGTAGAATTTTTCAGGTCCACATTTAATGCTACAAAGGGGTTCAGCTACCC
AAAAAACTTGATTGAGAAATTTTTTTCTCGCACGAAATTGATTGTTTTCCCCTTCCTTAA
TTCGCATATTTACCGCTATTTCGCATGATTCCCTATCGCGGATATTTTTAGCTTGGTTGC
GGTCAACGATGAGTTTATTTTTCATATCATTTACTCGCACAAGCCATAAACAGAAGAACA
TGCTGATTGATCTTCTGTCAGTGGAATTAAATCGTAGTGTTTACCTCCTCTTGTTGTTTT
GGACCATTCAACTAATTCATTGATGCCATGTCCTCGTTTATCGGAGTGAAAGAAAGTTGA
AGAACCTAAACGGGATGCAGCGCTAACCATACGTTCCCATTGTTTAATTCGCTCAATTTC
TACAGGGAAACGATCAGCGATTTTGCGCAACTCTGCTTTATTACAATGAATACAAGGCAT
ACATCCAACTCGCCCCATACCTTGCTTGTACAAAGGGTTTGGTTCAACACCATGCTTAAA
ATGCATGTCAAAACAATCAGAAGCAGTCCATTTATGAATAGGTCGATAGTTTGTAACCCC
ATCCCCAATATTGTCGCTTATTGGTAACTTAGCTCGATCTGGTGATTCATCAGCACGTAC
ACCTTGCCAAGAGATAATTTTGTATCCCTGATCAATAAGAGGAAACTGAAGCTTAAAAAG
GATAACTTCACGTTTTAGTTCAGTAGAGCAAAATCGAGCTTTTGTTGAGGGAAATCTACC
TTTCCAGATACATAAATCTAAGAATGGATTTCCAGTAACATTTGTATGTTTCAATGCACG
AATGGCACTTTTCCGGGACCAATTTCCTTTTACTATTTCTCCACGAATTACTTTAAATAA
CCGCTTCCGTTTATTTTCAATTTGTTTAGAAAAGTCTGCTTTTAACCAAATAATTGGTAC
ACCGACTTTATGTTCTAAATAACGTATATATTGATATGTAATTTCGTGTTCATTACCGGT
ATCGGCAAAAACAGCTAAAAGATTAGAGACATTTTGTTCAAGTGCTAAAAGCAATGTTGC
AGCACTATCTTTTCCGCCAGAAATTGAAACAATGTTTATTACTGGAAAAAAAGGTATCTC
AAAACTTACTCTTTTGAAGTGAAGGGGCTTGATAAAATTAATCATTGATCACCCCCTTGA
ATAACCTTAAATTCGATTACCCATACCCATGGGTTTTCATTCCAAGATTCTTTACCTTTT
ATTGCTTCCCAATGTTTTTGAAAGTTAAGAACTGGGTTATGAGAATTATTGCTTTGCTTA
GTTGAATCAGTTTTTGGTTTATCAAAACCTTCAGCCTTAGCATCTACATCACTAATTTCA
AGTAAACGCTCAACACGGATATCAACTATTTCAAGCAAAATACGTGATGCTTTACGAGGC
ATACGAGAAGATGGCTTCCATCTAACTGGATACCCCTTTCCCTTACAGTCTAAATAAGCA
ATTTCATTTGGGTTATCGGCTTTGTAGACAAATGACTCATGAGGAGTTCCACCTAAACTT
CTAATTTTGGTGCCATAAGTTTCTTGTACAAAAAGTTGATCACCTACCTTTCCGAAGGGA
CATACTTGATTGCTATCTACAAAATTTTTAATCGTACCTTTATATGTAGAATTAATACCG
TAAGAGTGACCTTTCCAATTAAAACCAGAAGATTGACTAAGTGTAGGTTGTGGCTTAATA
ACTCGACGAGTTTGAATTTTGTTGCCACTTAAAATGGCCCTAACCATTTCTGTATTAAAT
AAAATTGGTCGTACAGTCATGCTGCACCTTCCTGAGCTGGTTTATACAAGCTCACTTGTT
CAGCATAATTCCAAGCACGTTCACAGATATTGTTAAAAGACGAGCGGCGTTCATCTAACC
ATTGTCTACGCCATTTGTTTTGTTCAACTGGATCTTTAATTAAGTTGTAGGCTTTGAAAA
AAGCTGTCCGGTCAAGGTAGGAACCTAATAAAACGCTATTAAAGCTATCTACTAAATCTT
GTTTCTCTGCATCTCTAACTTGTATAAGTGTTTCTTCAAAATTTGTTCCAAATTTAGAGA
CAAACCACTCTTCATGTCCTCCGAAAAGAAAAAATGGAACATCTATATCATGCTGTATTC
CCTTCGCAGAATATTGTCCATTTCCAAGTACACAAGTAACTAATGCAGCAATTTTTAAAT
TTGGTGCTTCAAATGTACATTTATCACTAAGGTTTATTAATTCAAAAATCATTGTTCAGT
CCCAACCTCAAATCGTAAATCTAAGAAAGCTTGGTTCACTGGACCTACGTAACGTGACCA
GCCAAAGTTTTCTTGCCAAAACCACCAATTGTTCTGCTCGTCACGCTTCCACGGCGTTCC
CTCAGAATCAGTGTGATTGGTGCCTAACGGCCAAACCTTTTGTTCTGAAGTCATGAAATC
TCCTTTTGTGCATTGAATGCACGATTTAGAAATTTCTCTTCATCGGTTTGAGTGTTTACG
ATTTGATGCGGGGCATCTTGATTAATAAGACAAGTTGAGCACTGTTCTTCTTTAAAATCA
GTGCATTTGCCTGAGCAGGGATGATTTGCTAAATTACTCACGTTCATTCTTCCAAGGGTT
TGAACAGCCATAGACCATTTCCTGTTGGCGCAGGGAGTGGTTTTTTATTTCCAGCTAAGT
AGATCAAGCTGGACTGATTTATCACTAGCATTTGTATGCCGCGATTTTTCGGCCCGTAAA
GGCACTAATTCGAAGGTATCTCTGGTATACCCGTTATCTTTTGACCCACAAAAAACATTT
CTGAGAAACTGGTATTCGGATTCAGCTTCTGAGACTTTTCTAGTGCAAATGTTTTTAATT
ACCTCGAGAGAGCTTTTACCTGCCATCTCACCTTCTACTTCTGAAATCTTTTTCTTACAC
ATAGAACGGATGAGATTAGATAAGGAATTCTTGCCTTCTAGTTTGGCAATCCATTCCATC
TTTGCTTTTTCTTCTAAAGTTAATTTTGATGAAGCATTTGCTAAAAGTTTTTCAGCCATA
CATACCTCATTACTTATTTCAAAAGTAAAACCACTTAAGCTGTTTGAGATTGCATTTTTT
CTTTTTCACGGTTTACGAACGCATCTAAAGCGATGCCTTTCTGATACCCCACACTTTTTT
GAGTGTTCTTTAAAATTCTTGAAACAGAACTTTGCTCAATCCCCGTTTCATCACTTACTT
CTTGTTGGGTGTAACCGCGAGTGACTGTCAAAAACAATATTTTTTCTTTAAGCGTCATGT
TCAGCTCTTAATGCAGACCTAGTAATGCAAATTATTATGCATATTTGCATTACAGTCAAT
GCAATTGTGAGTTATTTTCCCCAAATTATGCGAATACGCATAAAATAGGTTCGCAGAGTT
AACGGTGAAATCTATGAATTACCTGAAATCGAATCTTGATTATTTGCTCACAAAGAATGA
AACAAACCCCACTGATCTTGAGCAAAAGCACCCAGAGATTAAACAATCGACTGTATTCCG
CATTTTGAACGGAATTACTAAAGATCCTAGACGCTCTACATTAGAACCTATTGCTAAATG
GGCAGGCGTAACTGTTAATGACTTATTTGATAAAGATTTATCTGTCTTAGAAAGAAATCA
AAACGAACATAATCCAGGTCCTGAGAATAATTTAATTTATGATACTGAGATCCATTTATA
CGAAGATGGTGACCCTGTTCCTGATGGTTATGTAGCTATTGATTTCTATAGTGAAATTAA
GGTTAGTGCAGGAAGTGGTTACTTGAACATTGAACATCAAAGCCCTCATAAGTTCTTATT
TCCAATTAATGAAATAAGAAGATATGACGTTAAACCTGATTGTGCGAAGGTACTAGTTGT
AGATGGTGAAAGCATGATCCCGGATTTATATCCAGGGCAACGAATCTCAATTGATACATC
TGCTAAAAGAATCTTTGATGGTGAAATTTATGCCTTTTTGAAAGGTGATGAATTAAAAAT
CAAGATGTTATTTGAATGGAATGAACAAGGTAAAGGTGGCTTCAAGGCAGTATCTCGTAA
TACAGACAAAGTTAAATATCCTGATGAATATTATTCACCAGCTCGCATTGAAGCAGAAAA
TGTACAAATCATTGGTCAATACTGGTGGAAATCTGAAGGTCGCAAGGTGAGACGTTAAGT
TATGAAAAACAATAAAGAAAATACGGCAGACTTAATTGGTAGACAAGCTTTTCTAAAAAC
ATTTGTCGAAGAGGTAGTAAGATCATCACCAGATATGGCTGCATCTATTCTAATGAATAT
AAAAGAACTCACTAATGAGCATCATCCCCTTGTAACTCAAGCATTTACAATGGATCATTT
TGAAAATCATGATATGGCTGGCAACGTTATAAAGAATGCTCTACATGGTTTCGACATGGA
ATTAGCAAGAATGCTTAAGCTAACAGTTGAAAATTTAAAGATTTAGTCTATTAAATTAGT
AAATTAACTTTTTAAATTAATAGCTTAGCATCCAATTCAAAAAACCGCTCTAGAAGCGGT
TTTTTTATATCCAAAATTTAATAAGTAAAAAATAATGCACATTTGCATAATGCAGTATTG
CATTACGTTATGCACTTATGCATAATAATTTCACCAACACATCTAATGGTGAATTAAAAG
ATGACTAATTTACGTCCTACTGATTGCGAAGAATTCATAAATGACATAGATGGCGGCGCT
TTTGCAGAACAACTTAGTTATGCAGTTAGTAAAGTTGCCAGTGCAGCAATGGAAACTCAA
AAAGTAGGAGTAATTACAGTTCAACTTAAGTTCTCGAAATCTAAAGGTGCTGGTCACAAC
AACATTACTGTAGAACATAAATTAATTTCGAATGCTCCACTTCCTAAAGGGAAATGTGTA
GAAGAGCATAGAGATAAAACACCTATGTATGTAAATACAGGTGGTGATGTATCTCTTTTT
GCGAAACATACAGAACAACTTTTTGAAGTAAAAGCATAGAAATGAAAAAAGCCCAGAAAA
CTTTGGTCGGCTATCGGGGCTTTTTCCTACCAATACTGAAAGTATTAAGGCAAATTATTA
TGAATCAGAAATATATAGGCAGTCAATCTGCCCCATCTACCCCTATTTGTTTTGTACCAG
AACTTAGCGGGAATAAAACAAATAAACCAGCTACTTCTAGACTTTATCAGCATCCATCTG
CAGAGGATCTAAAGTTTAAAAAAGATAGTAAGTGGCCGTATGTTTTATGCTTTCTTATAT
TTAGTGCACTTGCTATTGCTTTCCTTTATGCATGTGATGCAGAGGCTCAAGTGCGTGAGC
AGAAGACTCAACATTGGCAACAACAATTTAACTCAGGTGAACCTGTTGATGTTCAAGTAC
ATGTAGTTAAATTAGGTGGTGCACAATGAAAACCAACTATTTACGAGGATATAAACGTTA
CGAAAACAGTCTGAATAATCAAGCAAACCATAAATCAACTTTCCGCGAATTCGTTGGAAA
GGATGAGGAACGTGGTTTATACAAAGTACGTTTAGGCCATACAGTTTATGCTGCAAATCA
CACATTAACTCGTGTTTATACGGTTAATGAAGCCAATGAATTAACTCCTGTTTCACAATA
TACGTTAAATACTAAGGATTGGATTTTACGAAACCTAGAAACCGAAATTAAATATCGTAG
AGGACGTGAATTAGGTCAAATTCTTCAAAAAACGCACATCCCTTCCCCTGATCGAAAAGC
TTACAAAATTCGTCGTGGCTTTCTTGGTACACGTTAATAAGAGGGAATCAGGTATGTTAG
TTATTAAACCTTTTCGCGTAGTTTATGGAATTTGCCCACGATGCACATATGACAAATGCA
CTCTCGGTGTAAGTCATTCAGGTTCAGGTAGTCAATGGGAATGCCACAACTGCGGTTTGT
GCTGGACTAATCGCTAAGGGGTAACTCATTAATGAAAGCTCTTATATTAGATACTGAAAC
CAACACTTTGAATGGTTATCCAATCGAAATTGCTTATACGCCATTTAGTTTCGAAAACGG
TCAAATTCAAATTCACAAAGATCATGCATTTAGCCGTTATTTCTCTTGCCCTGAACCAAT
TGATTTAGAAGCAATGGCTGTACACAATATCATTGAAGCTGATATTGAAGGTCAACCAAG
CTGTGAAGCGTTCCGGTTACCTGACGGTGTTGAATTCATTGTCGGCCACAATATTGATTA
CGACATTAAAGCACTAAATAAATGTGGACCAGCAATAAAGGCAAAGACTATTTGTACTTT
AGCTTTAGCAAGGGATGTTTGGCCTGAATTACCAAGTCATAAATTGGCTGTTCTGTACTA
TTTCATAATGAGTAACCGTGAAGAAGCACGCAAGCATTTAAGACATGCACATTCAGCACG
GGCGGATGTTTATTTTACTGGGATTATCCTAATAGCTCTTATTGAACGACTGGGAATAAA
AGATTTGAACTCCTTATTTCTCATGTCTGAAGCTGTACGTTTACCCAAAATAATGACATG
GGGTAAACACAAAGGAACGCCTCTTAAAGAATTACCGCGCCCATATATCTCATGGCTCCT
GAATAAAGAAGACCTTGACCCACATTTGCGTAAAGCGCTTCAAAATATTTAAAGGTTAGC
AACTATGAAACCTACTCTATTTACGCCTGAAACATGGGCGGAGTTTACCCAACAACTCAA
AAATTCTTGGGAAAAAGATAACGCTGGTACTGATTCACCAATTTTTGTTGTTCAAGAAAA
AAAGATTGTTTGGGGTTTAGATCCGGCTAGTGATTCTGTAGAAATCACTAATATTGTAGA
TGCCGATGATGAATCAACATATAAATCAATTGATGATTTTTTTGAATCTCTTAAAGCTAC
AGATAAGCATGCTTTAAATGGTTTAGCAATTGAAGAGGAAGATGAACTTTTCCTCGATGT
AAAAGCTTCTACTCAAATAAACATTTTATCTGATTGGAATGAACGCAATATTCATATCTG
CCATGGTAAATATTTTTGGGAAGATGTTAATTGCCATCTAACTCGTTCAGCTGCAGATGC
ATTTATTAAACGTAAATCGCATGATTTCGGTGAGTTGCGGGTATTTGTTAAGTCACTTTA
TTGGTGTGAGGAGTTTAAGAATTTACTTAACGCTATTATTAGCGGTGAAGTAGGTTTGAC
AAGTATAGATGACGACAACATCCTAAACGTTTTGGGACCAATTGAACCCAAAGCAGATAA
AGAAATTAACTCAACTCAAGCAAAAAAATCTGCGAAGAAGGCCAATAACAAAGAGGAAAA
TTGGACTCGTTATCATAATGACAAACCTGTTGAGTCTCCGTTAGCTGGCCTTATTGAAAA
GCTAAAGAAAACTAAAACTGCAGATGCAGCTAATAGTCTCATTGAGGAAACGAAAGACTG
GGCTTCTGAAGATCAAAAATCTTTTTTAACTGAGTTAAATAAACACTTAGTCATCATTGC
TGGTCAATCGAAAGAAAATATTTCAATTTCTGAACGAGTCAAACGAGCTACAGACCTGAC
TACGTTGGATGCGATTGAAATTGATATTTCAGAAGCAGATGAACGTATTCAAGAACCCCT
AATGGAGCTGGTTATAAAAAGAAGAAAAGAACTAGAAGTTGAAAATAACTTCTTATTGGA
GTCACCACAATGATCCAAATATACAACAGCAAAACCAGAACTTTCACTGTGGTTGGTAAA
AACAGAACTCATGTGTTCTCAAATGTTTCGCTTCATGAAACAGATGCCCTGCTCTACAAG
GCAAAACTTAAGGATTCCATTTGGAGATTTTAAATGATGAGAAACATCCCTGATTCTATG
TCGTTTCCTTTCACTGTTTGGATGTGTGAAAACGGGTATTACCCATCTCATAAAAATGGA
TTCATTGTTTTAAAGCGTGGCAAAGAAGTTGCAAAGATATCAATGAATGAAACAAAAGAT
GGTTATCCAATGAATGATATTTGCCAAAAGAAATTTGCCTCGTTCTGCAGAGCATGGATG
AACAGAGATAAACACTTTATTGAGCAATTACGTTTGCGTGGATTAGCAAGATTAAATCAA
AAAAGTTATCAGATGGTGGCCTAAATGTTTGAAGTTAAGACTGCAGTGCAATTTGATGAC
GATGATGTTTGGATTGGAAGTGTTCTTATCTCGAAATGTGGCGGTAATGACGAATGGACG
GCATATCTCGACAATGATGTGGAAAAGGAATTTGAAACTTTAGAGCAAGCTGTCACTTAT
TGTTTGGAGCAAGCGAATGATTAATTTAGCGAACCAAAGAGAAGCTTTAATTGCAGAAGT
AGAAGTTTTTAAAAAAGACTGTATGGAGCTATGGTTTGTTCCTGATCTCGCAGCTTCTTA
TACAAATCGGGACTTTTTTTCTTATTCCATAATAGAAGATAACCAAGTCTTTTTTATGAT
CGAACAAACTCGACAACTGTGGGAATTCTGGAATAAAGCCAAGGATCATAATTTGCCTAA
AGGTTCAGTTCTAATTGTTGAAGACCAAATTAAAACTATGTGGCAAGACAATGAAGAGCC
TGAAAATTGCGTAAATAAAGAAAAAGACTTTAATTGTTTGGGTGATTGTTTAGACATTGA
AGATATCATTTCAATCACAAAGCAACGCTATGCATATATCTCAGCCGAAAAGGTCTACGG
TACTTGGGTAGCTAAATTTGAGGCTGGTGAACTGAAAAAAGATTATTTCTTCGTTGGTAG
TCAAAAAGAATGTGAAGAAATTGTCGAAAGTAATAAAGCTCTTTATTCAAGCAGAATGGG
AGCTAATTCATGATTTTTTATGACCGTGCTTTTTTTGAAGAAAATTTCAAAAAAACTGAA
ACTTTCAAGCAAGAAAGCAATATTCGAAAAAATGACATTCTTGTATTTAGTGAAACCATG
AATGGCTATTTTAATATAGTGACAAATAAAGCTTGGTTACTTTGGAAAAAGGAAATGCAA
GCTCATGCTGATTGGTATAAAAATGATGACCCAATTGCATATAAATGGGCCAAAGATGGA
AGCCCTGAATATGAAGCTGACTTTTATACAAGTGCAAAAGCTTGGGCTGCAGCAAAAGCC
CAAGCTGGGCCCACTTGGATCAGCGTAAAAGATGAAGAGCCACCTACAGACATAATGGTA
CTTATTTGTTGGGATAATGCACCAGATGTTACTCCAGAACAAGACTATATAACTATTGAT
GAAGATCTAAATAGTGTATGGGCAAATTATTATAATGACCCACCTTCTCACTGGATGCAT
TTTCATAGTGTGCCAAACGTATCGGGAGCTAAACAATGAACAAAATGACCCATGAGCAAT
TTTTGTTGATGAAATTAGCTGAAGAAGCTTCAGAAATAGCCCAGATTGCCTTAAAAACTG
CTCAATTTGGTATGAATGAAAAACATCCTTCAATGGAGCTAAACAATAAACAGAGAATCC
ATCTTGAACTTAACGATTTATTTGCGATTGTCGATGAGTTGAATAATTGGTACCACTTCA
ATTATCAACCGGACCACTTAGCTAAAATTCGAAAGATAGAAAAACTTAATGAGTATCTAG
GTTACTCAATTAAGTTAGGTAAAGTTGAAGATCCTTGGAGCTTTTCCAAAGAAAAAGCTA
CGGGTAGTTTGGAGGGCTAAATGGAAAAGTATTTAACGTCCAATGCCATATGTAAAAAGT
ACGAAATTAGCAAGCGAACTTTAAGCCGCTGGGAAATTATGACACCTTGGGGCATCCCTT
TCCCGGCCCCCGCATTTGGTAACACACCTGGTGCTGTGAAACGATACTTAACTATCGAAG
TCAAAAAGTGGGAAAGAAAGTGTTTTAAGAAAAATAATGAAGACACTGAATCAACTGATG
TAACAGAACCTGAATATTTAAAAGCTATATAAGTTAGATAGAAGCTAACAATCAGAAAAC
TTGATCAAATTAGTCTTGTTCAATGATTGTTAGCATATTTACGTTACTATATACTGTCCG
CCGAATCACGGCTTGCTAGATAAACTCAGCAATTTCATTTATGTACATAATGGTGTACAT
ATTATGAAACCAAGGAAGCAAGAATATACTTTTCCCGTTTAATAATAAGGGTTTAGGCGA
TATGGCATTAATCGTTCAAAAATATGGCGGTACTTCTATGGGTACCCCCGAGCGCATTTT
AAATGTTGCTCGTCGTGTGAAGCGTTGGCATGATCACGGTCACAAGGTTGTTGTGGTCGT
ATCTGCAATGAGTGGTGAAACAAACCGCTTACTTGCCCTCGCTAAAGCCATTACCGAAAC
ACCTGACCCACGCGAGTTAGACCAAATGGTTTCAACCGGTGAACAGGTGACGATTTCCAT
GTTAGCTATGGCACTTAATTCGATTGGTGTGGAAGCTAAATCCTATACCGGACGTCAAGT
CGGTATTAAAACTGACAGTGCATTTACTAAGGCGCGTATTGAGTCGATTGACACAGATGT
CATGACCAATGACCTAGATGCAGGCCGTGTTATTGTAGTTGCAGGCTTCCAAGGCTTCGA
TGCCAACGGAAATACTACAACTTTAGGACGTGGCGGTTCAGATACTTCTGGTGTTGCCAT
TGCAGCTGCCCTAAAAGCAGATGAATGCCAAATTTATACTGACGTTGATGGGGTTTATAC
AACCGACCCTCGTGTTGCCCCTAAAGCGAAGAAAATCGATCGTATTTCTTTTGAAGAAAT
GTTAGAAATGGCATCATTAGGTTCTAAAGTTTTACAGATTCGCTCAGTAGAATTTGCCGG
AAAATATCAAGTTCCTTTACGCGTATTATCAAGTTTTGATAATGATGACGACGGCGCATT
TGACGACGAATTTAAAGAAAATGTAGGTACACTCATTACTACTGAGGCAGAAGACACTAT
GGAACAGCCAATCATTGCAGGTATCGCTTTTAACCGTGACGAAGCAAAATTAACAATTTT
AGGTGTACCTGATGAACCGGGTATTGCTTCTAAAATTTTATCACCAGTAAGTGATGCCAA
CATTGAAGTGGATATGATAGTCCAAAATGTTGAAGAAGATGGCACAACAGATTTCACGTT
TACTGTAAACCGTGTTGATTTAGCAAAAGCTGAAAAAATCTTAAATGAAACTGCCAAAAA
TATTGGTGCACGTGAAGTTTCAACACGCGATGACATCGTTAAAGTATCTATCGTGGGTGT
AGGTATGCGCTCGCATGCGGGTGTAGCAAGCAAAATGTTTACTGCCCTTGCTGACGAAGG
TATTAACATCCTTATGATTTCAACATCTGAAATTAAGGTTTCTGTCATTATTGATGAAAA
ATACCTTGAGCTTGCAGTTCGTTGCTTACATACCGCTTTTGGTTTAGATCGTGAACATGG
TGAAAGCAGCGCACGCGCTTAATTTTACCGAACGGTCAAGAATTCATTAAAAAATGTTTA
CTTGTCCGACAATAATCAAAGAAAACACAGAGCCGCTATAGTTTTTTTTATAGCGGCTCT
GTTATATTAAACGGAAAGTTTTTTGGCAGTGATTATCAAAATATGACTTTGTTCTCATAT
TTCTGTTAGAATCTGACTGAAAACTGAGGTTGAGCTTTTTATTTGGGTACCAATATTGCA
GTTTTAAGCGTTTAGCAAGGAGATAAACATGCTGATTCTGACCCGCCGTGTCGGGGAAAC
ATTAATGATTGGGGATCAAGTCAGTGTTACTGTGCTTGGCGTCAAAGGAAACCAAGTTCG
AATTGGTGTAAATGCACCAAAAGAGGTTTCTGTTCATCGCGAAGAAATTTATCAACGTAT
TCAACATGAACGTGCAATGCATGAACACCTTCAACATCTTGATCAAGATTATCAAGTTTC
ATATGAAGATGATAATTATGCACAGAAAAACTTCAATCGTTAGTATGAAGTTGTTCTCTC
CCTAATTAAAGCGACTTTATAGTCGCTTTAAATTTTTTGGGAATATATAAATTTATAGAC
CTAATGCGCGTTTTACAGGTGCATAACTACGACGGTGTTGATCAATCACGCCATGAGCTG
CAATGGCTTCAAAGTGTGCTTTGGTTGGATAACCTTTATGTTTGGCAAAACCAAATAATG
GATATTGTTGATCTAATTCTGCCATTTGACGATCACGCGTGACTTTAGCCAAGATACTCG
CCGCACTAATCTCGGCATGGCTTGCATCTCCCCCTACAATCGCCTCGCAAGGAATAACAA
TTCCTTTGGGAATTTGATTACCATCTACAATTACCTTTTGAGGTTGTGTTTTCAGACCAT
CCACTGCACGTTGCATAGCCAAAAAAGTTGCCTGCAAGATATTCAGCTCATCAATTTCTG
CATGTGTAGCTTCTGCTATTGACCATGCTAAAGCTTTTTCTTGAATTTCAATAAACAACT
TTTCACGTTTCTTTTCAGTTAATTTTTTAGAGTCGTTTAAACCTAAAATTGGATTATTCG
GATCTAAAATAACAGCTGCAGCAACAACAGAACCCACTAATGGGCCTCGTCCTGCCTCAT
CTACGCCTGCAACAAACATGTATACTCCAATGAAAAAGAGGCCGATTTATAAGAATCGGC
CTTCTTTAATGCTTAAAACATCAATTATTTTTGTAAAGCTTCTGCCACACAAGCATTTAC
AGTTTTCGAAACCACTTGGTTTACGATTGTAGCACGAGCATTCACGTCAAGCGCAGCAGC
AGCTAATTCTACTGCAGTCACACTATTTGGTGCTTTTTCACTTACACAGCCGCAAACATT
CGTTTGGATGCTATCACGCTGTTCAGCAGTCATATATTTTGTTGCTGTCTTCCATGCAGC
AACATTATTAATTTCTGTAATACATTTCGCATTAACAGCAACTTTTAATGCAGCTACGCC
TAACTGTTGAGTTGTCGTTTGTGCAGAAGCACCGCCAGTACCGGTACCTGTAGTGGTTGC
ACATGCAGTTAAAGCTAAAACAACTGGTGCTACAGCGAGCATCAATTTTTTCATCATTTT
TTCCTTTGATCGAACGTAAGCAGCGCGTATTTTGCCTAAACTTGTGCTTAGAAGAAACAA
ATAAATTGATGCTTTTGTGCAAATTAAGTCCCTTATTCTCCAGCTCAACTTAACCGTGTT
TTTTAAATTGAAGCGTTCTGTTTATAGCACGCTCTGTTACGGGAACAACATTTCTCAAAT
TTAACAGTTTCCCATAAAATCTAGCGCTAGAATGACAAAAAAAAGGGTCTTTTATGCCTG
CCTCAACCTCTCAATACTACACCCGTACTGCACAGATTCTGCATTGGGTCATGGCCATCA
TTTTTATCACTGCTTGGGTGATTGGTTTCTATAGTGGAAATTTTCTAAGTTATGACGTTG
ATGGCAGCTTTAAAGGCGATGTCATTACACTACATAAGAATATCGCCACAACCATTATCT
TCCTCGTGGTCATTCGTCTGTTTTGGCGTTACACCCATCCTGCTCCACAATTGCCTGACA
CGATGTCACCAACAATGAAAACTTTAGCTCACATCGGACATTTATTACTGTATGTGATTT
TAGTCGCTTTACCGGTCACTGGCTGTTTATTTAGCTGGAGTGCTGGTCACCCTGCTCCGG
TTTTATATTTATTTGAAATTCCACGCCTGGTGCAAGATAACCCTGAGTTATTAGCCATTG
TTAAGCCATTACATATTTATATTTCATGGTTTGCAGGTTTACTTATTGTTGGCCATGTTC
TGGCAGCTTTAAAACATCACTTTGTAGATAAAGACAATGTTTTAAACAGTATGACCAAAC
AACCTAAATAAATTCAATGTTAAAAAAACCGCCTATCACAGGCGGTTTTTTATTTAGATT
TTCTGGATTTCTGAAATCCACTTTTGTTTCTCTTCATCTGAAATGAAAGAGGCTTCAAAA
GAGTTAATTGCGAGTTGCTTCAACTCATCATTGGTTAAATCTAATGCCTGTTGAATGGCA
AAGAAATTATCATTCATATAACCACCGAAATATGAAGGATCATCTGAGTTAACAGTCACG
TGTACGCCTTTTTGTAAAAGACGGCGGATATTGTGATCTTTCATATCCTTAACAACACAT
AGCTTTAAGTTACTTAAAGGACAAACCGTTAATGGCATTTTTTCATTAATTAAACGAGCC
ATTAATTGTTCGTCTTCTTCAGAACGCACGCCGTGGTCAATACGGTTTACTTTGAGCAGG
TCCAAAGCTTCCCATACATATTCAGGTGGGCCTTCCTCACCTGCGTGAGCCACGATTAAG
AAGCCTTCTTGACGTGCTTTAGCAAAAACACGTTCAAATTTAGCTGGTGGATGGCCTACT
TCGCTTGAATCAAGTCCTACAGCGATAATATCTTGTTTAAACGGTAAAGCTTGCTCAAGC
GTTTCAAATGCAGCTTCTTCGCTTAAATGACGTAAGAAACACATGATCAGCTGAGAACTG
ATACCAAATTTGTCTTTTGCGTCAGCACATGCACGTTTAAGCCCATTGATCACGGTTGCA
AAAGCAATACCACGGTCAGTATGAGTTTGCGGATCGAAGAACATTTCTGTATGAACGACA
CGATCTTCTGCACACTTTTCAAAATATGCCCATGCTAGGTCGTAGAAATCTTGCTCATGA
ACAAGAACATTTGCACCAGCATAGTAAATATCTAAAAATGATTGAAGATTGTGAAAGTTA
TAAGCTTGCTTTACTTCTTCAACAGATTTGTAAGGAATCTGAATCTGATTACGCTGTGCA
ATGGCAAACATTAATTCAGGTTCAAAGGTCCCTTCAATATGCACATGCAACTCGGCTTTT
GGTAAGGTCTGAATCAGCTCGACTTGATTCATATTAACTCCACATCTAAAGAAAAAAGGG
TGTGGTAAGCACACCCTTCTATAATTTCCTTCTTATATCCCTATCACTAAAATAGTTCTA
GAAGGAAATTATAAACAATCGTATTAACCGCCAAAGGCGATAAATTTAAATACCCAAAGG
GCAGCAATAATCCACACCATGTATGGAACTGTTTTTGCCTTACCCGTAAATAATTTAACT
AATGCATAGCTGATAAAGCCCATTGCAATACCATCTGCAATTGAGTATGCAAATGGCATA
AATACAATCGTTAAAAAGGCTGGTACAGCTTCTGTAATATCATCCCAATCGATGTGAGTG
ATCCCTTGGATCATCAATACACCAATGAACAATAAAGCGGGTGCTGTTGCAAAACCTGGC
ACAGATTGAGCAAGAGGTGCCAAGAATAAACAGCAAATAAATAAGAAAGCGACAACTACC
GCGGTTAAACCTGTACGTCCACCTGCTGCTACACCTGAAGCCGATTCAATATATGGCGTA
GTTGATGAGGTACCTAATGCAGCACCAGCAACGATTGCAGTAGAGTCAGCAAATAGCGCT
TTTTTCAAACGTGGCAATTTACCATCTTGTAAAAGGCCGGCACGGTGTGAAACGCCAACC
AAAGTACCTGTACTGTCAAACAAGTCAACAATAAAGAATACGAAGATGACACCAACCATA
CTTGCGGTAAACAACCCTTCAAAGTCCATTTGCATGAATGTTGGCGCAATTGAAGGAATT
TCACCAACCACACCCTTAAATTCATTTAGACCTAAAGCTGTGGCAATTGCTGTAACGACC
AAAATACTAATAATAATCGCACCGCGGACTTTAAGCTGATGCAAAATTACGATAAGTAAA
AAGCCAAATAAAGCTAATAATACAGTAGGTTGTTTAATATCGCCCAAACCGACCAATGTT
GCTTGGTTCGCGACAATAATTCCAGCATTTTTTAATGCAATGAGCGCAAGGAATAAACCA
ATACCACCACCTATCGCAAATTTAAGCGACATCGGGATTGCATTGACAATCGCCTCACGA
ATTTTAAAGAAACTAATTGCAAGGAATACCACACCTGAAACAAAAACAGCTGCTAAAGCT
GTCTGCCATGGCACTCCCATGCCCATACAAACCGAATAGGTAAAATAAGCATTAAGCCCC
ATACCGGGTGCCAAGGCGATTGGATAATTAGCAATAATACCCATCACTAAGCAACCGATT
GCTGCTGCCAAACAGGTCGCAACGAATACGGCGCCATGATCCATGCCGGTTTCAGATAAA
ATGAGTGGATTGACAATGATGATGTAGCACATTGTTAAAAATGTAGTTACACCAGCAAGA
ACTTCTGTTCGAAACGTGGTTTTATTGTCGCTTAACTTAAATAAACGCTCTAACCACCCT
GCCGAAGAATTGGGCGCCGCCATAAGTAGCCTCTATGCAAAATCTGAGCTGTGGAATATG
TACTTCTATGTAGGTATCTGAGCAATCTTGTTTTTCTGTTCAGATCTCTAGACAAAAATC
TTAAATAGACGAAGCAACAAATATGCCACTCATTTGATTTCTGCTGTCATACACAGAAAA
TAGCCACAGCCCCTCTTGAAACACAAAAAAGCTGCATAACCCCTATGCAGCTTTTTTACT
ATACGTTCAATAAGTTTAACAGATTCAACAGCAACATGATCAAAATTTATGAAAAGATAT
GATCAATGGCACACTTTTTAAAGCAAATCACAATCGCCACTGTCCTTAGAAAAAAACTTT
TTTATCACTGATATATTTTTGCAAATTATATGAAGCTAAATTGCTATGACTAACACGGTT
AGGATTACGTTCGATGGTCTGTAAATTTTTTTCAGCTTCTTGGATGATCCTCATGAGCTC
TTGATGTCTTTTATTTTGGGTATCTAAATATGCCCAATACCCTAATACAAATACAATACT
CACGCATAACACTATTAATACTTTATTGATCATTATTATTATCTCTATGTTTTTAATGTT
AATGATCTTAACAAAAAAAAATAAGGTTGTGAATACTTTCACATTTATTTACAATAATTA
TCAACCACACAAGTTATTGATATAAAATTGTTTTCTAATATACAATTTAAAAAATTGATT
AAAAAGAAAACTTTTCACTTAAAAATTCATTTTTAAAAATAGCTATATTATTTTAAATGA
AAATTATATAGACTGCTTGGCCCATTTTTATTTTGAAGTATATTTAAATTTATCGTTTAC
TTTAACTTCATTATATTATTTATTGAATTTTCATATATTTCTTTCATTATTTAATAGTAA
AAAGCCTACCTTCATCAATAAAGTGGGCTTTTATAAATTAATTAACCTGCGACTTCTTCA
ACTTTAGGTTTTACTTTTACAAGATCAGCTTCATAGATGACCTCATATTCTTCTAAATTT
AAATGATGTAAACGCTGTTTAAGCTTTTTCAATGACCATGGCCATGCTGCAAAGTTGCGA
CCATTTGCATCAAGGTAATAACTCTTACAACCACCACTATTGAATACTGTGGTTTGTAAA
TGCTTTTGTACAAGCTCATTATGCTTTTTAATTATTTCTGATTTTACAGAAAGTTTAGCA
ATACCTTTCGCTTTCATTTGCAATAAACCATCTACAATATATTGCAGTTGGGCTTCAGCA
AGACCAATGAATGAGTCATAAACCAAGACATTTGGCCCTAACATAAGAAATGCGTTCGGT
ACATTTTCAATATTGGTTCCTAAGTAAGCTTCCGGTGAGGAGTCTTTCCAAAGTTCTGCC
AGACATTCCCCTTTTTCGTTATGTACCCGTTTACCAATGGGTGGATGAGACACTTCAAAT
CCAGTGCCCCAAATAATCACATCTACTTCGTGGCGTTCGCCATTAGCTGCAATCACCGTA
TTGCCTTCGACTTTAACCAGGCCATGTGGAATAAGCGTGGTATTGGATGCCTGTAACGCT
GGATAGTAGTTATTGGCAAATAAAATACGTTTACAACCAATATCAAAATTAGGTGTTACG
TTTTTACGTAAAACCGGATCTTTAATTTGTAACTTTAACAATTGTTTCGCAGCAAAATTG
ACAGGCTTTAAAGCTTTTGGGTTGCGTAAACCAAAATTGATGACATTTAAGGTGCCTGCT
ACAGTCTGGCGCCAACCTGCCTGAATCGCTGGATATTTGGCAATAATTGATTTACTAAAC
TCACCTAAGTCTGTATCCGGTTTTGGCAGCACCCAAGGGGCTGTACGTTGGAATACAAAC
AGTTCTTTGGCTTTAGGTTGAATTTGGGGCACAAACTGGATGGCAGATGCACCAGTACCA
ATCACAGCAATACGTTTTCCAGTTAAGTCATAATCATGGTTCCATTTCGCCGAATGGAAC
ATTTCACCAGTAAAGGTATCTAAACCTTCAAGGCGTGGAATCTGCGCCTCAGTAATTGGG
CCTGTAGCAAATAGAACTGTTTTAGTAATATATAAACCAGAGCTTGTCTCTAGTTTCCAG
ACATTTTTTACATTGTCCCATTCCGCTTTTAATAGTTCGGTATTGAATTCAATTAAGGAC
TCAATATCAAACTCACGACTAACATCTTCTAAATAACTTAAAATTTCTGGCTGACGTGCA
AATAAATGGCTCCATTTTGCACTTGGAGCAAACGAGTAAGAGTACAGAGCCGAAGGTACA
TCACAACCACAGCCCGGATAGGTATTTTCACGCCAAGTACCACCAACGCGGCTTGCTTTT
TCAATAATTTTAAAATTGGTTAAGCCTGCTTCGTTTAGCTTAATTGCAGCAGCAAGACCA
GAAATACCCGCACCGACAATAAAAGTGTCATAAATATGTGCAACTTCTTGGGTTTTACGG
GTGCGTGTATTTGTTATAGGTTTAGTGACCATAATTTTTCTGCCTGTACAAAATTTTATT
TAAATAACTGATACGAAAGCCCAAGGAACTTTGCATATAGCGTTGGAGATGTCCTTTTCA
TAAGCCAGAATAATTTGGCGTCGATCTGTGGCGTGGTGTAGAGCTGCCCACGATCTAATC
GATTCAATGTTAAAGTTGCAACTGCATCGCTGGTCGTCATGGCATAGTTCATGAGTGCAT
GGTCTGCAAGCTTGGAATAACGCCCCGGAATACGACCATTTTTAATGATATTGGTTGGCA
[truncated: 3,805,195 more chars]
