# Supplementary material for: Colistin Dependence in Extensively Drug-Resistant Acinetobacter baumannii Strain Is Associated with ISAjo2 and ISAba13 Insertions and Multiple Cellular Responses
Source: Int J Mol Sci. 2021 Jan 8;22(2):576. doi: 10.3390/ijms22020576 (PMC7827689; doi:10.3390/ijms22020576)
Supplement: Supplementary file 1 [file ijms-22-00576-s001.zip › S3 Ab-S_protein_seq.txt]

>lcl|ORF1_Ab-S_S8_L001_R1_001_(PE)_trimmed_(PE)_contig_1:78:962 unnamed protein product
MTWSDFTEAANYKQNINSIYAATRLHLNEDLKLLLGANYVQAESKGESYSSPMSYSESKVSPYVGLTYNF
TPEYTGYMSYTSIFRPQTGIDKDTNQALKPIEGKSYEMGVKSSWLDDRLTGTLSVFKTEQNNYPLRNSDG
NPLNRKVPTSDLESQGVEVGLSGQITDNVNLSFGYAQFSIKDTKNGGEARTYNPNQTLNLLTTYTPPVLP
KLKVGAGLQWQDGIKLYDSNVNGTIKQDAYALVNLMASYEVNDHITLQANGNNIFDKKYLNSFPDGQAFY
GAPANYTVAVKFKY
>lcl|ORF2_Ab-S_S8_L001_R1_001_(PE)_trimmed_(PE)_contig_1:1317:2873 unnamed protein product
MHKGIRQSMAWLHSWTGLIFGWLIFAIFFMGSLSYYRHEINLWMQPPLAQFEIKQDVAIKTAYQYLQKHA
SDAKSWYLTVATPESPVNTMYWEKPDGSYGNATLDANTGQELKLSATEGGDFFYRFHYQLFGVPILIGRL
VVSLAAFIMLIALISGIITHKKIFTDFFTLRTFKSQRSWLDFHNVSSVIALPFFLTVTFTGLAIFFYLYL
PWGMQKLYPENPYQYFNDIRTKTVTESTTPHPAQNLPVEKLLAQLKQRWGNQTLATMSVKNPNTNQAQIT
FIQQEDHSITRNQAQITLDATNVKVLGDTRNHSPIATLYAGVYGLHMATFAQPLLRLGLFFSGILGCVMI
ASGLLLWSLKRQLQNKNSKFHFGHYLVDRLNVATFVGLPYATLAYLYANRLFTVTATTVNYEIYSFFFVW
FMSFIIALITKKQYLWQTQLGIFILLCIALPILNISYLLKNNYIQNFNGYWDFARIDIFFWLFAALAFFI
FLKIKPIQHKASNKIQKKLSKLNIEVNS
>lcl|ORF3_Ab-S_S8_L001_R1_001_(PE)_trimmed_(PE)_contig_1:3054:3137 unnamed protein product
MVFQLVLSAGGSLQHPLPFYSYFGLTH
>lcl|ORF4_Ab-S_S8_L001_R1_001_(PE)_trimmed_(PE)_contig_1:3405:3536 unnamed protein product
MVFLGLNRISQLVLIYFTPRSLSSVDQWFTQKNLISCGRLFYG
>lcl|ORF5_Ab-S_S8_L001_R1_001_(PE)_trimmed_(PE)_contig_1:3654:3746 unnamed protein product
MVFPSFSVLGLKSSLINSEIKRILKLKMSN
>lcl|ORF6_Ab-S_S8_L001_R1_001_(PE)_trimmed_(PE)_contig_1:4080:4157 unnamed protein product
MLLVLTLWSTQSKPNQKQLWYNNKQ
>lcl|ORF7_Ab-S_S8_L001_R1_001_(PE)_trimmed_(PE)_contig_1:4476:4562 unnamed protein product
MVQINVYLSLLVLALFMIQKLLTNMLIA
>lcl|ORF8_Ab-S_S8_L001_R1_001_(PE)_trimmed_(PE)_contig_1:4971:5096 unnamed protein product
MKTVRFQSLIQKVTLMHTWYYVAVMVNQTTMLALLQKQKTL
>lcl|ORF9_Ab-S_S8_L001_R1_001_(PE)_trimmed_(PE)_contig_1:5127:5207 unnamed protein product
MMQATLTRIKTLTYSRLFLKTLLNRF
>lcl|ORF10_Ab-S_S8_L001_R1_001_(PE)_trimmed_(PE)_contig_1:5511:5600 unnamed protein product
MSTVSPISIAAPTVSPVIPPILFINTCLK
>lcl|ORF11_Ab-S_S8_L001_R1_001_(PE)_trimmed_(PE)_contig_1:5607:5822 unnamed protein product
MIKKLLMAISPCNPQYKGNSRTNPVIIHEAVLGKYSVKERPKPFSRTYGVVKNIIDGTTRPRIGMYIKNK
D
>lcl|ORF12_Ab-S_S8_L001_R1_001_(PE)_trimmed_(PE)_contig_1:5844:6119 unnamed protein product
MSVNLSKHMITKLRTPIGPQLGSFMICKVRSLSPKPPTHASAVSANPSKCNPPVSQIHKASTIAASKRAG
NLTKIQVTRKSMPPIIRPTRG
>lcl|ORF13_Ab-S_S8_L001_R1_001_(PE)_trimmed_(PE)_contig_1:6126:6257 unnamed protein product
MARPFCCAVGIVFSSIGRTVKNCNAIQKGVISKSLTGLYLKTN
>lcl|ORF14_Ab-S_S8_L001_R1_001_(PE)_trimmed_(PE)_contig_1:6327:6416 unnamed protein product
MHLIALFQFDVVIVKTGWCITCIITCRFK
>lcl|ORF15_Ab-S_S8_L001_R1_001_(PE)_trimmed_(PE)_contig_1:6645:6734 unnamed protein product
MRLGFIHNSINLLEQVLFKSLGDFTGDLI
>lcl|ORF16_Ab-S_S8_L001_R1_001_(PE)_trimmed_(PE)_contig_1:6765:6842 unnamed protein product
MIGIIKFSIKFCGFQRHIFIKINTF
>lcl|ORF17_Ab-S_S8_L001_R1_001_(PE)_trimmed_(PE)_contig_1:6870:6962 unnamed protein product
MEFINISRCINCAGNCIFSLTFFCNLLTFR
>lcl|ORF18_Ab-S_S8_L001_R1_001_(PE)_trimmed_(PE)_contig_1:6984:7088 unnamed protein product
MAKAITRGTELFKEVSFKNRAEYQLGSFFSLSIF
>lcl|ORF19_Ab-S_S8_L001_R1_001_(PE)_trimmed_(PE)_contig_1:7113:7196 unnamed protein product
MFIIFFKILISLTCIINFLLANTKWLS
>lcl|ORF20_Ab-S_S8_L001_R1_001_(PE)_trimmed_(PE)_contig_1:7290:7400 unnamed protein product
MRQWNNFIFQLGLLFNEFSSEKFSTIYRTVYSRTLY
>lcl|ORF21_Ab-S_S8_L001_R1_001_(PE)_trimmed_(PE)_contig_1:7887:7979 unnamed protein product
MHKPDVWLIRNANSLDTSNDSSITQAKITF
>lcl|ORF22_Ab-S_S8_L001_R1_001_(PE)_trimmed_(PE)_contig_1:8235:8468 unnamed protein product
MFETGLMFLREVDNIDLVFAKSLPVIRVNFHKFAELRRLPIHQNTFLLSHDLQVKGVLLFWPVARQNKHN
VLMKNLQ
>lcl|ORF23_Ab-S_S8_L001_R1_001_(PE)_trimmed_(PE)_contig_1:8502:8591 unnamed protein product
MTAFAANLLPLTHHLNGHVKYGYTGFRHV
>lcl|ORF24_Ab-S_S8_L001_R1_001_(PE)_trimmed_(PE)_contig_1:8643:8801 unnamed protein product
MKVAIWLCKAQAILTNAKAAPAPLPSPKRKFIFKIGSALSSCKIRRCPYSAD
>lcl|ORF25_Ab-S_S8_L001_R1_001_(PE)_trimmed_(PE)_contig_1:8838:8921 unnamed protein product
MRIAHKAATELIKPSTITGKPTCAQRM
>lcl|ORF26_Ab-S_S8_L001_R1_001_(PE)_trimmed_(PE)_contig_1:9057:9164 unnamed protein product
MPVPTPVNCSAVSFNKRHAKAEAEQVFPIPISPAI
>lcl|ORF27_Ab-S_S8_L001_R1_001_(PE)_trimmed_(PE)_contig_1:9165:9290 unnamed protein product
MSAPFALAVSTLFFPNSKAARHSSAFIAACLAKFAVPARIQ
>lcl|ORF28_Ab-S_S8_L001_R1_001_(PE)_trimmed_(PE)_contig_1:9483:9599 unnamed protein product
MVIHGWLTCGCAFDCKLASVIAICSRSPKAPVGLVSWS
>lcl|ORF29_Ab-S_S8_L001_R1_001_(PE)_trimmed_(PE)_contig_1:9663:9782 unnamed protein product
MFISHLLKSLENQPHKTQLYLQFVLKPDVAFLLHRQNGG
>lcl|ORF30_Ab-S_S8_L001_R1_001_(PE)_trimmed_(PE)_contig_1:9987:10091 unnamed protein product
MLKIMVLQLKTSEQDADFDDGRFGFAFLDQALVP
>lcl|ORF31_Ab-S_S8_L001_R1_001_(PE)_trimmed_(PE)_contig_1:10551:10664 unnamed protein product
MLLKFSKTKIITVNFSFMSQETTYKQRDMILTMIRFY
>lcl|ORF32_Ab-S_S8_L001_R1_001_(PE)_trimmed_(PE)_contig_1:10731:10817 unnamed protein product
MPQCVILTPKVPFGIIPYRCWHHECGGF
>lcl|ORF33_Ab-S_S8_L001_R1_001_(PE)_trimmed_(PE)_contig_1:11559:11651 unnamed protein product
MGISVSLWNKIKSMLCKICPGWKLRRMLST
>lcl|ORF34_Ab-S_S8_L001_R1_001_(PE)_trimmed_(PE)_contig_1:11847:12074 unnamed protein product
MCSVTSSSLVNSSRASLRCFITKYFAPTLFKIIRKVKGSIHVSSCELKRAYNPFAIIFDSGSMACSGKHN
AIKLE
>lcl|ORF35_Ab-S_S8_L001_R1_001_(PE)_trimmed_(PE)_contig_1:12666:12752 unnamed protein product
MKYSSAIALRLEVATAILKPDFLKRSRT
>lcl|ORF36_Ab-S_S8_L001_R1_001_(PE)_trimmed_(PE)_contig_1:12768:12947 unnamed protein product
MGTPCFRICSSSISSARFRISLYGTSTPYKRCASFSAVVALNPKHCIKYSCENSCPMSS
>lcl|ORF37_Ab-S_S8_L001_R1_001_(PE)_trimmed_(PE)_contig_1:13203:13331 unnamed protein product
MNNIDNSETEFKHKSSKPSSLATFASSFYALIMFIFLRSIYC
>lcl|ORF38_Ab-S_S8_L001_R1_001_(PE)_trimmed_(PE)_contig_1:13506:13619 unnamed protein product
MLFIAHVFYYSRIRLHCMIRFSYNSICWGIFKNIEIQ
>lcl|ORF39_Ab-S_S8_L001_R1_001_(PE)_trimmed_(PE)_contig_1:14232:14396 unnamed protein product
MICKKKAVVIMAKNHDKTPTELPSKEQFKNNELSKNNMVIPYKIRLVVLLSQLY
>lcl|ORF40_Ab-S_S8_L001_R1_001_(PE)_trimmed_(PE)_contig_1:15546:15623 unnamed protein product
MELRQQQLQLNYRTCLAKDKACNVV
>lcl|ORF41_Ab-S_S8_L001_R1_001_(PE)_trimmed_(PE)_contig_1:16455:16559 unnamed protein product
MLAEQILFDTDGSTHYKHQNLHDLSKPGNVLIHP
>lcl|ORF42_Ab-S_S8_L001_R1_001_(PE)_trimmed_(PE)_contig_1:16773:16862 unnamed protein product
MSLIHAIYSPRLYTDHGYILKCHRPYNFP
>lcl|ORF43_Ab-S_S8_L001_R1_001_(PE)_trimmed_(PE)_contig_1:16938:17039 unnamed protein product
MGQFYPKYCKNQSIPDLSHHPDSNANLVHNYLL
>lcl|ORF44_Ab-S_S8_L001_R1_001_(PE)_trimmed_(PE)_contig_1:17310:17501 unnamed protein product
MHNRFEQMLQYFEFQCLVHNLYVGLLAYTLNKDIELPKYQQIAYLFPNHNQGHRLFSYPDWRY
>lcl|ORF45_Ab-S_S8_L001_R1_001_(PE)_trimmed_(PE)_contig_1:17517:17681 unnamed protein product
MNVIQLLQFLIETGLQKSRIYLIGHMGRNVIFHFYNMLQHLVFGPKSLDFDTVN
>lcl|ORF46_Ab-S_S8_L001_R1_001_(PE)_trimmed_(PE)_contig_1:17772:17870 unnamed protein product
MSVNKSNPVRSQYPAYLYSTGHQSSMSEYHLN
>lcl|ORF47_Ab-S_S8_L001_R1_001_(PE)_trimmed_(PE)_contig_1:18291:18401 unnamed protein product
MRFVHALSDHNYLLFHYLMQEMVQVEQEYQQLYDPP
>lcl|ORF48_Ab-S_S8_L001_R1_001_(PE)_trimmed_(PE)_contig_1:18432:18587 unnamed protein product
MELYLQSLQYFLVYESQLLQSFAIGLLVFVLHFRLLQPFELRFLHKPAVQK
>lcl|ORF49_Ab-S_S8_L001_R1_001_(PE)_trimmed_(PE)_contig_1:19035:19196 unnamed protein product
MGSLSLSKACRSVIAPKTTTPARPQCIAATLLCSPQQARCRSYLASITRTSFG
>lcl|ORF50_Ab-S_S8_L001_R1_001_(PE)_trimmed_(PE)_contig_1:19203:19301 unnamed protein product
MKTCLKPLALIDSIRTVRTIPTTLSSGLKGNT
>lcl|ORF51_Ab-S_S8_L001_R1_001_(PE)_trimmed_(PE)_contig_1:19446:19529 unnamed protein product
MLSLFELKIETAFLSHKSIKFWMPSIP
>lcl|ORF52_Ab-S_S8_L001_R1_001_(PE)_trimmed_(PE)_contig_1:20091:20174 unnamed protein product
MLQYRQSCALLCLYFKRRIHRQISLTI
>lcl|ORF53_Ab-S_S8_L001_R1_001_(PE)_trimmed_(PE)_contig_1:20583:20672 unnamed protein product
MMITEHQSIKFAIFQHKTYILPMNFTHKP
>lcl|ORF54_Ab-S_S8_L001_R1_001_(PE)_trimmed_(PE)_contig_1:20688:20855 unnamed protein product
MYIKETCTQFLKLDKYLLGVYFLVLKLQNIIKNGRLTRNCMSKTCHWYKLIRFLQ
>lcl|ORF55_Ab-S_S8_L001_R1_001_(PE)_trimmed_(PE)_contig_1:21174:21251 unnamed protein product
MHSFRNKIQRMTNAVGNIIRIELGK
>lcl|ORF56_Ab-S_S8_L001_R1_001_(PE)_trimmed_(PE)_contig_1:21330:21446 unnamed protein product
MISLSTRNKNFAWLLFENIFYPFTKHHFIFMYSHPMNR
>lcl|ORF57_Ab-S_S8_L001_R1_001_(PE)_trimmed_(PE)_contig_1:21648:21782 unnamed protein product
MQLLIKGLNFISATLIKKTYRLNKLKKFYYPNHIDLNMIICAFQ
>lcl|ORF58_Ab-S_S8_L001_R1_001_(PE)_trimmed_(PE)_contig_1:21798:21875 unnamed protein product
MSKLPGLSNTFLYRKHDQALPTLFV
>lcl|ORF59_Ab-S_S8_L001_R1_001_(PE)_trimmed_(PE)_contig_1:21951:22028 unnamed protein product
MGSRKIKNKLFRNNRFNQKAIDKIL
>lcl|ORF60_Ab-S_S8_L001_R1_001_(PE)_trimmed_(PE)_contig_1:22227:22337 unnamed protein product
MLWMLLLVILDDFRSPLPEIFFWKIKVLIYKYCNIG
>lcl|ORF61_Ab-S_S8_L001_R1_001_(PE)_trimmed_(PE)_contig_1:23286:23378 unnamed protein product
MFCCNNVLMHSQPDQGDWLGELYPIAYIVL
>lcl|ORF62_Ab-S_S8_L001_R1_001_(PE)_trimmed_(PE)_contig_1:23613:23771 unnamed protein product
MIMTVFILTKYILITGEMYQFVTILSLPCSDITNGLALTILYFYNKIFSIIF
>lcl|ORF63_Ab-S_S8_L001_R1_001_(PE)_trimmed_(PE)_contig_1:23955:24044 unnamed protein product
MLYCSGKRHAKGKVQSIRIAQHTKISCIV
>lcl|ORF64_Ab-S_S8_L001_R1_001_(PE)_trimmed_(PE)_contig_1:24246:24374 unnamed protein product
MPKPCNIIQNTMNQTFCTGAQASKRKEATVIISPRDMIFAAP
>lcl|ORF65_Ab-S_S8_L001_R1_001_(PE)_trimmed_(PE)_contig_1:24408:24551 unnamed protein product
MPVTTALLISAKPVQSGLNFRRCCIHSGMSNMPINKPTVCATQMTKL
>lcl|ORF66_Ab-S_S8_L001_R1_001_(PE)_trimmed_(PE)_contig_1:24585:24674 unnamed protein product
MNGIDLFFCKKINLIKSSTLRTKSAPYRG
>lcl|ORF67_Ab-S_S8_L001_R1_001_(PE)_trimmed_(PE)_contig_1:24696:24806 unnamed protein product
MWLSVPSNKTMLEPRKKNPAQSNSCLLSPCSLGRKT
>lcl|ORF68_Ab-S_S8_L001_R1_001_(PE)_trimmed_(PE)_contig_1:24813:25061 unnamed protein product
MNARQATGKLIKNKAFQLSHTKTSAPSIGPTAKVSMIMAPHNPVVLPRCSLGVTEKISPRDNGIINPLQK
PCRALAINTDSN
>lcl|ORF69_Ab-S_S8_L001_R1_001_(PE)_trimmed_(PE)_contig_1:25119:25229 unnamed protein product
MDRLPKRWLRNPAKGKLILIANKKATTTQLAHTSPT
>lcl|ORF70_Ab-S_S8_L001_R1_001_(PE)_trimmed_(PE)_contig_1:25374:25586 unnamed protein product
MHISSVQLIQYAQIIYFVHTLPKQNDALALIYLRVLKTRLFLRLQYCEQKLLLALMHSLQIVGMTENDQV
>lcl|ORF71_Ab-S_S8_L001_R1_001_(PE)_trimmed_(PE)_contig_1:25587:25694 unnamed protein product
MTLHQPIDLQLWLPYMLLSLNQAYLRRGDKLPYFE
>lcl|ORF72_Ab-S_S8_L001_R1_001_(PE)_trimmed_(PE)_contig_1:26031:26111 unnamed protein product
MNLLVALVTLPLNLMVNGKSNACNPD
>lcl|ORF73_Ab-S_S8_L001_R1_001_(PE)_trimmed_(PE)_contig_1:26223:26465 unnamed protein product
MDLKKSLLRTVQNQLKLHFLITSGSCTVNILMNAGRFLILSKSVVGFLVNVELYPLPIPIVEYDNVGGAH
YTLPPHQIHL
>lcl|ORF74_Ab-S_S8_L001_R1_001_(PE)_trimmed_(PE)_contig_1:26697:26780 unnamed protein product
MAYQHASQISHADQKSDIAARFYHVTD
>lcl|ORF75_Ab-S_S8_L001_R1_001_(PE)_trimmed_(PE)_contig_1:26904:27017 unnamed protein product
MSSSNSCKRVSKLPLYGKESLNNKPCNNVLSGYCSNN
>lcl|ORF76_Ab-S_S8_L001_R1_001_(PE)_trimmed_(PE)_contig_1:27537:27665 unnamed protein product
MQIVSLIISPSICRAIQAGSLTAFNVGNCFNIFLPKSLCHKR
>lcl|ORF77_Ab-S_S8_L001_R1_001_(PE)_trimmed_(PE)_contig_1:27708:27878 unnamed protein product
MELVIMTDSEVLTIQGALKLAKVRIDVVGENCHPRKPISINCPVCFNCSNQGLPCK
>lcl|ORF78_Ab-S_S8_L001_R1_001_(PE)_trimmed_(PE)_contig_1:28149:28295 unnamed protein product
MNACSLSIKFCPAFTKSSKSLWRCFKNCSSASRLCIHFSNNEAASNLN
>lcl|ORF79_Ab-S_S8_L001_R1_001_(PE)_trimmed_(PE)_contig_1:28701:28784 unnamed protein product
MIFLLSQYKAKNNINDNYYHFIIQHAE
>lcl|ORF80_Ab-S_S8_L001_R1_001_(PE)_trimmed_(PE)_contig_1:29241:29336 unnamed protein product
MELMVNWYNRNKIFFLIGNQKCFKHLIYIKV
>lcl|ORF81_Ab-S_S8_L001_R1_001_(PE)_trimmed_(PE)_contig_1:30069:30152 unnamed protein product
MQSEGTILIRSKHVIFVTILDHQRLAA
>lcl|ORF82_Ab-S_S8_L001_R1_001_(PE)_trimmed_(PE)_contig_1:30168:31547 unnamed protein product
MFMSNQNDKLKSLKTSSMDRRLSIAKASLLAGTRWATASASSLFSSEEEKEKKLKKAMSEQANYLVSEIG
KLKGSIVKIGQMMALYGEHFLPEEITQALNTLNNQTVALDWPAIKPHLQEQLGSKLNDLTIDHEPIGTAS
LAQVHRATRKSDGLELVLKIQYPGVANAIDSDMSLFKNMLKLTRMVPQTREFDQWFDEVREMMHREVNYH
VEAATTRRFAERLKDDERYIVPTIVDKYCTDQVLCMTFERGVPINSPVMLSLPQERRNQLGEASLEIAVR
EIFEWGEMQTDPNFGNYLVRLGNGQDIQDKIVLLDFGAIRQFDEHLLSVARNLIQAGYQHDKHAMVQAMT
GYEFFDAMPESIKPGMADVFLLATEAFSTPANNPDMPAGLMDEHERYDWKKSQLHSRVMQQASKSMASRY
FSVPPKEFMFISRKFIGAYTFMTVIDAKTNVRRMIRNFA
>lcl|ORF83_Ab-S_S8_L001_R1_001_(PE)_trimmed_(PE)_contig_1:31656:31736 unnamed protein product
MLLLPFIYSFFECQQRHSFFLYSVSA
>lcl|ORF84_Ab-S_S8_L001_R1_001_(PE)_trimmed_(PE)_contig_1:32094:32180 unnamed protein product
MSRKPLAICRRFRIKLLRSSRSSRWCRR
>lcl|ORF85_Ab-S_S8_L001_R1_001_(PE)_trimmed_(PE)_contig_1:32901:33002 unnamed protein product
MFSSSSLRRKIHENRNRWRTNFRWSWVYKRTPC
>lcl|ORF86_Ab-S_S8_L001_R1_001_(PE)_trimmed_(PE)_contig_1:33357:33437 unnamed protein product
MLWRYWAITQHATSRFRKLCNCRGRK
>lcl|ORF87_Ab-S_S8_L001_R1_001_(PE)_trimmed_(PE)_contig_1:33948:34085 unnamed protein product
MFANFQPCCTNLPNGSRMGSCTVTYAESHLDGRQQKTKLKRSFHR
>lcl|ORF88_Ab-S_S8_L001_R1_001_(PE)_trimmed_(PE)_contig_1:34392:34511 unnamed protein product
MFFNYSACVASRVLSTTPNFLKIFARRFGEIFALFKSPL
>lcl|ORF89_Ab-S_S8_L001_R1_001_(PE)_trimmed_(PE)_contig_1:34848:35027 unnamed protein product
MVPLSKIPTIEAWKAALIPQPCSNSLSSDQNSLPLRFKRFFSISIADLKEPITVRGQNS
>lcl|ORF90_Ab-S_S8_L001_R1_001_(PE)_trimmed_(PE)_contig_1:35151:35282 unnamed protein product
MWSIRSCLWLNSWAVLIAIPLMAPIEIPSKILSINEVSLRLVK
>lcl|ORF91_Ab-S_S8_L001_R1_001_(PE)_trimmed_(PE)_contig_1:35367:35552 unnamed protein product
MSSSVGLRASLPIIVSIAGITTCNKSGPPKANTFFNGRGPKWYPAKIPKPITGRAGLIIHK
>lcl|ORF92_Ab-S_S8_L001_R1_001_(PE)_trimmed_(PE)_contig_1:35673:35774 unnamed protein product
MFLTVVTVQKTYFKVFGIFFHFFVLKTHVDLFL
>lcl|ORF93_Ab-S_S8_L001_R1_001_(PE)_trimmed_(PE)_contig_1:36144:36278 unnamed protein product
MQIPYYSACAVKLILIWQGHLLMHYPLLCIFNMRTRPLLLNGCK
>lcl|ORF94_Ab-S_S8_L001_R1_001_(PE)_trimmed_(PE)_contig_1:36501:36602 unnamed protein product
MNNAACHDLSLPIFLIVLLVNHLLLIYSIIASA
>lcl|ORF95_Ab-S_S8_L001_R1_001_(PE)_trimmed_(PE)_contig_1:36612:36809 unnamed protein product
MYAQVIYQYNKFQIKWAILPKPHLAKHLKEYLIYHLNNIDKIILVLISMNNKKAPKRFFYYIDFI
>lcl|ORF96_Ab-S_S8_L001_R1_001_(PE)_trimmed_(PE)_contig_1:36819:36914 unnamed protein product
MTLSIRCNLQVSVDHEIGGKAVLIVAIDQQA
>lcl|ORF97_Ab-S_S8_L001_R1_001_(PE)_trimmed_(PE)_contig_1:37497:37601 unnamed protein product
MNKQRPLYSFQLLQLNVVSQLQMKEFGWPESPLQ
>lcl|ORF98_Ab-S_S8_L001_R1_001_(PE)_trimmed_(PE)_contig_1:37614:37730 unnamed protein product
MVFLLAEKFDHFSSLKQFYQMHQRKHQVHMLQLIHLSF
>lcl|ORF99_Ab-S_S8_L001_R1_001_(PE)_trimmed_(PE)_contig_1:38106:38222 unnamed protein product
MYAVQFANSQFALNQLYSLKNNLQKLKSTFLKRDLDVS
>lcl|ORF100_Ab-S_S8_L001_R1_001_(PE)_trimmed_(PE)_contig_1:38238:38381 unnamed protein product
MSYQSNANNFHIIFVKTGHFLANLAAELTFARFEHRLKKYLIFQLVE
>lcl|ORF101_Ab-S_S8_L001_R1_001_(PE)_trimmed_(PE)_contig_1:38472:38570 unnamed protein product
MVLYTFALKFQGLFLICPVHLQFLRHLPCFPY
>lcl|ORF102_Ab-S_S8_L001_R1_001_(PE)_trimmed_(PE)_contig_1:38721:38810 unnamed protein product
MNEQYWSIQIFNKKRAYIGAFNHLKRLSN
>lcl|ORF103_Ab-S_S8_L001_R1_001_(PE)_trimmed_(PE)_contig_1:38811:38942 unnamed protein product
MFKTFTSFKARYFCCFNLKLFTSFRVTTSTCSTFFNTESTKTN
>lcl|ORF104_Ab-S_S8_L001_R1_001_(PE)_trimmed_(PE)_contig_1:39198:39353 unnamed protein product
MLKNCYIFAKSLHFFTFHSILPSISDFLQLKHLPLYAVELGVVQCAVNPSE
>lcl|ORF105_Ab-S_S8_L001_R1_001_(PE)_trimmed_(PE)_contig_1:39417:39515 unnamed protein product
MYQKPTLLLFRLLYQQLYLLNHLFWILTLPLL
>lcl|ORF106_Ab-S_S8_L001_R1_001_(PE)_trimmed_(PE)_contig_1:40653:41138 unnamed protein product
MYRIMRLTTRGRYAVTALLDLALQPTEQTITLAEIAARQSISVAYLEQLFAKLKRHGLVSSVRGANGGYH
LARNADEITVLEIIEAVNETVDATRCDHKGNCQNGAMCLTHDLWQELSHHIADYLAKITLANLISRDNVQ
TVALRQNVTGTDSALLSGTGI
>lcl|ORF107_Ab-S_S8_L001_R1_001_(PE)_trimmed_(PE)_contig_1:43149:43259 unnamed protein product
MHCLILSFPFLIKTVPFNSTVLMYLINVDLISNESF
>lcl|ORF108_Ab-S_S8_L001_R1_001_(PE)_trimmed_(PE)_contig_1:43803:45662 unnamed protein product
MALLQIAEPGQSSAPHQHRIAIGIDLGTTHSLVATVLSGKPKVLNDVQNRRLLPSIVHYGDNTTHYGEEA
KPFIIADPKNTIVSVKRFMGRSKADIKFQHPYELVGSENEMPAFETRAGRKTPVEISAEILKQLKDRAED
SLQNPVNGAVITVPAYFDEAQRQATRDAAQLAGLNVLRLLNEPTAAAVAYGLDQESNLATDRNYVIYDLG
GGTFDVSILRFSQGVFEVLATGGHTALGGDDLDRLIVKWAKKQLNIDVLSDEDYAVFIVAARQAKEQLST
QDSVELKLLEATLTLDRPTFESIIQVALDKTISVCKRVLRDAKLELTDIQNVVLVGGSTRSYAVQKAVRE
VFAQEPLCTINPDEVVAIGASITANQLIGNSQDGSLLLDVTPLSLGLETMGGLVERLISRNTAIPVARRQ
EFTTYQDGQTAMLIHVVQGERDLVEHCRSLGRFVLHGIPPMTAGQARIEVTFQVDADGLLTVSAREATSG
VQAHIDIKPSYGLSEADTERLLIEGFQHAEEDKNLRHLKETKVEAERELESLEQALKVDADLLDEKQLDA
LNSAKESLKAQLEGSDIQAIEHAVQQLKVHSDAFAALRMNRHIDHALKGTKLDDWSKSN
>lcl|ORF109_Ab-S_S8_L001_R1_001_(PE)_trimmed_(PE)_contig_1:45672:46019 unnamed protein product
MINMPRIKVLPHAQFCPEGAEFEVEQNANLCQSLLNKGIKIEHACDMSCACTTCHVIVRKGFDSLEEMND
VEADLLDRAWGLEPDSRLSCQVKVVDEDLEIEIPKYTINHASENH
>lcl|ORF110_Ab-S_S8_L001_R1_001_(PE)_trimmed_(PE)_contig_1:46215:46322 unnamed protein product
MRSFVLLLNLKLNGNLYIHNQTIVDGLIYFLCIFP
>lcl|ORF111_Ab-S_S8_L001_R1_001_(PE)_trimmed_(PE)_contig_1:46461:46550 unnamed protein product
MPLNLHRDLQSYKPYDGLHHNSLRGNNLY
>lcl|ORF112_Ab-S_S8_L001_R1_001_(PE)_trimmed_(PE)_contig_1:47772:47876 unnamed protein product
MLPKAATFILSARKTRDNWLDNQLDSRKNCSWSA
>lcl|ORF113_Ab-S_S8_L001_R1_001_(PE)_trimmed_(PE)_contig_1:47895:47999 unnamed protein product
MIPGTRGTKINQGNCISFIKRHVESGKSPTKKVS
>lcl|ORF114_Ab-S_S8_L001_R1_001_(PE)_trimmed_(PE)_contig_1:48273:48374 unnamed protein product
MEFVFHTLQAAPSPSNVVRLPYGNKSDFFALTE
>lcl|ORF115_Ab-S_S8_L001_R1_001_(PE)_trimmed_(PE)_contig_1:48759:48836 unnamed protein product
MLSPALSHFVARLTIRLLHEFPNLP
>lcl|ORF116_Ab-S_S8_L001_R1_001_(PE)_trimmed_(PE)_contig_1:48930:49064 unnamed protein product
MNTRMLGDANDLHGHVTGVIALNQVYPHVQSKLYWHLEHRYLSQ
>lcl|ORF117_Ab-S_S8_L001_R1_001_(PE)_trimmed_(PE)_contig_1:49149:49280 unnamed protein product
MLPLHVLRVQAHEYFRQLAQWSLLHYVRNKLVHHEVTHAKSLP
>lcl|ORF118_Ab-S_S8_L001_R1_001_(PE)_trimmed_(PE)_contig_1:49542:49667 unnamed protein product
MYLPQYRLYHLPSLQYFSNVFCLNQNVRALQYVLANQQNGL
>lcl|ORF119_Ab-S_S8_L001_R1_001_(PE)_trimmed_(PE)_contig_1:49746:49856 unnamed protein product
MLHAWPLRFYQNLRHHTPTYPLVLLAAYHRVWLQLH
>lcl|ORF120_Ab-S_S8_L001_R1_001_(PE)_trimmed_(PE)_contig_1:49890:50015 unnamed protein product
MQIAYRATDPVQKRSQVLTDDVPEYVKARLQRHEFALMLYA
>lcl|ORF121_Ab-S_S8_L001_R1_001_(PE)_trimmed_(PE)_contig_1:50106:50183 unnamed protein product
MEHRLLHLRHNLVVRTHSLVLQSRV
>lcl|ORF122_Ab-S_S8_L001_R1_001_(PE)_trimmed_(PE)_contig_1:50424:50564 unnamed protein product
MAQNSLHSESHLNLNATHLLSFHDVLHFPQPIEQDDLLHQYIFLRH
>lcl|ORF123_Ab-S_S8_L001_R1_001_(PE)_trimmed_(PE)_contig_1:50871:50972 unnamed protein product
MSAFVLYQKIAVNKIQYQAMLYHLKRPDKLDFS
>lcl|ORF124_Ab-S_S8_L001_R1_001_(PE)_trimmed_(PE)_contig_1:51078:51185 unnamed protein product
MLFFEFQGQRILKNQFHRQINLCGSEILAQMQKYP
>lcl|ORF125_Ab-S_S8_L001_R1_001_(PE)_trimmed_(PE)_contig_1:51222:51386 unnamed protein product
MYLLSGSPPELTLIFVVLNQIFDPLLYQSVLLIPMSKAQPVEPRYLLKSVIRLV
>lcl|ORF126_Ab-S_S8_L001_R1_001_(PE)_trimmed_(PE)_contig_1:52710:52826 unnamed protein product
MCSNYRFRIFCSIYKANNRTPIEITKTMYFINWVSYFT
>lcl|ORF127_Ab-S_S8_L001_R1_001_(PE)_trimmed_(PE)_contig_1:54003:54086 unnamed protein product
MKFKSSNRLFRKCCTCNTSTTFGNCRH
>lcl|ORF128_Ab-S_S8_L001_R1_001_(PE)_trimmed_(PE)_contig_1:54180:54308 unnamed protein product
MIICIDKITRLNCDSTKIQRNIYFTNALTVTFLRNCSQCMYT
>lcl|ORF129_Ab-S_S8_L001_R1_001_(PE)_trimmed_(PE)_contig_1:54327:54425 unnamed protein product
MNITYTAINNHTIPVIFNCRFSNHISHKCTAH
>lcl|ORF130_Ab-S_S8_L001_R1_001_(PE)_trimmed_(PE)_contig_1:54495:54578 unnamed protein product
MFKTLYSHNLSAKSLTCAIAFKELTVH
>lcl|ORF131_Ab-S_S8_L001_R1_001_(PE)_trimmed_(PE)_contig_1:54624:54725 unnamed protein product
MTCHKWYCRHFYSPLSSLLYAEIIISFKSFNLR
>lcl|ORF132_Ab-S_S8_L001_R1_001_(PE)_trimmed_(PE)_contig_1:55410:55652 unnamed protein product
MLSRLDFTVLIHHNMALVYGLVMVTPVYWIDHSPPRPTYFQGVQEWQTLLKLKNVRAKTLKRVNTTQACV
LWFVLTSNVL
>lcl|ORF133_Ab-S_S8_L001_R1_001_(PE)_trimmed_(PE)_contig_1:55848:56051 unnamed protein product
MVYVFVFTVLYGIQKHLTRKFCLSKSTLIYNLEIHHLQTIQTALPSWQANLLFVFGYCLKLLQQSLQ
>lcl|ORF134_Ab-S_S8_L001_R1_001_(PE)_trimmed_(PE)_contig_1:56196:56339 unnamed protein product
MPLVYENKAPPVEYPIQSYQVQPTNLVQLFQLYVYSAQGSLHLLLQS
>lcl|ORF135_Ab-S_S8_L001_R1_001_(PE)_trimmed_(PE)_contig_1:56586:56732 unnamed protein product
MNRVPFLSCHLFSIFCHYSMSTITLNPKHLIELKLQMLFFCFPDHEMR
>lcl|ORF136_Ab-S_S8_L001_R1_001_(PE)_trimmed_(PE)_contig_1:56967:57071 unnamed protein product
MSDISDFYYYDLNQFVQELVLNKVFFDIDTIVVG
>lcl|ORF137_Ab-S_S8_L001_R1_001_(PE)_trimmed_(PE)_contig_1:57228:57311 unnamed protein product
MDLASSKKTKHGEHYSHFLPIKLVTQV
>lcl|ORF138_Ab-S_S8_L001_R1_001_(PE)_trimmed_(PE)_contig_1:57315:57398 unnamed protein product
MQDALIKNDLPLNLLALQVNHHVFLQS
>lcl|ORF139_Ab-S_S8_L001_R1_001_(PE)_trimmed_(PE)_contig_1:57756:57860 unnamed protein product
MQPFLFHAFLAMFNCTITKWKTKYDAIWISLLNN
>lcl|ORF140_Ab-S_S8_L001_R1_001_(PE)_trimmed_(PE)_contig_1:58506:58787 unnamed protein product
MHFANFIDCCDKKSLSIFTAYAPPLRFIIYIFTLIKLRHGYYTELTFKSSFLKTRFLENRFMTGVISMFC
YVRIFCPFRNQTEHDFTPLKTLR
>lcl|ORF141_Ab-S_S8_L001_R1_001_(PE)_trimmed_(PE)_contig_1:58920:59006 unnamed protein product
MLYFYISYFISIYSINQIKRHSKVPLTT
>lcl|ORF142_Ab-S_S8_L001_R1_001_(PE)_trimmed_(PE)_contig_1:59634:59735 unnamed protein product
MSNNPTVVLPEPDSPTKPSVFPLANLKETPFTA
>lcl|ORF143_Ab-S_S8_L001_R1_001_(PE)_trimmed_(PE)_contig_1:59802:59924 unnamed protein product
MMCSSPFKPRLRSGISETSKLCSTNILFSCRIKSLVTGKR
>lcl|ORF144_Ab-S_S8_L001_R1_001_(PE)_trimmed_(PE)_contig_1:60153:60245 unnamed protein product
MVTSSAVVGSSAISSLGSQAIAIAIMTRCC
>lcl|ORF145_Ab-S_S8_L001_R1_001_(PE)_trimmed_(PE)_contig_1:60276:60386 unnamed protein product
MFVSGDGIPTSLSNSKTRCRACFRLIPICKHKTSAI
>lcl|ORF146_Ab-S_S8_L001_R1_001_(PE)_trimmed_(PE)_contig_1:60435:60542 unnamed protein product
MMAISLPQIFRISVRDKPSKSLPSKIILLFSSILL
>lcl|ORF147_Ab-S_S8_L001_R1_001_(PE)_trimmed_(PE)_contig_1:60561:61034 unnamed protein product
MVAKEVTDLPLPDSPTKATVVLVGISKEIPFTVSIYCLSSPLKLTRKFSMWSNGVFFSCSDIWISFYFSF
GSNASRSASVNIENAVTKTAIATEAATSCHHLPKRSSLCASFNILPQDTTPTGTPNPKKLKITSDLIKET
TKIDIWTNAIWLTLGKI
>lcl|ORF148_Ab-S_S8_L001_R1_001_(PE)_trimmed_(PE)_contig_1:61035:61133 unnamed protein product
MNIRRKCPTPMALAASTYSRAVCFIYSARINR
>lcl|ORF149_Ab-S_S8_L001_R1_001_(PE)_trimmed_(PE)_contig_1:61161:61253 unnamed protein product
MRTIDKMPFCCSTAAIARTNNKYGMEVKIL
>lcl|ORF150_Ab-S_S8_L001_R1_001_(PE)_trimmed_(PE)_contig_1:61299:61454 unnamed protein product
MAPKSVPNVTASKAETSPTIIEVSAPLMVFLRTSCPHLSAPKIRVLFSSLC
>lcl|ORF151_Ab-S_S8_L001_R1_001_(PE)_trimmed_(PE)_contig_1:61584:61697 unnamed protein product
MTSFKGSTGFSGNSSSTAAVLFKASVVLSAPINVGGA
>lcl|ORF152_Ab-S_S8_L001_R1_001_(PE)_trimmed_(PE)_contig_1:61782:62087 unnamed protein product
MSDAIAILSARRRRMASRHSPAEAGAVWVSNFLFDKTLSITHLLQLYTWINHFVDQVRNQIKNHGCSCNI
YSNGFDDRKITTLYSNNHFTTNTGNTKKAFN
>lcl|ORF153_Ab-S_S8_L001_R1_001_(PE)_trimmed_(PE)_contig_1:62325:62444 unnamed protein product
MVGKTIAPSLYWEPAQLISQNILKNNNVNQNTNRHTDGT
>lcl|ORF154_Ab-S_S8_L001_R1_001_(PE)_trimmed_(PE)_contig_1:62685:62771 unnamed protein product
MFTDIFNLLRVRHLTCQNIGRISTDPIK
>lcl|ORF155_Ab-S_S8_L001_R1_001_(PE)_trimmed_(PE)_contig_1:62835:62969 unnamed protein product
MCQHSDNSLFNPLSGNFVKECFIVRITTKEIFNQFSCRFLATLR
>lcl|ORF156_Ab-S_S8_L001_R1_001_(PE)_trimmed_(PE)_contig_1:63198:63287 unnamed protein product
MCRMKCHVILCIKRLTGITQATAIVMYCF
>lcl|ORF157_Ab-S_S8_L001_R1_001_(PE)_trimmed_(PE)_contig_1:63675:63758 unnamed protein product
MNYIVIFNFILPCFNFDRFKINTVKVR
>lcl|ORF158_Ab-S_S8_L001_R1_001_(PE)_trimmed_(PE)_contig_1:63798:63896 unnamed protein product
MITKLFLINLIFTLTKFFAPVSFTPTRYLGFV
>lcl|ORF159_Ab-S_S8_L001_R1_001_(PE)_trimmed_(PE)_contig_1:63912:64031 unnamed protein product
MCFKGAKFFYFFTFKWCYSFLYFCQELVYSLWCFCHSVF
>lcl|ORF160_Ab-S_S8_L001_R1_001_(PE)_trimmed_(PE)_contig_1:64317:64403 unnamed protein product
MTNITVIFLFEFSQLIQNSLHSCAFCWF
>lcl|ORF161_Ab-S_S8_L001_R1_001_(PE)_trimmed_(PE)_contig_1:64404:64571 unnamed protein product
MNPCVFKLIQNILTVFLVNRISRFCIFNYVIQFGVLEYIRMKLINFDFAVFCCLT
>lcl|ORF162_Ab-S_S8_L001_R1_001_(PE)_trimmed_(PE)_contig_1:64860:64949 unnamed protein product
MIFHRISNFFHLMIRFHICINIEVHPFSM
>lcl|ORF163_Ab-S_S8_L001_R1_001_(PE)_trimmed_(PE)_contig_1:64956:65042 unnamed protein product
MLLISNNSWLGQHIAIACIRHLHRHINL
>lcl|ORF164_Ab-S_S8_L001_R1_001_(PE)_trimmed_(PE)_contig_1:65070:65258 unnamed protein product
MSFWAWLHLLRLAVQLIKLWYRTTRPVSHMGIWTIKILHKIIPIRIISYPCRRTKHSLTLFL
>lcl|ORF165_Ab-S_S8_L001_R1_001_(PE)_trimmed_(PE)_contig_1:65313:65474 unnamed protein product
MEVFLPKFSTLLANTVIARFIFDHERLAVWLCTPTRSIFFVVISIQQQIGCFY
>lcl|ORF166_Ab-S_S8_L001_R1_001_(PE)_trimmed_(PE)_contig_1:65475:65588 unnamed protein product
MWCTASILWVISHYTRWNWEMKTFCITIPYQFNLLIY
>lcl|ORF167_Ab-S_S8_L001_R1_001_(PE)_trimmed_(PE)_contig_1:65826:65969 unnamed protein product
MVFFHDLNINCADLRHLFTFKALYNCFIPGATGIKVPDKTSIFRICF
>lcl|ORF168_Ab-S_S8_L001_R1_001_(PE)_trimmed_(PE)_contig_1:66006:66110 unnamed protein product
MRSSSYWMPHNKTSFIFIFLDDFACHRTCRIMGQ
>lcl|ORF169_Ab-S_S8_L001_R1_001_(PE)_trimmed_(PE)_contig_1:66540:66647 unnamed protein product
MYISWVEACFSCWEYITQNFIWIGWAFRKNRYRTR
>lcl|ORF170_Ab-S_S8_L001_R1_001_(PE)_trimmed_(PE)_contig_1:66702:66920 unnamed protein product
MFGHDDLYLKLFFNRGNIKILPVCIHHWVSFKPLNLRLYQPITNSCYMNNPRIISFYLTVKFFVIWEPLL
RW
>lcl|ORF171_Ab-S_S8_L001_R1_001_(PE)_trimmed_(PE)_contig_1:66921:67004 unnamed protein product
MNGLSIKSIIGFRLITSMVSLPSIWSI
>lcl|ORF172_Ab-S_S8_L001_R1_001_(PE)_trimmed_(PE)_contig_1:67008:67091 unnamed protein product
MCKIISFRIVSNPCTAPDHIFTLSSGF
>lcl|ORF173_Ab-S_S8_L001_R1_001_(PE)_trimmed_(PE)_contig_1:67479:67580 unnamed protein product
MPHIHHRIGNLRILIWIVLNSPLLKRSFKLISI
>lcl|ORF174_Ab-S_S8_L001_R1_001_(PE)_trimmed_(PE)_contig_1:67653:67754 unnamed protein product
MLFFNDTDHHLANLWHFLSRHFLNKLVIPRCSC
>lcl|ORF175_Ab-S_S8_L001_R1_001_(PE)_trimmed_(PE)_contig_1:67836:67973 unnamed protein product
MRTSTYGMHTNTVTVIVNNLFSNSTKSNIGKNIRKIKVLASQSKL
>lcl|ORF176_Ab-S_S8_L001_R1_001_(PE)_trimmed_(PE)_contig_1:67983:68072 unnamed protein product
MKSFNSSNRSSIIKFSSFLCLSYNCIGTL
>lcl|ORF177_Ab-S_S8_L001_R1_001_(PE)_trimmed_(PE)_contig_1:68136:68282 unnamed protein product
MDIVFSYQLTAFTFKSWIIGKIDTRLNLKYINFTVLFHFGQAFYSIGY
>lcl|ORF178_Ab-S_S8_L001_R1_001_(PE)_trimmed_(PE)_contig_1:68352:68462 unnamed protein product
MEIGGFDHIETIIWGLIGNMQNFVWLRWRNCVSTRN
>lcl|ORF179_Ab-S_S8_L001_R1_001_(PE)_trimmed_(PE)_contig_1:68694:68777 unnamed protein product
MEYKANFMPFINIHLKIFKNIKNSYFY
>lcl|ORF180_Ab-S_S8_L001_R1_001_(PE)_trimmed_(PE)_contig_1:69045:69152 unnamed protein product
MKSPVMYIFYTNKFETFRQHQKIFQMENLFLYQKS
>lcl|ORF181_Ab-S_S8_L001_R1_001_(PE)_trimmed_(PE)_contig_1:69285:72011 unnamed protein product
MKSTMKKKYNVRSQATPKIGKTILKLSTLSLSMMCLTMAQAAETEQSSTDEKPTKVVKVAVTGSSIKGVA
AQSASPITVVKVDEILKQGVTTTEEALAKISANQSSFVTAQNVGASGTVGSAADLRGIGANKTLILLNGR
RLAANAYDSGVTNLNIIPLAMLDRIEVLRDGASAIYGTDAIGGVINFITKKQFTGLNISGGLTQPEQNGG
DTQDVSVFGGYGDLDENGFNIFGVVDYRHGNDVMAKDRKVSKRGGLLPELGITKGSSGSFPANFYDTKTG
TEGNPYAATGCGNNPLVYAQGGFCRYNSQAVIGIVPKTEDISALGRATFKLNDNINAVAEYVYARNEITT
SVAPDVFFDLTLNPDSKYYPGNGITPAMNKVSGPLELYIRSQAGNRVSSSINESHRIFGGLEGEAYGWDI
NTGITYAHSEAEDRLNSGYLNYKKTQEALNNGILNPFGPQAPEDAGLWDTLGVTGTYLKADVDSTTVDFT
ASRPIFTLPAGDVGFAIGASYRHDEWTSNVVSEVASQAPSTGVDPDEPTNKGKRDIKAVFTELHIPLHKT
LEAQLAARYDDYSDFGDTFNPKFALRWEPIKQLMFRTSYSTGFRAPTLWEVNAPNSITNTSAYYNDPVLC
PNGPPKNPGDTLPPGGVASRDCETQFDRKNGGNKDLDPEESKSFTAGLVLEPIKNLVLTLDYFNIEVENQ
IAALPEGDIFNNPTKYADKFVRNPDGTLNHIITTQDNMGDLKTSGVDVSLNYITPMTATGRFGFGIDGTY
VIKYKYQNEKDGEWISSLGAYVGDAPIIRWKHTANLYWNYQNWGVNFQQQFTRGYDDQNSSSSVAEGYRD
HKVSDYTIYNISGTYKGFKNLEVTAGIKNIFDEDPPASNVGDNFQMGYDPRYADPLGRTYFVRGTYKF
>lcl|ORF182_Ab-S_S8_L001_R1_001_(PE)_trimmed_(PE)_contig_1:72153:72293 unnamed protein product
MCQTPNWYCCSHFSASSCCLYSDVRFSKQYSKTSRKTCGITNYSGY
>lcl|ORF183_Ab-S_S8_L001_R1_001_(PE)_trimmed_(PE)_contig_1:72591:72668 unnamed protein product
MRKTRISTRSTHERRARYGAYTCFS
>lcl|ORF184_Ab-S_S8_L001_R1_001_(PE)_trimmed_(PE)_contig_1:72984:73091 unnamed protein product
MLLWQQQLLKLLQIQLLQLHHHSLQQVKLLKIHMV
>lcl|ORF185_Ab-S_S8_L001_R1_001_(PE)_trimmed_(PE)_contig_1:73158:73280 unnamed protein product
MGLGTSSSLNYYNKVKSNAKVKKLKNISGRQLRLIMLQKV
>lcl|ORF186_Ab-S_S8_L001_R1_001_(PE)_trimmed_(PE)_contig_1:73305:73382 unnamed protein product
MQKKALTRLNHTAALYLNALTLILG
>lcl|ORF187_Ab-S_S8_L001_R1_001_(PE)_trimmed_(PE)_contig_1:73932:74036 unnamed protein product
MLRTRPRLKIFNFQLIRKAIFSGTRVMYRIKKYC
>lcl|ORF188_Ab-S_S8_L001_R1_001_(PE)_trimmed_(PE)_contig_1:74121:74630 unnamed protein product
MRSLVRPNKLVLAKLPLLLPLQLPRNDFKENFMGMNVGSNNEDDVMLEVNMTPLIDVMLVLIIMFIITIP
APNNAININLPNGTPPPTNEKPPEIIDVRIDAAGKVFWNNQQVSDRKALETLFQGVVAKKDQDQIKLKPD
QMAEYKNVAMVMATAQRLGVTKIGIVSSN
>lcl|ORF189_Ab-S_S8_L001_R1_001_(PE)_trimmed_(PE)_contig_1:75039:75176 unnamed protein product
MESNISFKVSCHWFIQWIIRILFINNFCHAFKHFFNLFTSHDTVT
>lcl|ORF190_Ab-S_S8_L001_R1_001_(PE)_trimmed_(PE)_contig_1:75516:75605 unnamed protein product
MWMSSFSCQHIFHAIWFWPHAFTNLCFTL
>lcl|ORF191_Ab-S_S8_L001_R1_001_(PE)_trimmed_(PE)_contig_1:75660:75839 unnamed protein product
MCFNRFFTNNWSSFHRSMDFITSTVHEPSVNKDCAIFSSSNTVFQVYRCTAFFIHNTDF
>lcl|ORF192_Ab-S_S8_L001_R1_001_(PE)_trimmed_(PE)_contig_1:75915:75995 unnamed protein product
MHFWFNNIHRPFTRVFIFVFTTDVSN
>lcl|ORF193_Ab-S_S8_L001_R1_001_(PE)_trimmed_(PE)_contig_1:76113:76232 unnamed protein product
MKFCCATDQIFNFTVFIQSANNCFTIFFDRFLKSALHQT
>lcl|ORF194_Ab-S_S8_L001_R1_001_(PE)_trimmed_(PE)_contig_1:76242:76328 unnamed protein product
MTFNLFFCINSCYRVFKILNCCNRSFKC
>lcl|ORF195_Ab-S_S8_L001_R1_001_(PE)_trimmed_(PE)_contig_1:77280:77387 unnamed protein product
MQYLKILKLDFLLTDKKFHYLVFSKAYLVISNFAQ
>lcl|ORF196_Ab-S_S8_L001_R1_001_(PE)_trimmed_(PE)_contig_1:77490:77585 unnamed protein product
MCRCSECKYSSDCISNKRERVRSISKANFSP
>lcl|ORF197_Ab-S_S8_L001_R1_001_(PE)_trimmed_(PE)_contig_1:77733:77864 unnamed protein product
MLAISIKSAGLRGFKQSSENSHHKTSSVCPSVSTTRLLITIGS
>lcl|ORF198_Ab-S_S8_L001_R1_001_(PE)_trimmed_(PE)_contig_1:78057:78215 unnamed protein product
MPFLYKPSGAMFEVAMSVTPRTNNFWNKSLKIIASVTFETKNSSKQITTASL
>lcl|ORF199_Ab-S_S8_L001_R1_001_(PE)_trimmed_(PE)_contig_1:78351:78452 unnamed protein product
MSQVLPRPTPPHIYTPFGEVWRRKRRKAFLEAL
>lcl|ORF200_Ab-S_S8_L001_R1_001_(PE)_trimmed_(PE)_contig_1:79173:79280 unnamed protein product
MRNIEQRYLDQRVSEMVNLYAYQAFLSPSWYKYPE
>lcl|ORF201_Ab-S_S8_L001_R1_001_(PE)_trimmed_(PE)_contig_1:79632:79733 unnamed protein product
MPNVSRHQCPHCAFLELNRLNQVPIVSFFYQFP
>lcl|ORF202_Ab-S_S8_L001_R1_001_(PE)_trimmed_(PE)_contig_1:79740:79832 unnamed protein product
MFYYKEVIKLIAESINFHVDTIMFKLFKKR
>lcl|ORF203_Ab-S_S8_L001_R1_001_(PE)_trimmed_(PE)_contig_1:79893:79997 unnamed protein product
MLFKKLKSQLLVLDSVALPWLFVCYKANNQIFLF
>lcl|ORF204_Ab-S_S8_L001_R1_001_(PE)_trimmed_(PE)_contig_1:80007:80159 unnamed protein product
MMSVELGVKTAIQELRVMFNHICTLCLLHLKLTGQNVMQKLLKFSIISKI
>lcl|ORF205_Ab-S_S8_L001_R1_001_(PE)_trimmed_(PE)_contig_1:80163:80249 unnamed protein product
MNIKLKTTVSLTMRLLMYSMMKCAIYGH
>lcl|ORF206_Ab-S_S8_L001_R1_001_(PE)_trimmed_(PE)_contig_1:80292:80399 unnamed protein product
MHQVRYIFHKSLIFKVLKSSRVKFFTLPNGNMTTV
>lcl|ORF207_Ab-S_S8_L001_R1_001_(PE)_trimmed_(PE)_contig_1:80412:80546 unnamed protein product
MLPSVLVVVQFNIFQKSQKTLSNYMYSNVQQLGLSHEMSVNTLI
>lcl|ORF208_Ab-S_S8_L001_R1_001_(PE)_trimmed_(PE)_contig_1:81180:81314 unnamed protein product
MPSMKEYKHNFKVLYGKLVGVAAGIKLPMERTFLYGQLIHGNIG
>lcl|ORF209_Ab-S_S8_L001_R1_001_(PE)_trimmed_(PE)_contig_1:81420:82343 unnamed protein product
MYYYMQSISLIIQIFLVLAFGYFLGPKLSLNIRHFIFKILPYFSYILLTSVALELTLALDQIDNPSTILP
PALLIALTTSLGSFFTCLFAYTIFDKESVKGKISLQLFMNALKNIAKAFLALTIGVILGILLTQLHTHIP
FNSWYLLLLFIFLIGIELAFTHFNRTWLSWKILIVPLAAFIGSCLAGFLNYSLLGHEFTLNEILALGQGY
GWYSMSGILFTQLHSAELGGIALLTDLFREIVAILLMYTMGWRFPRPAISSAGATSMDVTLAMVKQSCGT
HYVPHAMMSGLLLSLLAPLLITVFLNF
>lcl|ORF210_Ab-S_S8_L001_R1_001_(PE)_trimmed_(PE)_contig_1:82347:82559 unnamed protein product
MEARIDFNISVGFSALVIGRPITKCVDPSSIACFGVTIRFWSSALLPSGRIPGVTKEKSCPINSRRILAS
>lcl|ORF211_Ab-S_S8_L001_R1_001_(PE)_trimmed_(PE)_contig_1:83331:83468 unnamed protein product
MSLRRRLISQLFWKTRKTCTPNKSPTTIPSAKVSNNNKPKRIAGT
>lcl|ORF212_Ab-S_S8_L001_R1_001_(PE)_trimmed_(PE)_contig_1:83568:84032 unnamed protein product
MGTPLMSFIYFPDSFTASRSALPGLKCGTAFAATSTDLPVLGLRPTLGSRWCNAKLPKPRISIRLSDERA
SIIWSIIILTASSTNGSAKCGFFSAMRSIKSDLLRASVVIYDLVIYYYSKSFDNNLFKYKTVAQYVEYYA
TVYSNLYKKYNFVT
>lcl|ORF213_Ab-S_S8_L001_R1_001_(PE)_trimmed_(PE)_contig_1:84276:84503 unnamed protein product
MISEALRVASTSSANLTVAPRASTAVTVPLTKAPRSLAAKKSLNGSLFNCLIPRLIRLPSASTDKITAST
VSPFL
>lcl|ORF214_Ab-S_S8_L001_R1_001_(PE)_trimmed_(PE)_contig_1:84567:84647 unnamed protein product
MPPFKPMKIPKSVIDLIVPETFSPFS
>lcl|ORF215_Ab-S_S8_L001_R1_001_(PE)_trimmed_(PE)_contig_1:84780:84860 unnamed protein product
MFLLVWSISETCTKPSTPSAISAKQP
>lcl|ORF216_Ab-S_S8_L001_R1_001_(PE)_trimmed_(PE)_contig_1:84915:85013 unnamed protein product
MIANHGSSPNCLRPKDTRLRSRSNLSTLTVTS
>lcl|ORF217_Ab-S_S8_L001_R1_001_(PE)_trimmed_(PE)_contig_1:85206:85292 unnamed protein product
MTARRDTTTLLRLASSLITLNSNSLPSR
>lcl|ORF218_Ab-S_S8_L001_R1_001_(PE)_trimmed_(PE)_contig_1:85296:85487 unnamed protein product
MSRIGRVSTNEPGKNARTGPMSTVKPPLTLPEITPVTISPSSKIFSSLVQVSARLAFSRDKTV
>lcl|ORF219_Ab-S_S8_L001_R1_001_(PE)_trimmed_(PE)_contig_1:85587:85775 unnamed protein product
MPSDLRPVSTVTQSLSMFTTTPWMTAPFSTLRFNSLSSKRAAKDSVMIYLIKSAVLDQTRPV
>lcl|ORF220_Ab-S_S8_L001_R1_001_(PE)_trimmed_(PE)_contig_1:86106:86189 unnamed protein product
MMLPYLDHLQLIPEFVQMLFGVQRVLV
>lcl|ORF221_Ab-S_S8_L001_R1_001_(PE)_trimmed_(PE)_contig_1:86358:86498 unnamed protein product
MFPINHVYVMTTLTNDIRHPNQVNEIDNTQQVSPLMFLYPNHSDHQ
>lcl|ORF222_Ab-S_S8_L001_R1_001_(PE)_trimmed_(PE)_contig_1:86511:86660 unnamed protein product
MSLNSHEEANALANLEKPSVIASFSCARINLLTTGAFAVNSIRYVTKVI
>lcl|ORF223_Ab-S_S8_L001_R1_001_(PE)_trimmed_(PE)_contig_1:86667:86888 unnamed protein product
MSENSIRPKWCFTRGLSISLYSIRLFSSRWVISSLSGLITPNPIRRTEPTPSGLSGSAESLTRTTCSGAN
AVL
>lcl|ORF224_Ab-S_S8_L001_R1_001_(PE)_trimmed_(PE)_contig_1:87249:87332 unnamed protein product
MLACTNAPTHIVHGSSVTYKVASSGKR
>lcl|ORF225_Ab-S_S8_L001_R1_001_(PE)_trimmed_(PE)_contig_1:87402:87503 unnamed protein product
MGALKPAPINLFWLTITAPTGISPCLAANSACS
>lcl|ORF226_Ab-S_S8_L001_R1_001_(PE)_trimmed_(PE)_contig_1:87513:87776 unnamed protein product
MQYSSLNLDIIDYDTTPYCLSNAFQLSIVVIGGSSAKIPRNVRSSHAFHSGDKSLSTKRARTPSTKSGCR
IFHSEICASKSKTSSQE
>lcl|ORF227_Ab-S_S8_L001_R1_001_(PE)_trimmed_(PE)_contig_1:87942:88037 unnamed protein product
MTSNEFCNGPAATGRCKLFKVSSIARKSPAG
>lcl|ORF228_Ab-S_S8_L001_R1_001_(PE)_trimmed_(PE)_contig_1:88050:88316 unnamed protein product
MLSTFCRTLSRCASQICVAQPMLYAPAAVIIEPVKPVNKPICPRSARKRLAPTSGYKPILISGIAKREYG
VTKRKGAAINKPKPPPIT
>lcl|ORF229_Ab-S_S8_L001_R1_001_(PE)_trimmed_(PE)_contig_1:88437:88643 unnamed protein product
MRTSPPAQNAFGVVESNQIAFTCSSSRKSSNTRNRAVTIDSSKACNDLGRFKRTIRQPFFASSTTKSG
>lcl|ORF230_Ab-S_S8_L001_R1_001_(PE)_trimmed_(PE)_contig_1:88656:88769 unnamed protein product
MGEFIMRPIASLWAQCHVVSNIDLFWKTLCIQRNHHD
>lcl|ORF231_Ab-S_S8_L001_R1_001_(PE)_trimmed_(PE)_contig_1:88776:88865 unnamed protein product
MAMDVQQLKPSVFLYLYVVLYVVHKHPIK
>lcl|ORF232_Ab-S_S8_L001_R1_001_(PE)_trimmed_(PE)_contig_1:88983:89168 unnamed protein product
MKVRLAPPIWLNHHDEKSAPLNLYVVHEKYYVKMVVMQPLFEPRNLSHLPDLDHDMDLALI
>lcl|ORF233_Ab-S_S8_L001_R1_001_(PE)_trimmed_(PE)_contig_1:89211:89351 unnamed protein product
MFVYLVDIWFFEPVFVETKSLLNYPYKDSVKMELMIFSSFLLIELY
>lcl|ORF234_Ab-S_S8_L001_R1_001_(PE)_trimmed_(PE)_contig_1:89784:89867 unnamed protein product
MNILWIIFFPETNRMIKAIEKVLNYAF
>lcl|ORF235_Ab-S_S8_L001_R1_001_(PE)_trimmed_(PE)_contig_1:89934:90014 unnamed protein product
MTMPMNRSLTTIRCTVTYNVCIFKLK
>lcl|ORF236_Ab-S_S8_L001_R1_001_(PE)_trimmed_(PE)_contig_1:90102:90194 unnamed protein product
METISKKYDKRCEEILKILIFTLNTAYTEV
>lcl|ORF237_Ab-S_S8_L001_R1_001_(PE)_trimmed_(PE)_contig_1:90435:90521 unnamed protein product
MKKHSIAIIHLHFGRTLNFVGVSVILFR
>lcl|ORF238_Ab-S_S8_L001_R1_001_(PE)_trimmed_(PE)_contig_1:90597:90689 unnamed protein product
MVKQKYMEQLDQIFFHQSLSLALTLQYDGI
>lcl|ORF239_Ab-S_S8_L001_R1_001_(PE)_trimmed_(PE)_contig_1:90708:90851 unnamed protein product
MDPNLHNNYFLPPLAQLAHHLDLANQSQLGLIRLVIPHVPISVQTNF
>lcl|ORF240_Ab-S_S8_L001_R1_001_(PE)_trimmed_(PE)_contig_1:90969:91109 unnamed protein product
MPMSLLNDLLHLHYLHLELIILKKRLLHFLHKAKIDFGALSKLYFP
>lcl|ORF241_Ab-S_S8_L001_R1_001_(PE)_trimmed_(PE)_contig_1:91338:91430 unnamed protein product
MRFRWININLGPFCDFLRSQNHNLILVDLT
>lcl|ORF242_Ab-S_S8_L001_R1_001_(PE)_trimmed_(PE)_contig_1:92202:92333 unnamed protein product
MYCIATLVKATAATAKIAKATITSKRVKPLDFIYFTQVIYLYF
>lcl|ORF243_Ab-S_S8_L001_R1_001_(PE)_trimmed_(PE)_contig_1:92355:92468 unnamed protein product
MKLYFNGFSFSIAKPDELRRLSSNQICIFSFRIILVI
>lcl|ORF244_Ab-S_S8_L001_R1_001_(PE)_trimmed_(PE)_contig_1:92706:92819 unnamed protein product
MHCFFLVDATYIQYNQRSHNCHNHNDYHHFYEGKAFL
>lcl|ORF245_Ab-S_S8_L001_R1_001_(PE)_trimmed_(PE)_contig_1:93300:93395 unnamed protein product
MFTLKVLVQSTFCQIKLSSQHIKCHSGFAIF
>lcl|ORF246_Ab-S_S8_L001_R1_001_(PE)_trimmed_(PE)_contig_1:93543:93728 unnamed protein product
MQFPQLAYHIPHLVLSLHKVHILVHSFYHDMVREPNKGYLSQSKADLKELAWLHLVDLEHF
>lcl|ORF247_Ab-S_S8_L001_R1_001_(PE)_trimmed_(PE)_contig_1:94182:94316 unnamed protein product
MLAQQQVRDLNHRYKALNLTLLNGNGYQQTLFFPICLHGITWAI
>lcl|ORF248_Ab-S_S8_L001_R1_001_(PE)_trimmed_(PE)_contig_1:94500:94577 unnamed protein product
MTHLHFLRRWYKQAPTLYISHITCL
>lcl|ORF249_Ab-S_S8_L001_R1_001_(PE)_trimmed_(PE)_contig_1:94815:94907 unnamed protein product
MSLTQIKSPNKYSRSIIKSLKLSSFCHLAE
>lcl|ORF250_Ab-S_S8_L001_R1_001_(PE)_trimmed_(PE)_contig_1:94992:95084 unnamed protein product
MSTACKGISLERPSNNSGGTDAVSAKCSFR
>lcl|ORF251_Ab-S_S8_L001_R1_001_(PE)_trimmed_(PE)_contig_1:95088:95165 unnamed protein product
MASVYEIRSKAKCCKRLRMVAGNFK
>lcl|ORF252_Ab-S_S8_L001_R1_001_(PE)_trimmed_(PE)_contig_1:95181:95381 unnamed protein product
MKTTRSPGSSKVFSSAFDDARFKASAGSITTTRHPSPVCCTNGNKSRIFSILIFAFCFLFSSSVVI
>lcl|ORF253_Ab-S_S8_L001_R1_001_(PE)_trimmed_(PE)_contig_1:95622:95729 unnamed protein product
MKLTLTQKTQQAYYLNDQDLLECQHLVVNSLLLQQ
>lcl|ORF254_Ab-S_S8_L001_R1_001_(PE)_trimmed_(PE)_contig_1:95811:95894 unnamed protein product
MLVISSHDKHINLNDEMLGYVKLVQLV
>lcl|ORF255_Ab-S_S8_L001_R1_001_(PE)_trimmed_(PE)_contig_1:96027:96119 unnamed protein product
MNNLAYQPKALQLAEQAGLAIMAHHLVRLQ
>lcl|ORF256_Ab-S_S8_L001_R1_001_(PE)_trimmed_(PE)_contig_1:96168:96317 unnamed protein product
MFPMDGLHLLKQHQRPLHNIFQRYVHRPLLHIGHRNLQLFLLGPPLVKS
>lcl|ORF257_Ab-S_S8_L001_R1_001_(PE)_trimmed_(PE)_contig_1:96588:96665 unnamed protein product
MEGHQYCNHDDHEKHALEIVSPLNL
>lcl|ORF258_Ab-S_S8_L001_R1_001_(PE)_trimmed_(PE)_contig_1:96870:96974 unnamed protein product
MPLVITFYFQGHDFDQVRSILFGDLMPNVATHHH
>lcl|ORF259_Ab-S_S8_L001_R1_001_(PE)_trimmed_(PE)_contig_1:97293:97448 unnamed protein product
MNYENHDLVKTQHDTSKTKDVKLSTNLIAYSMHFGSAGLMTYLMVLKITLM
>lcl|ORF260_Ab-S_S8_L001_R1_001_(PE)_trimmed_(PE)_contig_1:97560:97730 unnamed protein product
MSNHNRCTILHSLIKCLLNKVFRFIIKRTCRLIQNENWGIFQNCTSNCNTLTLTTR
>lcl|ORF261_Ab-S_S8_L001_R1_001_(PE)_trimmed_(PE)_contig_1:97848:97934 unnamed protein product
MTISNVFTYSSVKQNNLLIYHCNLCTQT
>lcl|ORF262_Ab-S_S8_L001_R1_001_(PE)_trimmed_(PE)_contig_1:98100:98195 unnamed protein product
MRTVSIVKYNMVKTNCTLQLRFKFTTILLFR
>lcl|ORF263_Ab-S_S8_L001_R1_001_(PE)_trimmed_(PE)_contig_1:98523:98609 unnamed protein product
MTINTFLHYMVNITHSVLNLHREFAHSF
>lcl|ORF264_Ab-S_S8_L001_R1_001_(PE)_trimmed_(PE)_contig_1:98763:98840 unnamed protein product
MLDVIHNFGSNMTRRVIEIILSRQS
>lcl|ORF265_Ab-S_S8_L001_R1_001_(PE)_trimmed_(PE)_contig_1:98970:99050 unnamed protein product
MQIRSTRILNCINNKFNELSNRNLRC
>lcl|ORF266_Ab-S_S8_L001_R1_001_(PE)_trimmed_(PE)_contig_1:99105:99239 unnamed protein product
MGYETQINLKILIHSEKPLEGTLVLILMLTKPSCPATSITRITS
>lcl|ORF267_Ab-S_S8_L001_R1_001_(PE)_trimmed_(PE)_contig_1:99717:99923 unnamed protein product
MSAGIAMSIPTAVVIKALEIPGIIKLGLPAEPKSITKKDSIIPTTVPSSPSRGAIALKVPKKLIFFSK
>lcl|ORF268_Ab-S_S8_L001_R1_001_(PE)_trimmed_(PE)_contig_1:100008:100244 unnamed protein product
MLPNAVLCALVSCSKFVMTTEISALPSFISTLGKTCERLKRTKRSILIATVKIEHKIKGSINQPPAFTSS
HIFSSPRI
>lcl|ORF269_Ab-S_S8_L001_R1_001_(PE)_trimmed_(PE)_contig_1:100851:101048 unnamed protein product
MSCAPTTLTCNNFVRMSFIIYRTNNNWLHYPMFFNRGCQLLQIMLMDKTAWLIFTSFQQLHVNLL
>lcl|ORF270_Ab-S_S8_L001_R1_001_(PE)_trimmed_(PE)_contig_1:101499:101582 unnamed protein product
MGIITPSTAAKAFTVIKLKLGAQSTIM
>lcl|ORF271_Ab-S_S8_L001_R1_001_(PE)_trimmed_(PE)_contig_1:101598:101717 unnamed protein product
MSFKAFFKMNSRPSCSAMASSTPESSRFEPKTLYPTSAF
>lcl|ORF272_Ab-S_S8_L001_R1_001_(PE)_trimmed_(PE)_contig_1:101787:101933 unnamed protein product
MPDPIVALPCESISTSSTRFFNTASDAARFTAVVVLPTPPFWFAIAII
>lcl|ORF273_Ab-S_S8_L001_R1_001_(PE)_trimmed_(PE)_contig_1:102021:102206 unnamed protein product
MTLHENSCLSSSISSTGISPFIAAIILCSCKYGRAASTKSVNDANARLVITSNWPSSSIVS
>lcl|ORF274_Ab-S_S8_L001_R1_001_(PE)_trimmed_(PE)_contig_1:102231:102326 unnamed protein product
MTFLSLRSAINCFKKRIFLPFESSNTQERSG
>lcl|ORF275_Ab-S_S8_L001_R1_001_(PE)_trimmed_(PE)_contig_1:102336:102473 unnamed protein product
MIMPGMPPPVPTSSKRPAGKSFKILRLSNKCFTNISLGSRIAVRL
>lcl|ORF276_Ab-S_S8_L001_R1_001_(PE)_trimmed_(PE)_contig_1:102702:102785 unnamed protein product
MCKSSSIKRSGVPTSTHAPLSFSPDIF
>lcl|ORF277_Ab-S_S8_L001_R1_001_(PE)_trimmed_(PE)_contig_1:102786:102908 unnamed protein product
MCMACFNNGAKGRLPASNPSKSLGWITDTPLKVRFSPFTS
>lcl|ORF278_Ab-S_S8_L001_R1_001_(PE)_trimmed_(PE)_contig_1:103011:103166 unnamed protein product
MWRRASKSIVVHTSPFTRMKGSVPSSGKALIIPPAVSSPSSSRVQRISTPN
>lcl|ORF279_Ab-S_S8_L001_R1_001_(PE)_trimmed_(PE)_contig_1:103185:103406 unnamed protein product
MMSLSANHAELMTISVTPIFLSFSICHTISGLPPTSSRGFGVYSVSGRIRLPKPAAKIIAFIMLQPHKGH
IFQ
>lcl|ORF280_Ab-S_S8_L001_R1_001_(PE)_trimmed_(PE)_contig_1:103908:104012 unnamed protein product
MLDGYRVTVTSNLLTTAFPIKAFHKNKPGNVQRH
>lcl|ORF281_Ab-S_S8_L001_R1_001_(PE)_trimmed_(PE)_contig_1:104118:104240 unnamed protein product
MKNLDLNLLQRSEVPEPHAPQKTRQWSQTEHSLLFQEAHP
>lcl|ORF282_Ab-S_S8_L001_R1_001_(PE)_trimmed_(PE)_contig_1:106923:108251 unnamed protein product
MLDTTLMKTKHLKQFFKATTLAVLISSSMHSFAQPTDEVVAIVDNSVILKSDLEQGMAEAAHELQAQKKE
VPPQQYLQFQVLDQLILRQAQLEQVKKYGIKPDEKSLNEAVLKVASQSGSKSLEAFQQKLDAIAPGTYEN
LRSRIAEDLAINRLRQQQVMSRIKISDQDVDNFLKSPQGQAALGNQAHVIHMRISGDNPQEVQNVAKEVR
SQLAQSNDLNALKKLSTATVKVEGADMGFRPLSDIPAELAARITPLQDGQTTDLISVRDGVHVLKLLERK
QNEQKALVPQYQTRHILIQPSEVVSPENAKQIIDSIYKRLKAGEDFATLAATYSNDTGSARDGGSLGWVT
PGMMVPEFDKKMQEIPVGEISEPFQTQFGWHILQVTDKREKDMTHEYQERMARQILGERQFNTEIDSWLR
EVRANAYVEIKDPSLDKKNLQK
>lcl|ORF283_Ab-S_S8_L001_R1_001_(PE)_trimmed_(PE)_contig_1:108261:108338 unnamed protein product
MSLKPVLITGFFINKTQPLKNRLYE
>lcl|ORF284_Ab-S_S8_L001_R1_001_(PE)_trimmed_(PE)_contig_1:108348:108491 unnamed protein product
MNQTLTGIIYNDQPFSLKKLDESCQHYQLYRKLHNDRYKFVSLNRQF
>lcl|ORF285_Ab-S_S8_L001_R1_001_(PE)_trimmed_(PE)_contig_1:108801:109064 unnamed protein product
MYKHRVKYLQQLLKHQHLYQQRIVLLLQQRLKAENGQVHLLHPHRLLLQPYLFQGYLSNRSHLQQIHHKH
EPLLPLDELHLRCNRKL
>lcl|ORF286_Ab-S_S8_L001_R1_001_(PE)_trimmed_(PE)_contig_1:109137:109214 unnamed protein product
MHQGLYHGLGALPLECVAILQLQPK
>lcl|ORF287_Ab-S_S8_L001_R1_001_(PE)_trimmed_(PE)_contig_1:110055:110153 unnamed protein product
MRLCNCKRKCFSTFTKLINFKYTNRTIPKNRF
>lcl|ORF288_Ab-S_S8_L001_R1_001_(PE)_trimmed_(PE)_contig_1:110166:110273 unnamed protein product
MCKCFSCFRTHIQNHIICCDIFNFLNYCLRCCQRT
>lcl|ORF289_Ab-S_S8_L001_R1_001_(PE)_trimmed_(PE)_contig_1:110301:110387 unnamed protein product
MSYNYVCRKWNTYFSSNLFCSFNQVSFI
>lcl|ORF290_Ab-S_S8_L001_R1_001_(PE)_trimmed_(PE)_contig_1:110697:110798 unnamed protein product
MFLCKFRIIFLFTRIKTNIFKQNNLSCFNFNTI
>lcl|ORF291_Ab-S_S8_L001_R1_001_(PE)_trimmed_(PE)_contig_1:111210:111605 unnamed protein product
MSSIMSIHPDPQINRLNVLGEPLASCCFDPITGYFRNGFCHTAVTDLGQHTVCAQMTSEFLNFSQKVGND
LITPLPEAGFPGLQPGDFWCICVTRWVEAYQAGQAPPVKLHACHQAVLSYVPLDVLMEFAV
>lcl|ORF292_Ab-S_S8_L001_R1_001_(PE)_trimmed_(PE)_contig_1:112533:112619 unnamed protein product
MNCGRNFLLFRNGAVMTLWSLMPQKVVQ
>lcl|ORF293_Ab-S_S8_L001_R1_001_(PE)_trimmed_(PE)_contig_1:112626:112733 unnamed protein product
MLTFMMFFLFKDMVIVAGNSAKCVMQALNLYLINL
>lcl|ORF294_Ab-S_S8_L001_R1_001_(PE)_trimmed_(PE)_contig_1:112890:112982 unnamed protein product
MELAINLLLMNYFKILLSILPVRILLKLGK
>lcl|ORF295_Ab-S_S8_L001_R1_001_(PE)_trimmed_(PE)_contig_1:113133:113213 unnamed protein product
MLFCQKGMSCYSNLLRVYFIQNKMAF
>lcl|ORF296_Ab-S_S8_L001_R1_001_(PE)_trimmed_(PE)_contig_1:113226:113333 unnamed protein product
MEKNYRLWNLLPPNSNRLPMGKAFLSIVSLTIQIF
>lcl|ORF297_Ab-S_S8_L001_R1_001_(PE)_trimmed_(PE)_contig_1:113463:113543 unnamed protein product
MYQSLNQSYKGPLIVKTTLPNQRINY
>lcl|ORF298_Ab-S_S8_L001_R1_001_(PE)_trimmed_(PE)_contig_1:113730:114296 unnamed protein product
MSKKDDIITTALRLFNSYSYNSIGVDRIISESGVAKMTFYKYFPSKEKLIEECLLLRNSLLQNSLTAAIS
KEDETNPLARIKAIFLWYSDWFNSEDFNGCMFQKALEEVLKQYPSTHQPATLYKIWLTQLMQDLLIQYEI
EESRPLALLLVNILEGMTIQAQVEHGSVKIDDYWKRVEKLIEFEKIAH
>lcl|ORF299_Ab-S_S8_L001_R1_001_(PE)_trimmed_(PE)_contig_1:114300:114452 unnamed protein product
MKRDIILLILLNLLLIHHAASESHSSLEFDIFLNYHPKLEYTDLSVHSRL
>lcl|ORF300_Ab-S_S8_L001_R1_001_(PE)_trimmed_(PE)_contig_1:114516:114605 unnamed protein product
MIERKIEFIFFDFVSFILNNYASHTKQHF
>lcl|ORF301_Ab-S_S8_L001_R1_001_(PE)_trimmed_(PE)_contig_1:114771:115079 unnamed protein product
MKDGLQIEEMKNAADSVVGTLKSLANTDRLLILCHLAHEELNVSQIEEKTQITQPTLSQQLMMLRKSDVV
STRRDGKQIFYSIKDDKMHSILNMLYQLYCIE
>lcl|ORF302_Ab-S_S8_L001_R1_001_(PE)_trimmed_(PE)_contig_1:115248:115343 unnamed protein product
MFSPSSLIFMANNKNLSVTGCNISKTLDTAL
>lcl|ORF303_Ab-S_S8_L001_R1_001_(PE)_trimmed_(PE)_contig_1:116469:116549 unnamed protein product
MCCSYNISMWCIWCCRWFPTSNSSRM
>lcl|ORF304_Ab-S_S8_L001_R1_001_(PE)_trimmed_(PE)_contig_1:116700:117389 unnamed protein product
MENMPFQSLPNWFQLGAFLLAINAGMINVLGLITLLHQSVSHMTGNVSMLAMSLVNWQFEHIIYLVLVIL
CYVCGSFYSGFILGNSHFKLGRRYGLPLSLVSLFIFLCWLLLPYFPKYGLLWACVAMGLQNAMVSHYKGT
IIRTTHLSGVLTDLGLALGYIARGLKVENRRIILHLLIFIGFLSGGIIAALVHPYLKLQSFLLPAILSLT
LSISYWAVYFHSSSSSNSD
>lcl|ORF305_Ab-S_S8_L001_R1_001_(PE)_trimmed_(PE)_contig_1:117393:117929 unnamed protein product
MVKNALQAQLLKAGLVDNKKAKKLTKQAQHEQRTGQSNEAEIKANIEKAQKEKQAKDQALNLEKQQQLEE
KALKASIIQMIKQHKIVDFAGDVAYQFIDENKIKKVYLSQQVYNALVTGSLVIAKDQDQYAYLPKALAEK
IDQKMKGFILINNAEKNEQTTDEEDPYAAYVIPDDLMW
>lcl|ORF306_Ab-S_S8_L001_R1_001_(PE)_trimmed_(PE)_contig_1:117984:118142 unnamed protein product
MLIFYHLLKKFIKITFKPNSFTTSSIIIDIMNKTFFVFTMPFRLLPDSKFMS
>lcl|ORF307_Ab-S_S8_L001_R1_001_(PE)_trimmed_(PE)_contig_1:118305:120152 unnamed protein product
MLKWFEKLVDPYPTKGLDEPLPTRFFPFVWQATEGVRPYLLLLIICTAGAASFEALLFSKIGQLVDWLSN
SQPESFLSQHASNILILISVLFANILFVNIQSIIKHQILYSTFPMRLRWRFHNLLLKQSLDFFHNDFAGR
LSAKVMQTALAVREFWIILGDMLAYVSIYFITVSIVLGAISPTLLIPLMVWLGLFLLSAWFFIPRLSKVS
QQQADARAVMTGRVTDAYTNIQTVKLFAHAGRESQYAKASMKEFMTTVYAQMRLGTLFEVSINLLSAVLF
VGVIGTAVWLWTQGLAALGVIAATTAMILKLNSMAEFMMWHMSALFENVGTIQDGMQTLGKKINIQDKPD
AKQLAVTQGEIVFKDVTFAYNNKNVIDHFNLHIKAGEKIGIVGRSGAGKSTLIQLLLHFYHLKEGAILID
GQNIEDVTQDSLRANIALVTQDTSLLHRSVAENIKYGRPDATDQDMQSAVHKAKAAEFIPQLVDLKGRSG
YEAQVGERGVKLSGGQRQRIAIARVFLKDAPILILDEATSALDSEVEAAIQSSLNDLMVDKTVIAIAHRL
STIAQMDRLIVLDEGKIAEQGTHEELIAKNGIYAQLWKRQTGGFLIEQKVVQGQD
>lcl|ORF308_Ab-S_S8_L001_R1_001_(PE)_trimmed_(PE)_contig_1:120177:120281 unnamed protein product
MVIVLSVVSMKLHLMKLNNLQATMTLNLSIQMKS
>lcl|ORF309_Ab-S_S8_L001_R1_001_(PE)_trimmed_(PE)_contig_1:120291:120386 unnamed protein product
MQSLKVLPLAGGILRQLLCAYGLNACRFMVD
>lcl|ORF310_Ab-S_S8_L001_R1_001_(PE)_trimmed_(PE)_contig_1:120429:120506 unnamed protein product
MVTVFMLKLKFPPLRHPKQNWIVVL
>lcl|ORF311_Ab-S_S8_L001_R1_001_(PE)_trimmed_(PE)_contig_1:120528:120608 unnamed protein product
MSMGMFYLFQRQKSLSLKRMFNESLI
>lcl|ORF312_Ab-S_S8_L001_R1_001_(PE)_trimmed_(PE)_contig_1:120609:120704 unnamed protein product
MSNSFYKLKLYFMTRCVRNARRKLMRATERI
>lcl|ORF313_Ab-S_S8_L001_R1_001_(PE)_trimmed_(PE)_contig_1:120792:120869 unnamed protein product
MKHYLLLFILLVSNWPILNIVFQHP
>lcl|ORF314_Ab-S_S8_L001_R1_001_(PE)_trimmed_(PE)_contig_1:120897:120980 unnamed protein product
MLPVKVHWVTTLALKCVFPFTDLLATR
>lcl|ORF315_Ab-S_S8_L001_R1_001_(PE)_trimmed_(PE)_contig_1:120993:121115 unnamed protein product
MLQKRLLSLPVLSNYAYLFYNYIFLLSDQKPHYNCNVILS
>lcl|ORF316_Ab-S_S8_L001_R1_001_(PE)_trimmed_(PE)_contig_1:121560:121805 unnamed protein product
MKFDIVMRPLCFRVQIIVLNKLQMNLVTRMSQISVALLNAGAVAVRATGAKTPIYNVIKILDTSLRSCHE
PSFRIEVCTYT
>lcl|ORF317_Ab-S_S8_L001_R1_001_(PE)_trimmed_(PE)_contig_1:122280:122387 unnamed protein product
MQKVELVLSAIVMVSGKIMIYNKLPLPKRGKEIQL
>lcl|ORF318_Ab-S_S8_L001_R1_001_(PE)_trimmed_(PE)_contig_1:122448:122570 unnamed protein product
MNILLNYKTIMMYKSLHKILMIYMSVLEAKMSYIYMAIFD
>lcl|ORF319_Ab-S_S8_L001_R1_001_(PE)_trimmed_(PE)_contig_1:123021:123116 unnamed protein product
MITFLKRHPVIIIFVTKKLNLTLRFFKLLVF
>lcl|ORF320_Ab-S_S8_L001_R1_001_(PE)_trimmed_(PE)_contig_1:123180:123260 unnamed protein product
MKVTLVYTKIHKIHHKDNRAKKFFYG
>lcl|ORF321_Ab-S_S8_L001_R1_001_(PE)_trimmed_(PE)_contig_1:123519:123596 unnamed protein product
MVGYSWAYQERFIFLVYLKRGLQLV
>lcl|ORF322_Ab-S_S8_L001_R1_001_(PE)_trimmed_(PE)_contig_1:123603:123788 unnamed protein product
MLGLTGYWLLVDYAFILKSKIMHSLCQIILQVDLMTRKRYFVFSLPLLSWFSSLFTVLQAW
>lcl|ORF323_Ab-S_S8_L001_R1_001_(PE)_trimmed_(PE)_contig_1:124410:124505 unnamed protein product
MKICTKASFVKMHLKKSLYGLGVSWFLQLPF
>lcl|ORF324_Ab-S_S8_L001_R1_001_(PE)_trimmed_(PE)_contig_1:124509:124625 unnamed protein product
MCLRVTLTVKFLALLLMLGLVLVLHLDHSSSCHCSGNV
>lcl|ORF325_Ab-S_S8_L001_R1_001_(PE)_trimmed_(PE)_contig_1:124902:125024 unnamed protein product
MNYLSQLASRDNYESLLHRVIAIALALRYVETPPYFHCVI
>lcl|ORF326_Ab-S_S8_L001_R1_001_(PE)_trimmed_(PE)_contig_1:125274:125483 unnamed protein product
MCCWKYAHLFEEYPKFLNRCDQGLIMGHSSEFSSKKWTKYSELFGVSSVMINYLNLSTQDEFTRAGWRK
>lcl|ORF327_Ab-S_S8_L001_R1_001_(PE)_trimmed_(PE)_contig_1:125499:125615 unnamed protein product
MLFIKWINLTKAISPNSTIKVSLNNALIQLGDVPNLKL
>lcl|ORF328_Ab-S_S8_L001_R1_001_(PE)_trimmed_(PE)_contig_1:125655:125789 unnamed protein product
MIKFMTLHLTLPIIYVNARPLQVKQVLFKGYYKNFLFLHKKAWL
>lcl|ORF329_Ab-S_S8_L001_R1_001_(PE)_trimmed_(PE)_contig_1:125796:125903 unnamed protein product
MLKLCFVFQTQQHVICSFAIKSIKVTGKNMLAKAA
>lcl|ORF330_Ab-S_S8_L001_R1_001_(PE)_trimmed_(PE)_contig_1:126075:126155 unnamed protein product
MVKPSKKLSTTQKYLRIKVSAILMTC
>lcl|ORF331_Ab-S_S8_L001_R1_001_(PE)_trimmed_(PE)_contig_1:126177:126371 unnamed protein product
MMLNVTLMITHKPFMQLVKRLMVKAYMMAQVSQLSFLLCIHVTNVRKLNVFTKNSTAKYLSSLV
>lcl|ORF332_Ab-S_S8_L001_R1_001_(PE)_trimmed_(PE)_contig_1:126603:126770 unnamed protein product
MGIAKLRKHKSKVWMTTLSSRVKFILICLISLVLKNYLQHQNLFIRNLRRIMLKL
>lcl|ORF333_Ab-S_S8_L001_R1_001_(PE)_trimmed_(PE)_contig_1:126792:126896 unnamed protein product
MQANITLVNMSSSAYMVWASRFMNKLLVHVSKIN
>lcl|ORF334_Ab-S_S8_L001_R1_001_(PE)_trimmed_(PE)_contig_1:126969:127097 unnamed protein product
MKMARILHLLTVLPIKLLKLKILSSLQFMIFVMQLNLKVRLV
>lcl|ORF335_Ab-S_S8_L001_R1_001_(PE)_trimmed_(PE)_contig_1:127278:127433 unnamed protein product
MLLQLQTQHKMMKLLVMYKKLILSMSKSLLLQLNKPNQNGQIRLRINALNT
>lcl|ORF336_Ab-S_S8_L001_R1_001_(PE)_trimmed_(PE)_contig_1:127818:127973 unnamed protein product
MLSSAKIAVSMASCLLARLKLQKFYRRPLQNVYLKMVNLFRSLQRLAVKMQ
>lcl|ORF337_Ab-S_S8_L001_R1_001_(PE)_trimmed_(PE)_contig_1:128025:128135 unnamed protein product
MLLIAQVNAALLYVFYVYKKTVLQPLLKCLKVQCNS
>lcl|ORF338_Ab-S_S8_L001_R1_001_(PE)_trimmed_(PE)_contig_1:128289:128444 unnamed protein product
MKELLLCQQQLNFLILMTYNVKFLVRFYTSLPISMVNLSNSSQESTLKVMV
>lcl|ORF339_Ab-S_S8_L001_R1_001_(PE)_trimmed_(PE)_contig_1:128496:128627 unnamed protein product
MLKWVTFISTVILLVLLLAYNHSVVKVYLVQALKRVALFICIA
>lcl|ORF340_Ab-S_S8_L001_R1_001_(PE)_trimmed_(PE)_contig_1:128676:128936 unnamed protein product
MSKPFLKALTVRFIKAYKTGRNNIYHKQTVKLNLLVLVSFMSYKALLGKVTNILFCRVIVFFQLLIQNKI
NCISYLQSLQLAAKLL
>lcl|ORF341_Ab-S_S8_L001_R1_001_(PE)_trimmed_(PE)_contig_1:128943:129167 unnamed protein product
MVHYWQNINKRCQKMYLMRLQPLKTSLQMILMQFYIMATAKRSSHYSKKLLAVLAQLLVLLMLNQMSRFH
LNVW
>lcl|ORF342_Ab-S_S8_L001_R1_001_(PE)_trimmed_(PE)_contig_1:129354:129452 unnamed protein product
MNQNNTNKDALSFLAYTENKFPLCYHLPKLSI
>lcl|ORF343_Ab-S_S8_L001_R1_001_(PE)_trimmed_(PE)_contig_1:129885:131006 unnamed protein product
MHHLILSKFSLSMTSSYRQQLQAKIDRITTQFSEFTPPTLEVFESPEQHFRMRAEFRIWHTENDMFYAMF
ERNDDGKQKTVVRIDEFPIADKSINDLMPLLLAELKANSLLSQRLFEVDFLATLSGEMLVTLIYHRKLNQ
EWEQAAKALAEKLNIKIMGRSRGQKIVIGDDFVVEEFELLNRSFKYKQIESSFTQPNAQVCKKMLQWACD
AAEGSKKHLLELYCGNGNFTLPLSLKFERVLATELAKSSVYAAQWNIEQNQIDNIQVARLSAEEFTQAYQ
GEREFRRLQEADIDIQSYDFGTVFVDPPRAGIDDETLKLLQGFERIIYISCNPDTLYENLKTLTQTHRVT
KFALFDQFPYTHHVESGVLLEKI
>lcl|ORF344_Ab-S_S8_L001_R1_001_(PE)_trimmed_(PE)_contig_1:131043:131258 unnamed protein product
MKYLLIFQSLLIKYLNLKKISSHLFVIISFNSTITIENSLVQLVDLSHIESCILIYIGYISSYVRLYMKA
L
>lcl|ORF345_Ab-S_S8_L001_R1_001_(PE)_trimmed_(PE)_contig_1:131286:131366 unnamed protein product
MNSITSIKTKLLVLKMTAHVKLMNNF
>lcl|ORF346_Ab-S_S8_L001_R1_001_(PE)_trimmed_(PE)_contig_1:131367:131453 unnamed protein product
MRLRKRLMKMSLRESRKFLFPVVIAEKS
>lcl|ORF347_Ab-S_S8_L001_R1_001_(PE)_trimmed_(PE)_contig_1:131709:131807 unnamed protein product
MSQNTIYYFLYLPHYVFSLNHYLLGIRDLFCH
>lcl|ORF348_Ab-S_S8_L001_R1_001_(PE)_trimmed_(PE)_contig_1:132072:132182 unnamed protein product
MEYCRNFYNIDQFADFSKISVIVLNEKFQLLQTDHQ
>lcl|ORF349_Ab-S_S8_L001_R1_001_(PE)_trimmed_(PE)_contig_1:132318:132401 unnamed protein product
MKMFEVIYTRKSLIPPNQYTRTQLYSL
>lcl|ORF350_Ab-S_S8_L001_R1_001_(PE)_trimmed_(PE)_contig_1:132417:133043 unnamed protein product
MKVIKLYWISVNMQQTNKRYPLGAHLIVKHLGYSHHGIYAGRGRVIHYSGLAHFIKKRPIEITSLDAFSH
GKKIHVRSYDAPRHRGKVVVRRMRSRMHENHYHLIINNCEHLCSWAITGIESSTQVERMMHRLTTIGYVS
SIMSYMNGMMLTVATTCFALVLYIKKKLRDQAKMNIPTYQFLREKAEKRNIDPTSPLVFIEPDKKETI
>lcl|ORF351_Ab-S_S8_L001_R1_001_(PE)_trimmed_(PE)_contig_1:133269:133424 unnamed protein product
MKYNWLSDTFNSQITSNFKMFFIFSFYFRTFESNVWVFSRIKPSFFLELFI
>lcl|ORF352_Ab-S_S8_L001_R1_001_(PE)_trimmed_(PE)_contig_1:134445:134549 unnamed protein product
MSCHTNYFAIKTNKLPPVVNVSCFYSNTCTNVSW
>lcl|ORF353_Ab-S_S8_L001_R1_001_(PE)_trimmed_(PE)_contig_1:134562:134651 unnamed protein product
MCSILFHELFCTWHRNNTNTFKLSISFHC
>lcl|ORF354_Ab-S_S8_L001_R1_001_(PE)_trimmed_(PE)_contig_1:135066:135179 unnamed protein product
MQCNTVSDCSHTELTYTIIYVVTSRVFLNALATFPKC
>lcl|ORF355_Ab-S_S8_L001_R1_001_(PE)_trimmed_(PE)_contig_1:135384:135509 unnamed protein product
MFCLVLSKYFIPSCFSFITFCFSIPCSIYISRNNKRFFSPA
>lcl|ORF356_Ab-S_S8_L001_R1_001_(PE)_trimmed_(PE)_contig_1:135630:135818 unnamed protein product
MSFCFSFNCCLTNRISIVAIYTKNLPTIRLETLFSVITEPAFYFTINRNAVVIIISNQFTKL
>lcl|ORF357_Ab-S_S8_L001_R1_001_(PE)_trimmed_(PE)_contig_1:136389:136523 unnamed protein product
MTIQCRYIVLKKCLWVNPNTVYFFIFNYFLVTQKTFRFLSCVKQ
>lcl|ORF358_Ab-S_S8_L001_R1_001_(PE)_trimmed_(PE)_contig_1:138156:138257 unnamed protein product
MIVLCSYHLHLIHLTESIAQVYLDDSGYKDEQL
>lcl|ORF359_Ab-S_S8_L001_R1_001_(PE)_trimmed_(PE)_contig_1:138258:138407 unnamed protein product
MRQQLLDKPSHKTSIGHMDYEYGVNRNMDMIYQLMPQLCRNKHNDIDIA
>lcl|ORF360_Ab-S_S8_L001_R1_001_(PE)_trimmed_(PE)_contig_1:138984:139178 unnamed protein product
MNHDIGYHHLVDSAYPAFDALNLQMGFDQHLHHPCRPSFCSSWLADVLPVFSLQYYETQFGRPE
>lcl|ORF361_Ab-S_S8_L001_R1_001_(PE)_trimmed_(PE)_contig_1:139608:139745 unnamed protein product
MIAKLRFCNTINKTNSNLIKQSYSIINECYINFIKCFFYKIAIFS
>lcl|ORF362_Ab-S_S8_L001_R1_001_(PE)_trimmed_(PE)_contig_1:139863:140696 unnamed protein product
MSLMNIKALLLITSAIFISACSPYIVTANPNHSASKSDDKAEKIKNLFNEAHTTGVLVIHQGQTQQSYGN
DLARASTEYVPASTFKMLNALIGLEHHKATTTEVFKWDGEKRLFPEWEKNMTLGDAMKASAIPVYQDLAR
RIGLELMSKEVKRVGYGNADIGTQVDNFWLVGPLKITPQQEAQFAYKLANKTLPFSQKVQDEVQSMLFIE
EKNGNKIYAKSGWGWDVNPQVGWLTGWVVQPQGNIVAFSLNLEMKKGIPSSVRKEITYKSLEQLGIL
>lcl|ORF363_Ab-S_S8_L001_R1_001_(PE)_trimmed_(PE)_contig_1:140706:140813 unnamed protein product
MARFTFYHFDLGHCLFSKLIIYPSTGSNGVSKTSW
>lcl|ORF364_Ab-S_S8_L001_R1_001_(PE)_trimmed_(PE)_contig_1:141222:141308 unnamed protein product
MASFRISNIAAACSASLQSIKRKLESRE
>lcl|ORF365_Ab-S_S8_L001_R1_001_(PE)_trimmed_(PE)_contig_1:141411:141515 unnamed protein product
MALPSNPLDLMHKKFHLIEFQFSLQRPKAAAVPL
>lcl|ORF366_Ab-S_S8_L001_R1_001_(PE)_trimmed_(PE)_contig_1:141558:141668 unnamed protein product
MQFQPSERVILSSEVKLYGVYSQFPDLATQLVHSDE
>lcl|ORF367_Ab-S_S8_L001_R1_001_(PE)_trimmed_(PE)_contig_1:142188:142268 unnamed protein product
MKKMVVNYVLLMPVQSERKLKRCQSA
>lcl|ORF368_Ab-S_S8_L001_R1_001_(PE)_trimmed_(PE)_contig_1:142632:142733 unnamed protein product
MVWLVDEVALVAVDAKVLLIYYLSNCLIHLISL
>lcl|ORF369_Ab-S_S8_L001_R1_001_(PE)_trimmed_(PE)_contig_1:142950:143030 unnamed protein product
MACIFLLQRINRSNSVIFNLPSRTTK
>lcl|ORF370_Ab-S_S8_L001_R1_001_(PE)_trimmed_(PE)_contig_1:143262:143537 unnamed protein product
MEIINITKHNIRSSRQNSLMVVAMTNHCHFACTRMKSSFSSHNNSPTHLLMSTYHQNMPITSFMSKSQTF
RKFDMCWRQVSKRFQLLVYWY
>lcl|ORF371_Ab-S_S8_L001_R1_001_(PE)_trimmed_(PE)_contig_1:143781:143870 unnamed protein product
MNMTIKCSVDLKTLVYLNMICFSKMDSMV
>lcl|ORF372_Ab-S_S8_L001_R1_001_(PE)_trimmed_(PE)_contig_1:143910:144041 unnamed protein product
MKPSLFEIACYKIAITSIIALSAPNSNILKILFLKKYNELLSD
>lcl|ORF373_Ab-S_S8_L001_R1_001_(PE)_trimmed_(PE)_contig_1:144078:144215 unnamed protein product
MRSKPTLLPCLDILAMVNYRLHILILLHFSVYDIFQHITHCSATN
>lcl|ORF374_Ab-S_S8_L001_R1_001_(PE)_trimmed_(PE)_contig_1:144399:144524 unnamed protein product
MGAWNKKYYLRTYELFGGIAKTTICTFRTKLCDYCPLCSWS
>lcl|ORF375_Ab-S_S8_L001_R1_001_(PE)_trimmed_(PE)_contig_1:145041:145124 unnamed protein product
MAVGRSYFFSQYRRQPNTTYRLSILQT
>lcl|ORF376_Ab-S_S8_L001_R1_001_(PE)_trimmed_(PE)_contig_1:146325:146423 unnamed protein product
MSRCDECLTSSKLKSPDHSGLFFIYTEVTNMP
>lcl|ORF377_Ab-S_S8_L001_R1_001_(PE)_trimmed_(PE)_contig_1:146766:146894 unnamed protein product
MIEWLLINGKRPSSVSKTYSSAMFRIPSRFVVLEARSWLKTS
>lcl|ORF378_Ab-S_S8_L001_R1_001_(PE)_trimmed_(PE)_contig_1:147132:147221 unnamed protein product
MLIIKINQLIYPKIYNLYKITIKKSILKN
>lcl|ORF379_Ab-S_S8_L001_R1_001_(PE)_trimmed_(PE)_contig_1:147624:147710 unnamed protein product
MISIFEKCGRCCWSYTFSNQFNELCFSW
>lcl|ORF380_Ab-S_S8_L001_R1_001_(PE)_trimmed_(PE)_contig_1:147933:148010 unnamed protein product
MLCNWSIYSRYCNVTSEIHDYLSIN
>lcl|ORF381_Ab-S_S8_L001_R1_001_(PE)_trimmed_(PE)_contig_1:148221:148334 unnamed protein product
MTVQRLHWFKLGLMMETLNQLPMKRMSLLSLHHLFQE
>lcl|ORF382_Ab-S_S8_L001_R1_001_(PE)_trimmed_(PE)_contig_1:149031:149126 unnamed protein product
MHRKLILVDLSTAILFYRVNIVLTSILMDSG
>lcl|ORF383_Ab-S_S8_L001_R1_001_(PE)_trimmed_(PE)_contig_1:149322:149402 unnamed protein product
MIFQYHKLLYKRMLKGMSTHVYGTAV
>lcl|ORF384_Ab-S_S8_L001_R1_001_(PE)_trimmed_(PE)_contig_1:149499:149642 unnamed protein product
MSMIGNYAILGSGNGKIIMKYKKRFLPTHQIIHMPKRLFPSSIVLLL
>lcl|ORF385_Ab-S_S8_L001_R1_001_(PE)_trimmed_(PE)_contig_1:149643:149786 unnamed protein product
MIILPIIIFLMPYLIVGLTYQVMTACFLTVCSDMLPKFEVMPKPMQK
>lcl|ORF386_Ab-S_S8_L001_R1_001_(PE)_trimmed_(PE)_contig_1:149814:149960 unnamed protein product
MKRLLHPGVLKLMIFIPQASVANYKSLYMKQMEKFKSFLFLMLLSLRC
>lcl|ORF387_Ab-S_S8_L001_R1_001_(PE)_trimmed_(PE)_contig_1:150135:150230 unnamed protein product
MQPQSVQFHLMQLSRQLSSNKSPHLKDEVIV
>lcl|ORF388_Ab-S_S8_L001_R1_001_(PE)_trimmed_(PE)_contig_1:150540:150683 unnamed protein product
MQLLMSLTKKIKILVMKRNICCLYLFHFNLKKIPLILIVLFQKIAEL
>lcl|ORF389_Ab-S_S8_L001_R1_001_(PE)_trimmed_(PE)_contig_1:150852:150971 unnamed protein product
MEAWSLTHKVFYLAQTKYRPWYWYMRLKRLVLESAIRLV
>lcl|ORF390_Ab-S_S8_L001_R1_001_(PE)_trimmed_(PE)_contig_1:151026:151229 unnamed protein product
MTLALTLKGCHQLLNLRKQVIVLPRMQDQSLKLTFQQKRDMQFLLAPKHLMAAICHLQHKFLIKTMK
>lcl|ORF391_Ab-S_S8_L001_R1_001_(PE)_trimmed_(PE)_contig_1:151473:151598 unnamed protein product
MYFKQGLYYSRYSNDDWDYCSTPDRSNRNSSPKEYFYYFTQ
>lcl|ORF392_Ab-S_S8_L001_R1_001_(PE)_trimmed_(PE)_contig_1:151866:151979 unnamed protein product
MSCWSLQYLLCNRTTKSSFLNDYSIKQLPYSYCIIFL
>lcl|ORF393_Ab-S_S8_L001_R1_001_(PE)_trimmed_(PE)_contig_1:152232:152309 unnamed protein product
MVMEYEWREQSYSKRKQTRYWYSKF
>lcl|ORF394_Ab-S_S8_L001_R1_001_(PE)_trimmed_(PE)_contig_1:152985:153071 unnamed protein product
MTKPHAHYLENILYFIIKFRGFRSWFRY
>lcl|ORF395_Ab-S_S8_L001_R1_001_(PE)_trimmed_(PE)_contig_1:153090:153170 unnamed protein product
MFYWLTFFAMFFSSLEASKRRCRKFS
>lcl|ORF396_Ab-S_S8_L001_R1_001_(PE)_trimmed_(PE)_contig_1:153216:153410 unnamed protein product
MKHEKVQNNLKENPSLLLLQDYSADLHELLTKFQHSLGHHQVILLNDLAGLKNQVVQLNQLLHK
>lcl|ORF397_Ab-S_S8_L001_R1_001_(PE)_trimmed_(PE)_contig_1:153642:153767 unnamed protein product
MRYLLRDAVRRHNEHHQVFSIAAQDIDDKTYQDEALPNVQP
>lcl|ORF398_Ab-S_S8_L001_R1_001_(PE)_trimmed_(PE)_contig_1:153840:153977 unnamed protein product
MFLPSYVSRFWPDAPPLKLKYKYEVYGPLILVLNYLLTVQFFLQQ
>lcl|ORF399_Ab-S_S8_L001_R1_001_(PE)_trimmed_(PE)_contig_1:153999:154094 unnamed protein product
MQQLKVSSLQKKLKSNVNFPNQSLCKFSHQR
>lcl|ORF400_Ab-S_S8_L001_R1_001_(PE)_trimmed_(PE)_contig_1:154257:154334 unnamed protein product
MCHLFQQQLNVLQLQALVYLFFLQL
>lcl|ORF401_Ab-S_S8_L001_R1_001_(PE)_trimmed_(PE)_contig_1:154779:154862 unnamed protein product
MSTLLKQLLWRLSLHTWLWDTSLFVLP
>lcl|ORF402_Ab-S_S8_L001_R1_001_(PE)_trimmed_(PE)_contig_1:155199:155669 unnamed protein product
MKMNLDFTTIEKQAKLLKEEQEKIEQQDHDFQLALDKHRESLKNLFKELFHDREIKTENGGQFCVVFGDF
KISLLIETAKFENGVPVKLNSVNPIIVKFKKDKPVAKAQFSDATQYLDSGFETPHYQYYYKHADKTQLVQ
FSELPVFFQAILDAEV
>lcl|ORF403_Ab-S_S8_L001_R1_001_(PE)_trimmed_(PE)_contig_1:155703:155909 unnamed protein product
MNLRIKQTHLYKNSHNISFVFSTRFNLQTKKLRSRLKKPFASFSNNLYIHVCICLYINGSNNRKALKG
>lcl|ORF404_Ab-S_S8_L001_R1_001_(PE)_trimmed_(PE)_contig_1:156009:156095 unnamed protein product
MCPIYALVRGQFTDYSYCYRCISRRIRW
>lcl|ORF405_Ab-S_S8_L001_R1_001_(PE)_trimmed_(PE)_contig_1:156099:156290 unnamed protein product
MLVNHWPLYWTMLWCCRHGFTRSSRSKTWPPTNDFESSPIWGIWCLYPHHSCLSYVYWLYGHW
>lcl|ORF406_Ab-S_S8_L001_R1_001_(PE)_trimmed_(PE)_contig_1:156360:156482 unnamed protein product
MFYYYICDNWLSFNSLGRQSCKCYWFNCFCYYFNSNFSSL
>lcl|ORF407_Ab-S_S8_L001_R1_001_(PE)_trimmed_(PE)_contig_1:156516:156731 unnamed protein product
MVIIFISSFSFCFLANFIWTLCSRLFSLSSYKNLFNTCILGSWPWVFNRFPNFNDARCIHCSSLEWWFCW
K
>lcl|ORF408_Ab-S_S8_L001_R1_001_(PE)_trimmed_(PE)_contig_1:157230:157322 unnamed protein product
MLASGIVIHCSFILCTCQKSSNKNFKSSST
>lcl|ORF409_Ab-S_S8_L001_R1_001_(PE)_trimmed_(PE)_contig_1:157707:157784 unnamed protein product
MKVAQCALHYLRPKEPNLLMKSPFQ
>lcl|ORF410_Ab-S_S8_L001_R1_001_(PE)_trimmed_(PE)_contig_1:157884:158819 unnamed protein product
MKLTAFSSTDIKMNFNSENIELFLTVLDTGSFSAAARKLNRVPSAVSMAIANIEAELGYHLFERTHRKVI
PTAAALALEPQARIIAEQLRLLATHAYELSLGLESKLKIGVVSDANTELLFKAIKQLAEKFPLLNLEIIT
APQDDILNLLYTENISLCLAGSNLNIKMRESLQLVMTETVIATISAHHPFLKEQNKLNTIEELINIRQIV
VASSELDMEDSRSIIGAMYWKTNSLQTAINMVEAGLGWGNFPLSLVKEKIEQGHLVQLDFKNTKNHLPLS
IYLIWLQDKPLSKAARELVQIVQANLSQNFH
>lcl|ORF411_Ab-S_S8_L001_R1_001_(PE)_trimmed_(PE)_contig_1:158862:158972 unnamed protein product
MSLYNFFIIMLITIAKHRTCTEEKHCFKHDDTPMPY
>lcl|ORF412_Ab-S_S8_L001_R1_001_(PE)_trimmed_(PE)_contig_1:159024:159134 unnamed protein product
MSFVHNEKLRDNLFQFIKNTYFIDFIILIFIKTRTL
>lcl|ORF413_Ab-S_S8_L001_R1_001_(PE)_trimmed_(PE)_contig_1:159306:159383 unnamed protein product
MFILGFIHKTYFKFILFLNPYSFYF
>lcl|ORF414_Ab-S_S8_L001_R1_001_(PE)_trimmed_(PE)_contig_1:159414:159521 unnamed protein product
MDRFNKFISIGTKNNLLNLVHSITHILSMSNILNV
>lcl|ORF415_Ab-S_S8_L001_R1_001_(PE)_trimmed_(PE)_contig_1:159606:159803 unnamed protein product
MLKSKRKFTLLINFFSKFRNINNMTRFRFYRWKNPLSFILYSSFFHQMPKKVSHINFIVHIIVWI
>lcl|ORF416_Ab-S_S8_L001_R1_001_(PE)_trimmed_(PE)_contig_1:160518:160604 unnamed protein product
MRVIYTNSKANNLTVTINSRCEFKLIDK
>lcl|ORF417_Ab-S_S8_L001_R1_001_(PE)_trimmed_(PE)_contig_1:160827:160925 unnamed protein product
MIRWSTVRVCVGPPNTNPKNFKFLGFFNFRYF
>lcl|ORF418_Ab-S_S8_L001_R1_001_(PE)_trimmed_(PE)_contig_1:161088:161204 unnamed protein product
MILSFLFEHPKTFPINHNIRGIGFLNKCSLLLYKLALK
>lcl|ORF419_Ab-S_S8_L001_R1_001_(PE)_trimmed_(PE)_contig_1:161208:161348 unnamed protein product
MDLLHDRHLLPQQFHLQILHAHGNSHHPRPLYLQHWLLFVKVDCTK
>lcl|ORF420_Ab-S_S8_L001_R1_001_(PE)_trimmed_(PE)_contig_1:161370:161573 unnamed protein product
MKQKRLYSLYRNFLETLSPDVQFLLVDNSGALPPSLQNHQGHLQIKDNVHILGYLDNNRLCRSQAET
>lcl|ORF421_Ab-S_S8_L001_R1_001_(PE)_trimmed_(PE)_contig_1:161988:162182 unnamed protein product
MVKIKIRLLLSKIHIRIKILLNQIEYFKNLKIILSSIYNIHLNKIMFLIMINLIKILKSISSNN
>lcl|ORF422_Ab-S_S8_L001_R1_001_(PE)_trimmed_(PE)_contig_1:162204:162764 unnamed protein product
MSKKEDIINTALELFNQIGYNATGVDKIIAESNVAKMTFYKYFPSKESLIMECLHHRNINIQNSIYEKLS
LHPDVSPIEKIHLIFNWYIDWINSKNFNGCLFKKAFIEVSKQYTSIREPFQEYTNWLINLLNSLLVELDI
KDPTPLTHIIISIIDGIIIDGTIDKDLIDPSKKWQYIEYLIKTENL
>lcl|ORF423_Ab-S_S8_L001_R1_001_(PE)_trimmed_(PE)_contig_1:162969:163103 unnamed protein product
MLSSKQLVGPMMQILPFLRKNKLLSVLNILLTLMRSYQSLCFKY
>lcl|ORF424_Ab-S_S8_L001_R1_001_(PE)_trimmed_(PE)_contig_1:163176:163262 unnamed protein product
MAFPLTEKQAKISSLKWSKNSKVAIHLT
>lcl|ORF425_Ab-S_S8_L001_R1_001_(PE)_trimmed_(PE)_contig_1:163266:163367 unnamed protein product
MHLKQRVPKMGRNANLFVLVFGILLRQQMFQLY
>lcl|ORF426_Ab-S_S8_L001_R1_001_(PE)_trimmed_(PE)_contig_1:164832:164999 unnamed protein product
MKAHSNSGLHETKFPEFVYQNGLTPFFAPINTLYKSQYILKLSLLWKSNTIKREN
>lcl|ORF427_Ab-S_S8_L001_R1_001_(PE)_trimmed_(PE)_contig_1:165168:165335 unnamed protein product
MSLNNFKKLALFLLCTYWKSFISNVGNACEKYQNISSCNEHYQLNWCSYASSCCY
>lcl|ORF428_Ab-S_S8_L001_R1_001_(PE)_trimmed_(PE)_contig_1:165393:165509 unnamed protein product
MIKSAKSGNCSKYSNSATNYNYSKLTRSSEQTRLDANA
>lcl|ORF429_Ab-S_S8_L001_R1_001_(PE)_trimmed_(PE)_contig_1:165801:165929 unnamed protein product
MVSRSNHFTFRQYRYFSGNTRLYRCSRYRNHTYCTGSLYSTN
>lcl|ORF430_Ab-S_S8_L001_R1_001_(PE)_trimmed_(PE)_contig_1:166776:166904 unnamed protein product
MCHTHHGHTFMSKLHHHFKNLAYHFWVECRSRFIKQHTDWVH
>lcl|ORF431_Ab-S_S8_L001_R1_001_(PE)_trimmed_(PE)_contig_1:167067:167165 unnamed protein product
MFQNSHVRKKFKMLEHHSYPRTELCKISFRIF
>lcl|ORF432_Ab-S_S8_L001_R1_001_(PE)_trimmed_(PE)_contig_1:167418:167504 unnamed protein product
MAIAQTSYRNTPQRRLNRMLLSFQDHRY
>lcl|ORF433_Ab-S_S8_L001_R1_001_(PE)_trimmed_(PE)_contig_1:167856:167951 unnamed protein product
MGYHGINLHRTWQSYLQGRCWINASLPKEFQ
>lcl|ORF434_Ab-S_S8_L001_R1_001_(PE)_trimmed_(PE)_contig_1:169074:169166 unnamed protein product
MELAIRTIFYIKHPFDQFSISYLQYGQQLL
>lcl|ORF435_Ab-S_S8_L001_R1_001_(PE)_trimmed_(PE)_contig_1:169269:169370 unnamed protein product
MLKYYHPLQMQQRVQMPSWQKSQHGLYHKYFVH
>lcl|ORF436_Ab-S_S8_L001_R1_001_(PE)_trimmed_(PE)_contig_1:169554:169670 unnamed protein product
MWWYHIPYQYCPLKAQEYVLMRLLPCIQLLNQAFSILF
>lcl|ORF437_Ab-S_S8_L001_R1_001_(PE)_trimmed_(PE)_contig_1:169677:169769 unnamed protein product
MQTGYKCRLHNLLVYLQQHMKSGQTILGGQ
>lcl|ORF438_Ab-S_S8_L001_R1_001_(PE)_trimmed_(PE)_contig_1:169965:170078 unnamed protein product
MAIIEPTFPSRTRPFASLIIYLFRRINTFKTAHMFLL
>lcl|ORF439_Ab-S_S8_L001_R1_001_(PE)_trimmed_(PE)_contig_1:170181:170261 unnamed protein product
MFLKTVFSKSNFYPQNKRSNLLVAYT
>lcl|ORF440_Ab-S_S8_L001_R1_001_(PE)_trimmed_(PE)_contig_1:170277:170360 unnamed protein product
MNIKLSIKIMYINVLLKIIYKIDSNIF
>lcl|ORF441_Ab-S_S8_L001_R1_001_(PE)_trimmed_(PE)_contig_1:170508:170585 unnamed protein product
MFLIITPIGRYFPIFFPFPWCTFYF
>lcl|ORF442_Ab-S_S8_L001_R1_001_(PE)_trimmed_(PE)_contig_1:170856:170951 unnamed protein product
MSKCPTTYMHPKFICQTINFKSLLSKLFITA
>lcl|ORF443_Ab-S_S8_L001_R1_001_(PE)_trimmed_(PE)_contig_1:171045:171131 unnamed protein product
MLTCFKLCKSTVKSRNQIMCNVIKFFMV
>lcl|ORF444_Ab-S_S8_L001_R1_001_(PE)_trimmed_(PE)_contig_1:171462:172769 unnamed protein product
MLCIFIHKLSISPRLVEKYFFCKVMTVIQGVIMSNSLSKTTAYVQVIQNDQQAINAAYQVADFALEGRNT
RDQQRLLPHEQIESFSQKGLGGIRIAKKYGGAFVSNKTLAQVFRILSKGDANIGQIPQNQISLLNLIEIM
GTEQQKQFIFSEILAGKRLANGGPERNTHDSKTLKTTLTIENGKYFLNGEKFYSTGTSFAHWLAIKAIHP
EDHVVLVIVNRDAQGIEIINDWNGFGQRTTASGTVKLNHVEINPELIFDERLLTQVPTYRGAYSQLLQVA
IDVGIAEAAFEDTLSTIHKARPIIDANVEKASFEHYTLQEVGKLNILLDAAILLLDEAAEYLDELDQLQT
VTDEQVAKASILVAEAKVYANDAALQISEKLLELGGSRSSLSQHNLDQHWRNARVHTLHDPVRWKLHAIG
NYYLNGHFPARHAWI
>lcl|ORF445_Ab-S_S8_L001_R1_001_(PE)_trimmed_(PE)_contig_1:172776:174005 unnamed protein product
MVMTSYQSVQTKQTSASGQAHIIQNDAEALEIAKQFAEQFKKTAVERDAKRILPYTEIDALSQSGLWAIT
VPKQYGGAEVSSHTVAKVIALLSGADGSIGQIPQNHFYALEVLRNTGTEAQKQRLYGEVLNGTRFGNALA
EFKTKTSTHKQTNIRPHENGYLIQGEKFYCTGSLFAHRIPTLVLDDAGREYLAFVKSGSQGLKLVDDWSG
FGQKTTGSGTVKFDQVFVDADDVIPFDTAFLQPTLVGPFAQIMHASIEVGIARAAFEESLQRVHQARPWI
DSNVETANQDPLTIYELGRIAVDVRASEVLLKQAAQSIDAAKIETTPESIAKASIDVAKVRAHSSDIALK
ASSKLIELAGSRGSQSQDGLDRFWRNARVHTLHDAARWKYYFIGNYVLNGVLPPRRGTL
>lcl|ORF446_Ab-S_S8_L001_R1_001_(PE)_trimmed_(PE)_contig_1:174522:174791 unnamed protein product
MNIGKVHGKTTQLKKIKYSVFLQIHLKFTPFTTTENITRVKVCFRCLLPYNAPQHCFKQVLHQKACSLRL
VMLSVYLLAATNRKKYANK
>lcl|ORF447_Ab-S_S8_L001_R1_001_(PE)_trimmed_(PE)_contig_1:174864:174944 unnamed protein product
MLWPTHMIWLYKNLMNIVSMPALRQA
>lcl|ORF448_Ab-S_S8_L001_R1_001_(PE)_trimmed_(PE)_contig_1:174984:175079 unnamed protein product
MLTMKRFLTKKVTALFRLPKNLKNSKSQKMT
>lcl|ORF449_Ab-S_S8_L001_R1_001_(PE)_trimmed_(PE)_contig_1:175203:175391 unnamed protein product
MRLSLTTTLFAWSFLSYNSVVAIKLHIKRVHYGTKFLIGVINYQNTTLFKRSDVVPITTAKT
>lcl|ORF450_Ab-S_S8_L001_R1_001_(PE)_trimmed_(PE)_contig_1:176241:176330 unnamed protein product
MVPWLEVITERLWRFSSNSISLGYSELRF
>lcl|ORF451_Ab-S_S8_L001_R1_001_(PE)_trimmed_(PE)_contig_1:176466:176687 unnamed protein product
MSNSLNFLIGEHPMLPYKTVILMQTFSSKAYFYVMLLKKRVMTYMHLVWVQEVMWVYIQKNINHLKSCLQ
KHV
>lcl|ORF452_Ab-S_S8_L001_R1_001_(PE)_trimmed_(PE)_contig_1:176988:177146 unnamed protein product
MTKTKTKNLQPLLKHSRTQNKHKTFWIKTLVKVCGFKAGNKENDDGEFWITS
>lcl|ORF453_Ab-S_S8_L001_R1_001_(PE)_trimmed_(PE)_contig_1:177291:177371 unnamed protein product
MFLTSYIKWFRTSKYWQHSYSSTKHC
>lcl|ORF454_Ab-S_S8_L001_R1_001_(PE)_trimmed_(PE)_contig_1:177372:177527 unnamed protein product
MEPFRAYSNPSTDWNDFSTFQFNVCKNSLGKCGIALKSFQLQQSRYRPTRK
>lcl|ORF455_Ab-S_S8_L001_R1_001_(PE)_trimmed_(PE)_contig_1:177573:177653 unnamed protein product
MTTFWRTKATCWYCTCTCSPPRNFTV
>lcl|ORF456_Ab-S_S8_L001_R1_001_(PE)_trimmed_(PE)_contig_1:178296:178379 unnamed protein product
MNMAFIRRKRLIRLWVGSSISLAQYPF
>lcl|ORF457_Ab-S_S8_L001_R1_001_(PE)_trimmed_(PE)_contig_1:178530:178628 unnamed protein product
MKQHKPWVVTVNKLFGMYFYQKLCRVLWQALQ
>lcl|ORF458_Ab-S_S8_L001_R1_001_(PE)_trimmed_(PE)_contig_1:179079:179261 unnamed protein product
MNLLQLLTLSVFCRPLWNLWTLQVLLLVHQKVKVWVTSSLLTFVKLMQSLMWYVVSKTKT
>lcl|ORF459_Ab-S_S8_L001_R1_001_(PE)_trimmed_(PE)_contig_1:179586:179666 unnamed protein product
MLKNLLPKKTQLLCRFATKSKLKFHY
>lcl|ORF460_Ab-S_S8_L001_R1_001_(PE)_trimmed_(PE)_contig_1:179814:179957 unnamed protein product
MVQRLLKQLVLFILISKKALSVLKLLHMMTSYNTTVKTALKKQVNGV
>lcl|ORF461_Ab-S_S8_L001_R1_001_(PE)_trimmed_(PE)_contig_1:179997:180134 unnamed protein product
MSVLTFKLKLKKAPLDWGFFIFNGLNPSSLVYCAPRVKFAHVKAF
>lcl|ORF462_Ab-S_S8_L001_R1_001_(PE)_trimmed_(PE)_contig_1:180153:180350 unnamed protein product
MLPIQIKVLSRVQSHHQQKQVFSFQNNAPQTEKPIPPQRNQYLQPTNVLKTIEQFGSLVDTQQPR
>lcl|ORF463_Ab-S_S8_L001_R1_001_(PE)_trimmed_(PE)_contig_1:180663:181382 unnamed protein product
MDFFMDDRILDLIYINRLKENTWFSVLLEVFQKFILEHGKQITFEKNSYVFHAQDEFDGIYTVLEGSISL
GYVDVNGNEALSAIAEPIMWFGEISLIDHEPRSHDAIALKKSIVLHIPAKPLNELLKEHPYYWYYFARLT
SQKLRYVFLEQIAIQTRSISQRLAQRLLFILEGYGNHILIQDHHIQISQEQLANMLTTSRQTINHELSLL
EKQNIIKIAFRKIEILDIEKLKVIAQVHS
>lcl|ORF464_Ab-S_S8_L001_R1_001_(PE)_trimmed_(PE)_contig_1:181563:181733 unnamed protein product
MINNSYSRRIGYVKCFGICMSKRNSTTRRYWTKSQRWKMCSATWKSYSSKSKERGN
>lcl|ORF465_Ab-S_S8_L001_R1_001_(PE)_trimmed_(PE)_contig_1:181974:182141 unnamed protein product
MCFLNSDFQSLPYTAVYRAHNLPVFEQPNYYFQAFRAPIHLDSLKLYGKAHIFLQ
>lcl|ORF466_Ab-S_S8_L001_R1_001_(PE)_trimmed_(PE)_contig_1:182475:183275 unnamed protein product
MRLQYSIFQVFIIGLLPRCIVSNQQQMAAQTATFWQGAKDSQAIVLTYLPVSFAFGVSASQFGFSPWEAF
FLSCSMYAGASQFLVVALLASGSSIWLTALTVIALDIRHVLYGPALYNLIPTKLNLKKTAVWAWGLTDEV
FASGMIQLSQRRQQWSESWMLGLSLFSWMSWASGSLLGGLFADQVAHLPKFLQAALDFLLPALFLSFLLA
AFERKHSLVVAVSLVVSALACYWINLSAAIFIGILSGILAGLFKHYVLKQFDEVET
>lcl|ORF467_Ab-S_S8_L001_R1_001_(PE)_trimmed_(PE)_contig_1:183345:183440 unnamed protein product
MFRNTKTTRQPTKTRLNLVKNRFRKYWYICN
>lcl|ORF468_Ab-S_S8_L001_R1_001_(PE)_trimmed_(PE)_contig_1:183741:184136 unnamed protein product
MKMSQVKIYANERTIIQYRELLSHAIHQALIEELKYPVEKRFQRFISLKPENFIYPSDRSQHYIIIELSM
FAGRSPATKKQLIQTLFRNIEEQCKIAPQDIEITIFETPKENWGIRGKNADELLLNYQVNI
>lcl|ORF469_Ab-S_S8_L001_R1_001_(PE)_trimmed_(PE)_contig_1:184239:185456 unnamed protein product
MIRMSVTLGTPLQSSAFKVLLLGSGELGKEVVISLQRLGVEVHAADRYDHAPAMQVAHFSYVLNMADPAQ
LKQLIEKVKPNLIVPEIEAIATEVLLEIEANKTATVIPSAKAVNLTMNREGIRRLAAEELGLPTSAYRFA
DTLESFRAACDDIGYPNFVKPVMSSSGKGQSRVKSFDEVDAAWEYAMQGGRVNQGTVIIESQIDFDFEIT
LLTVRAKNPETGEIETHYCDPIGHRQDAGDYVESWQPQPMTPAALEEAKRIANKVTTALGGCGIFGVELF
IKGDKVWFSEVSPRPHDTGLVTLASQFQSEFELHARAILGLPVNTARHSVAASAVIYAGVDANNLSYSNL
NVALAHPDTDLRLFGKPEGFKRRRMGVATARAENTDLARTLAKETADQVSVQTNF
>lcl|ORF470_Ab-S_S8_L001_R1_001_(PE)_trimmed_(PE)_contig_1:185466:188147 unnamed protein product
MGRPIFMINTSPLLNYVSSHHDIKAINQWRTDVEKQLQDSYENGQSIREIIKARSDLVDEALVFLWKHAE
LDQSKLGLFAVGGYGRREMLPYSDVDIMILSEDEISEENEKRISTFISSLWDVGNFKPGISVRTIQSCVE
QAATDLTVATTLIEARLITGNTQLAKWPRRIVSQTWTDKTFYDAKMAEQAKRYHQHNNTESNLEPDIKNA
PGGIRDINQIGWIAKRHFRVNRIYDLVHLGFISEFELAVLEEAESFLWEIRHHLHRLAKRDENRLLFDHQ
REIAAKFGYVRQEGQPVNYGVEQFMKRYYRTAQQVSTLNEMLLAYFSESVITPRLPNYERKIEVVNDHFK
IVDNKLAVQHHKIFAEHPSAILELFYILANRPDIEGIRARTLRLLILAAKRINQSYRDNPEHQALFMSII
RSPYRLYDTLVAMKRYGVLGNYIPAFGQIMGLMQYDLFHIYTVDAHTLLLLRNLNRFREPEFAKEFPVVS
SVFQRLARQDIVFIAALFHDIAKGRGGDHSELGAEDAIEFGRAHGFTERECKLIAWLIQNHLLMSLTAQK
KDISDPDVVKDFAEKLGDMEHLDYLYTLTVADINATNPKLWNTWRASLMRQLYTHARDVIRTGLGRPVDY
QMLIEDTKFAASELLVNNFALADVEKVWQELGDEYFIKESADEIAWHTQAILKHGDNPEPLVLLRAHRKA
AQDAVQIFIYTRDQPNLFATTVAVLDRMNLDVQDAKIITASTAFSLDTYVVLDRFGTLLTDPEREETVKN
ALVKALSQPDQYPGLMQRRIPRQLRHFDIENTVDVTLNEALQQNMVEISTLDHPGLLARVGGLFMMQGLD
IHSARIATLGERAEDIFFVTKKDGKPLNNEEVKLFSEKLKAALDEASNQICQH
>lcl|ORF471_Ab-S_S8_L001_R1_001_(PE)_trimmed_(PE)_contig_1:188949:189035 unnamed protein product
MKAIFAIPYLSRRSNASTTSACLNCSME
>lcl|ORF472_Ab-S_S8_L001_R1_001_(PE)_trimmed_(PE)_contig_1:190056:190169 unnamed protein product
MENLRNRAKQFLVNYCAAASWNCRGVTPVCALKALWK
>lcl|ORF473_Ab-S_S8_L001_R1_001_(PE)_trimmed_(PE)_contig_1:190467:190592 unnamed protein product
MRQWRRACSFSKINFCASNNVSFISVKASYKDSSFIMRGLC
>lcl|ORF474_Ab-S_S8_L001_R1_001_(PE)_trimmed_(PE)_contig_1:190695:190781 unnamed protein product
MGLHECSTCAGTITNVPAVIFCAVPKEL
>lcl|ORF475_Ab-S_S8_L001_R1_001_(PE)_trimmed_(PE)_contig_1:190923:191048 unnamed protein product
MAFIEPINSLMLFQYQLPMLQAWLLAHNDLKPNHLYQLKTW
>lcl|ORF476_Ab-S_S8_L001_R1_001_(PE)_trimmed_(PE)_contig_1:191160:191315 unnamed protein product
MSLHSYAGRMYLSLYCFRDLAHQTDCRENLKLLNLGLYTFHKVFRGPQTVE
>lcl|ORF477_Ab-S_S8_L001_R1_001_(PE)_trimmed_(PE)_contig_1:191508:191591 unnamed protein product
MWSIFKNMPKMSFAIMTNNFRSDHTMR
>lcl|ORF478_Ab-S_S8_L001_R1_001_(PE)_trimmed_(PE)_contig_1:191592:191675 unnamed protein product
MFMFINNASIQRAKETWPTTTTIIFCI
>lcl|ORF479_Ab-S_S8_L001_R1_001_(PE)_trimmed_(PE)_contig_1:191709:191798 unnamed protein product
MSAMLLSIPVLPRKCWFSALLSRYPIFFR
>lcl|ORF480_Ab-S_S8_L001_R1_001_(PE)_trimmed_(PE)_contig_1:191940:192032 unnamed protein product
MLDFKHLSNRKQKVSKIQKQKKAIFYFISF
>lcl|ORF481_Ab-S_S8_L001_R1_001_(PE)_trimmed_(PE)_contig_1:192051:193514 unnamed protein product
MLVWHGCIGQNMSQKKSVLFQQLLPVIKQYQQSGFTHEKIVELLKDQHDLNLVTVKTFKSYLYRYAKVNP
AMPKNTATLQSMPTSREIKKSSKLEHVCYDIRGPVLRAANEMEEQGHKIIKLNIGNPAPFGFEAPQEIIN
DVALNLPNAIGYVDSKGIFPARKAICQYYQQKGILNMHVNDVYIGNGVSELIVMAMQGLLDDGDEMLIPM
PDYPLWTAAVNLSGGTAIHYKCDEENSWYPDIADIESKITSNTRGIVIINPNNPTGSVYPRHVLEQIVAL
AKKHDLILFADEIYDKIVYDGIEHVAVASLAGDQLCISFNGLSKAYRIAGFRSGWMAITGDKSRAADYIE
GLDMLASMRLCANVQAQYAIQTALGGYQSINDLIRPGGRLYEQRNIAWEMLNEIPGVSCVKPEGAMYCFP
RLDPNIYPIEDDEKLMLDLLRAEKVLLVQGTGFNWPTPDHFRVVFLPAENELREAIGRLGRFLANRR
>lcl|ORF482_Ab-S_S8_L001_R1_001_(PE)_trimmed_(PE)_contig_1:193782:193886 unnamed protein product
MFLHFTLLQNRATIPSHNNITIFDSVNTDANLGR
>lcl|ORF483_Ab-S_S8_L001_R1_001_(PE)_trimmed_(PE)_contig_1:193956:194066 unnamed protein product
MNPKDRGSYEAKEIAQVYCGCYFTRSIDGLDLSSLL
>lcl|ORF484_Ab-S_S8_L001_R1_001_(PE)_trimmed_(PE)_contig_1:194238:194348 unnamed protein product
MVYYRFVCLTCHRYGFSKLFPTWRGARPSITNSSTT
>lcl|ORF485_Ab-S_S8_L001_R1_001_(PE)_trimmed_(PE)_contig_1:195261:195377 unnamed protein product
MNSRTNNRLSFLFLPLSQLKSNFIRPYKIALFFFRTKQ
>lcl|ORF486_Ab-S_S8_L001_R1_001_(PE)_trimmed_(PE)_contig_1:195942:197039 unnamed protein product
MLRHFIRIFSMLTKTVKSFGLAMGLLACSLPLYAKNNVVVVATGGTIAGAGASSANSATYTAAKVPVDAL
INAVPQIQDLANVSGIQALQVASESITDKELLQIARQVNELVKKPTVNGVVITHGTDTLEETAFFLNLVV
HTDKPIVLVGSMRPSTALSADGPLNLYSAVALAASDDAKNKGVMVLMNDSIFAARDVTKGINIHTNAFVS
QWGALGTLVEGKPYWFRQSVKRHTNASEFNIENIKGDALPTVQIVYGSDSMLPDAYEAYAKAGAKAIIHA
GTGNGSVAKYIVPTLQNLHDKNGIQIIRSSRVPQGFVLRDAEQPDSKYGWVAAHDLNPQKARLLAALALT
KTNDAKEIQRMFWQY
>lcl|ORF487_Ab-S_S8_L001_R1_001_(PE)_trimmed_(PE)_contig_1:197058:197162 unnamed protein product
MNLGWFFLSALIFSLKNKRTTLINPSLSCSQPSV
>lcl|ORF488_Ab-S_S8_L001_R1_001_(PE)_trimmed_(PE)_contig_1:197163:197342 unnamed protein product
MLKSITVAKILSISFELCVLNYAAVALRIGLCSLFISVFTQNFRLQSRLFAYPTWSRLR
>lcl|ORF489_Ab-S_S8_L001_R1_001_(PE)_trimmed_(PE)_contig_1:197406:197498 unnamed protein product
MTLALRKALSLFWVVQFVLMMPNIVQLCLQ
>lcl|ORF490_Ab-S_S8_L001_R1_001_(PE)_trimmed_(PE)_contig_1:197604:197732 unnamed protein product
MKILLFYLANIVMLGKCFAHLTRKKQNLYLKSGLKSLVIVFI
>lcl|ORF491_Ab-S_S8_L001_R1_001_(PE)_trimmed_(PE)_contig_1:197745:197903 unnamed protein product
MIVLAKKTLFKKLPNLQLNIMLVLLHTTMCTLLKKKISKRTKLVYVLQMVMF
>lcl|ORF492_Ab-S_S8_L001_R1_001_(PE)_trimmed_(PE)_contig_1:198267:198347 unnamed protein product
MSWTSFNGRKTMVSLLDRAVVQVQVH
>lcl|ORF493_Ab-S_S8_L001_R1_001_(PE)_trimmed_(PE)_contig_1:198486:198587 unnamed protein product
MMYHVLMAVKRCLRLQRSVRWLQKVRFVTLPAF
>lcl|ORF494_Ab-S_S8_L001_R1_001_(PE)_trimmed_(PE)_contig_1:198606:198755 unnamed protein product
MTVFQKWFQLSHLVWIWQLRLKWNLSLKILLPTLPTQIMMMPAKFGKWH
>lcl|ORF495_Ab-S_S8_L001_R1_001_(PE)_trimmed_(PE)_contig_1:198777:198872 unnamed protein product
MQVNMPVVLLLHPVKLPTSLLCFVTQTVLTA
>lcl|ORF496_Ab-S_S8_L001_R1_001_(PE)_trimmed_(PE)_contig_1:199023:199100 unnamed protein product
MTTLKLILSLLMQIQPRYSSLNPSV
>lcl|ORF497_Ab-S_S8_L001_R1_001_(PE)_trimmed_(PE)_contig_1:199305:199391 unnamed protein product
MHRFVQVTHSVALTCSAVRWVKRNLKKW
>lcl|ORF498_Ab-S_S8_L001_R1_001_(PE)_trimmed_(PE)_contig_1:199410:199550 unnamed protein product
MRVLDKKVLMKAQLTISSTIWKSSQAMVLTNRTPQLMRLLHTIQHG
>lcl|ORF499_Ab-S_S8_L001_R1_001_(PE)_trimmed_(PE)_contig_1:199629:199733 unnamed protein product
MMTAEITVSRSYRHQSICRLIISMRAMIKPLFMV
>lcl|ORF500_Ab-S_S8_L001_R1_001_(PE)_trimmed_(PE)_contig_1:199746:199841 unnamed protein product
MLVNRQCSLLLTHVANKDLILTYLISAIVLI
>lcl|ORF501_Ab-S_S8_L001_R1_001_(PE)_trimmed_(PE)_contig_1:199941:200102 unnamed protein product
MCKLPNRHVVTVKAVLWTYLVKLKKFNVNQLNLLSHGVMKFVSKAKKIHLDYI
>lcl|ORF502_Ab-S_S8_L001_R1_001_(PE)_trimmed_(PE)_contig_1:200115:200192 unnamed protein product
MMFIVKNSKRLFLQNLMKLPQLVAV
>lcl|ORF503_Ab-S_S8_L001_R1_001_(PE)_trimmed_(PE)_contig_1:200229:200342 unnamed protein product
MSQTVLLLCLTTEQHVLKSAVTTNVSNALKILFKLSA
>lcl|ORF504_Ab-S_S8_L001_R1_001_(PE)_trimmed_(PE)_contig_1:200469:200630 unnamed protein product
MIYCNQVWQKIYKIYYCLIVMSICISILQYSYRLTNHMLRLSFSLAHNGKSLL
>lcl|ORF505_Ab-S_S8_L001_R1_001_(PE)_trimmed_(PE)_contig_1:200769:200846 unnamed protein product
MMMHWIHTKAKFLNIRNFWKSYEFV
>lcl|ORF506_Ab-S_S8_L001_R1_001_(PE)_trimmed_(PE)_contig_1:201081:201170 unnamed protein product
MPFSFRDKCKKPYYSMAFVRCSPCFQRSN
>lcl|ORF507_Ab-S_S8_L001_R1_001_(PE)_trimmed_(PE)_contig_1:201492:201599 unnamed protein product
MFRSRKSTFTTFTLASFIWSYTIRSYGISFTSRYF
>lcl|ORF508_Ab-S_S8_L001_R1_001_(PE)_trimmed_(PE)_contig_1:201627:201926 unnamed protein product
MEKSIIGQGGSIQCLNSLKKIYRLYSREILLHEIHSKYLPLTRVYTLYFCIGLHMNCGKKIAKVPPVLFR
HLVVLQRVLKFTLELKSANASLSIMAWAL
>lcl|ORF509_Ab-S_S8_L001_R1_001_(PE)_trimmed_(PE)_contig_1:202143:202283 unnamed protein product
MLVTLHVISIKMPTKLKIKMKNVAVIMHKVLVLLRMRLLLINLTQF
>lcl|ORF510_Ab-S_S8_L001_R1_001_(PE)_trimmed_(PE)_contig_1:202335:202421 unnamed protein product
MICASVCPNLTQLSKKKVKMNSLLVMKS
>lcl|ORF511_Ab-S_S8_L001_R1_001_(PE)_trimmed_(PE)_contig_1:202584:203525 unnamed protein product
MNFKPLAYILLATSSLTACTMAPVKEQKIEPFVFKEPELTPPFYALNPFNYDAPPAFEVALKEAAAQPVT
KMVVTRQDDPTKTLTLDTNKLIVPTVNNSQRSMKYAVLAGDNEIDVTEIDDFLQLVEGKARHYPPRFTDR
QERKGFESKLKEVTQRLDTLAANPDASFDILIRAFKASVLARNLDLGTAHTTKSLEYAQRLLKINPDDAE
ANFWFGFGLSEGGGQREAIPYLDKAIKGNVQEAYLAAANNYIAMEQKKNAIQTLKNYKVKYPDEAEVADR
LIQEIEKQGRWNVWQVLTNPAMSSATPSAATKK
>lcl|ORF512_Ab-S_S8_L001_R1_001_(PE)_trimmed_(PE)_contig_1:203703:203792 unnamed protein product
MDVRSSMLSNKLSTLLLQMSVIVFLPKIN
>lcl|ORF513_Ab-S_S8_L001_R1_001_(PE)_trimmed_(PE)_contig_1:203793:203900 unnamed protein product
MKQVLMFCPCQGKKLRPVQTPLTLVLINLKICPKF
>lcl|ORF514_Ab-S_S8_L001_R1_001_(PE)_trimmed_(PE)_contig_1:203901:204050 unnamed protein product
MNSCYRLRVKCIWRKQWLCQILLNVKLVVSLNISQLKNKKLFKINMMNA
>lcl|ORF515_Ab-S_S8_L001_R1_001_(PE)_trimmed_(PE)_contig_1:204072:204212 unnamed protein product
MRVSVIAMLICFLQNVSRLIVFLIIDKFKYATFIIKRLPKWSVCMI
>lcl|ORF516_Ab-S_S8_L001_R1_001_(PE)_trimmed_(PE)_contig_1:204876:204956 unnamed protein product
MTIKFGKFSTRPICQFWKAGSRFMPF
>lcl|ORF517_Ab-S_S8_L001_R1_001_(PE)_trimmed_(PE)_contig_1:205137:205238 unnamed protein product
MNGCKCIQLVTLIVQFSWHRHTEVQIMPIVGSH
>lcl|ORF518_Ab-S_S8_L001_R1_001_(PE)_trimmed_(PE)_contig_1:205908:205988 unnamed protein product
MEVNQSVQRSLQALPHALHQLYGLYI
>lcl|ORF519_Ab-S_S8_L001_R1_001_(PE)_trimmed_(PE)_contig_1:206214:206393 unnamed protein product
MDHHSVGSMLHHGYGIQLHPVHSFLSNVRLLKGSQFSIQVLHRFQVQLQPSHLLFGLHQ
>lcl|ORF520_Ab-S_S8_L001_R1_001_(PE)_trimmed_(PE)_contig_1:206574:206651 unnamed protein product
MPHRLQLLHPQVHHQSPIHQTHLWR
>lcl|ORF521_Ab-S_S8_L001_R1_001_(PE)_trimmed_(PE)_contig_1:206652:206768 unnamed protein product
MLLRLFQLNWYQVLPQSLQGSYDLDQCVHCPGIPSVQP
>lcl|ORF522_Ab-S_S8_L001_R1_001_(PE)_trimmed_(PE)_contig_1:207081:207161 unnamed protein product
MDGVYCCHQNGQSLCQKAQRFQLLIL
>lcl|ORF523_Ab-S_S8_L001_R1_001_(PE)_trimmed_(PE)_contig_1:207351:207452 unnamed protein product
MYLIGFLDFIISSIKKSQPELIPAQVGKLVKLE
>lcl|ORF524_Ab-S_S8_L001_R1_001_(PE)_trimmed_(PE)_contig_1:207756:207944 unnamed protein product
MPPYQRYNHHIWTRCSLCHGKQRTKFLRRHPMMNIDYLTLHFGQNRIPTTKCNKRQLSKNDC
>lcl|ORF525_Ab-S_S8_L001_R1_001_(PE)_trimmed_(PE)_contig_1:208008:208205 unnamed protein product
MSIVKSKGIFRKAMLTIAATTTQIANGLRNKGLSIFRPVATRSPAAAAPKPSKRCLTIKLSWNCS
>lcl|ORF526_Ab-S_S8_L001_R1_001_(PE)_trimmed_(PE)_contig_1:208227:208550 unnamed protein product
MTVGAKIKPISELTAPRTPRNSMPIATDKLIILPPGKNWHRPSNSVNFSGLNQCLCSTITLRAKGSTPPN
PIKPNVKKPKNNSVQVGTVSFCTAISTWFIFVTFHFI
>lcl|ORF527_Ab-S_S8_L001_R1_001_(PE)_trimmed_(PE)_contig_1:209658:209816 unnamed protein product
MTSEIKTGTSTNGPITVVNATGDAKPKVAIATAKANSKLLPAAVNEIAVVRG
>lcl|ORF528_Ab-S_S8_L001_R1_001_(PE)_trimmed_(PE)_contig_1:209874:210014 unnamed protein product
MVSGIAIRNTSKGKLTTSPPFKLNIATMVKSKAIKLIGLIFGKNLV
>lcl|ORF529_Ab-S_S8_L001_R1_001_(PE)_trimmed_(PE)_contig_1:210036:210188 unnamed protein product
MTKIKRVKNPIKNGIPKYTKTACVMVQKLTSITWPATPKYGGKKVKNNHA
>lcl|ORF530_Ab-S_S8_L001_R1_001_(PE)_trimmed_(PE)_contig_1:210357:210458 unnamed protein product
MARINIKTGAIIQFCTSDKVKVFLSLNTSGKAA
>lcl|ORF531_Ab-S_S8_L001_R1_001_(PE)_trimmed_(PE)_contig_1:210483:210560 unnamed protein product
MIKTKPIAIGILTLSTLNSFKDTDA
>lcl|ORF532_Ab-S_S8_L001_R1_001_(PE)_trimmed_(PE)_contig_1:210576:210740 unnamed protein product
MAKPKAIAIKIHSVRFRSKKESPCLVMFYSKKELINFAQYTQMTYALMLRKSKF
>lcl|ORF533_Ab-S_S8_L001_R1_001_(PE)_trimmed_(PE)_contig_1:210810:211031 unnamed protein product
MSHSRHFLSPLEYLKPKQVNPDLSCNKPTVLFFHPVIRHEFLIRPSVWRFSVGSTQAVLLAHKHKYFVYL
ELI
>lcl|ORF534_Ab-S_S8_L001_R1_001_(PE)_trimmed_(PE)_contig_1:211863:212030 unnamed protein product
MRQVPILFYLKCKTRAPKCAPERFFILIIYRNIKHPSVAVSMYSTTASTFTQCTL
>lcl|ORF535_Ab-S_S8_L001_R1_001_(PE)_trimmed_(PE)_contig_1:212418:212495 unnamed protein product
MQTHPRVIRGHTSRIRSRTHRNTEF
>lcl|ORF536_Ab-S_S8_L001_R1_001_(PE)_trimmed_(PE)_contig_1:212520:212684 unnamed protein product
MGSFGTIAFYENLTLICHTMLNRDTTTQRTNTFDITLRYGFGMVNNKSCRKWLF
>lcl|ORF537_Ab-S_S8_L001_R1_001_(PE)_trimmed_(PE)_contig_1:212727:212816 unnamed protein product
MIGCMNTEWPFLFSQVLYDGFEFTFHFFW
>lcl|ORF538_Ab-S_S8_L001_R1_001_(PE)_trimmed_(PE)_contig_1:212901:212978 unnamed protein product
MTLTRKCHFCPASIIIKLLACLLSK
>lcl|ORF539_Ab-S_S8_L001_R1_001_(PE)_trimmed_(PE)_contig_1:212982:213083 unnamed protein product
MSNSYCHLILIVQLLNHIIIFRIVLTTTTCINC
>lcl|ORF540_Ab-S_S8_L001_R1_001_(PE)_trimmed_(PE)_contig_1:213177:213287 unnamed protein product
MQNHSRWRSKQETCWLTFFISYNLATRWVRCIFVKA
>lcl|ORF541_Ab-S_S8_L001_R1_001_(PE)_trimmed_(PE)_contig_1:213819:213929 unnamed protein product
MYFIILFDFTRRSLTVLHPIRVVNSVTFLSGKVTKT
>lcl|ORF542_Ab-S_S8_L001_R1_001_(PE)_trimmed_(PE)_contig_1:213936:214169 unnamed protein product
MKAAQDLQNSFTYNLFRFCLASNSCRWLFHLSNIVKNRINQLKYRNTLNSTISYFAGTGASTSCFAVVRS
GALCTIV
>lcl|ORF543_Ab-S_S8_L001_R1_001_(PE)_trimmed_(PE)_contig_1:214215:214310 unnamed protein product
MAMTASYVSRCAQSRCHSSNTCCQVTGTTPA
>lcl|ORF544_Ab-S_S8_L001_R1_001_(PE)_trimmed_(PE)_contig_1:214401:214502 unnamed protein product
MAPKAKVLLHTSVHKPETITFLRLFFASESRTF
>lcl|ORF545_Ab-S_S8_L001_R1_001_(PE)_trimmed_(PE)_contig_1:214611:214718 unnamed protein product
MVTGILNVLAAFANPTVLFFNTWRSIDCTPKAICG
>lcl|ORF546_Ab-S_S8_L001_R1_001_(PE)_trimmed_(PE)_contig_1:215196:215321 unnamed protein product
MNLNGQLTRLAITSNILKANSSSIRPCLLATFSFNISFQTL
>lcl|ORF547_Ab-S_S8_L001_R1_001_(PE)_trimmed_(PE)_contig_1:215673:215819 unnamed protein product
MTVLFFFQSLLQSLITKKVSYRNVWKIIPVSHFTYMSHGQIVRFYRRK
>lcl|ORF548_Ab-S_S8_L001_R1_001_(PE)_trimmed_(PE)_contig_1:215928:216008 unnamed protein product
MLLFLNKFNKFCSADTVLFSSINVVA
>lcl|ORF549_Ab-S_S8_L001_R1_001_(PE)_trimmed_(PE)_contig_1:216027:216170 unnamed protein product
MNCVARFSSPCSMASKIARCSSAEQLLCFGISYKPINNEVLAISVCK
>lcl|ORF550_Ab-S_S8_L001_R1_001_(PE)_trimmed_(PE)_contig_1:216234:216314 unnamed protein product
MHSAQFPAKRSSDSCSTKVQSSLKSR
>lcl|ORF551_Ab-S_S8_L001_R1_001_(PE)_trimmed_(PE)_contig_1:216342:216431 unnamed protein product
MAISSMLRASKTSFVSFALCFAMSAPRLG
>lcl|ORF552_Ab-S_S8_L001_R1_001_(PE)_trimmed_(PE)_contig_1:216432:216680 unnamed protein product
MSMTLSCASLTKTRLNTPRVTPNASHKGASTKRAPGASCRFKIASTIALYIWSSISSLLISTVFFGAFDD
IDFSIFINVSSF
>lcl|ORF553_Ab-S_S8_L001_R1_001_(PE)_trimmed_(PE)_contig_1:216849:217013 unnamed protein product
MNLSLHIPKLYQAKSLINTPSQDWHNFCSINCAQSKYHIVHNFNFILLVSISSC
>lcl|ORF554_Ab-S_S8_L001_R1_001_(PE)_trimmed_(PE)_contig_1:217044:218522 unnamed protein product
MFKMNNTEAIIKSSYDAKLTNQDLAPLKKQTWGAYNIFAFWMSDVHSVGGYVMAGSLFALGLNSWQVLLS
LLIGIAIVQFFTNLIAKSSQQTGTPYPVICRATFGVLGANIPAVIRGLIAVAWYGIQTYLASSAFLLVIL
KFFPDWSAYADVSTYGFLGLSYLGWVGFMLLWLLQAIVFWSGMDSIRKFIDWAGPAVYVVMFAMAVWLIW
KAGWQNIDLNLSGVQYDGFAVVPVMIGAIALVVSYFSGPMLNFGDFSRYGKSFNAIKMGNFLGLPINFLG
FSLLTVVCIAATLPVYGKLITDPVEMVGKLDNTFVVILGSLTLMIATIGINIVANFVSPAFDFSNVSPSK
ISWRMGGMIAAVGSIFITPWNLFNNPQVIHYTIDILGAFIGPLFGVLLADFYLVKKQKIVVDDLYTLDTQ
GSYWYKNGYNHSAFHALIPASLIPILCVLLPQLSGLANFTWFIGMGFGFVIYRFLNQPLAHAKSAMTKVK
VQ
>lcl|ORF555_Ab-S_S8_L001_R1_001_(PE)_trimmed_(PE)_contig_1:218721:218798 unnamed protein product
MQMLMLLPVLVILRFMPPVKSVRHL
>lcl|ORF556_Ab-S_S8_L001_R1_001_(PE)_trimmed_(PE)_contig_1:218895:219056 unnamed protein product
MWLIAMGLHHFAKMFELVTLQLKSWRFLTQMLIEPYEMSAKKHWRKIKAMQLF
>lcl|ORF557_Ab-S_S8_L001_R1_001_(PE)_trimmed_(PE)_contig_1:219342:219425 unnamed protein product
MLFFFIKWHIAINSCTVHDTMSIAIIK
>lcl|ORF558_Ab-S_S8_L001_R1_001_(PE)_trimmed_(PE)_contig_1:219564:219752 unnamed protein product
MNVCGKTLTYEQQRLTCNRMSTHHWMNHWWVTLKGLQKLFTFFFVMGKTLKRKRLTNIMRCS
>lcl|ORF559_Ab-S_S8_L001_R1_001_(PE)_trimmed_(PE)_contig_1:220287:220448 unnamed protein product
MAITIMPRITVSVIKNCAADCTIKPIPRSAATNSAATNVDQPTPRPIRIPVII
>lcl|ORF560_Ab-S_S8_L001_R1_001_(PE)_trimmed_(PE)_contig_1:220563:220652 unnamed protein product
MMTGAKIEKKIKSTFVVSPIPNQITSKGK
>lcl|ORF561_Ab-S_S8_L001_R1_001_(PE)_trimmed_(PE)_contig_1:220665:221060 unnamed protein product
MGRNNSTKGSRTARTHLFSPIHKPSGTPITTAAIKAKNTREMLAAKCCHKVAFIKPSWLTDINFCQTACG
LGKNSSGTTCKAVMRNQSATTLPTLIMLTAKVRCFSKNDDRNEAFSVCTFNSGLSSALSYS
>lcl|ORF562_Ab-S_S8_L001_R1_001_(PE)_trimmed_(PE)_contig_1:221526:221729 unnamed protein product
MHSLVSQSLHALNLLTAKRSQHYLQHSTKEVRRDLEIQQHELHLVQLRLHDLQAHHQNSAFETLPRY
>lcl|ORF563_Ab-S_S8_L001_R1_001_(PE)_trimmed_(PE)_contig_1:221961:222083 unnamed protein product
MSLYQKYFAQIHHLMFVFAERGQDKYFHLIKAGYLLHQNL
>lcl|ORF564_Ab-S_S8_L001_R1_001_(PE)_trimmed_(PE)_contig_1:222129:222386 unnamed protein product
MGLGYIFRVAQVWFGQKLSKSQDFSLQSLYVQPISHKLEHPIHRLVLSRLKPYQMLWLYLKQVPTHRQHQ
YHHVPKQLKFQVDAS
>lcl|ORF565_Ab-S_S8_L001_R1_001_(PE)_trimmed_(PE)_contig_1:222426:222506 unnamed protein product
MQTKGCNGLSKQTVQQWFCQLNLEEF
>lcl|ORF566_Ab-S_S8_L001_R1_001_(PE)_trimmed_(PE)_contig_1:222567:222659 unnamed protein product
MPQSVNYGLPQQQVGLNQYYQVRHHLKQVH
>lcl|ORF567_Ab-S_S8_L001_R1_001_(PE)_trimmed_(PE)_contig_1:222747:222842 unnamed protein product
MGQPQFDKQSQQVCCHELKHLYYCLFYFAIR
>lcl|ORF568_Ab-S_S8_L001_R1_001_(PE)_trimmed_(PE)_contig_1:223293:223388 unnamed protein product
MDKSFSGLYMTQIYFLFLRGEKFFCLSILKF
>lcl|ORF569_Ab-S_S8_L001_R1_001_(PE)_trimmed_(PE)_contig_1:223485:223574 unnamed protein product
MVLFGLNIFMILTLIPLPVNFLLMTRSYG
>lcl|ORF570_Ab-S_S8_L001_R1_001_(PE)_trimmed_(PE)_contig_1:223818:224018 unnamed protein product
MISMMESMKHNSPFILQMVAPIEVKAKTRVVLVSTLSMQMTLYRKALIPKKRTQLLFAELIPLRIS
>lcl|ORF571_Ab-S_S8_L001_R1_001_(PE)_trimmed_(PE)_contig_1:224028:224213 unnamed protein product
MSLLNLAPPHGIPPLKISVQGKMAIAKFIRFLAIPITTNGIYSFWLVIKTLIMPTPNIKII
>lcl|ORF572_Ab-S_S8_L001_R1_001_(PE)_trimmed_(PE)_contig_1:224337:224420 unnamed protein product
MVLIEKSKMALKTPPVLFRVLRLTIKN
>lcl|ORF573_Ab-S_S8_L001_R1_001_(PE)_trimmed_(PE)_contig_1:224628:224705 unnamed protein product
MIERKFCFIFINHINILGGRLKLNQ
>lcl|ORF574_Ab-S_S8_L001_R1_001_(PE)_trimmed_(PE)_contig_1:224808:224963 unnamed protein product
MSNTRYRTVKADPNATNRSWISHGWIHHHLCPWPKAFGKKPQTQHTNCGIE
>lcl|ORF575_Ab-S_S8_L001_R1_001_(PE)_trimmed_(PE)_contig_1:225711:225848 unnamed protein product
MRCKTCDNCRNHKEHHVRHKDSITANFICQPTTNQVTNNGSADNC
>lcl|ORF576_Ab-S_S8_L001_R1_001_(PE)_trimmed_(PE)_contig_1:225897:226010 unnamed protein product
MLNTKGQCCQIIGINKHTNQGQPNNFIRLTLPCKFGN
>lcl|ORF577_Ab-S_S8_L001_R1_001_(PE)_trimmed_(PE)_contig_1:226020:226097 unnamed protein product
MIGRFNFITVVMIEFLCAHLIIPVF
>lcl|ORF578_Ab-S_S8_L001_R1_001_(PE)_trimmed_(PE)_contig_1:226668:226751 unnamed protein product
MYSTLSVGWYCEKSTPDQPDSNVKAPS
>lcl|ORF579_Ab-S_S8_L001_R1_001_(PE)_trimmed_(PE)_contig_1:227067:227159 unnamed protein product
MGCTFLWSAKIPLSRSRSTEPSSQEPSQSL
>lcl|ORF580_Ab-S_S8_L001_R1_001_(PE)_trimmed_(PE)_contig_1:227343:227462 unnamed protein product
MEVVTPKPKCFVTAAIAGTICSGSLTGTCTAPVKACSAL
>lcl|ORF581_Ab-S_S8_L001_R1_001_(PE)_trimmed_(PE)_contig_1:227478:227585 unnamed protein product
MPSTSAIKIPSKKPRSRIWAKSVQYSKSLYSTDRS
>lcl|ORF582_Ab-S_S8_L001_R1_001_(PE)_trimmed_(PE)_contig_1:227886:228068 unnamed protein product
MPFTLKSPTIRFLNTLGLCEARVRTLRQYRSRPKSLSVAEAPKASNKIVEAFKIRSVMTV
>lcl|ORF583_Ab-S_S8_L001_R1_001_(PE)_trimmed_(PE)_contig_1:228492:228599 unnamed protein product
MSTPSSSRRTTTEPDSPFKSVTPTSTQSAYRLPVV
>lcl|ORF584_Ab-S_S8_L001_R1_001_(PE)_trimmed_(PE)_contig_1:228666:228884 unnamed protein product
MDSFPPSDHALPTVSPFAIRLIQRCWNALSLLTKTSSVKPKCTRKACGKFESASASSMSNANSSGIVASK
PP
>lcl|ORF585_Ab-S_S8_L001_R1_001_(PE)_trimmed_(PE)_contig_1:228951:229079 unnamed protein product
MCCCSRIKAPSLIRAKVGLKLLANSSYRSEGPSPHTREMIVA
>lcl|ORF586_Ab-S_S8_L001_R1_001_(PE)_trimmed_(PE)_contig_1:229149:229298 unnamed protein product
MLLCFYHKIFISHENDYFFITVFNLDITPIKSMALLSNLFFVKTMLTLQ
>lcl|ORF587_Ab-S_S8_L001_R1_001_(PE)_trimmed_(PE)_contig_1:229980:230096 unnamed protein product
MNLFQLIYYQGGNRLIFNNFMNNVQLRSDKHFLTSKLF
>lcl|ORF588_Ab-S_S8_L001_R1_001_(PE)_trimmed_(PE)_contig_1:230334:230426 unnamed protein product
MKTRFNCYSFIKNFCIYIYKYSECMIKKTS
>lcl|ORF589_Ab-S_S8_L001_R1_001_(PE)_trimmed_(PE)_contig_1:230574:230684 unnamed protein product
MKQLCCFTLLALYLLRTFITEVSLIAKVLFCLKLSI
>lcl|ORF590_Ab-S_S8_L001_R1_001_(PE)_trimmed_(PE)_contig_1:231081:231245 unnamed protein product
MVGAVLVLEPISLQRLWLPSEHVFRCSGFYRPIAGCKHRRVLPSKMALLCQKTG
>lcl|ORF591_Ab-S_S8_L001_R1_001_(PE)_trimmed_(PE)_contig_1:231249:231326 unnamed protein product
MSSTRPSLTALHIWVLLPSWFHLYW
>lcl|ORF592_Ab-S_S8_L001_R1_001_(PE)_trimmed_(PE)_contig_1:231459:231563 unnamed protein product
MLVSISLPNLLLWKATGKPIITSLCRYCYLPFRI
>lcl|ORF593_Ab-S_S8_L001_R1_001_(PE)_trimmed_(PE)_contig_1:231666:231818 unnamed protein product
MKTVQTRPLFSGVSVSWWVLASLWSPYHSLLFGYVKEENSMKHHGFINLL
>lcl|ORF594_Ab-S_S8_L001_R1_001_(PE)_trimmed_(PE)_contig_1:232113:233168 unnamed protein product
MQLMKILTANKTLGRTVMIDLSLIWVGIIGLGVLIYVVMDGFDLGIGIMFPFIKNSQERDVMMNTVAPVW
DGNETWMVLGGAGLYAAFPLVYSTVLSALYLPIIFMVIALIFRGVAFEFRFKAHRTKHLWDLAFIWGSVL
TSFLQGIILGAYIQGIKTENGIFAGGPFDWLTAFSIFTGIGVVAMYATLGCGWLILKTEKGLQQRMYELM
PKLIIALLIIFGAVSLYTPLTHPEIADRWFSLPNLFYFSPVPILVLLFVGLILSACKKQQDHKPFIYTLA
LVFLAFTGFVISLWPNIIPPSVTIWQAAAPHSSQMFALVGALILIPIIITYTIVSYWVFRDKVRVGDEGY
H
>lcl|ORF595_Ab-S_S8_L001_R1_001_(PE)_trimmed_(PE)_contig_1:233568:233666 unnamed protein product
MTRSDLFKGKVWLFCCRANCTKATGTIFDRFT
>lcl|ORF596_Ab-S_S8_L001_R1_001_(PE)_trimmed_(PE)_contig_1:234396:234473 unnamed protein product
MFGPYPTLAAHEYYFSECTHPKCLG
>lcl|ORF597_Ab-S_S8_L001_R1_001_(PE)_trimmed_(PE)_contig_1:234759:234839 unnamed protein product
MERKNSSCFRSSHQNYSTKGRSKPVK
>lcl|ORF598_Ab-S_S8_L001_R1_001_(PE)_trimmed_(PE)_contig_1:234858:234941 unnamed protein product
MLKYLIYDSFILKRDFKGKNIWMLIWK
>lcl|ORF599_Ab-S_S8_L001_R1_001_(PE)_trimmed_(PE)_contig_1:235395:235505 unnamed protein product
MKPLKMMTLKFCQCFQTTFFWQSIKIQNMPILKTLI
>lcl|ORF600_Ab-S_S8_L001_R1_001_(PE)_trimmed_(PE)_contig_1:235548:235637 unnamed protein product
MQLITTATSFLKKPVFHLKLLCRSMIFLP
>lcl|ORF601_Ab-S_S8_L001_R1_001_(PE)_trimmed_(PE)_contig_1:235887:235973 unnamed protein product
MRFSKIYPKIALTVRKNTEGPSKQPSPV
>lcl|ORF602_Ab-S_S8_L001_R1_001_(PE)_trimmed_(PE)_contig_1:236037:236228 unnamed protein product
MPLVVPAKPPKTMAERGLFKYINFASSGVPTIKKTDLINPIAIESAITSELAPIAVPVIGPTI
>lcl|ORF603_Ab-S_S8_L001_R1_001_(PE)_trimmed_(PE)_contig_1:236280:236492 unnamed protein product
MLHAIKTPIAKGTTQPSINAIRPILPAFFTSFTSTSNAVEAIAKSRIMAPPNSAKPEKIAMSETPLVPCV
>lcl|ORF604_Ab-S_S8_L001_R1_001_(PE)_trimmed_(PE)_contig_1:236529:236672 unnamed protein product
MAIAELCNFPFVKYFESRWETNIIKPVTARAVTNAFFDNTAIIASII
>lcl|ORF605_Ab-S_S8_L001_R1_001_(PE)_trimmed_(PE)_contig_1:236844:236936 unnamed protein product
MIKRQRHFDLLTSPQRSEYTYLTNTRRQIV
>lcl|ORF606_Ab-S_S8_L001_R1_001_(PE)_trimmed_(PE)_contig_1:237333:237434 unnamed protein product
MDGTFPIYSSTHIKSQVITNQFWPAKRTSRCTT
>lcl|ORF607_Ab-S_S8_L001_R1_001_(PE)_trimmed_(PE)_contig_1:237618:237803 unnamed protein product
MVMCINICDKHLWRYFINLFDPCFNSCTVCTNQSSHTIANWIGVLHKFTSIGNQTNGILKG
>lcl|ORF608_Ab-S_S8_L001_R1_001_(PE)_trimmed_(PE)_contig_1:238275:238397 unnamed protein product
MLFSKRLFSSNQQIYVTLLGYCFNARCQFKPKTSCISPTS
>lcl|ORF609_Ab-S_S8_L001_R1_001_(PE)_trimmed_(PE)_contig_1:238491:238685 unnamed protein product
MSANYRSWHLRCISLIAKLSSYTHSHLIYRSNCPSNYNRITSLQYLSHPMRSIIGQAIDRHAPQ
>lcl|ORF610_Ab-S_S8_L001_R1_001_(PE)_trimmed_(PE)_contig_1:238809:238922 unnamed protein product
MSLNACAITCFANKRSSFVGCSGFSTDNSSDNKPSVA
>lcl|ORF611_Ab-S_S8_L001_R1_001_(PE)_trimmed_(PE)_contig_1:238941:239159 unnamed protein product
MGGMLEANCSNSSTDRKVTRAADSLPIACTITPESFKAIIRLAWYPCAKKAPDIDLPTNKLTIGWPANLA
LA
>lcl|ORF612_Ab-S_S8_L001_R1_001_(PE)_trimmed_(PE)_contig_1:239286:239408 unnamed protein product
MTSSTAFAKLQPSNNPTSPCFARGNRLLVSCTTAITRTAC
>lcl|ORF613_Ab-S_S8_L001_R1_001_(PE)_trimmed_(PE)_contig_1:239433:239579 unnamed protein product
MEAGKPSTVLKPCVSALNQCAPRVDAFNVSTAIFMLALLDTKLEPVLG
>lcl|ORF614_Ab-S_S8_L001_R1_001_(PE)_trimmed_(PE)_contig_1:239772:240161 unnamed protein product
MDDLWRYILVHQLLVLSLVGHLDLNVLLVSLQYSYIVQLQLTYRQNTLHYQQPRQSRVDTDVNSQLQLES
QQLQPSPDLLLVNELHPFPTIKLQLLECLVDCLQPQVLRHPQFWHRPPHLNCHLEISLQ
>lcl|ORF615_Ab-S_S8_L001_R1_001_(PE)_trimmed_(PE)_contig_1:240552:240665 unnamed protein product
MEVFPFSPGSIKISKSPEPTHPTSAFFTGGSVATNSK
>lcl|ORF616_Ab-S_S8_L001_R1_001_(PE)_trimmed_(PE)_contig_1:240735:241025 unnamed protein product
MLPTNLRHHQQTPSSEAGQSLKDAKHVDLLSLNCHPNPILAEHLVAYALNQMCQSDKARRYRSNLSSWQV
RHLSEQTLLSWVYYDFDKVALTQNSQ
>lcl|ORF617_Ab-S_S8_L001_R1_001_(PE)_trimmed_(PE)_contig_1:241026:241118 unnamed protein product
MESLVVPVLWHLRCLISFVLADHDSRPALE
>lcl|ORF618_Ab-S_S8_L001_R1_001_(PE)_trimmed_(PE)_contig_1:241227:241379 unnamed protein product
MPKLHRGVYLHHLLPTSWSFHLGDRFLQCLHANLNRLFHDTLQLVPSHQT
>lcl|ORF619_Ab-S_S8_L001_R1_001_(PE)_trimmed_(PE)_contig_1:242055:242135 unnamed protein product
MVTTSAWIMPHVWCTTETSQTTFGNS
>lcl|ORF620_Ab-S_S8_L001_R1_001_(PE)_trimmed_(PE)_contig_1:242139:242231 unnamed protein product
MAHTINLQSCANKQINGVLTCKLTHHTVGT
>lcl|ORF621_Ab-S_S8_L001_R1_001_(PE)_trimmed_(PE)_contig_1:242238:242351 unnamed protein product
MTSCKENIRPSSNIFFHTEFGTKAMHAFNPTGFNRWN
>lcl|ORF622_Ab-S_S8_L001_R1_001_(PE)_trimmed_(PE)_contig_1:242475:242567 unnamed protein product
MHIMLFINSANCHHRHKHMHWLNVFRVTSK
>lcl|ORF623_Ab-S_S8_L001_R1_001_(PE)_trimmed_(PE)_contig_1:242655:242786 unnamed protein product
MDQFIDLNNHDTVTKSSRFNKCWRVFSTWACIDIALTVCHKAR
>lcl|ORF624_Ab-S_S8_L001_R1_001_(PE)_trimmed_(PE)_contig_1:242883:243032 unnamed protein product
MTNTQTLWASKRKIEFTRNAFFKQIKMFRAPNARHDHMQIMQNIWIGLC
>lcl|ORF625_Ab-S_S8_L001_R1_001_(PE)_trimmed_(PE)_contig_1:243279:243410 unnamed protein product
MKTLYGISINQPTTLVINFRLMIYFKVAEKEFEGIDTLNVLDK
>lcl|ORF626_Ab-S_S8_L001_R1_001_(PE)_trimmed_(PE)_contig_1:243507:243638 unnamed protein product
MVYEKEILLCLLPKTPQHFQAELLILAHYIKIQHPNSSINTYN
>lcl|ORF627_Ab-S_S8_L001_R1_001_(PE)_trimmed_(PE)_contig_1:243735:243821 unnamed protein product
MVAWLGQILQIPQHLQRCLSPLCFWVRL
>lcl|ORF628_Ab-S_S8_L001_R1_001_(PE)_trimmed_(PE)_contig_1:243894:244064 unnamed protein product
MCSAALSHQLVFFIVHSCFWLWVRYVSGPINPLLSFTVLLPVKWQMMRSAHALFLG
>lcl|ORF629_Ab-S_S8_L001_R1_001_(PE)_trimmed_(PE)_contig_1:244179:244292 unnamed protein product
MWQWAFYLTYILPIQLSRNPTLLLVVRGNRLSFNPPI
>lcl|ORF630_Ab-S_S8_L001_R1_001_(PE)_trimmed_(PE)_contig_1:244344:244457 unnamed protein product
MPHQLLCVIHTMNLGQLRQSFSYMCLVCFCLHSLLET
>lcl|ORF631_Ab-S_S8_L001_R1_001_(PE)_trimmed_(PE)_contig_1:244458:244568 unnamed protein product
MLALVCLKSCLQVFYYLPAISDLLSQVFSSHLLLFL
>lcl|ORF632_Ab-S_S8_L001_R1_001_(PE)_trimmed_(PE)_contig_1:244578:244676 unnamed protein product
MWDGTFYLLAVLLYSQELILWLKKPRPKPLTI
>lcl|ORF633_Ab-S_S8_L001_R1_001_(PE)_trimmed_(PE)_contig_1:244827:245183 unnamed protein product
MLKIPFNAVYSIAILDFGEPQATHVLKCYKHECPVKYHLSQFDGFLAHRLALHPSVQSRLDFEHLKKMCV
TQPQYSLKSQMHELAIVFYIQYLQAYAVQICGTMSNQFLHGDALLQYA
>lcl|ORF634_Ab-S_S8_L001_R1_001_(PE)_trimmed_(PE)_contig_1:245250:245357 unnamed protein product
MFANQDVFQFQQSSVQVLAHGYTKDYRVPHRKRPL
>lcl|ORF635_Ab-S_S8_L001_R1_001_(PE)_trimmed_(PE)_contig_1:245535:245618 unnamed protein product
MSIGHLPHLKCLGVLCFAQVLISLAAW
>lcl|ORF636_Ab-S_S8_L001_R1_001_(PE)_trimmed_(PE)_contig_1:245670:245840 unnamed protein product
MVHRTFSMVQVEMLHEYGLNEPQHRERNVRHLELSLCHKHAQPYSSTSVLVCAVHV
>lcl|ORF637_Ab-S_S8_L001_R1_001_(PE)_trimmed_(PE)_contig_1:245937:246032 unnamed protein product
MTHGHVACQISLHLLATRMEDDLHLSHYFHA
>lcl|ORF638_Ab-S_S8_L001_R1_001_(PE)_trimmed_(PE)_contig_1:246207:246299 unnamed protein product
MFLSRPELWQEWQKLWNSRLLQRLIKAKER
>lcl|ORF639_Ab-S_S8_L001_R1_001_(PE)_trimmed_(PE)_contig_1:246579:246764 unnamed protein product
MPKCLMNLSHFPMFLLQYLSPSVVLNQVISGVNLVINIDHGVQVFLQDMVNPKACYHYELL
>lcl|ORF640_Ab-S_S8_L001_R1_001_(PE)_trimmed_(PE)_contig_1:246897:247037 unnamed protein product
MQLIGVQQPFLNMLYKTFGWCVFLSMKKVFKLKPELSFLNMHVLLL
>lcl|ORF641_Ab-S_S8_L001_R1_001_(PE)_trimmed_(PE)_contig_1:247131:247289 unnamed protein product
MKMTTTVNFVITVSPSHLCKAWHLTKSFILGLSVRSYFLLLDLAMQCCLKNW
>lcl|ORF642_Ab-S_S8_L001_R1_001_(PE)_trimmed_(PE)_contig_1:247317:247445 unnamed protein product
MIDTRLLRTNTFWLLLFKRVIWNDIFDVLEMSMRKSVNTLLA
>lcl|ORF643_Ab-S_S8_L001_R1_001_(PE)_trimmed_(PE)_contig_1:247446:247628 unnamed protein product
MKNTYLKNWLGYSRVIKACIWCYGLLNILMILTLQARQSMQVLPSKQFHRHFQKNSNVRV
>lcl|ORF644_Ab-S_S8_L001_R1_001_(PE)_trimmed_(PE)_contig_1:247827:247922 unnamed protein product
MSLLCSNCTKTVGCISESCPICYIRTDFSNR
>lcl|ORF645_Ab-S_S8_L001_R1_001_(PE)_trimmed_(PE)_contig_1:248076:248222 unnamed protein product
MEPLRHFIGSHHAYTHAHNNRNRKNSEVFTNRFPIAINRYSESYRCRT
>lcl|ORF646_Ab-S_S8_L001_R1_001_(PE)_trimmed_(PE)_contig_1:248697:248795 unnamed protein product
MKAIKTYLKYLPRQVHRVFGVRDIQSTKIQPK
>lcl|ORF647_Ab-S_S8_L001_R1_001_(PE)_trimmed_(PE)_contig_1:248820:248900 unnamed protein product
MMVVRVFQKQIQYSFFEIKWLTTLLC
>lcl|ORF648_Ab-S_S8_L001_R1_001_(PE)_trimmed_(PE)_contig_1:248925:249878 unnamed protein product
MIHVNIIPKWNNLFFIMLSLKSLQCFVTLVKTKSFTRTAEELYLTQPTISKILQQLEEQLQVQLLVKPDH
GRKRQIELTEIGERIYQHAVELLQAEQNIFLEIENYQQLKTGTLKLGVPPLGSQLLTTALFDFHRQWPDI
ELAFMEVGSRGIEQALLNNELDVGVLLQPFDEQTFNSIELCNYPLMVLLRRDATWATRKKINLEELQHQS
FLMFPENFSLNSIILDACKQHGFYPTIACRTSQWHLLADMVLQRMGIALLPQYYTDMLDPTLFAAVPLEK
PNIQWHLVMAWKKNLPVSPAVQAWLSIVRQHFQHIKP
>lcl|ORF649_Ab-S_S8_L001_R1_001_(PE)_trimmed_(PE)_contig_1:250164:250328 unnamed protein product
MPKCLYLSITILPYQNLLPFWNILKSFIQTQLFIQKIFKLAQEQDKFKHGSDRT
>lcl|ORF650_Ab-S_S8_L001_R1_001_(PE)_trimmed_(PE)_contig_1:250341:250490 unnamed protein product
MSVQPMLFLFSPSPLHFQKKAKKQPRNFSLLQKNFLRLMPNFFLVHGAL
>lcl|ORF651_Ab-S_S8_L001_R1_001_(PE)_trimmed_(PE)_contig_1:250560:250649 unnamed protein product
MMHYSNGNVRLYKNGLPCDINKSLYLHQT
>lcl|ORF652_Ab-S_S8_L001_R1_001_(PE)_trimmed_(PE)_contig_1:250992:251117 unnamed protein product
MSLAQFCFTWLKSLKHSFRLILLHVLNASIGYSGKWAVHLT
>lcl|ORF653_Ab-S_S8_L001_R1_001_(PE)_trimmed_(PE)_contig_1:251118:251216 unnamed protein product
MVVLDIFMLMPLLKLNMRLTALQWKQNAYLMY
>lcl|ORF654_Ab-S_S8_L001_R1_001_(PE)_trimmed_(PE)_contig_1:251217:251339 unnamed protein product
MSIWQKTNIWLVLNIASLILQRSLGMAVLLKTGCITARSF
>lcl|ORF655_Ab-S_S8_L001_R1_001_(PE)_trimmed_(PE)_contig_1:251454:251531 unnamed protein product
MNAMMRVILRPRLKINCRISLKNII
>lcl|ORF656_Ab-S_S8_L001_R1_001_(PE)_trimmed_(PE)_contig_1:251793:251891 unnamed protein product
MVFSVIYRDPAFQKIILFFAIHHQFKWIIPSA
>lcl|ORF657_Ab-S_S8_L001_R1_001_(PE)_trimmed_(PE)_contig_1:252027:252155 unnamed protein product
MIQTSRSHHAVYAFPNQINQAIPRTDYQFNVGIQLMKLIDIG
>lcl|ORF658_Ab-S_S8_L001_R1_001_(PE)_trimmed_(PE)_contig_1:252402:252491 unnamed protein product
MIGCLTKTTQLYDAGKKLQGIKFIHGARF
>lcl|ORF659_Ab-S_S8_L001_R1_001_(PE)_trimmed_(PE)_contig_1:253164:253265 unnamed protein product
MTFFIMEKLKSKWRRLQNLLHWNESEHLTKLLM
>lcl|ORF660_Ab-S_S8_L001_R1_001_(PE)_trimmed_(PE)_contig_1:253404:253529 unnamed protein product
MYFNNFIRLTNTIFIKYSSPLFIKIIYINRYSLFLLIFKTA
>lcl|ORF661_Ab-S_S8_L001_R1_001_(PE)_trimmed_(PE)_contig_1:253557:254081 unnamed protein product
MRIYSMNAKLNTDTPQSFISNGSNTSFSAEDILAKAQQYAQEHELNFSGSLSPVDAWQLVQQGEAVLVDV
RTNEERKFVGYVPESIHVAWATGTSFNRNPRFLKELESKVGKDKTILLLCRSGNRSAQAAKAAFNAGFEH
IYNVLEGFEGDLNEQQQRNQKNGWRIHQLPWQQD
>lcl|ORF662_Ab-S_S8_L001_R1_001_(PE)_trimmed_(PE)_contig_1:254100:255041 unnamed protein product
MNQGKLVTQWNINAVVQGLQQARHDWRQQQHRTKEFGGRELPSKEALKAILDDLCGILFPMRLGPADLRQ
ETEDSYIAYTLNRVLTALHAQVQLALNYEAKRYLSHSSPVQQPQELAQTIVQDFANTLPSIRRLLDGDVR
AAYEGDPAAHSVDEVLLCYPGIFAIIYHRIAHQLYAQVPLLSRIISELAHSATGIDIHPGAQIGKGFFID
HGTGVVIGETCVIGERVRIYQAVTLGAKRFETNDDGGLKKDYIRHPIVEDDVVIYAGATILGRITIGRGS
IIGGNVWLTHSVAAGSQILQSPNESYQKNHIAG
>lcl|ORF663_Ab-S_S8_L001_R1_001_(PE)_trimmed_(PE)_contig_1:255282:256214 unnamed protein product
MAKNTDKAQLALGDHAARQLANATKTAPQLSTITPRWLTHLLQWIPVEAGIYRLNRVNNTDDIQVACTQR
DEATLPQTFVDYDPEPREYFLNGVSTVLDVHTRVADLYSSPHDQIKEQLRLTIETIKERQESELINNPEY
GLLASVTDDQRISTLNGPPTPDDLDDLLRKVWKEPGFFLAHPDAIAAFGRECTRRGVPPPTVSLFGSQFI
TWRGIPLIPSNKIPVEDGKTKILLLRVGEKRQGIVGLFQPGLAGEQSPGLSVRFMGINRNAIASYLISLY
CSLAVLTDDALAVLDDVEVDKYHDYPVNYK
>lcl|ORF664_Ab-S_S8_L001_R1_001_(PE)_trimmed_(PE)_contig_1:256779:256880 unnamed protein product
MTDGRSFCNEHTYPKFNKLCILFFRLASKWTKL
>lcl|ORF665_Ab-S_S8_L001_R1_001_(PE)_trimmed_(PE)_contig_1:256893:257006 unnamed protein product
MTTNLCGKQCATTRCACHPSRFSNFARTRQWSTFGLV
>lcl|ORF666_Ab-S_S8_L001_R1_001_(PE)_trimmed_(PE)_contig_1:257853:257957 unnamed protein product
MWSKCTEQCVWFTLDRNSASQSQCYVLYFTRLFN
>lcl|ORF667_Ab-S_S8_L001_R1_001_(PE)_trimmed_(PE)_contig_1:257973:258080 unnamed protein product
MESAWYCRTFRSSLCSADFTSLWRRTDCSSIFGFL
>lcl|ORF668_Ab-S_S8_L001_R1_001_(PE)_trimmed_(PE)_contig_1:258342:258422 unnamed protein product
MSRQVLQMTMLLLTLSETKVSPAEGD
>lcl|ORF669_Ab-S_S8_L001_R1_001_(PE)_trimmed_(PE)_contig_1:258675:258758 unnamed protein product
MMGRLWMKFSTSKCKYGLRCASLKTCR
>lcl|ORF670_Ab-S_S8_L001_R1_001_(PE)_trimmed_(PE)_contig_1:258804:258899 unnamed protein product
MPKSISMQFQLITLPSPSQNKPQTPKIFYVR
>lcl|ORF671_Ab-S_S8_L001_R1_001_(PE)_trimmed_(PE)_contig_1:259215:259346 unnamed protein product
MHFAESKSQYQPVYKTHGLKFRHQYQLQSDNQSNSHNVHFVLP
>lcl|ORF672_Ab-S_S8_L001_R1_001_(PE)_trimmed_(PE)_contig_1:259446:259526 unnamed protein product
MKITEKIVLRFFRRDNPIKIQITFAS
>lcl|ORF673_Ab-S_S8_L001_R1_001_(PE)_trimmed_(PE)_contig_1:259554:259661 unnamed protein product
MKWRLSLRLSSRKVFLKLQGSLVQRLLLSAARLLV
>lcl|ORF674_Ab-S_S8_L001_R1_001_(PE)_trimmed_(PE)_contig_1:260223:260300 unnamed protein product
MLHYSILVLRACHTSLHVMLYNKVL
>lcl|ORF675_Ab-S_S8_L001_R1_001_(PE)_trimmed_(PE)_contig_1:260316:260393 unnamed protein product
MGILRPIIAVGCGYSIHRHGMSRLN
>lcl|ORF676_Ab-S_S8_L001_R1_001_(PE)_trimmed_(PE)_contig_1:261159:261245 unnamed protein product
MRFSKIDYFFTFRCNRKVCKNNIHFICF
>lcl|ORF677_Ab-S_S8_L001_R1_001_(PE)_trimmed_(PE)_contig_1:261852:261944 unnamed protein product
MQHNLGSSRPMPKHRYYLVKLRHHDRRLKL
>lcl|ORF678_Ab-S_S8_L001_R1_001_(PE)_trimmed_(PE)_contig_1:262281:262385 unnamed protein product
MLELHQSPDYSPHCLHNQTADHRQKQQRVEPHFF
>lcl|ORF679_Ab-S_S8_L001_R1_001_(PE)_trimmed_(PE)_contig_1:262419:262511 unnamed protein product
MPVQLMAFYYMQLIKPQQQQDCLIFLLNYV
>lcl|ORF680_Ab-S_S8_L001_R1_001_(PE)_trimmed_(PE)_contig_1:262821:262964 unnamed protein product
MNGQWQYAVFVHQKVVVDNQVFAHIARLALTTHLLLVLLHRGDVFVL
>lcl|ORF681_Ab-S_S8_L001_R1_001_(PE)_trimmed_(PE)_contig_1:263325:263450 unnamed protein product
MANQKIQNKNKAINPKRSARHGQQRVFNNLLANFNDFNHTN
>lcl|ORF682_Ab-S_S8_L001_R1_001_(PE)_trimmed_(PE)_contig_1:263772:263861 unnamed protein product
MQAAQRFNDYVFRSHNDAENCAENCREKH
>lcl|ORF683_Ab-S_S8_L001_R1_001_(PE)_trimmed_(PE)_contig_1:264234:264338 unnamed protein product
MLSQSALWPPTANLLGMLRPYSFRLKRSIRSHRK
>lcl|ORF684_Ab-S_S8_L001_R1_001_(PE)_trimmed_(PE)_contig_1:264363:264470 unnamed protein product
MANRNTKRTVELIKGYFEITLYRTGQFYLAPARDM
>lcl|ORF685_Ab-S_S8_L001_R1_001_(PE)_trimmed_(PE)_contig_1:264522:264629 unnamed protein product
MKFSAWSKLQRKIAATHYGYTASSRKIPTNNIKTL
>lcl|ORF686_Ab-S_S8_L001_R1_001_(PE)_trimmed_(PE)_contig_1:264711:264800 unnamed protein product
MSFSISLINSIWQSKTFKSVEYNCLKHIH
>lcl|ORF687_Ab-S_S8_L001_R1_001_(PE)_trimmed_(PE)_contig_1:264936:265055 unnamed protein product
MGKAELLLRLFHEQKLPKHQVIGDLHLVHDNFRLHLWHQ
>lcl|ORF688_Ab-S_S8_L001_R1_001_(PE)_trimmed_(PE)_contig_1:265290:265394 unnamed protein product
MQSSLKLVKLLHQAINMRHRSSSVFNAKFFKNML
>lcl|ORF689_Ab-S_S8_L001_R1_001_(PE)_trimmed_(PE)_contig_1:265470:265613 unnamed protein product
MHDFCLTLSQLWAIFQNISHFQSWRRSFYLDKIIFCHTWFSFPRRKQ
>lcl|ORF690_Ab-S_S8_L001_R1_001_(PE)_trimmed_(PE)_contig_1:265902:266090 unnamed protein product
MQWLSYVVHPADLKTTHNMLCLRQTCHKNNGNKLRNWTRFKLYAAFKTVHMRHIAIKQNHIR
>lcl|ORF691_Ab-S_S8_L001_R1_001_(PE)_trimmed_(PE)_contig_1:266184:266279 unnamed protein product
MFRHIIHNQNNSLLVWRSLLKRNMLHTHCLS
>lcl|ORF692_Ab-S_S8_L001_R1_001_(PE)_trimmed_(PE)_contig_1:266280:266390 unnamed protein product
MNRCACFKSNFRIACSSCSHNSSCSGKFCRHCIKVC
>lcl|ORF693_Ab-S_S8_L001_R1_001_(PE)_trimmed_(PE)_contig_1:266415:266492 unnamed protein product
MKSFNCCKLCGKSSRSLFSSCLTGV
>lcl|ORF694_Ab-S_S8_L001_R1_001_(PE)_trimmed_(PE)_contig_1:266568:266741 unnamed protein product
MESIHTKPNLSPILLSNKFRSIGFSIKSSLKTASCGLTSRSPALAEIIKIGTLVILF
>lcl|ORF695_Ab-S_S8_L001_R1_001_(PE)_trimmed_(PE)_contig_1:266817:266954 unnamed protein product
MGTRLKQSIPDSASSIINPKGFRKLATRPRSTASLSTTKIRLRSP
>lcl|ORF696_Ab-S_S8_L001_R1_001_(PE)_trimmed_(PE)_contig_1:267105:267233 unnamed protein product
MGSPSPVPVNPPCTTLLPRSNGLKIRSKSASAIPQPVSLISK
>lcl|ORF697_Ab-S_S8_L001_R1_001_(PE)_trimmed_(PE)_contig_1:267267:267353 unnamed protein product
MVPLVVNFKALPSKLMSTCSKRFLSVRT
>lcl|ORF698_Ab-S_S8_L001_R1_001_(PE)_trimmed_(PE)_contig_1:267477:267602 unnamed protein product
MLPVSIRAKSSKPSISEVKCCPLRLITPSAILPCSESCSCF
>lcl|ORF699_Ab-S_S8_L001_R1_001_(PE)_trimmed_(PE)_contig_1:267705:267869 unnamed protein product
MLASCKSFEVTSWAAISSINNAVCWCVSISALRRLSSFNTNHHAATLINKNKMV
>lcl|ORF700_Ab-S_S8_L001_R1_001_(PE)_trimmed_(PE)_contig_1:267975:268052 unnamed protein product
MDSPRVSNKYKLTLLFKRLAQRSGK
>lcl|ORF701_Ab-S_S8_L001_R1_001_(PE)_trimmed_(PE)_contig_1:268059:268160 unnamed protein product
MAFLSCTDQRASGLHKSWQRASSEQHREQIVPL
>lcl|ORF702_Ab-S_S8_L001_R1_001_(PE)_trimmed_(PE)_contig_1:268287:268370 unnamed protein product
MTGTHNTALPRAMKLANPFAINPKKPK
>lcl|ORF703_Ab-S_S8_L001_R1_001_(PE)_trimmed_(PE)_contig_1:268455:268646 unnamed protein product
MPFGLKPKGLQIIKSATTAPIHAKAILLYSPKMRSTAWLIPISIKTMAINTLKRSQTIRPGWL
>lcl|ORF704_Ab-S_S8_L001_R1_001_(PE)_trimmed_(PE)_contig_1:268854:268976 unnamed protein product
MSSIPIKTFKNPKIIQDGPPKKTAKRHAVLFFSFCGKKRK
>lcl|ORF705_Ab-S_S8_L001_R1_001_(PE)_trimmed_(PE)_contig_1:269100:269177 unnamed protein product
MCGCFQSTKNHGNNNNKSQMGCVIA
>lcl|ORF706_Ab-S_S8_L001_R1_001_(PE)_trimmed_(PE)_contig_1:269247:269336 unnamed protein product
MTCGMPKASSSAIAIIAASNASKIKVKLA
>lcl|ORF707_Ab-S_S8_L001_R1_001_(PE)_trimmed_(PE)_contig_1:269430:269612 unnamed protein product
MGQLVKNMMVHTTIAAHTALLKPYCQSMVAPMASIAKKLTVEIAVLVTVQGDHFLTEVGA
>lcl|ORF708_Ab-S_S8_L001_R1_001_(PE)_trimmed_(PE)_contig_1:269631:269750 unnamed protein product
MLSSATQILYSRRVLITRCGACWGREESGITLMFGMWLH
>lcl|ORF709_Ab-S_S8_L001_R1_001_(PE)_trimmed_(PE)_contig_1:270003:270185 unnamed protein product
MILYVMLHTAFGAGVPKLLLLLHLVVLPILLTFLLVPVLVCLMEQPMLFSPFYLQRLLSS
>lcl|ORF710_Ab-S_S8_L001_R1_001_(PE)_trimmed_(PE)_contig_1:270597:270734 unnamed protein product
MVRVYAYPSSCKSVSKLTTYASCLQKQKKIVKHGGQRLFQRVRAG
>lcl|ORF711_Ab-S_S8_L001_R1_001_(PE)_trimmed_(PE)_contig_1:270927:271007 unnamed protein product
MLTLVPLHGQVPTLVLANIILVVLSL
>lcl|ORF712_Ab-S_S8_L001_R1_001_(PE)_trimmed_(PE)_contig_1:271431:271571 unnamed protein product
MFITAAYVSKAMSVQILCSLTNITVQFVLCVKHSMLSPLYQLKKKL
>lcl|ORF713_Ab-S_S8_L001_R1_001_(PE)_trimmed_(PE)_contig_1:271998:272081 unnamed protein product
MIGHLIAIQQESFYPCDPFRKIYPKCM
>lcl|ORF714_Ab-S_S8_L001_R1_001_(PE)_trimmed_(PE)_contig_1:272523:272615 unnamed protein product
MVELGNQRRLRKWLKPESFFALFSPASSIY
>lcl|ORF715_Ab-S_S8_L001_R1_001_(PE)_trimmed_(PE)_contig_1:272679:272846 unnamed protein product
MRDNLLNGGLWFRSYFENQTTGSPISWPFFGWLDGRYRYMFIDWANLKNHSTKSY
>lcl|ORF716_Ab-S_S8_L001_R1_001_(PE)_trimmed_(PE)_contig_1:272913:272993 unnamed protein product
MGHYSPNHQFLPLFNINILIIRIFCF
>lcl|ORF717_Ab-S_S8_L001_R1_001_(PE)_trimmed_(PE)_contig_1:273048:273143 unnamed protein product
MIIDKCNHNIARFSRNTTVHNKRIININSGI
>lcl|ORF718_Ab-S_S8_L001_R1_001_(PE)_trimmed_(PE)_contig_1:273381:273551 unnamed protein product
MFDKVDLRFRNTNHFGGFIELCFTAGVFPCTAMLEFFLLWHIASISPFKSYTINVT
>lcl|ORF719_Ab-S_S8_L001_R1_001_(PE)_trimmed_(PE)_contig_1:273771:274022 unnamed protein product
METCEMKNQRDAVLGYADEQHAYYIRLIENDAVLGESYGIFCENPESEAAESIMTTLFLKKSFWLNGSEF
TDIVKGLHPLTHS
>lcl|ORF720_Ab-S_S8_L001_R1_001_(PE)_trimmed_(PE)_contig_1:274050:274148 unnamed protein product
MMPPLFSKTVCLRRKASISIAFLITRVLTTTV
>lcl|ORF721_Ab-S_S8_L001_R1_001_(PE)_trimmed_(PE)_contig_1:275181:275273 unnamed protein product
MRIATGMCSSPTFTGYFSDSFRIHTCKSTI
>lcl|ORF722_Ab-S_S8_L001_R1_001_(PE)_trimmed_(PE)_contig_1:276984:277070 unnamed protein product
MEQFNEAKKGYSCKWCCTRPNLDSPYSK
>lcl|ORF723_Ab-S_S8_L001_R1_001_(PE)_trimmed_(PE)_contig_1:277314:277481 unnamed protein product
MCSRDQTRCALIRFLNFSATCWNSSSIKVPSSATKPNGSSKSDLLPKNTIGFKCL
>lcl|ORF724_Ab-S_S8_L001_R1_001_(PE)_trimmed_(PE)_contig_1:277662:277754 unnamed protein product
MTPSLIAQFLIASNASDFTMLWISTATFLP
>lcl|ORF725_Ab-S_S8_L001_R1_001_(PE)_trimmed_(PE)_contig_1:278211:278357 unnamed protein product
MLWNGHTGLLIGIWWKFGPPKRLNWVSVYENSRACKSGSSVKSIPGTT
>lcl|ORF726_Ab-S_S8_L001_R1_001_(PE)_trimmed_(PE)_contig_1:278430:278549 unnamed protein product
MGVTGTNSSGIIFVGSSKSKSKFISSSSSTICTPSSHSG
>lcl|ORF727_Ab-S_S8_L001_R1_001_(PE)_trimmed_(PE)_contig_1:278733:278972 unnamed protein product
MERKLRGIARSDIAQITACADSGTKDTKSQKVSCAVAPVGISVSGSGFTACTKSGNLIPSCTKKTGALFP
TKSKLPSWV
>lcl|ORF728_Ab-S_S8_L001_R1_001_(PE)_trimmed_(PE)_contig_1:278979:279065 unnamed protein product
MAKPRISRTVSAEPRGPCTVEKRTKIGV
>lcl|ORF729_Ab-S_S8_L001_R1_001_(PE)_trimmed_(PE)_contig_1:279162:279290 unnamed protein product
MRSGIRSWSKWVIFSLKMKSSNKVEPRIPALKLFWLSAILTP
>lcl|ORF730_Ab-S_S8_L001_R1_001_(PE)_trimmed_(PE)_contig_1:279294:279458 unnamed protein product
MVKASLVASSLTVSNCSVFWVVLALFAASAPAISLVLLVDLVLSFMSITYVFES
>lcl|ORF731_Ab-S_S8_L001_R1_001_(PE)_trimmed_(PE)_contig_1:279600:279677 unnamed protein product
MQIFMARSLDCWTRSCSTSSSPSEI
>lcl|ORF732_Ab-S_S8_L001_R1_001_(PE)_trimmed_(PE)_contig_1:279774:279899 unnamed protein product
MIWRSTGLNTPNIFPFSSLIIRQNTLCSGSVLNLIHLCSVK
>lcl|ORF733_Ab-S_S8_L001_R1_001_(PE)_trimmed_(PE)_contig_1:280704:280841 unnamed protein product
MKLISEGKSISFISSLSISLTRKSLAFFSFSKLETSGSRKKTNNS
>lcl|ORF734_Ab-S_S8_L001_R1_001_(PE)_trimmed_(PE)_contig_1:281718:281858 unnamed protein product
MHLEIFIIFLKYYVLKCNFLNVHINNVYDLKLHTLKISKLFKIYKF
>lcl|ORF735_Ab-S_S8_L001_R1_001_(PE)_trimmed_(PE)_contig_1:282345:282422 unnamed protein product
MAIITILTLAGAKAILLDLIIKKRN
>lcl|ORF736_Ab-S_S8_L001_R1_001_(PE)_trimmed_(PE)_contig_1:282438:282557 unnamed protein product
MMIVISLRLMNLVIELVLNLKKELSLKIWKAACSKNGKS
>lcl|ORF737_Ab-S_S8_L001_R1_001_(PE)_trimmed_(PE)_contig_1:282762:282884 unnamed protein product
MGSSKISFLNCTLGVVASTCVGLIVTSTTYLFCSYLAFTP
>lcl|ORF738_Ab-S_S8_L001_R1_001_(PE)_trimmed_(PE)_contig_1:282885:282986 unnamed protein product
MSESLMQVPSVKYTNIHTTLNISHHSGLIKNKA
>lcl|ORF739_Ab-S_S8_L001_R1_001_(PE)_trimmed_(PE)_contig_1:283122:283208 unnamed protein product
MLARIGGNFSCPPVVIRSIKPASQRTNS
>lcl|ORF740_Ab-S_S8_L001_R1_001_(PE)_trimmed_(PE)_contig_1:283329:283412 unnamed protein product
MSCLSSIIKLLRSSIGSSVKPFFSLTF
>lcl|ORF741_Ab-S_S8_L001_R1_001_(PE)_trimmed_(PE)_contig_1:283716:283817 unnamed protein product
MTSFYSCHEMWLDHLLHACHHFLNYDLGKHSYP
>lcl|ORF742_Ab-S_S8_L001_R1_001_(PE)_trimmed_(PE)_contig_1:283878:283985 unnamed protein product
MLKCRFMNNIILCWPTAVVLLTFVDYASFCKNQKL
>lcl|ORF743_Ab-S_S8_L001_R1_001_(PE)_trimmed_(PE)_contig_1:283989:284108 unnamed protein product
MKLYFLQLIFWLFFGKQRLGGSGHVIKIELLNSLAKQHT
>lcl|ORF744_Ab-S_S8_L001_R1_001_(PE)_trimmed_(PE)_contig_1:284160:284240 unnamed protein product
MRLKNNSVTYIQIIYTHIIFFNFSIF
>lcl|ORF745_Ab-S_S8_L001_R1_001_(PE)_trimmed_(PE)_contig_1:284277:284360 unnamed protein product
MNLLFLQLTHPNAQLMMLALTNFVSRF
>lcl|ORF746_Ab-S_S8_L001_R1_001_(PE)_trimmed_(PE)_contig_1:284580:284723 unnamed protein product
MLLLNLLTFNLFYSSSHFLEFFLILCLKELHTIEFEKFLLNLFVYPS
>lcl|ORF747_Ab-S_S8_L001_R1_001_(PE)_trimmed_(PE)_contig_1:284829:285119 unnamed protein product
MFFLYRFVLVSLLTIGVLNLMGCRPMSKNEFNTRCVWAGHDLSACNCIYNSLEQHYSPQFVESLPKLSLQ
NIDAKMNFVETMNQTMQHCQLSASKH
>lcl|ORF748_Ab-S_S8_L001_R1_001_(PE)_trimmed_(PE)_contig_1:285291:285371 unnamed protein product
MHLVEQYRHLPVPTVKLLRHGLLLKL
>lcl|ORF749_Ab-S_S8_L001_R1_001_(PE)_trimmed_(PE)_contig_1:285408:285620 unnamed protein product
MTRFCSGADNLHLKADVHVVHLDVRGNRTFQYIQVSKQSVYKYCQAIGPPNWNFSKVLFESQHQFFVQPN
>lcl|ORF750_Ab-S_S8_L001_R1_001_(PE)_trimmed_(PE)_contig_1:286692:286853 unnamed protein product
MTVCNRGKTQTKGSCSCSCWRLNYRWGDCNLRCKYKMDRFFSETFICTSCGRD
>lcl|ORF751_Ab-S_S8_L001_R1_001_(PE)_trimmed_(PE)_contig_1:287970:288059 unnamed protein product
MLLSGSVAAVYFGSSTDTAKLVFAVKLSL
>lcl|ORF752_Ab-S_S8_L001_R1_001_(PE)_trimmed_(PE)_contig_1:288315:288410 unnamed protein product
MCNWSFCADSSGVFSRGTPLILLYIVDAPLI
>lcl|ORF753_Ab-S_S8_L001_R1_001_(PE)_trimmed_(PE)_contig_1:288555:288683 unnamed protein product
MLVCSIARSSFISWRSCSISGFTWPAKAEDISRVTETANKLF
>lcl|ORF754_Ab-S_S8_L001_R1_001_(PE)_trimmed_(PE)_contig_1:288699:288791 unnamed protein product
MFIMKFSFRPLSSLKSLDILFVMYLSKIDP
>lcl|ORF755_Ab-S_S8_L001_R1_001_(PE)_trimmed_(PE)_contig_1:288882:288965 unnamed protein product
MFIFSSTLRIFGFKPSFIFPNSIIFLQ
>lcl|ORF756_Ab-S_S8_L001_R1_001_(PE)_trimmed_(PE)_contig_1:289095:289172 unnamed protein product
MVPLLTLEPNTNNVMLEAAVDLHKS
>lcl|ORF757_Ab-S_S8_L001_R1_001_(PE)_trimmed_(PE)_contig_1:289446:289598 unnamed protein product
MRVRNPYHSPQLRYEHLVATPTAKWHPPVGGSLHSPELIYEYAHHILRLL
>lcl|ORF758_Ab-S_S8_L001_R1_001_(PE)_trimmed_(PE)_contig_1:289887:289964 unnamed protein product
MMHAQSSSPYFASGKPITCTSLTSG
>lcl|ORF759_Ab-S_S8_L001_R1_001_(PE)_trimmed_(PE)_contig_1:289983:290063 unnamed protein product
MSFGKRFSPPRITTSLIRPLILIKPS
>lcl|ORF760_Ab-S_S8_L001_R1_001_(PE)_trimmed_(PE)_contig_1:290067:290144 unnamed protein product
MSAMSPVCIQPAVSITSRVFSSSPQ
>lcl|ORF761_Ab-S_S8_L001_R1_001_(PE)_trimmed_(PE)_contig_1:290337:290495 unnamed protein product
MVISDICIRSITRCIISRGQGLPAIMPVLKLDRSKSLNCSCSKVAINMVGTP
>lcl|ORF762_Ab-S_S8_L001_R1_001_(PE)_trimmed_(PE)_contig_1:290568:290690 unnamed protein product
MVAPCVIHARFPITMPKQWNNGTEIQTLSWGVKRMPSPTK
>lcl|ORF763_Ab-S_S8_L001_R1_001_(PE)_trimmed_(PE)_contig_1:290721:290861 unnamed protein product
MVPFGLPVVPEVNWILIVSSNWSCLANCFNCSSCSEVGVVSKSLKR
>lcl|ORF764_Ab-S_S8_L001_R1_001_(PE)_trimmed_(PE)_contig_1:290886:290984 unnamed protein product
MLITNFKCGSRSELSTLSAQVVNSGAIFLSNS
>lcl|ORF765_Ab-S_S8_L001_R1_001_(PE)_trimmed_(PE)_contig_1:291084:291239 unnamed protein product
MTKIIPALKAANCVMVHSTQLGDQIANRSPFFNPNFNRLQAKAFTSSCKAL
>lcl|ORF766_Ab-S_S8_L001_R1_001_(PE)_trimmed_(PE)_contig_1:291384:291620 unnamed protein product
MESFSLILLILFLPDLIVVTATTFPNYLFCVVLSFICPIFSAQHPHKSQQSVLKNSLYTHDQTLYFELGL
GVQPPHKS
>lcl|ORF767_Ab-S_S8_L001_R1_001_(PE)_trimmed_(PE)_contig_1:291777:291872 unnamed protein product
MNMQAEDYSVPVSQRLPPPCVISALPISHFR
>lcl|ORF768_Ab-S_S8_L001_R1_001_(PE)_trimmed_(PE)_contig_1:292026:292115 unnamed protein product
MKLFFWLNSKSIFDFVPSALALKMIVYSS
>lcl|ORF769_Ab-S_S8_L001_R1_001_(PE)_trimmed_(PE)_contig_1:292446:292547 unnamed protein product
MWRCQYGLFSSYYCHARNFPCFGSHWSFLWCSF
>lcl|ORF770_Ab-S_S8_L001_R1_001_(PE)_trimmed_(PE)_contig_1:294720:294836 unnamed protein product
MWPRLFTTLFMDMAELSYFSDGRRTSSERTFDFKTRSN
>lcl|ORF771_Ab-S_S8_L001_R1_001_(PE)_trimmed_(PE)_contig_1:295035:295133 unnamed protein product
MWRVPHVRGVYELSIFTTRTTRSGCLCMAEPP
>lcl|ORF772_Ab-S_S8_L001_R1_001_(PE)_trimmed_(PE)_contig_1:295665:295742 unnamed protein product
MTRWPARSSGFKTTHSNGEQPDHEQ
>lcl|ORF773_Ab-S_S8_L001_R1_001_(PE)_trimmed_(PE)_contig_1:295875:297872 unnamed protein product
MIMFEKILIANRGEIACRVIRTAKKLGIRTVAVYSDADANAQHVKLADEAVYIGQSPATQSYLQVDRIIQ
AAINTGSQAVHPGYGFLSENDQFALACQQHNICFIGPPVDAILAMGLKATSKALMEKAGVPLTPGYHGTN
QDADFLKQQADRIGYPVLIKASAGGGGKGMSLVERSEDFLHALASCKREAKSSFGNDDVLIERYVIQPRH
IEVQVFGDTHGNYVHLFERDCSVQRRHQKVLEEAPAPQMPSEKLDAMRQAAIDAARAVNYVGAGTVEFIV
EQDGTAYFMEMNTRLQVEHPVTEMITGEDLVEWQLRVAYGEPLPKLQNELQIHGHALEARIYAEEPEKGF
LPAIGKIDYLRYPTQNQYVRVDSGIIEGDEITTYYDPMIAKLIVWGKNREAALIQMQNALSQFHVDGLGN
NIAFLEKIVRSESFKQAKLDTNLIQREQNFLFSPEEIKPELVVAAAFIEFLSKLNNNSSSQKQLWQAQPL
WRLNIAYQHSIKLNYLNQNIQIKFASNEDGFTAEYNGQSYPISGQLLDAHTASVQIGETQQKLPFNQSQQ
GITLFQNGQSYKFAYIRQDFNQADSQADEGHLKAPMPGVVTQVLVSANHSVKKDDILMTLEAMKMEYTIR
APKDGVIVDSYFQVGDQVKAGDELVEFQPAQEEVA
>lcl|ORF774_Ab-S_S8_L001_R1_001_(PE)_trimmed_(PE)_contig_1:297996:298247 unnamed protein product
MKSVHAFRQNGYHKWLKVTSYLCFYPKHPMCNLACLLQILKVLKLLKRSDAKRLPCLPQLLKVLPVKILT
VQSTKALKNLAMS
>lcl|ORF775_Ab-S_S8_L001_R1_001_(PE)_trimmed_(PE)_contig_1:298263:298343 unnamed protein product
MTSVYAVMSLVLSIVLMKAQLHLSKW
>lcl|ORF776_Ab-S_S8_L001_R1_001_(PE)_trimmed_(PE)_contig_1:298392:298475 unnamed protein product
MKPLAPQHQIAFKRYGKPVLLNSTARF
>lcl|ORF777_Ab-S_S8_L001_R1_001_(PE)_trimmed_(PE)_contig_1:298476:298673 unnamed protein product
MGISTTPMAWLLPIFISLYNKVFVFLIRLLQDLGVALMPKAPQVMYQLKICFICYHTWALKLVLI
>lcl|ORF778_Ab-S_S8_L001_R1_001_(PE)_trimmed_(PE)_contig_1:298830:299009 unnamed protein product
MILSHLYLILFRNWDSIPHTIFLKSIIYFCIKCLFKKKHFLPYFYSNPYYSSSFFTCNP
>lcl|ORF779_Ab-S_S8_L001_R1_001_(PE)_trimmed_(PE)_contig_1:299013:299114 unnamed protein product
MYLIIYKNKMHPFQFLEKYILLPNPTMRVFWHQ
>lcl|ORF780_Ab-S_S8_L001_R1_001_(PE)_trimmed_(PE)_contig_1:299121:299288 unnamed protein product
MKAIRYKLQYRANATQARYDIIFHFEPRLKPKTSAITRPPYPVAPHLTITQGYLQ
>lcl|ORF781_Ab-S_S8_L001_R1_001_(PE)_trimmed_(PE)_contig_1:299538:299618 unnamed protein product
MPTGPERIVRSYIPLLIRDNAYKTRP
>lcl|ORF782_Ab-S_S8_L001_R1_001_(PE)_trimmed_(PE)_contig_1:299748:299837 unnamed protein product
MHKLHQYQSVPAGALSVVLILYLSVFLAR
>lcl|ORF783_Ab-S_S8_L001_R1_001_(PE)_trimmed_(PE)_contig_1:299994:300149 unnamed protein product
MLHQFRSTTMTKCTYIGTNSFLRRGTDLFYFVCHLLQIFNWMLKKESSPSY
>lcl|ORF784_Ab-S_S8_L001_R1_001_(PE)_trimmed_(PE)_contig_1:300432:300518 unnamed protein product
MSTWCKRRLGCYRNLGYTTSKSFRSRQI
>lcl|ORF785_Ab-S_S8_L001_R1_001_(PE)_trimmed_(PE)_contig_1:300696:300812 unnamed protein product
MRYSNFLPNIRSTNFRLWCSRHCSFTFFWSLDFNEASQ
>lcl|ORF786_Ab-S_S8_L001_R1_001_(PE)_trimmed_(PE)_contig_1:303759:303905 unnamed protein product
MDHTHHVKLHWLNQCHPNHIAERFPNLAISLADNGACGFVNQDLGSPK
>lcl|ORF787_Ab-S_S8_L001_R1_001_(PE)_trimmed_(PE)_contig_1:303906:304052 unnamed protein product
MLLLVLGQCRLPHLPCQLNAQNLWSAALQPFLCHCLAKQCLCPRDADH
>lcl|ORF788_Ab-S_S8_L001_R1_001_(PE)_trimmed_(PE)_contig_1:304353:304517 unnamed protein product
MKTVLTLLRSRHLQAPYAVHEGSKHLAHEQLSNNEQSLHLEDQLFYSVIDNKHS
>lcl|ORF789_Ab-S_S8_L001_R1_001_(PE)_trimmed_(PE)_contig_1:304548:304664 unnamed protein product
MFDENSRFNAYVNPLFHWLNWFFLPKTDESKITNLITR
>lcl|ORF790_Ab-S_S8_L001_R1_001_(PE)_trimmed_(PE)_contig_1:304965:305054 unnamed protein product
MSSGLCLASSAIDLVSDSHCCLSSANFSR
>lcl|ORF791_Ab-S_S8_L001_R1_001_(PE)_trimmed_(PE)_contig_1:305175:305273 unnamed protein product
MSVVPSYNVEIRASRTICSIPCSTIKPWPPNT
>lcl|ORF792_Ab-S_S8_L001_R1_001_(PE)_trimmed_(PE)_contig_1:305460:305564 unnamed protein product
MNIERTAGCTIIGSAFLSGYLGPDNERIARRSLA
>lcl|ORF793_Ab-S_S8_L001_R1_001_(PE)_trimmed_(PE)_contig_1:305586:305687 unnamed protein product
MSEAASPCTAVPIRAVFIKVNIQLSPRFSGPIK
>lcl|ORF794_Ab-S_S8_L001_R1_001_(PE)_trimmed_(PE)_contig_1:305733:305858 unnamed protein product
MPILCSIALQTTLLRSSKLPSSSTLNLGTINKEMPLVPTGA
>lcl|ORF795_Ab-S_S8_L001_R1_001_(PE)_trimmed_(PE)_contig_1:305982:306092 unnamed protein product
MNPRSEPAWDSVKHMVPVQAPLMSLVKNFCFCCSVP
>lcl|ORF796_Ab-S_S8_L001_R1_001_(PE)_trimmed_(PE)_contig_1:306135:306266 unnamed protein product
MAQAQLEPHNISEIAIRSNVGKPCPPYSGSAVNEVNPSSAYFW
>lcl|ORF797_Ab-S_S8_L001_R1_001_(PE)_trimmed_(PE)_contig_1:306462:306623 unnamed protein product
MSCSTNCISRNGALYKGIVFSFHFTACVMGRYRFSLKWTFYCFNLTKISKNFL
>lcl|ORF798_Ab-S_S8_L001_R1_001_(PE)_trimmed_(PE)_contig_1:306747:306863 unnamed protein product
MFILYCKILFRKKSIYSMVIRLLNHARTIYGKPEIHRS
>lcl|ORF799_Ab-S_S8_L001_R1_001_(PE)_trimmed_(PE)_contig_1:307662:307739 unnamed protein product
MFKTCCNFLTCPRSRKYASQAHNSK
>lcl|ORF800_Ab-S_S8_L001_R1_001_(PE)_trimmed_(PE)_contig_1:307746:307853 unnamed protein product
MEIVKVIRLIRQNKSHGGKNKSQNTKANSPCKTTA
>lcl|ORF801_Ab-S_S8_L001_R1_001_(PE)_trimmed_(PE)_contig_1:308223:308315 unnamed protein product
MGKTCTTHEQANLCTRQISQNPYPIRVLPS
>lcl|ORF802_Ab-S_S8_L001_R1_001_(PE)_trimmed_(PE)_contig_1:1:81 unnamed protein product, partial
VHILKADIFTLEKPDISILELQHRNL
>lcl|ORF803_Ab-S_S8_L001_R1_001_(PE)_trimmed_(PE)_contig_1:91:171 unnamed protein product
MSQKRLTINKILTQFMPRHVYILMKI
>lcl|ORF804_Ab-S_S8_L001_R1_001_(PE)_trimmed_(PE)_contig_1:181:276 unnamed protein product
MVQTMFKLRVKAKVIAHQCHIVKVKFLHMSD
>lcl|ORF805_Ab-S_S8_L001_R1_001_(PE)_trimmed_(PE)_contig_1:586:681 unnamed protein product
MFLSAMLNLVLKTLKMVAKQEHTIQTRHLTC
>lcl|ORF806_Ab-S_S8_L001_R1_001_(PE)_trimmed_(PE)_contig_1:958:1140 unnamed protein product
MNSVANPNFGVGFLFYFLCVSKYVQNFKSSDVISHKSFLSILNCFRYGLCLYGVLKSWTN
>lcl|ORF807_Ab-S_S8_L001_R1_001_(PE)_trimmed_(PE)_contig_1:1213:1371 unnamed protein product
MFRDCWFLHPIIIATDHFINRTICPFLYCDTDGRLCIKVYVNLWHGCTRGLV
>lcl|ORF808_Ab-S_S8_L001_R1_001_(PE)_trimmed_(PE)_contig_1:1375:1476 unnamed protein product
MDGSYLLFFLWEVCLITAMKLICGCNHPLHNLK
>lcl|ORF809_Ab-S_S8_L001_R1_001_(PE)_trimmed_(PE)_contig_1:1915:2073 unnamed protein product
MAWLFSSIYIYLGECKNSIQRIHINISMIYVQKQSQKVQHRILHRIYQLKSY
>lcl|ORF810_Ab-S_S8_L001_R1_001_(PE)_trimmed_(PE)_contig_1:2119:2211 unnamed protein product
MLKIQIRIRLKLRLFSKKTILLPVIKHKSH
>lcl|ORF811_Ab-S_S8_L001_R1_001_(PE)_trimmed_(PE)_contig_1:2212:2328 unnamed protein product
MLQMLKSWVIHVIIVLLPHFMREYMASIWQLLLSLYFV
>lcl|ORF812_Ab-S_S8_L001_R1_001_(PE)_trimmed_(PE)_contig_1:2365:2445 unnamed protein product
MPLACCFGALNANFKIKIVSFISGTI
>lcl|ORF813_Ab-S_S8_L001_R1_001_(PE)_trimmed_(PE)_contig_1:2485:2583 unnamed protein product
MQLLLICMRIDCLLSRPPLLIMKFIVSSSCGS
>lcl|ORF814_Ab-S_S8_L001_R1_001_(PE)_trimmed_(PE)_contig_1:2935:3129 unnamed protein product
MSLTEINWSFQTFSSKILFIVEDIGLFTICVERVYSHQKIWFFNWFCQLVDLCNTPYLFTHTLA
>lcl|ORF815_Ab-S_S8_L001_R1_001_(PE)_trimmed_(PE)_contig_1:3232:3321 unnamed protein product
MIIHDNCLSLKGIRYLRFVISGDKDVWCF
>lcl|ORF816_Ab-S_S8_L001_R1_001_(PE)_trimmed_(PE)_contig_1:3322:3417 unnamed protein product
MYLSGYVSWLLCRYYRSWWWIINDTNFNWSF
>lcl|ORF817_Ab-S_S8_L001_R1_001_(PE)_trimmed_(PE)_contig_1:4807:4890 unnamed protein product
MVCDWCTYNRKPNSPRNVFWSIITSRF
>lcl|ORF818_Ab-S_S8_L001_R1_001_(PE)_trimmed_(PE)_contig_1:5662:5757 unnamed protein product
MAERTQLLSMKQFWVNILSKNGLSLFRGHMV
>lcl|ORF819_Ab-S_S8_L001_R1_001_(PE)_trimmed_(PE)_contig_1:5974:6060 unnamed protein product
MLTHLNAIHLSARSIKRVRLPQVKERVI
>lcl|ORF820_Ab-S_S8_L001_R1_001_(PE)_trimmed_(PE)_contig_1:6571:6648 unnamed protein product
MILCKSKLVARGIIISAWANRKTAL
>lcl|ORF821_Ab-S_S8_L001_R1_001_(PE)_trimmed_(PE)_contig_1:6907:6999 unnamed protein product
MAIVFFPLPFSVICSPFGEVTVNDPVLLKL
>lcl|ORF822_Ab-S_S8_L001_R1_001_(PE)_trimmed_(PE)_contig_1:7306:7500 unnamed protein product
MLSFSWGCCLMSSAVKNLALSTARSTPELCTNIDACEFIRVGKRCNKRSAIPRCSKIPVMVSFP
>lcl|ORF823_Ab-S_S8_L001_R1_001_(PE)_trimmed_(PE)_contig_1:7540:7635 unnamed protein product
MFAFIIASKSAPNCSPSGVKAFSDFACFHKL
>lcl|ORF824_Ab-S_S8_L001_R1_001_(PE)_trimmed_(PE)_contig_1:7828:7911 unnamed protein product
MLLQAASNNDAASTVVLNKIFISQMYG
>lcl|ORF825_Ab-S_S8_L001_R1_001_(PE)_trimmed_(PE)_contig_1:8563:8646 unnamed protein product
MAILAFAMSKQINPKFSQFYFRLQPLE
>lcl|ORF826_Ab-S_S8_L001_R1_001_(PE)_trimmed_(PE)_contig_1:8788:8871 unnamed protein product
MQPIDDQKASSHALEDSSASHIKRLQN
>lcl|ORF827_Ab-S_S8_L001_R1_001_(PE)_trimmed_(PE)_contig_1:9010:9186 unnamed protein product
MLFQLLQFYVLTDRHQFLYLLQSIARQYHLIKGMLKQRQNRYFQSPFHPQYKYLLHSL
>lcl|ORF828_Ab-S_S8_L001_R1_001_(PE)_trimmed_(PE)_contig_1:9244:9369 unnamed protein product
MQLVWQNLLCRHEYNDVQHLHIRMLRLLYRSQSLANELDDI
>lcl|ORF829_Ab-S_S8_L001_R1_001_(PE)_trimmed_(PE)_contig_1:10021:10110 unnamed protein product
MSRTLILMMDDSALHFWIKRLCRSHISDS
>lcl|ORF830_Ab-S_S8_L001_R1_001_(PE)_trimmed_(PE)_contig_1:10399:10590 unnamed protein product
MSLETIPNFCRMRDKLFSVSWTSTNKALLKLSTEPIFNWNGAKFSCIRTFLCCSNSVKLKSSQ
>lcl|ORF831_Ab-S_S8_L001_R1_001_(PE)_trimmed_(PE)_contig_1:10783:10926 unnamed protein product
MGVGTMSVEGFNSTVLIQNYSNFVLKHVCLSIVEVNSISKLKHIDLM
>lcl|ORF832_Ab-S_S8_L001_R1_001_(PE)_trimmed_(PE)_contig_1:11002:11082 unnamed protein product
MQLQAVFFELYSSLGSEFVAADVQQL
>lcl|ORF833_Ab-S_S8_L001_R1_001_(PE)_trimmed_(PE)_contig_1:11101:11193 unnamed protein product
MESHRHNLKRHLLINFYKANHDKYSQQLMP
>lcl|ORF834_Ab-S_S8_L001_R1_001_(PE)_trimmed_(PE)_contig_1:11509:11655 unnamed protein product
MPPDATFQVKDCLSLHRLAYQFHYGTRLNPCFVRYVPAGNYGACYQHR
>lcl|ORF835_Ab-S_S8_L001_R1_001_(PE)_trimmed_(PE)_contig_1:11998:12294 unnamed protein product
MTLLQLSLIQVRWPVRVNIMQSNLNEYTSLTFVVHCQNQQWSYSQYVHHKKIAHSEYYRFQTHLQLRGKD
YFVLTQLYVLVSYNHPNATRSALYNHRQ
>lcl|ORF836_Ab-S_S8_L001_R1_001_(PE)_trimmed_(PE)_contig_1:12382:12465 unnamed protein product
MGQDQLKSHTSGHNKNALFPAFHHLVL
>lcl|ORF837_Ab-S_S8_L001_R1_001_(PE)_trimmed_(PE)_contig_1:12475:12552 unnamed protein product
MKSLNLLKCELKLNHFPNLQTLNIG
>lcl|ORF838_Ab-S_S8_L001_R1_001_(PE)_trimmed_(PE)_contig_1:13216:13296 unnamed protein product
MILKLSLNTKVASLPRLLLLLLLFMR
>lcl|ORF839_Ab-S_S8_L001_R1_001_(PE)_trimmed_(PE)_contig_1:14032:14169 unnamed protein product
MIDNDNHFYLRCKLIFTIFLLHKSCTKNSAFPLLIFKVTTQQSRK
>lcl|ORF840_Ab-S_S8_L001_R1_001_(PE)_trimmed_(PE)_contig_1:15748:15969 unnamed protein product
MGYCDSPSFGIWCMLVEIVKRSLRRMLCRRDCLNMADCFWLCPNINFRPKISNRACKENEKDNPKNNNSK
PTM
>lcl|ORF841_Ab-S_S8_L001_R1_001_(PE)_trimmed_(PE)_contig_1:16282:16398 unnamed protein product
MTHLNGLKNLNMPDLIERNTCSIQVSLSLVALIVKSIT
>lcl|ORF842_Ab-S_S8_L001_R1_001_(PE)_trimmed_(PE)_contig_1:16438:16548 unnamed protein product
MSIRDGCLLSKYCSILTVPHIINTKIYTTFPSREMC
>lcl|ORF843_Ab-S_S8_L001_R1_001_(PE)_trimmed_(PE)_contig_1:16552:16650 unnamed protein product
MHSGITFDLRSTIRIILYSVLESFILSCCKCG
>lcl|ORF844_Ab-S_S8_L001_R1_001_(PE)_trimmed_(PE)_contig_1:16660:16776 unnamed protein product
MFISFICSFNSLHLNTNTIPFIIIPFSKKGSFHWSNRK
>lcl|ORF845_Ab-S_S8_L001_R1_001_(PE)_trimmed_(PE)_contig_1:16849:16989 unnamed protein product
MIFHKWITNSCFRPVYSLICIYNLCCTIVELDSFIRSIVKTSQSQI
>lcl|ORF846_Ab-S_S8_L001_R1_001_(PE)_trimmed_(PE)_contig_1:17242:17400 unnamed protein product
MSISIRLNILITNTCLQVQFIRNCIIALNKCSNILNFSVWSITFTLACWRIH
>lcl|ORF847_Ab-S_S8_L001_R1_001_(PE)_trimmed_(PE)_contig_1:17401:17520 unnamed protein product
MRILSCQNINKLLIFFPIIIKAIGYFHIPIGDIKIGLHS
>lcl|ORF848_Ab-S_S8_L001_R1_001_(PE)_trimmed_(PE)_contig_1:17782:17865 unnamed protein product
MRVIRSVVSILLIFIVLGTKAQCLSII
>lcl|ORF849_Ab-S_S8_L001_R1_001_(PE)_trimmed_(PE)_contig_1:18364:18636 unnamed protein product
MSKNISNFTTRRSLLDNLFLINRLNCTCNLCNIFWCTSRSYYNLLQLGYWFLCCIFAYFSRLSYGFCISL
LCKNSRYGKTTRCHLKKYLF
>lcl|ORF850_Ab-S_S8_L001_R1_001_(PE)_trimmed_(PE)_contig_1:18670:18750 unnamed protein product
MVYIHFFHFSLAQMLLNDFSRGTTSY
>lcl|ORF851_Ab-S_S8_L001_R1_001_(PE)_trimmed_(PE)_contig_1:18751:18900 unnamed protein product
MRTLMRMIFIKNNSHLSYFLKRIHFSYFVHFAQAFEIHLNIAVPHPFLL
>lcl|ORF852_Ab-S_S8_L001_R1_001_(PE)_trimmed_(PE)_contig_1:19237:19335 unnamed protein product
MQSELYVQSPPPYLQVLRGIPEEYIPDQVHDQ
>lcl|ORF853_Ab-S_S8_L001_R1_001_(PE)_trimmed_(PE)_contig_1:19852:19983 unnamed protein product
MTNAELSHFTNGKTATWQYKKGKIQLVHQYLTNNEVAQVRFLA
>lcl|ORF854_Ab-S_S8_L001_R1_001_(PE)_trimmed_(PE)_contig_1:19984:20073 unnamed protein product
MRVAKSCNTCRHTSSFNRQSKVVELSGSI
>lcl|ORF855_Ab-S_S8_L001_R1_001_(PE)_trimmed_(PE)_contig_1:20206:20310 unnamed protein product
MPDGILPIRVSCSSKGRSNCLYGHSGTSNSKCWS
>lcl|ORF856_Ab-S_S8_L001_R1_001_(PE)_trimmed_(PE)_contig_1:20653:20763 unnamed protein product
MSPISPKLNNRKFTSKKHVHSFSNSISICLEFISLC
>lcl|ORF857_Ab-S_S8_L001_R1_001_(PE)_trimmed_(PE)_contig_1:20920:21042 unnamed protein product
MSAVRSFCFSGKYDHHCVSSQSHNFSFKTASFALACCNNF
>lcl|ORF858_Ab-S_S8_L001_R1_001_(PE)_trimmed_(PE)_contig_1:21058:21207 unnamed protein product
MIFTIGKNLNEPRALIPIGNFRLSSKTFFDKRLRIDALAYIPLEIKFKG
>lcl|ORF859_Ab-S_S8_L001_R1_001_(PE)_trimmed_(PE)_contig_1:21352:21438 unnamed protein product
MKISLGCCLKIFSTPSPNIILSLCTATQ
>lcl|ORF860_Ab-S_S8_L001_R1_001_(PE)_trimmed_(PE)_contig_1:21823:21921 unnamed protein product
MPFCTANMTKPCRLSSCNSTKENCSDVFLNTS
>lcl|ORF861_Ab-S_S8_L001_R1_001_(PE)_trimmed_(PE)_contig_1:21973:22050 unnamed protein product
MNCSGIIVSTRRLLIKSCKIPWSIT
>lcl|ORF862_Ab-S_S8_L001_R1_001_(PE)_trimmed_(PE)_contig_1:22072:22218 unnamed protein product
MDKSHFTCNLKGANGLSTNLICMLRSPNKRRLVNDSMRNFSAKTSNNW
>lcl|ORF863_Ab-S_S8_L001_R1_001_(PE)_trimmed_(PE)_contig_1:22321:22443 unnamed protein product
MAISVKATKNRQAQLKSRIPFKSSVKINDILLVFACSGGN
>lcl|ORF864_Ab-S_S8_L001_R1_001_(PE)_trimmed_(PE)_contig_1:22894:23013 unnamed protein product
MLCLIKRCNQSVIIGPFITVCFARTRELDVLVRLMDSLI
>lcl|ORF865_Ab-S_S8_L001_R1_001_(PE)_trimmed_(PE)_contig_1:23170:23310 unnamed protein product
MQIYSSAFKSRSERCCRNSSWSCEFNCSLKNKSGSISSECFVATMS
>lcl|ORF866_Ab-S_S8_L001_R1_001_(PE)_trimmed_(PE)_contig_1:23515:23616 unnamed protein product
MNVRFNSKIKSSTFAASVMLLRISSITKFKVAI
>lcl|ORF867_Ab-S_S8_L001_R1_001_(PE)_trimmed_(PE)_contig_1:23884:24006 unnamed protein product
MTCVFDKTGCNCPIFINPISLIGRFCTVQENAMRKAKCKV
>lcl|ORF868_Ab-S_S8_L001_R1_001_(PE)_trimmed_(PE)_contig_1:24664:24792 unnamed protein product
MEVEISPEFDGFGSVSQVIKLCLNREKRILPSQTLAYCPLAL
>lcl|ORF869_Ab-S_S8_L001_R1_001_(PE)_trimmed_(PE)_contig_1:25177:25263 unnamed protein product
MLIKRQQRPNLPIPHLPENRTLNEVLQG
>lcl|ORF870_Ab-S_S8_L001_R1_001_(PE)_trimmed_(PE)_contig_1:25306:25416 unnamed protein product
MSEVRSVVNFAHEVEPRTQKNVPYTYPLFSLFNMLR
>lcl|ORF871_Ab-S_S8_L001_R1_001_(PE)_trimmed_(PE)_contig_1:25648:25734 unnamed protein product
MRRTYAVVINFHILNKYRSLTLIIDFKV
>lcl|ORF872_Ab-S_S8_L001_R1_001_(PE)_trimmed_(PE)_contig_1:25801:25908 unnamed protein product
MWITITRCCNNTISLQNIILILLTVFKTQLCFLVF
>lcl|ORF873_Ab-S_S8_L001_R1_001_(PE)_trimmed_(PE)_contig_1:26371:26592 unnamed protein product
MWSCTHSQYQLSSTIMLVVPITHYLHIKSTFNRFNIQHMATKLNMVKLFYNPLTILIIFLTRYIQIFSKI
EFI
>lcl|ORF874_Ab-S_S8_L001_R1_001_(PE)_trimmed_(PE)_contig_1:26689:26772 unnamed protein product
MGQLHTSMPVKFLTLIKKAILQLAFIM
>lcl|ORF875_Ab-S_S8_L001_R1_001_(PE)_trimmed_(PE)_contig_1:26791:26907 unnamed protein product
MKRPQSNSNKIKHSSRPSVQRTVDLVAAHTRTDVLMVQ
>lcl|ORF876_Ab-S_S8_L001_R1_001_(PE)_trimmed_(PE)_contig_1:26971:27087 unnamed protein product
MNPVIMCYLDIALIIEVNFVVNGLTVHLQRYSQLLQLH
>lcl|ORF877_Ab-S_S8_L001_R1_001_(PE)_trimmed_(PE)_contig_1:27181:27357 unnamed protein product
MVMLLQFQLQTLQYNKSLGCHVTRDFSVNHLLAQAIHFVDAIQKPYRIYDKHTLTEPS
>lcl|ORF878_Ab-S_S8_L001_R1_001_(PE)_trimmed_(PE)_contig_1:27601:27717 unnamed protein product
MLSMLGIVLIFFYLNHCAINDKKFRHDDTLLPNSLELN
>lcl|ORF879_Ab-S_S8_L001_R1_001_(PE)_trimmed_(PE)_contig_1:27793:27912 unnamed protein product
MKIAIHVNRYQLTVLFVLIAQTKVYLVNNELAKDVVAII
>lcl|ORF880_Ab-S_S8_L001_R1_001_(PE)_trimmed_(PE)_contig_1:27985:28122 unnamed protein product
MKLAAQLHNLQQYNSDEQANNVTGFFQHVQVKTSTNLHEQNHSGF
>lcl|ORF881_Ab-S_S8_L001_R1_001_(PE)_trimmed_(PE)_contig_1:28357:28452 unnamed protein product
MDHQYTFSVMQRDDGVLHDLHKIKVQSILLV
>lcl|ORF882_Ab-S_S8_L001_R1_001_(PE)_trimmed_(PE)_contig_1:28585:28662 unnamed protein product
MGWQVLASDYILFRILSFCFKKISF
>lcl|ORF883_Ab-S_S8_L001_R1_001_(PE)_trimmed_(PE)_contig_1:28723:28845 unnamed protein product
MRLRIILMIIIIISLFNMLNNFYFFNNFLKLNMFILRVTT
>lcl|ORF884_Ab-S_S8_L001_R1_001_(PE)_trimmed_(PE)_contig_1:29077:29250 unnamed protein product
MLLNSCAEASITVFKRFFWPKGLIPPTKYPVKRSASLGFAICSFLHPTAVATFFKLS
>lcl|ORF885_Ab-S_S8_L001_R1_001_(PE)_trimmed_(PE)_contig_1:29263:29454 unnamed protein product
MTATKYFFSSVTRSVLNTSFTLRFNFSAASKPKLLAFASCSYSWIENSILLLFNSLHAGVIGV
>lcl|ORF886_Ab-S_S8_L001_R1_001_(PE)_trimmed_(PE)_contig_1:29503:29589 unnamed protein product
MCLGYLHHLHEKSNLHRTKNNLNLILSR
>lcl|ORF887_Ab-S_S8_L001_R1_001_(PE)_trimmed_(PE)_contig_1:29635:29937 unnamed protein product
MSYKHNNLMAMRHRFWDESSDHVLNEKQFLQQTLIEQGIFNNATFDDVKYFFYTLPSIVIVKAHALGFMH
DSVKQMVIQHIQANRIHLMQKAELKIQFKM
>lcl|ORF888_Ab-S_S8_L001_R1_001_(PE)_trimmed_(PE)_contig_1:30130:30207 unnamed protein product
MTSVWLHDAHRILFSCQIRTISLRV
>lcl|ORF889_Ab-S_S8_L001_R1_001_(PE)_trimmed_(PE)_contig_1:30223:30342 unnamed protein product
MDAYQSRKLLYWQEHVGLLQVPLPSFLVKKKKRRSLRRQ
>lcl|ORF890_Ab-S_S8_L001_R1_001_(PE)_trimmed_(PE)_contig_1:30910:30993 unnamed protein product
MNVACLSIVQSCFPFLKNDVISSVKLH
>lcl|ORF891_Ab-S_S8_L001_R1_001_(PE)_trimmed_(PE)_contig_1:31114:31215 unnamed protein product
MVRSVSSMNIYSQLHAILYKRVISMINMRWFKQ
>lcl|ORF892_Ab-S_S8_L001_R1_001_(PE)_trimmed_(PE)_contig_1:31216:31338 unnamed protein product
MDMSFSMQCLKVLNPAWPMSFYLRQKHSVPLQIIQICQLG
>lcl|ORF893_Ab-S_S8_L001_R1_001_(PE)_trimmed_(PE)_contig_1:31342:31494 unnamed protein product
MNMNVMTGKRASYIVVLCSKQANQWRLDISRFLQKNLCLLAVSLLAHIHL
>lcl|ORF894_Ab-S_S8_L001_R1_001_(PE)_trimmed_(PE)_contig_1:31618:31755 unnamed protein product
MLFYKIKSIGQNLFCFYHLSTHFLNVSNDIVFSYTACQHKTITMC
>lcl|ORF895_Ab-S_S8_L001_R1_001_(PE)_trimmed_(PE)_contig_1:31762:33060 unnamed protein product
MIMTNMINKAQGLGLSLITKLAGSDVLDQLKLRKFLEKSLYQGSKAGFRALSQTQKAFKPKQIPQQRLPQ
QKKNLFDLSLTEEQQMTSEAMSQFAQEVLLELAHDADQTAQFPESLWQYVEDLGLNYYALPEALGGVAAE
QNIVSNLLIAEKLAEGDFSLTAGLLSTFSVINAITRWGSTEVQSMYLPCFAEDSDITATFAVQEATPAFN
PYVLKTKASLENDQYFIEGEKTLVILGDLADVFLVSADFNGKPDVFVVQAGDTISIKSTPAMGLKATETA
TLKFSHTPALRLGATDFDYTAFLDLGNLMWCAMAVGTCEAVKAYCIKYANERTAFGEPISHRQSVAFMIA
DMAIEIDAMRMLILNAASLAEAGKLFHREAYLARLLCAEKSMKIGTDGVQILGGHGFTKEHPVERWYRDL
RATAILHSGLHA
>lcl|ORF896_Ab-S_S8_L001_R1_001_(PE)_trimmed_(PE)_contig_1:33076:34287 unnamed protein product
MFMNLQNPKKFNMMIDQAHDVAINVLRPISRKYDKAEHAYPKELDMLASLIDGMNEGGEGINAGAAGAGK
RGETDNEGVRNGTNMSTALGIIEMCYGDTGLLLSMPRQGLGNSAIAAVANDEQLERFKGTWAAMAITEPG
CGSDSAAIRTTATKDGNDYILNGEKIFVTSGERADSVVVWATLDRKLGRAAIKSFVVPKGTPGMKVERLE
HKLGIKASDTAVISFTDCRVPAENLLGNPEIDVAKGFAGVMETFDNTRPLVAAMAIGCAKASLERIKEIF
KDQLDPNYSTPYLQTSNLAAQIYRMEAEWEAARLLMLKATWMADNKKPNSKEASIAKAKAGRVGNEITLK
CVELAASVGYNEDELLEKWARDSKILDIFEGTQQIQQLIIARRELGKSSSELK
>lcl|ORF897_Ab-S_S8_L001_R1_001_(PE)_trimmed_(PE)_contig_1:34336:34419 unnamed protein product
MGKIKPSNHMIRGFGISGIYFLIIQPV
>lcl|ORF898_Ab-S_S8_L001_R1_001_(PE)_trimmed_(PE)_contig_1:34462:34542 unnamed protein product
MHDVLVKYLLYLNLLCSDQIHAYPSF
>lcl|ORF899_Ab-S_S8_L001_R1_001_(PE)_trimmed_(PE)_contig_1:34549:34797 unnamed protein product
MKESWLVAAYLHSHLATLVLHQNDVTLGMDELDKHDDLSDAVTDIRISWSLHCYYSSYALALYVHIDHFL
FSDAISHNVQYS
>lcl|ORF900_Ab-S_S8_L001_R1_001_(PE)_trimmed_(PE)_contig_1:35407:35538 unnamed protein product
MYQLQESQRVIKVGHLKQILSLMGVDQNGIQLKYLNQLQVEPD
>lcl|ORF901_Ab-S_S8_L001_R1_001_(PE)_trimmed_(PE)_contig_1:35917:36066 unnamed protein product
MCFTGLYCFNGFCIYPIKCVRENNSKSWRYYFNSFWKSASCYRLKSYCK
>lcl|ORF902_Ab-S_S8_L001_R1_001_(PE)_trimmed_(PE)_contig_1:37096:37290 unnamed protein product
MFRDNLFSWLSFEFCQHCSDFRLSCFTCFLINYFSFYFIHCLGKWFNTSRMIVTYFNPNSISVR
>lcl|ORF903_Ab-S_S8_L001_R1_001_(PE)_trimmed_(PE)_contig_1:37573:37659 unnamed protein product
MVGLSLRFNNMIAILCFYWLRNLTIFQA
>lcl|ORF904_Ab-S_S8_L001_R1_001_(PE)_trimmed_(PE)_contig_1:37783:37959 unnamed protein product
MNFCIYIFSKFLSCRIITSVCRNKDMFHYAFSIFLLSFYELCISLFKLGICGWSWLSH
>lcl|ORF905_Ab-S_S8_L001_R1_001_(PE)_trimmed_(PE)_contig_1:37978:38064 unnamed protein product
MIYINRSRLFKLILMFVVVISSLLVRCS
>lcl|ORF906_Ab-S_S8_L001_R1_001_(PE)_trimmed_(PE)_contig_1:38725:38802 unnamed protein product
MSNIGQFRFLIKNAPILARLIILKD
>lcl|ORF907_Ab-S_S8_L001_R1_001_(PE)_trimmed_(PE)_contig_1:38920:39090 unnamed protein product
MKVPKPTKVTVSPFLSASVIDAIVASSALPASVLDTPPFSAIASINSDLFMNKTSS
>lcl|ORF908_Ab-S_S8_L001_R1_001_(PE)_trimmed_(PE)_contig_1:39097:39174 unnamed protein product
MFKVQGYSLKGHDAFIAMLWGKTQY
>lcl|ORF909_Ab-S_S8_L001_R1_001_(PE)_trimmed_(PE)_contig_1:39535:39612 unnamed protein product
MPFFFGTRKSTQTCQPDLFSILSKI
>lcl|ORF910_Ab-S_S8_L001_R1_001_(PE)_trimmed_(PE)_contig_1:39751:39831 unnamed protein product
MLIIAKSRLDTFMKLFYKTIMSCKYI
>lcl|ORF911_Ab-S_S8_L001_R1_001_(PE)_trimmed_(PE)_contig_1:39907:40554 unnamed protein product
MSETQQRQKHPRLLLNIVLIILETFFSFILTHDGVLRLQAKKFIANKITIRINSYLPFFDFYVQFTEKGL
LFDIHSYDRRIDLEINSTLVDLIKIFVFSNQRSLNNMRIDGDAETKKELIDLISHLTLPKLLADWKQWFN
APDDEAEALASRKKIAPLLEKIDQQRSEINSLHVEIKQYQNRIARLQQRQRNINLCFGIISLIFIVYFIY
NLWVD
>lcl|ORF912_Ab-S_S8_L001_R1_001_(PE)_trimmed_(PE)_contig_1:40603:40698 unnamed protein product
MTILVGIHKILLSSLNMCIESCALQLAVATQ
>lcl|ORF913_Ab-S_S8_L001_R1_001_(PE)_trimmed_(PE)_contig_1:40915:41028 unnamed protein product
MKPLMQRVVTIKATAKMVQCVLLTIYGKNSLIILPTI
>lcl|ORF914_Ab-S_S8_L001_R1_001_(PE)_trimmed_(PE)_contig_1:41098:42357 unnamed protein product
MAQIQLFYRVQVFDMKRPIYLDYAATTPVDPQVAERMMECLTFDGTFGNAASRSHAYGWQAEEKVEYARE
QVANLIKADPREIVWTSGATESDNLALKGVAQFYASKGKHIITSKIEHKAVLDPCRELEEQGFEITYLEP
EPQTGLITPEMVKAALRPDTILVSLMMVNNEIGTVTDVAAIGELTRANKTFFHVDAAQAAGKVDIDLSTM
KIDLMSFSAHKIYGPKGIGALYVRRSPRVRLKAQIHGGGHERGMRSGTLATHQIVGMGEAFELAGKTMHA
EQERIRKLRDKLWNGLQDLEQVFLNGHPTQNVANYLNVSFNFVEGESLMMSLKDAAVSSGSACTSATLEP
SYVLRALGLSDELAHSSIRFSFGKYTTEEDIDHVLTITKAAVEKLRELSPLWDMYKEGIDLSTVEWAEH
>lcl|ORF915_Ab-S_S8_L001_R1_001_(PE)_trimmed_(PE)_contig_1:42424:42810 unnamed protein product
MAYSEKVIDHYENPRNVGVLDKNSENVGTGMVGAPACGDVMRLQIQVNDNGVIEEARFKTYGCGSAIASS
SLVTEWLKGKTLDEAQAIKNIDIATELALPPVKVHCSVLAEDAIKAAIEDYHSKKSKA
>lcl|ORF916_Ab-S_S8_L001_R1_001_(PE)_trimmed_(PE)_contig_1:42820:43161 unnamed protein product
MINVGVFMIHLTENAATHISNYLKNRGKGEGIRVGVKTSGCSGLAYVLEFVDDIDEHDQIFEQFGVKVFV
DPKSLVYLDGLEMDYVKNGLNEGFEFNNPNKKGECGCGESFTV
>lcl|ORF917_Ab-S_S8_L001_R1_001_(PE)_trimmed_(PE)_contig_1:43228:43764 unnamed protein product
MWTSFLMNHFELFNLPVALDIDLASLKSNFLSLQQQYHPDKAADKDQALIKSSEINQAFKTLSQVDSRAA
YLLALKKQDHHLDQSISDFEFLQSALELREQLDEATSSEHLRTLRLEVQQWIDGLVREFKIDYSEEDWAE
ARDTVRKLRFFQRVLNDIDKAEDQLLDDEDSFDLDDDF
>lcl|ORF918_Ab-S_S8_L001_R1_001_(PE)_trimmed_(PE)_contig_1:43783:43881 unnamed protein product
MFKGFNSWHFCKLLNRVNPVPHTNIALRLVLT
>lcl|ORF919_Ab-S_S8_L001_R1_001_(PE)_trimmed_(PE)_contig_1:43900:44115 unnamed protein product
MRQCYQANLKYSMMFKIEDYFLLSFIMGTIQLIMVKKLNRLSLQIQKIQLFLLNDLWAVQRQILNFNTLM
S
>lcl|ORF920_Ab-S_S8_L001_R1_001_(PE)_trimmed_(PE)_contig_1:44581:44661 unnamed protein product
MMKIMPYLLWQHVKLKNNYQLKIQLN
>lcl|ORF921_Ab-S_S8_L001_R1_001_(PE)_trimmed_(PE)_contig_1:44809:44934 unnamed protein product
MVLLALMLFKKQYGKFLPKNLFARSTQMKWWQLALLLQPTS
>lcl|ORF922_Ab-S_S8_L001_R1_001_(PE)_trimmed_(PE)_contig_1:45187:45339 unnamed protein product
MQAKLVLKSLSKLMQMAYSPFLLVKQLLACKLILISNHLMVYLRQIRNAY
>lcl|ORF923_Ab-S_S8_L001_R1_001_(PE)_trimmed_(PE)_contig_1:45517:45600 unnamed protein product
MKAVIFKQLSTQFNNLKYIVMLLQHYG
>lcl|ORF924_Ab-S_S8_L001_R1_001_(PE)_trimmed_(PE)_contig_1:45679:45840 unnamed protein product
MCHVLKYFLTLNFAQKEQNLRLNKMQIFAKVCSTKESKLNMLVICLVHVQLVM
>lcl|ORF925_Ab-S_S8_L001_R1_001_(PE)_trimmed_(PE)_contig_1:45958:46239 unnamed protein product
MKILKLRFRNTQLTMLRKITNKLKKKLLRQLFFIYINLYLILFFIDIYRLNFILKSKLSNTLSINQSLLN
FNALNHFFKHLNQLRVFVVLYFF
>lcl|ORF926_Ab-S_S8_L001_R1_001_(PE)_trimmed_(PE)_contig_1:46471:46569 unnamed protein product
MYIATYNRISHTMGCTIIPYVAITCTNTHTDM
>lcl|ORF927_Ab-S_S8_L001_R1_001_(PE)_trimmed_(PE)_contig_1:46576:46677 unnamed protein product
MSHFLPSFAQQLHLLTHSNCHFYTGFGILLNPL
>lcl|ORF928_Ab-S_S8_L001_R1_001_(PE)_trimmed_(PE)_contig_1:46678:46770 unnamed protein product
MRISKKYENRISHKFVDRRFILLCNFSHMT
>lcl|ORF929_Ab-S_S8_L001_R1_001_(PE)_trimmed_(PE)_contig_1:46834:46920 unnamed protein product
MNIRKEYGHFFTFIFDFCFSFPTHNRLP
>lcl|ORF930_Ab-S_S8_L001_R1_001_(PE)_trimmed_(PE)_contig_1:46945:47070 unnamed protein product
MISKSNITCHLVIIMLTLLTNFFNPAVLVIISDSDKHYQTK
>lcl|ORF931_Ab-S_S8_L001_R1_001_(PE)_trimmed_(PE)_contig_1:47254:47361 unnamed protein product
MKVHSCQSNSHYNRIYCEKNTFLSFLIKLVLQPVF
>lcl|ORF932_Ab-S_S8_L001_R1_001_(PE)_trimmed_(PE)_contig_1:47677:47832 unnamed protein product
MYMARLVYPIQVSAKLHHFDSEQHGGNAIEAPYCLKLLHSFYQHGKREITG
>lcl|ORF933_Ab-S_S8_L001_R1_001_(PE)_trimmed_(PE)_contig_1:47902:48021 unnamed protein product
MVRVVLKSTKEIAYHSLNDMLKAGNRLQKKYLEQVVDAN
>lcl|ORF934_Ab-S_S8_L001_R1_001_(PE)_trimmed_(PE)_contig_1:48262:48366 unnamed protein product
MIDKLNSFFILFKLHHHLQTLSAFHTVISRIFLH
>lcl|ORF935_Ab-S_S8_L001_R1_001_(PE)_trimmed_(PE)_contig_1:48688:48777 unnamed protein product
MKIRGFTLLNCFSRFLKHFHIQAISYRLH
>lcl|ORF936_Ab-S_S8_L001_R1_001_(PE)_trimmed_(PE)_contig_1:49084:49230 unnamed protein product
MIFFVIELLHNLLKFAFTHLSMCYRYTCFGYKHTNIFGSSLNGLYFIM
>lcl|ORF937_Ab-S_S8_L001_R1_001_(PE)_trimmed_(PE)_contig_1:49357:49440 unnamed protein product
MTHPRKSHIKRTRNWRCCKCQHINIGT
>lcl|ORF938_Ab-S_S8_L001_R1_001_(PE)_trimmed_(PE)_contig_1:49720:49944 unnamed protein product
MFAILYRYKCCTHGHFGFTKTYVTTHQPIHWFCLLHIIECGFNCISLIKGFFIRKTACKLHIERLIQFKS
EARF
>lcl|ORF939_Ab-S_S8_L001_R1_001_(PE)_trimmed_(PE)_contig_1:50527:50685 unnamed protein product
MICFINIFFYGTKWFFFFRIDWQLGWLFSFKIKCTSFFFNSFCAYKHSWKLV
>lcl|ORF940_Ab-S_S8_L001_R1_001_(PE)_trimmed_(PE)_contig_1:51139:51234 unnamed protein product
MYADRRFLPRCKNIHNTTAYSKLTMVINCIY
>lcl|ORF941_Ab-S_S8_L001_R1_001_(PE)_trimmed_(PE)_contig_1:51649:51753 unnamed protein product
MLQIQLRDFLLKHVYGFYELKRYEVNSSMMFLVN
>lcl|ORF942_Ab-S_S8_L001_R1_001_(PE)_trimmed_(PE)_contig_1:51868:51978 unnamed protein product
MIALSSSNFSCVLPNLSTYRCVAISKSIFSLICGVI
>lcl|ORF943_Ab-S_S8_L001_R1_001_(PE)_trimmed_(PE)_contig_1:52177:52389 unnamed protein product
MSSHHINFNLYSRGNSPLPSKFIFNAYSSPKPSRKSTVGTKNRVPVWAVLKSSNRSRLPCSFPKNIFSSI
>lcl|ORF944_Ab-S_S8_L001_R1_001_(PE)_trimmed_(PE)_contig_1:52420:52665 unnamed protein product
MKKVPYSFLDGFEKGIFARIIFSSLPSASCALLTTLCAVKGFSSSSSSISLNFLRPITLSCSSSLKARHF
SISWVYFWINA
>lcl|ORF945_Ab-S_S8_L001_R1_001_(PE)_trimmed_(PE)_contig_1:52675:52782 unnamed protein product
MKSGSSLPTNAHCAAITGSGFSVPSTKPIIARPSK
>lcl|ORF946_Ab-S_S8_L001_R1_001_(PE)_trimmed_(PE)_contig_1:53344:53424 unnamed protein product
MPYCFFRYFTISADSNILTPVFGSSK
>lcl|ORF947_Ab-S_S8_L001_R1_001_(PE)_trimmed_(PE)_contig_1:53434:53568 unnamed protein product
MLPCMTGNNFSRFPSFKGSYLPGFNRRIAGPISCHLSLATLCKM
>lcl|ORF948_Ab-S_S8_L001_R1_001_(PE)_trimmed_(PE)_contig_1:53671:53748 unnamed protein product
MFLLIQTPRAPFNNVPANARYGIFG
>lcl|ORF949_Ab-S_S8_L001_R1_001_(PE)_trimmed_(PE)_contig_1:53806:53931 unnamed protein product
MISCDSYNLSPVLSSIKKGNCNLPPISLTMERYFNPPFGHG
>lcl|ORF950_Ab-S_S8_L001_R1_001_(PE)_trimmed_(PE)_contig_1:54214:54351 unnamed protein product
MVTPPKYKGISTSPMPLRLLFCGIAANACTPKSKVASASTSRTQP
>lcl|ORF951_Ab-S_S8_L001_R1_001_(PE)_trimmed_(PE)_contig_1:54352:54540 unnamed protein product
MTTPFQLFLTADSAIISPISAQRIEAPPSTTNTFPVPSVANNSFTRELSSKHFTVTTCPPKV
>lcl|ORF952_Ab-S_S8_L001_R1_001_(PE)_trimmed_(PE)_contig_1:54574:54747 unnamed protein product
MDGVTTCKSFSGLSSNKSHVTNGTVDTFILPYRVCCMLRLSYRLKASICVSAATTMV
>lcl|ORF953_Ab-S_S8_L001_R1_001_(PE)_trimmed_(PE)_contig_1:54778:54915 unnamed protein product
MKGLVHLFSISLNKLCPKSSIKRTSLRLPINREGLKIDNFSIPKL
>lcl|ORF954_Ab-S_S8_L001_R1_001_(PE)_trimmed_(PE)_contig_1:55231:55398 unnamed protein product
MASNSGVCSSCSTSAKPTSPVAPTTIAFFVLIVIFYPTLFKFVSNLTFSYGFSSP
>lcl|ORF955_Ab-S_S8_L001_R1_001_(PE)_trimmed_(PE)_contig_1:55810:55899 unnamed protein product
MEACKKSPTGLFLLSMFLYLLYFMEFRNI
>lcl|ORF956_Ab-S_S8_L001_R1_001_(PE)_trimmed_(PE)_contig_1:55939:56025 unnamed protein product
MWKFITFKPYKQPFHHGRPICFLYLVIA
>lcl|ORF957_Ab-S_S8_L001_R1_001_(PE)_trimmed_(PE)_contig_1:56167:56415 unnamed protein product
MVHKAINKTKCPLFTKIRRRLLNIQYKATRFNQQTLFNYFNCMCIRLRAHSICSFNHKCSSVYTTLNWAR
NAMLNYTIRVFN
>lcl|ORF958_Ab-S_S8_L001_R1_001_(PE)_trimmed_(PE)_contig_1:56416:56508 unnamed protein product
MATPFLSELTSLRCKLEVVSCQALPIYQLS
>lcl|ORF959_Ab-S_S8_L001_R1_001_(PE)_trimmed_(PE)_contig_1:56908:57003 unnamed protein product
MSATRFTTNYGTNLFNRFNEFLIFRIFTTMT
>lcl|ORF960_Ab-S_S8_L001_R1_001_(PE)_trimmed_(PE)_contig_1:57109:57237 unnamed protein product
MNDLFTWHNNHRKNRFTPFNQTQVYRELISLMYKLFRTIKWI
>lcl|ORF961_Ab-S_S8_L001_R1_001_(PE)_trimmed_(PE)_contig_1:57616:57702 unnamed protein product
MKNTIIPSTAESLYFNLIRRLLLKRKLS
>lcl|ORF962_Ab-S_S8_L001_R1_001_(PE)_trimmed_(PE)_contig_1:57826:58194 unnamed protein product
MMLYGYHFSTIENNWEDLTPLNEFLQTFADDDGDVSQRDKESLKEIIAKSDTALALAKEMGWDGSYTGCP
YLFWLPSKNTQSFEYGFVFKQTSDNSTFVISPIELAYLAQDEQVQTLSKNID
>lcl|ORF963_Ab-S_S8_L001_R1_001_(PE)_trimmed_(PE)_contig_1:58282:58458 unnamed protein product
MIFSLGTCKHSNSSTGKPSIKLEISGVSKLNHSSKRSCGITMTDLLTSPGSWKSFIMG
>lcl|ORF964_Ab-S_S8_L001_R1_001_(PE)_trimmed_(PE)_contig_1:58528:58611 unnamed protein product
MAAIKKACPSLRRTPHRSGLSFIYLLS
>lcl|ORF965_Ab-S_S8_L001_R1_001_(PE)_trimmed_(PE)_contig_1:58717:58821 unnamed protein product
MFVSSAHLGTKPNMTSRHSKPCGDLNSNGIVPPG
>lcl|ORF966_Ab-S_S8_L001_R1_001_(PE)_trimmed_(PE)_contig_1:59242:59466 unnamed protein product
MPELKHLTPKQIHHKLEFQALALSSAQSQYVGVDRPRTHVGIDNKLVQADSLSQVNQAQFAYVPHHLYQF
HEFA
>lcl|ORF967_Ab-S_S8_L001_R1_001_(PE)_trimmed_(PE)_contig_1:59551:59637 unnamed protein product
MWQTLFQLKKEYLYLQLKPVPPMLDVSA
>lcl|ORF968_Ab-S_S8_L001_R1_001_(PE)_trimmed_(PE)_contig_1:59728:59805 unnamed protein product
MPEILLCQTILYDYKNFFSDLLLLK
>lcl|ORF969_Ab-S_S8_L001_R1_001_(PE)_trimmed_(PE)_contig_1:60412:60513 unnamed protein product
MMTSVPEKSWQYLCHRFFASLYAISQASLYLQK
>lcl|ORF970_Ab-S_S8_L001_R1_001_(PE)_trimmed_(PE)_contig_1:60598:60687 unnamed protein product
MHQPKLQSYWSEYQRKFLSQFRYTVYLHL
>lcl|ORF971_Ab-S_S8_L001_R1_001_(PE)_trimmed_(PE)_contig_1:60718:60801 unnamed protein product
MGSFFLVLTFGFPFILVSGLMHRVAHQ
>lcl|ORF972_Ab-S_S8_L001_R1_001_(PE)_trimmed_(PE)_contig_1:60832:60969 unnamed protein product
MRQRLRQAATTYLKEVHFVLHLTYCPKTLHLLAHRTLRNSKSLPI
>lcl|ORF973_Ab-S_S8_L001_R1_001_(PE)_trimmed_(PE)_contig_1:61075:61173 unnamed protein product
MQVHIRVPYVSYIQHELTDRHLSSPLSLKSEQ
>lcl|ORF974_Ab-S_S8_L001_R1_001_(PE)_trimmed_(PE)_contig_1:61408:61563 unnamed protein product
MCQHQKLGYFLVHFADQVNVHRVADQLLSYHQLMDQLHHNNQLHFQSSFLV
>lcl|ORF975_Ab-S_S8_L001_R1_001_(PE)_trimmed_(PE)_contig_1:61789:61902 unnamed protein product
MPLQFYRPEGDAWQVAIAPLKQELSGFLTFFLIKHSA
>lcl|ORF976_Ab-S_S8_L001_R1_001_(PE)_trimmed_(PE)_contig_1:61957:62220 unnamed protein product
MKLKIMVAAAIYTVMALMTGKSLRSTAIITSRPIPGIPKKRSIKNAPINNAGKFDITSVIIGIEALRRTC
TLKIRLSPTPLARAVLT
>lcl|ORF977_Ab-S_S8_L001_R1_001_(PE)_trimmed_(PE)_contig_1:62275:62376 unnamed protein product
MLTTSMIRIGSKENLNKLSVKLSLHPCTGNQLS
>lcl|ORF978_Ab-S_S8_L001_R1_001_(PE)_trimmed_(PE)_contig_1:62416:62619 unnamed protein product
MLIDIPMVHNIMTIRSVREPRTAATANAKIIEITVCKMVSGIKSVSDGPNRVKIICETDSPVLQLAP
>lcl|ORF979_Ab-S_S8_L001_R1_001_(PE)_trimmed_(PE)_contig_1:62773:62979 unnamed protein product
MKISSTTPNMVGIICHKRRITYASIVIIPYLTRCPVISLKNALLSGSRPRKSLTNSAAGFWLPCDKIV
>lcl|ORF980_Ab-S_S8_L001_R1_001_(PE)_trimmed_(PE)_contig_1:63094:63210 unnamed protein product
MKCPNCPGNSVVGTYPKAVTASIFCQVSKGFTFKASAV
>lcl|ORF981_Ab-S_S8_L001_R1_001_(PE)_trimmed_(PE)_contig_1:63535:63690 unnamed protein product
MVTNTEIGNRLVKVLPPYTPQTAAWPYFPSRGNLSIYKPPRSLPVFLSTTS
>lcl|ORF982_Ab-S_S8_L001_R1_001_(PE)_trimmed_(PE)_contig_1:63880:64047 unnamed protein product
MSVLSNGVFKVCALKARSSSTSLRSSGATVFCTSAKNLFTASGVFAIRSFKAQSA
>lcl|ORF983_Ab-S_S8_L001_R1_001_(PE)_trimmed_(PE)_contig_1:64282:64407 unnamed protein product
MSSGVNSSFSGLSRILRLYSCSSLVNSSRIAFILARFAGSS
>lcl|ORF984_Ab-S_S8_L001_R1_001_(PE)_trimmed_(PE)_contig_1:64537:64632 unnamed protein product
MLISQSSAALRNFASGSTLLYRPMGPEKSSR
>lcl|ORF985_Ab-S_S8_L001_R1_001_(PE)_trimmed_(PE)_contig_1:64639:64722 unnamed protein product
MLSHLANIGAAAASFLTGVFSKLEISC
>lcl|ORF986_Ab-S_S8_L001_R1_001_(PE)_trimmed_(PE)_contig_1:64723:64815 unnamed protein product
MFFKLESHHAGSCSALSNGNVARVASADAN
>lcl|ORF987_Ab-S_S8_L001_R1_001_(PE)_trimmed_(PE)_contig_1:64819:64896 unnamed protein product
MPMVNIHNVVIFSVLFFIVSPIFFI
>lcl|ORF988_Ab-S_S8_L001_R1_001_(PE)_trimmed_(PE)_contig_1:64909:65004 unnamed protein product
MFVSISKYIHSACKIGCFLYPIIRGWANILR
>lcl|ORF989_Ab-S_S8_L001_R1_001_(PE)_trimmed_(PE)_contig_1:65215:65436 unnamed protein product
MHAEEPNIPSHCFCDRSKSEKSIGLYTMRICRLSKFFFQSSALCWPILSLRALYSTTSGLPFGCVRQPEA
SFL
>lcl|ORF990_Ab-S_S8_L001_R1_001_(PE)_trimmed_(PE)_contig_1:65458:65538 unnamed protein product
MAAFTEYGVLLLYCGSYPTTPGGTGK
>lcl|ORF991_Ab-S_S8_L001_R1_001_(PE)_trimmed_(PE)_contig_1:65584:65670 unnamed protein product
MERDIAIARRKAIFSLLIPPTTGSLRFQ
>lcl|ORF992_Ab-S_S8_L001_R1_001_(PE)_trimmed_(PE)_contig_1:65680:65784 unnamed protein product
MSGSTIRDNCTPSFASSGLNLPSLIAFETNCPSS
>lcl|ORF993_Ab-S_S8_L001_R1_001_(PE)_trimmed_(PE)_contig_1:65872:66009 unnamed protein product
MCLPLRRFTIASSPGLLALKFQIKPRYSGFAFKTIREAGIHLLSI
>lcl|ORF994_Ab-S_S8_L001_R1_001_(PE)_trimmed_(PE)_contig_1:66034:66126 unnamed protein product
MTKPALSLYFSMTSRATAPVGSWASNKGKL
>lcl|ORF995_Ab-S_S8_L001_R1_001_(PE)_trimmed_(PE)_contig_1:66217:66324 unnamed protein product
MAALTKAFIPSILSSNNQLLGERKFGSNNRLKEYA
>lcl|ORF996_Ab-S_S8_L001_R1_001_(PE)_trimmed_(PE)_contig_1:66628:66729 unnamed protein product
MDIEPVKAIPAKNRPTLQCLSFCFKFSVMMIFI
>lcl|ORF997_Ab-S_S8_L001_R1_001_(PE)_trimmed_(PE)_contig_1:67414:67503 unnamed protein product
MYDRVIALRSAIFSGLKPPITGSRIFIIV
>lcl|ORF998_Ab-S_S8_L001_R1_001_(PE)_trimmed_(PE)_contig_1:67666:67782 unnamed protein product
MILTTTLPTCGIFFPDISLTSWLSQGVPVDLKFQTKPR
>lcl|ORF999_Ab-S_S8_L001_R1_001_(PE)_trimmed_(PE)_contig_1:68695:68808 unnamed protein product
MNIKRISCHLLISILKYLKTLKIHIFIRYLKPFELYK
>lcl|ORF1000_Ab-S_S8_L001_R1_001_(PE)_trimmed_(PE)_contig_1:69064:69246 unnamed protein product
MFFIQINLKLFANIKKFSKWKIYFYIKKAKASYSSIIKSIFINILHKLKKEKYIVGTCFA
>lcl|ORF1001_Ab-S_S8_L001_R1_001_(PE)_trimmed_(PE)_contig_1:69931:70065 unnamed protein product
MYLVVMVILMKMASISLVSLIIDMATMLWLKIVKLVNAEDYYQS
>lcl|ORF1002_Ab-S_S8_L001_R1_001_(PE)_trimmed_(PE)_contig_1:70084:70218 unnamed protein product
MVVFLLTFMTQKLEPKETHMQQLDAGITRSCTLKVDSAVITVKQ
>lcl|ORF1003_Ab-S_S8_L001_R1_001_(PE)_trimmed_(PE)_contig_1:70420:70518 unnamed protein product
MKSVAHLNFIFVLKLVIVLVLVLMSHIEYSVV
>lcl|ORF1004_Ab-S_S8_L001_R1_001_(PE)_trimmed_(PE)_contig_1:70726:70806 unnamed protein product
MLIQLLLISLLVDLYLHYQQVTLVLQ
>lcl|ORF1005_Ab-S_S8_L001_R1_001_(PE)_trimmed_(PE)_contig_1:70816:70968 unnamed protein product
MAMMNGPQTWCLKWLVKHQVQGLILMNLQIKEKEILKQSLLNCIFHYIKH
>lcl|ORF1006_Ab-S_S8_L001_R1_001_(PE)_trimmed_(PE)_contig_1:70978:71064 unnamed protein product
MQPVTMIIVISEIRLILNSHFAGNQLNN
>lcl|ORF1007_Ab-S_S8_L001_R1_001_(PE)_trimmed_(PE)_contig_1:71140:71325 unnamed protein product
MLQLTIMILYFVRMALLKIQEILFHLVVLPAVIAKPNLTAKMEEIKILILRNQNRLQLVWF
>lcl|ORF1008_Ab-S_S8_L001_R1_001_(PE)_trimmed_(PE)_contig_1:71398:71508 unnamed protein product
MKVIFLTIQQNMPISSYVIQMEHLIISLQLKTIWVT
>lcl|ORF1009_Ab-S_S8_L001_R1_001_(PE)_trimmed_(PE)_contig_1:71569:71649 unnamed protein product
MVLELMELMSLNINIKMKKMENGLVV
>lcl|ORF1010_Ab-S_S8_L001_R1_001_(PE)_trimmed_(PE)_contig_1:71731:71814 unnamed protein product
MSNNNSLVVTMTKIQVLLLRKVIVIIK
>lcl|ORF1011_Ab-S_S8_L001_R1_001_(PE)_trimmed_(PE)_contig_1:71890:71973 unnamed protein product
MSLMKILLLQMLVTTSKWDMTHVTQIL
>lcl|ORF1012_Ab-S_S8_L001_R1_001_(PE)_trimmed_(PE)_contig_1:71986:72072 unnamed protein product
MYEVHISSKWLFCKYNSQRLVCRTNTHS
>lcl|ORF1013_Ab-S_S8_L001_R1_001_(PE)_trimmed_(PE)_contig_1:72097:72837 unnamed protein product
MSTVSGVTMGMTFTDIENKSAKRLIGIAAVIFLHLLVAYILMSGLANNIQKPAEKPVELQIIQDIKPPPP
PKPEEPKPKEKPPEPPKMVEKVAKVPEPPKEVEKVATPVQKTTPVAQTTKVATPAPAAPSTPSPSPVAAP
APVAAAAPALKPAGVTRGVSEGSAGCEKPEYPREALMNEEQGTVRIRVLVDTSGKVIDAKVKKSSGSKTL
DKAATKAYSLCTFKPAMKDGVPQQDWYEIEYPFVIE
>lcl|ORF1014_Ab-S_S8_L001_R1_001_(PE)_trimmed_(PE)_contig_1:72865:73011 unnamed protein product
MLEIYDEKINSTTSTFRFCKFNRSLLVTSIKLSFRRRNEQCSCGNSNY
>lcl|ORF1015_Ab-S_S8_L001_R1_001_(PE)_trimmed_(PE)_contig_1:74029:74112 unnamed protein product
MVSKITSCGTKKTAAGGTYSRRSAYPF
>lcl|ORF1016_Ab-S_S8_L001_R1_001_(PE)_trimmed_(PE)_contig_1:74284:74415 unnamed protein product
MMSCWYSLLCLLLLYLHQTMRLILICQMAHRHQQMKSHLKSLM
>lcl|ORF1017_Ab-S_S8_L001_R1_001_(PE)_trimmed_(PE)_contig_1:74854:74931 unnamed protein product
MHVLSISTKYTENKKASEEAFFITG
>lcl|ORF1018_Ab-S_S8_L001_R1_001_(PE)_trimmed_(PE)_contig_1:75022:75171 unnamed protein product
MRSEAAWKAILVSKLAAIGLYNGSFAFCSSTIFAMRLSTSSTCSRVTIP
>lcl|ORF1019_Ab-S_S8_L001_R1_001_(PE)_trimmed_(PE)_contig_1:75202:75297 unnamed protein product
MRNVARSSIKPTLLISGTFEQPTPKSTQRTT
>lcl|ORF1020_Ab-S_S8_L001_R1_001_(PE)_trimmed_(PE)_contig_1:75304:75423 unnamed protein product
MPWQLFSSSLLISSADQFVSVANGGVNKSSNDNISSAFN
>lcl|ORF1021_Ab-S_S8_L001_R1_001_(PE)_trimmed_(PE)_contig_1:75544:75645 unnamed protein product
MSFMLSGFGHMPLPICALPCKPHFKPIATLRFS
>lcl|ORF1022_Ab-S_S8_L001_R1_001_(PE)_trimmed_(PE)_contig_1:75652:76080 unnamed protein product
MHFCVLTASLRTTGAASIEVWISSPVRSMNPVLIKIVRSLAAAIQFFKFTDVRRSSSIIPIFKDFAGNPK
ACSARSNNSTAKATSSGPCIFGLTIYIDPLREFLFSFSLRMSAIDNNGVTNASIIPSKISSPSTNIAGFV
IK
>lcl|ORF1023_Ab-S_S8_L001_R1_001_(PE)_trimmed_(PE)_contig_1:76126:76209 unnamed protein product
MPPIKFLISRSLFKARTIVLPFFSIDS
>lcl|ORF1024_Ab-S_S8_L001_R1_001_(PE)_trimmed_(PE)_contig_1:76300:76461 unnamed protein product
MVVTAASSVRSLTPAKSVWPIGLFASISIMTCKPLLKRTTSEGFASSPLKPTN
>lcl|ORF1025_Ab-S_S8_L001_R1_001_(PE)_trimmed_(PE)_contig_1:76525:76683 unnamed protein product
MAYLVASACEPCASGKISFKKFLANSITFAPRTGLYPFPFSAPPSSEITSKP
>lcl|ORF1026_Ab-S_S8_L001_R1_001_(PE)_trimmed_(PE)_contig_1:76888:76998 unnamed protein product
MLRCHSSIFACNSSRLANNALFFGLRSTTTCSKFFQ
>lcl|ORF1027_Ab-S_S8_L001_R1_001_(PE)_trimmed_(PE)_contig_1:77086:77166 unnamed protein product
MRAVIVFPEVATFYTKRILVYRFKLS
>lcl|ORF1028_Ab-S_S8_L001_R1_001_(PE)_trimmed_(PE)_contig_1:77188:77292 unnamed protein product
MVSIFPCTTIDKDKFFYIGNIKILTRIPNNLFNI
>lcl|ORF1029_Ab-S_S8_L001_R1_001_(PE)_trimmed_(PE)_contig_1:77521:77598 unnamed protein product
MTAFLINVNEYAQFQKPISRLDRYQ
>lcl|ORF1030_Ab-S_S8_L001_R1_001_(PE)_trimmed_(PE)_contig_1:77755:77847 unnamed protein product
MLDYGALSKVQKTHTIKHLPYALVFQQHGY
>lcl|ORF1031_Ab-S_S8_L001_R1_001_(PE)_trimmed_(PE)_contig_1:78106:78198 unnamed protein product
MLHHEQITFGISHSKSLHQLRSRQKTHRNK
>lcl|ORF1032_Ab-S_S8_L001_R1_001_(PE)_trimmed_(PE)_contig_1:78577:78678 unnamed protein product
MQYYEKILNLTYHFISILTEESIANILSDHISF
>lcl|ORF1033_Ab-S_S8_L001_R1_001_(PE)_trimmed_(PE)_contig_1:78712:78807 unnamed protein product
MLPRTLSKPSFKCMIKSGRFRITKCFCNNFY
>lcl|ORF1034_Ab-S_S8_L001_R1_001_(PE)_trimmed_(PE)_contig_1:78808:78906 unnamed protein product
MLFIFHKFKRLILNNLFTNLFITRIKLLQLMP
>lcl|ORF1035_Ab-S_S8_L001_R1_001_(PE)_trimmed_(PE)_contig_1:79771:79911 unnamed protein product
MPNLSIFTSIQSCLNCLKNVSLARNPLYRICRVSNAKRKTTCYSKN
>lcl|ORF1036_Ab-S_S8_L001_R1_001_(PE)_trimmed_(PE)_contig_1:80239:80343 unnamed protein product
MDTKFCKPTFSRSTICSFCIRSATYSTNPSYSRY
>lcl|ORF1037_Ab-S_S8_L001_R1_001_(PE)_trimmed_(PE)_contig_1:80881:80964 unnamed protein product
MFNLWNWFCYRSTYLFKTFYMCWSQSN
>lcl|ORF1038_Ab-S_S8_L001_R1_001_(PE)_trimmed_(PE)_contig_1:81247:81324 unnamed protein product
MVSSCRWKELFFMANLYMEILARHS
>lcl|ORF1039_Ab-S_S8_L001_R1_001_(PE)_trimmed_(PE)_contig_1:81661:81747 unnamed protein product
MVLFLLAYSPIQFLIKKVLKGKFRFNFL
>lcl|ORF1040_Ab-S_S8_L001_R1_001_(PE)_trimmed_(PE)_contig_1:82144:82227 unnamed protein product
MQFYSCIQWVGGFHVQRFQVLALPQWM
>lcl|ORF1041_Ab-S_S8_L001_R1_001_(PE)_trimmed_(PE)_contig_1:82684:82779 unnamed protein product
MLPQLIVFDNYLLLNAPHRFPSFYGHLMHVR
>lcl|ORF1042_Ab-S_S8_L001_R1_001_(PE)_trimmed_(PE)_contig_1:82786:82917 unnamed protein product
MHLSLRQHIQLEPSYLEYHGILNLGKLRNFLLEVFLQQMGLHE
>lcl|ORF1043_Ab-S_S8_L001_R1_001_(PE)_trimmed_(PE)_contig_1:83269:83352 unnamed protein product
MQLLLLQPIEHFEFVLFSNDQYLCEDV
>lcl|ORF1044_Ab-S_S8_L001_R1_001_(PE)_trimmed_(PE)_contig_1:83971:84048 unnamed protein product
MLNTTLPFTVICIKSTISLHETVLC
>lcl|ORF1045_Ab-S_S8_L001_R1_001_(PE)_trimmed_(PE)_contig_1:85471:85602 unnamed protein product
MIKLFDPYRCQELQQLRQQYRQPELQVHVVHLKIQHGQQCLQI
>lcl|ORF1046_Ab-S_S8_L001_R1_001_(PE)_trimmed_(PE)_contig_1:85813:85896 unnamed protein product
MRQLIILVANSTAIDVINHQLKYLIDR
>lcl|ORF1047_Ab-S_S8_L001_R1_001_(PE)_trimmed_(PE)_contig_1:85906:85992 unnamed protein product
MNNISICGWLERSYFSLHVSFVTRLYIS
>lcl|ORF1048_Ab-S_S8_L001_R1_001_(PE)_trimmed_(PE)_contig_1:86149:86280 unnamed protein product
MCKCSLAFKECLSELWYCCNFRCVFSNTLCTDSLGYIFPIKEN
>lcl|ORF1049_Ab-S_S8_L001_R1_001_(PE)_trimmed_(PE)_contig_1:86671:86760 unnamed protein product
MRTRFDLNGVSLEDYQSVYIQYVCFLRDG
>lcl|ORF1050_Ab-S_S8_L001_R1_001_(PE)_trimmed_(PE)_contig_1:86986:87099 unnamed protein product
MNHVNETALVCHNVMTFFNHLRTFFVVSLVSFVHVFA
>lcl|ORF1051_Ab-S_S8_L001_R1_001_(PE)_trimmed_(PE)_contig_1:87649:87810 unnamed protein product
MLSILAINLYRLNEHVRLPQSQDVEFSIQRFVLLNQKLHPKNELVYPIAITTK
>lcl|ORF1052_Ab-S_S8_L001_R1_001_(PE)_trimmed_(PE)_contig_1:87964:88050 unnamed protein product
MALLQPVDVNYLKYHRLHGNHLPDSEPN
>lcl|ORF1053_Ab-S_S8_L001_R1_001_(PE)_trimmed_(PE)_contig_1:88492:88581 unnamed protein product
MLLLAHHHGSLQILVIEPLRLIHLKRVMI
>lcl|ORF1054_Ab-S_S8_L001_R1_001_(PE)_trimmed_(PE)_contig_1:88681:88800 unnamed protein product
MPVYGLNAMLFQILICFGKHFASKETTTISRKWRWMCSS
>lcl|ORF1055_Ab-S_S8_L001_R1_001_(PE)_trimmed_(PE)_contig_1:89476:89583 unnamed protein product
MPCFKFSYIFGSAHSDWTCSEKIIPSRFNSPICSF
>lcl|ORF1056_Ab-S_S8_L001_R1_001_(PE)_trimmed_(PE)_contig_1:89713:89829 unnamed protein product
MRENCSADGETGKEIQRALKVLQASIYCGSSFSQKQIA
>lcl|ORF1057_Ab-S_S8_L001_R1_001_(PE)_trimmed_(PE)_contig_1:89950:90054 unnamed protein product
MDRLQRSDVQLRTTCAFSNLNNLRINMCQIDHSF
>lcl|ORF1058_Ab-S_S8_L001_R1_001_(PE)_trimmed_(PE)_contig_1:90172:90252 unnamed protein product
MLPIQKYDLIPFINKFQVLQTQKKYQ
>lcl|ORF1059_Ab-S_S8_L001_R1_001_(PE)_trimmed_(PE)_contig_1:90679:90801 unnamed protein product
MEFSIRSHVTWIQTFIITTFCPHWPSWLIIWILPINHSLA
>lcl|ORF1060_Ab-S_S8_L001_R1_001_(PE)_trimmed_(PE)_contig_1:91306:91410 unnamed protein product
MFIPFGNFFNSLGFVGSILTSGHFVTSCGVKTII
>lcl|ORF1061_Ab-S_S8_L001_R1_001_(PE)_trimmed_(PE)_contig_1:91762:91899 unnamed protein product
MFHPNKDKTAKIAIATNNSTKVNPETRVNRALLDRAARREEKLRM
>lcl|ORF1062_Ab-S_S8_L001_R1_001_(PE)_trimmed_(PE)_contig_1:92044:92127 unnamed protein product
MELTYRFAKFHLGKLLAYFEFLATILD
>lcl|ORF1063_Ab-S_S8_L001_R1_001_(PE)_trimmed_(PE)_contig_1:92671:92823 unnamed protein product
MFCKSSKNNSLACIAFFWSTPPIFNTTREVIIVIITMTTITSMRVKPFCD
>lcl|ORF1064_Ab-S_S8_L001_R1_001_(PE)_trimmed_(PE)_contig_1:93319:93417 unnamed protein product
MYKVPFAKSSSAASTSSVIPASPFSNNNCSAT
>lcl|ORF1065_Ab-S_S8_L001_R1_001_(PE)_trimmed_(PE)_contig_1:93595:93684 unnamed protein product
MRYIFWFIRFTTIWYGSQIRAICLNQKPI
>lcl|ORF1066_Ab-S_S8_L001_R1_001_(PE)_trimmed_(PE)_contig_1:93754:93870 unnamed protein product
MVTTVQYSFCCFPVLSKTVQNTMCRLFSSNNIHGIMFC
>lcl|ORF1067_Ab-S_S8_L001_R1_001_(PE)_trimmed_(PE)_contig_1:93877:93978 unnamed protein product
MNNYWFFNIFRGLNMTSKTIFLLVNKVSAVVIV
>lcl|ORF1068_Ab-S_S8_L001_R1_001_(PE)_trimmed_(PE)_contig_1:94012:94128 unnamed protein product
MSQFSQILNRCSSHSINILTRMYAYRIPHIFMTLCDFS
>lcl|ORF1069_Ab-S_S8_L001_R1_001_(PE)_trimmed_(PE)_contig_1:94387:94503 unnamed protein product
MAKPCGLNPLCLCEIQTTLPVKGIFCDCSGNVAKIKIS
>lcl|ORF1070_Ab-S_S8_L001_R1_001_(PE)_trimmed_(PE)_contig_1:95035:95268 unnamed protein product
MIQVVQMLFPLNVHLDKMWLLYMKYGLKQNAVSDFEWLPVISNNDRPTRLKRRVHLALPRFLAAHLMTQD
LKLQLAQ
>lcl|ORF1071_Ab-S_S8_L001_R1_001_(PE)_trimmed_(PE)_contig_1:95389:95490 unnamed protein product
MDAYLILTIDSYYIHHKHLEVVYLNKVPTLRNA
>lcl|ORF1072_Ab-S_S8_L001_R1_001_(PE)_trimmed_(PE)_contig_1:96451:96531 unnamed protein product
MIALCRQNSFNWHNPNRSFKFWMLFK
>lcl|ORF1073_Ab-S_S8_L001_R1_001_(PE)_trimmed_(PE)_contig_1:97060:97188 unnamed protein product
MYNQSRFISCFSCLTGRCYQHRKRASSTIASTNYPYLYIMLL
>lcl|ORF1074_Ab-S_S8_L001_R1_001_(PE)_trimmed_(PE)_contig_1:97615:97713 unnamed protein product
MKCSDSLSSALVASSKMRIGAFFKIARAIAIR
>lcl|ORF1075_Ab-S_S8_L001_R1_001_(PE)_trimmed_(PE)_contig_1:98008:98118 unnamed protein product
MFTKEVLPAPERPTNATVSPGRISKEKSLIACVPSA
>lcl|ORF1076_Ab-S_S8_L001_R1_001_(PE)_trimmed_(PE)_contig_1:98143:98307 unnamed protein product
MAPCNCGLSSPLFCSSGKSNNSKTECAAAKPRCNFSFTSVKFLTGFESNPAAVI
>lcl|ORF1077_Ab-S_S8_L001_R1_001_(PE)_trimmed_(PE)_contig_1:98584:98682 unnamed protein product
MESLRILFEALRTKIPITGKNTIIQIVKRQLV
>lcl|ORF1078_Ab-S_S8_L001_R1_001_(PE)_trimmed_(PE)_contig_1:98710:98799 unnamed protein product
MMPSRTMVFNDSDEAAVSCSTLYIILAVI
>lcl|ORF1079_Ab-S_S8_L001_R1_001_(PE)_trimmed_(PE)_contig_1:98914:98997 unnamed protein product
MNRPRPRKNTNKMINKGNQSRSALLAF
>lcl|ORF1080_Ab-S_S8_L001_R1_001_(PE)_trimmed_(PE)_contig_1:98998:99096 unnamed protein product
MASIINLMSLATETSVAEFIPNPIRTNKATPQ
>lcl|ORF1081_Ab-S_S8_L001_R1_001_(PE)_trimmed_(PE)_contig_1:99616:99720 unnamed protein product
MKNVCKTMRHEIASIVALTQQYNLALLFENIDRK
>lcl|ORF1082_Ab-S_S8_L001_R1_001_(PE)_trimmed_(PE)_contig_1:99955:100038 unnamed protein product
MLEQIVRHVPDAQNQLLEYCPMPCFAH
>lcl|ORF1083_Ab-S_S8_L001_R1_001_(PE)_trimmed_(PE)_contig_1:100150:100269 unnamed protein product
MRRLKLNTKLKAALTSRPLSQVPTYFLPQEYKLEIYDLT
>lcl|ORF1084_Ab-S_S8_L001_R1_001_(PE)_trimmed_(PE)_contig_1:100513:100692 unnamed protein product
MTIFATSSCSLPFKVKMARACPISSWPCCINSLMSSAKLNRRNRLLTVVLALPTVSAIS
>lcl|ORF1085_Ab-S_S8_L001_R1_001_(PE)_trimmed_(PE)_contig_1:100921:101007 unnamed protein product
MTIGCITPCFSIEDANSCKSCSWIKRRG
>lcl|ORF1086_Ab-S_S8_L001_R1_001_(PE)_trimmed_(PE)_contig_1:101098:101409 unnamed protein product
MEPSNASKPRPFANPRFLMLILYFLSSLYFSLTSQPQDLSMQLHLSNFFQNKSLANHVLELQPNEHYVES
QCRRVSYQNIVPTQQIHRELRHYAHHTWCVKHQ
>lcl|ORF1087_Ab-S_S8_L001_R1_001_(PE)_trimmed_(PE)_contig_1:101419:101508 unnamed protein product
MDLTLFECDRLFELNLPNLLMHSIRIALE
>lcl|ORF1088_Ab-S_S8_L001_R1_001_(PE)_trimmed_(PE)_contig_1:101680:101760 unnamed protein product
MNPKLYIQPQLFELPFRLALHPITHP
>lcl|ORF1089_Ab-S_S8_L001_R1_001_(PE)_trimmed_(PE)_contig_1:101851:101928 unnamed protein product
MQLVTLQDLLQSLFYQHHPFGLQSQ
>lcl|ORF1090_Ab-S_S8_L001_R1_001_(PE)_trimmed_(PE)_contig_1:102067:102243 unnamed protein product
MESVLSSRQLYSAHVNMDVQPQQNLLMMQMHDLLLHQIGQVHQLYLDFQHAFAQLLRF
>lcl|ORF1091_Ab-S_S8_L001_R1_001_(PE)_trimmed_(PE)_contig_1:102361:102447 unnamed protein product
MYLHRANDLLVNLSKYLGYPTNALLTFL
>lcl|ORF1092_Ab-S_S8_L001_R1_001_(PE)_trimmed_(PE)_contig_1:102460:102537 unnamed protein product
MLDYKLCSKVPKHLDTSTIMSKLHR
>lcl|ORF1093_Ab-S_S8_L001_R1_001_(PE)_trimmed_(PE)_contig_1:102664:102762 unnamed protein product
MSDYAVNRRSLHEFANLAPLNAQAFPHLPMHL
>lcl|ORF1094_Ab-S_S8_L001_R1_001_(PE)_trimmed_(PE)_contig_1:102775:102855 unnamed protein product
MFFDCAWLASTMGLKDAYQLPIHQKA
>lcl|ORF1095_Ab-S_S8_L001_R1_001_(PE)_trimmed_(PE)_contig_1:103321:103422 unnamed protein product
MDAYDCPSQQLKSLLSLCCNLIRAIFFNKFRHY
>lcl|ORF1096_Ab-S_S8_L001_R1_001_(PE)_trimmed_(PE)_contig_1:103729:103806 unnamed protein product
MIRISTNNRVLEIDYSQFFFISNFH
>lcl|ORF1097_Ab-S_S8_L001_R1_001_(PE)_trimmed_(PE)_contig_1:103978:104079 unnamed protein product
MRISREMFSAINRLQMNKLFKALFIILINCFIV
>lcl|ORF1098_Ab-S_S8_L001_R1_001_(PE)_trimmed_(PE)_contig_1:104137:104262 unnamed protein product
MFCNDLRYPNPMPRKKLVNGHKRNTVFFFRRRIHKHIRFIL
>lcl|ORF1099_Ab-S_S8_L001_R1_001_(PE)_trimmed_(PE)_contig_1:104305:104391 unnamed protein product
MSDLKLIIFKNRCKPCMYQLFTLCIHLQ
>lcl|ORF1100_Ab-S_S8_L001_R1_001_(PE)_trimmed_(PE)_contig_1:104410:106941 unnamed protein product
MFEGLSVATYKLFLYDATIINCELAYLVNETMKHQFKFNPLATAIFTLLCSGSIQSSYAESAGVVSNIDN
NQLKASIKEAYPGQEFFQQYYVDKSAPEAQLRNNKYLSSAFCQGTWITPINPETKALDADKATSVVTADY
GHYNPAGDSVLEGNVVIDQEGRTVRADKVTIDKTQTFAHAQGRVQLAQGGLLSQSDEIDYNLKTQTGNLD
NSFYISEQQHAHGHAGKIERTSPNVMVLNDATYTTCPPGQKPGWKIQANKIELNQETGRGVTRGTKLYVK
DVPVLAVPYFNFPIDDRRTTGILNPQFGFSNDGGIELSVPVYLNLAPNYDATITPRYLADRGAMLQGEFR
YLTDGFGAGQIWGGILPSDKEYDDKDRKDFHFLHNWDINDQWSTNLEYNYASDKDYFSDLDSSPISKTDL
NLRRAWELNYQHGIPGLKAQLKVEDFQTLDPQVKDADKPYARLPQFLLNYVTGNPLGLQYEFNNDTAYFK
KSINDNSAQESSGTRIYNQFATRYNYRTPAAFVIPEVSVRSIQTFYDKDTQLNNPGGSENKSVVVPQFTL
DTGLNFEREGKYLQTLTPRAFYAYAPYKNQDGYPNFDSTTASISYDQLFNPYRFYGHDRLEDNNFLSLGV
SYSLFDTVGLERLRASVGQSYYFEDRRVTLKQGQDEFDTERKTGPVISLSSQLNQNFTIAANSAWMSNGD
NAQRDFQVYYTGDKGNLYNLGYFYRKDIPGRQDTYDQVVASFIQPIKDNWRIMGHVQYDMDNDVARELLL
GVNYESCCWGISVYGRSYYNDLDDPKTSDVSEKRAIMAEITLKGLGGLNNKLASLLENRVLGFNKINQSW
TQR
>lcl|ORF1101_Ab-S_S8_L001_R1_001_(PE)_trimmed_(PE)_contig_1:107074:107169 unnamed protein product
MTLNKEWLKQLTNCKHKKKKFHLNNTYNFKY
>lcl|ORF1102_Ab-S_S8_L001_R1_001_(PE)_trimmed_(PE)_contig_1:107617:107715 unnamed protein product
MKVQIWDSVLFLIYRLNLLLVLLHCKTVKQLT
>lcl|ORF1103_Ab-S_S8_L001_R1_001_(PE)_trimmed_(PE)_contig_1:108478:108558 unnamed protein product
MDSFSEILTWVKFSWVFRHETTNCTC
>lcl|ORF1104_Ab-S_S8_L001_R1_001_(PE)_trimmed_(PE)_contig_1:108577:108684 unnamed protein product
MDIDFTYTMFNRFYKLFNWYTISLTNITTKLVNYF
>lcl|ORF1105_Ab-S_S8_L001_R1_001_(PE)_trimmed_(PE)_contig_1:109009:109086 unnamed protein product
MSHCYHLTSYIYVVIVSCRSFTISA
>lcl|ORF1106_Ab-S_S8_L001_R1_001_(PE)_trimmed_(PE)_contig_1:109120:109224 unnamed protein product
MNRTLAYIRACTMVLVHYHWNVWPFFNCSQNKMA
>lcl|ORF1107_Ab-S_S8_L001_R1_001_(PE)_trimmed_(PE)_contig_1:109411:109560 unnamed protein product
MLPGSAAYSTLSFISIQQQITVFQKKSLHLQGIFNKKQQINAFLKQPSR
>lcl|ORF1108_Ab-S_S8_L001_R1_001_(PE)_trimmed_(PE)_contig_1:109561:109668 unnamed protein product
MHYLQPHLYSFHLKLAYQAHRLQLVVPELLCQQQL
>lcl|ORF1109_Ab-S_S8_L001_R1_001_(PE)_trimmed_(PE)_contig_1:109669:109758 unnamed protein product
MPHLGLLDSPLLFSHKQSTSLGQLTKQQR
>lcl|ORF1110_Ab-S_S8_L001_R1_001_(PE)_trimmed_(PE)_contig_1:110014:110106 unnamed protein product
MAAKVSPPPAIENASDCATARESALVPSPN
>lcl|ORF1111_Ab-S_S8_L001_R1_001_(PE)_trimmed_(PE)_contig_1:110143:110406 unnamed protein product
MVFEVVKIFANALAVSGPTSKIISFAVTSSTFLITACAAAKEPKKSSKLICEASATTTSVGSGTLTLAAI
CFAVSTKSASYKDLPTL
>lcl|ORF1112_Ab-S_S8_L001_R1_001_(PE)_trimmed_(PE)_contig_1:110434:110652 unnamed protein product
MPPPTISWSQIPDNEFNTSSFVETLEPATIATIGFSGVCIARPSASNSAANNGPAAATGAKRATPSVEAS
AR
>lcl|ORF1113_Ab-S_S8_L001_R1_001_(PE)_trimmed_(PE)_contig_1:110671:110802 unnamed protein product
MTNTSHRAAYFCASSGLFFFSPGLKRTFSSKTTCPASTSTPSK
>lcl|ORF1114_Ab-S_S8_L001_R1_001_(PE)_trimmed_(PE)_contig_1:110920:111075 unnamed protein product
MTAAPFSKAAFIVGSAARKRASLVITPFLTGTFKSSRIRTRLPAKLRSVMR
>lcl|ORF1115_Ab-S_S8_L001_R1_001_(PE)_trimmed_(PE)_contig_1:111157:111258 unnamed protein product
MKAVESQSFDYDRGSNLIFHPLCLFIQIHKSIV
>lcl|ORF1116_Ab-S_S8_L001_R1_001_(PE)_trimmed_(PE)_contig_1:112159:112269 unnamed protein product
MSDFKTTQPPNSLIFISLFIGYFHDRSFNRFRRYYC
>lcl|ORF1117_Ab-S_S8_L001_R1_001_(PE)_trimmed_(PE)_contig_1:113392:113478 unnamed protein product
MLTKYIKRRNYKISPFFFYKYMFKYTNL
>lcl|ORF1118_Ab-S_S8_L001_R1_001_(PE)_trimmed_(PE)_contig_1:113557:113634 unnamed protein product
MIKKLMLSIEFCSFIIFKKPIFFYQ
>lcl|ORF1119_Ab-S_S8_L001_R1_001_(PE)_trimmed_(PE)_contig_1:113641:113766 unnamed protein product
MQCKISRSCFLFVHSTFRLIAKYLCEATKICQKKMTLLPLL
>lcl|ORF1120_Ab-S_S8_L001_R1_001_(PE)_trimmed_(PE)_contig_1:114547:114639 unnamed protein product
MTLFHLYLTIMLLTQSNTFDTKQIQILVLP
>lcl|ORF1121_Ab-S_S8_L001_R1_001_(PE)_trimmed_(PE)_contig_1:114970:115047 unnamed protein product
MMSFQHVVMASKSSIRSRMIRCIQF
>lcl|ORF1122_Ab-S_S8_L001_R1_001_(PE)_trimmed_(PE)_contig_1:115501:116703 unnamed protein product
MLEFFSRLSLVTKIIIAIILGIGVALLFPTVTPYLSLFGELFIKALKSVAPILVFVLVLSSIANFQVGHS
ANLRPVLLLYVVGMLLAAFSAVIASLSFPSTLYLNTVSHNNLQAPGSLADILKNLLLSFIANPVQAISEA
NFIGILAWAIGLGLAMRHSSDTTKQVMQDVSHAVSAIIHKVIAFAPVGIFGLVAVTFADAGLATLESYAQ
LLVVLLGTMLFVALVINPILVGLTIRGNPYPLVFKCLKESGITAFFTRSSAANIPVNLDLAERLGVNPST
ASVSIPLGATVNMAGAAVTITVLTLATVHTLGIHVDLATMIILSVVATISACGASGVAGGSLLLIPVACS
LFGISSEIAMQVVAVGMIISVLQDSTETALNSSTDVLFTAAVDIRSRQNS
>lcl|ORF1123_Ab-S_S8_L001_R1_001_(PE)_trimmed_(PE)_contig_1:117343:117438 unnamed protein product
MGQFTFIVLPLQIRIKSWLKMPYKLSYSKLV
>lcl|ORF1124_Ab-S_S8_L001_R1_001_(PE)_trimmed_(PE)_contig_1:117439:117573 unnamed protein product
MTIKKRKNLPNKLSMSSVLVKAMKQKLKLILKKLKKRNKQKIKL
>lcl|ORF1125_Ab-S_S8_L001_R1_001_(PE)_trimmed_(PE)_contig_1:117655:117756 unnamed protein product
MLPEMWLINLLTRIRLKRSTYLSKFIMHLLQAV
>lcl|ORF1126_Ab-S_S8_L001_R1_001_(PE)_trimmed_(PE)_contig_1:118333:118500 unnamed protein product
MLIQPKVWMSPYQHAFSHLFGKLLKVCVHIYCYLLYVQLVQLALKPCSFQKLGNL
>lcl|ORF1127_Ab-S_S8_L001_R1_001_(PE)_trimmed_(PE)_contig_1:119266:119403 unnamed protein product
MCQHYLKMLVPFKMACKHLVRKSIFKTSQMQNNLQSHKVKLYLKM
>lcl|ORF1128_Ab-S_S8_L001_R1_001_(PE)_trimmed_(PE)_contig_1:119407:119559 unnamed protein product
MLITIKMSSITLIYTLKQVKRLVSLAVQVRVNLPSSNYFYTFTILKKVQF
>lcl|ORF1129_Ab-S_S8_L001_R1_001_(PE)_trimmed_(PE)_contig_1:119644:119760 unnamed protein product
MVQLPKILNMAVQMQLIKICKVPCIRQKQLNLFLNLST
>lcl|ORF1130_Ab-S_S8_L001_R1_001_(PE)_trimmed_(PE)_contig_1:119776:119856 unnamed protein product
MRHKWVNVVSNCQVVRDNVSLLRVFS
>lcl|ORF1131_Ab-S_S8_L001_R1_001_(PE)_trimmed_(PE)_contig_1:120475:120579 unnamed protein product
MQNKIGSWYCKLRYASLKSAWGCFTYFNDKNRCL
>lcl|ORF1132_Ab-S_S8_L001_R1_001_(PE)_trimmed_(PE)_contig_1:120961:121104 unnamed protein product
MYWLRDNDSKRYYRSDCSRCPFYPITLTFFTIIFFYFRTKSHITIAM
>lcl|ORF1133_Ab-S_S8_L001_R1_001_(PE)_trimmed_(PE)_contig_1:121486:121563 unnamed protein product
MFTYVRSYLKATIGSRRYFIFYFSR
>lcl|ORF1134_Ab-S_S8_L001_R1_001_(PE)_trimmed_(PE)_contig_1:121678:121755 unnamed protein product
MERSQSEQLAQRPLFIMLLKYWTQA
>lcl|ORF1135_Ab-S_S8_L001_R1_001_(PE)_trimmed_(PE)_contig_1:121765:122139 unnamed protein product
MNHPSELKYARTHEWVKIEGDLVITGITDHAQDELGDLVYVETPEVGSQVTAGEQAGVVESVKTASDIHA
PVSGTVVEVNTDLEDDPDFVNEDPYGKGWIYKIKPDNIADVEKLLTNAEYEAGL
>lcl|ORF1136_Ab-S_S8_L001_R1_001_(PE)_trimmed_(PE)_contig_1:122182:122298 unnamed protein product
MVFLYMYRSDLKTKFIMDHSYDKTCGIFRRRYECRKWN
>lcl|ORF1137_Ab-S_S8_L001_R1_001_(PE)_trimmed_(PE)_contig_1:123211:123363 unnamed protein product
MKYITKITEQKNSFMVESQPLEMPYKKTATWIRLQSRIMDIRTHIHYELF
>lcl|ORF1138_Ab-S_S8_L001_R1_001_(PE)_trimmed_(PE)_contig_1:123493:123573 unnamed protein product
MIRRRIGHEWLVTHGLTRSDLSFWFI
>lcl|ORF1139_Ab-S_S8_L001_R1_001_(PE)_trimmed_(PE)_contig_1:123814:123900 unnamed protein product
MRYVIYHRHLVKCYCNNQLCLYWWFLSN
>lcl|ORF1140_Ab-S_S8_L001_R1_001_(PE)_trimmed_(PE)_contig_1:124066:124251 unnamed protein product
MFHGLGVRLFWSTAYPCTFHGCRLCKINSCCSPYWYDLDDFMFSRCCRCGFLWYCLLPATP
>lcl|ORF1141_Ab-S_S8_L001_R1_001_(PE)_trimmed_(PE)_contig_1:124312:124413 unnamed protein product
MQSMDCRYHSSCYFSCGYEYIKLSAFGMFKCTN
>lcl|ORF1142_Ab-S_S8_L001_R1_001_(PE)_trimmed_(PE)_contig_1:124447:124524 unnamed protein product
MSKRACMGWAYHGSCNCRSSNCACG
>lcl|ORF1143_Ab-S_S8_L001_R1_001_(PE)_trimmed_(PE)_contig_1:124561:124788 unnamed protein product
MGWFWCCIWTTHHLVIVLETYDFRRCFSRYDRRCCCCDRLEKPFRKHWCLRNYSRLYLCIYQHHRSKLDQ
QSAKL
>lcl|ORF1144_Ab-S_S8_L001_R1_001_(PE)_trimmed_(PE)_contig_1:127726:127809 unnamed protein product
MDRSPSSSDFMGSWYSTWCCTATSWPR
>lcl|ORF1145_Ab-S_S8_L001_R1_001_(PE)_trimmed_(PE)_contig_1:130012:130137 unnamed protein product
MNRLNNISVCVLNFVSGIQKMICFMPCLNVMTMASKKPLYA
>lcl|ORF1146_Ab-S_S8_L001_R1_001_(PE)_trimmed_(PE)_contig_1:130594:130686 unnamed protein product
MKEYLRLNLQNHQFMRRSGISNRTRLIIFK
>lcl|ORF1147_Ab-S_S8_L001_R1_001_(PE)_trimmed_(PE)_contig_1:130699:130836 unnamed protein product
MKSSLKPIKVNVNSAVYKKQILIFKATTSVRYSLILHAQELTMKL
>lcl|ORF1148_Ab-S_S8_L001_R1_001_(PE)_trimmed_(PE)_contig_1:131473:131613 unnamed protein product
MYSLIKKPVLYWLFYILLGSTICLIHPSNNRPHIKSFIISIILVQI
>lcl|ORF1149_Ab-S_S8_L001_R1_001_(PE)_trimmed_(PE)_contig_1:131644:131766 unnamed protein product
MLDFKIFLEELSKTIEIHSIFRYHKIQFIIFYTYPITYFL
>lcl|ORF1150_Ab-S_S8_L001_R1_001_(PE)_trimmed_(PE)_contig_1:131827:131910 unnamed protein product
MRSIIGLKNFCFILFSCQYNGLFVIPC
>lcl|ORF1151_Ab-S_S8_L001_R1_001_(PE)_trimmed_(PE)_contig_1:132016:132129 unnamed protein product
MEHASIHRKSKLFTCFKLILNIVETFIILISLRIFQK
>lcl|ORF1152_Ab-S_S8_L001_R1_001_(PE)_trimmed_(PE)_contig_1:132340:132420 unnamed protein product
MPESRLFHLINTLEHNYIRYNSHSFV
>lcl|ORF1153_Ab-S_S8_L001_R1_001_(PE)_trimmed_(PE)_contig_1:132505:132612 unnamed protein product
MSAIAIMVSMLGEVELFIIRASHISSKNGPLKSLP
>lcl|ORF1154_Ab-S_S8_L001_R1_001_(PE)_trimmed_(PE)_contig_1:132613:132729 unnamed protein product
MPFLMARKFMYVLTMHHATEEKLLYDVCVHVCMKTIII
>lcl|ORF1155_Ab-S_S8_L001_R1_001_(PE)_trimmed_(PE)_contig_1:133192:133560 unnamed protein product
MNEVVALKPIAGTFAIGCSPCLFKTASSTTGLVIPLTVKSPVILKCFLSLVSTFVLLKVMFGYLAALNQA
SSWNSLSKAGTFVFTLLKGMVTFTDEFAGLALSTLITPWMSEKLALGVEKPK
>lcl|ORF1156_Ab-S_S8_L001_R1_001_(PE)_trimmed_(PE)_contig_1:133738:133854 unnamed protein product
MLYKTICFIHATIKALQLLFKNHIIKYRYSSIRSFQIY
>lcl|ORF1157_Ab-S_S8_L001_R1_001_(PE)_trimmed_(PE)_contig_1:133894:134301 unnamed protein product
MVNTAQAQSTSIPYRVTLTDPSGHQWFADEPTDKGGQDTAPNPVQLLLSALGACTTITLEMYANHKGIKI
EHVQVDLALNPNGDPEAGQNNIERKITLKGEFTEDQHKRLLKVAENCPIHKLLTSNITIQTELNI
>lcl|ORF1158_Ab-S_S8_L001_R1_001_(PE)_trimmed_(PE)_contig_1:134740:134970 unnamed protein product
MCSSVRVWNGKFCREKISAVGPSLRSKADFHAIAVSTVSAGRQVFKFGVPRKEAICSIGWCVGPSSPKPI
ESCVYT
>lcl|ORF1159_Ab-S_S8_L001_R1_001_(PE)_trimmed_(PE)_contig_1:134971:135051 unnamed protein product
MTRCFINADIRTALRAYSINIKNVAT
>lcl|ORF1160_Ab-S_S8_L001_R1_001_(PE)_trimmed_(PE)_contig_1:135481:135558 unnamed protein product
MTNASSVQPKASRVKVISSLPSGAP
>lcl|ORF1161_Ab-S_S8_L001_R1_001_(PE)_trimmed_(PE)_contig_1:136228:136371 unnamed protein product
MSAIPIGAPGCPEFACCTASIANTRIAFAIRRSFKGVVIDQNPILID
>lcl|ORF1162_Ab-S_S8_L001_R1_001_(PE)_trimmed_(PE)_contig_1:136867:138033 unnamed protein product
MREYAVFTSESVSEGHPDKMADQISDAILDAILKEDPYARVACETLVKTGAVVLAGEITTTANIDVEAVV
RQTVNGIGYHHSDLGFDGSTCAVINMIGKQSPEIAQGVDRQKPEDQGAGDQGLMFGYASRETDVLMPAPI
SYAHRLMERQAELRRSGALPWLRPDAKSQVTFAYENGKPVRLDAVVLSTQHDPEITQTQLKEAVIEEIIK
PIIPAEMFHAATKFHINPTGMFVIGGPVGDCGLTGRKIIVDTYGGMARHGGGAFSGKDPSKVDRSAAYAG
RYVAKNIVAAGLADKCEIQVSYAIGVAEPTSISINTFGTAKVSDELIIQLVREHFDLRPFGITRMLNLIQ
PMYKQTAAYGHFGREGSNTAFTWEKTDKVEALKDAAGL
>lcl|ORF1163_Ab-S_S8_L001_R1_001_(PE)_trimmed_(PE)_contig_1:138640:138849 unnamed protein product
MFYFLGEFMTQLINKGGFRERANRSRKYQQSENKQVALPSKKYQPQTKLQDNQSEMIQAKAGTAETSDD
>lcl|ORF1164_Ab-S_S8_L001_R1_001_(PE)_trimmed_(PE)_contig_1:139048:139185 unnamed protein product
MCKWVLTSTCTTHAAHHFVHHGLLTFCQCSHCNITKRSLDARNKN
>lcl|ORF1165_Ab-S_S8_L001_R1_001_(PE)_trimmed_(PE)_contig_1:139387:139467 unnamed protein product
MPSTDELCYANPYGNFNNRAQNHNKK
>lcl|ORF1166_Ab-S_S8_L001_R1_001_(PE)_trimmed_(PE)_contig_1:139687:139770 unnamed protein product
MSAISTLSSVFSTRLQFFHELADAFIY
>lcl|ORF1167_Ab-S_S8_L001_R1_001_(PE)_trimmed_(PE)_contig_1:139942:140034 unnamed protein product
MLIQITVLQNLMTKQRKLKIYLTKHTLRVF
>lcl|ORF1168_Ab-S_S8_L001_R1_001_(PE)_trimmed_(PE)_contig_1:140041:140136 unnamed protein product
MKVKLNKAMVMILLVLRPSMYLLRPSKCLML
>lcl|ORF1169_Ab-S_S8_L001_R1_001_(PE)_trimmed_(PE)_contig_1:140143:140226 unnamed protein product
MSTIRQPPQKYLNGMGKKGYSQNGKRT
>lcl|ORF1170_Ab-S_S8_L001_R1_001_(PE)_trimmed_(PE)_contig_1:141463:141585 unnamed protein product
MNFNFPFNDPKLLLYHSRAFISFISNSRMRRKFNFNHLKG
>lcl|ORF1171_Ab-S_S8_L001_R1_001_(PE)_trimmed_(PE)_contig_1:142576:142662 unnamed protein product
MSCPCFRKYEQTNRLECFRWYGSWTKSL
>lcl|ORF1172_Ab-S_S8_L001_R1_001_(PE)_trimmed_(PE)_contig_1:142789:142980 unnamed protein product
MSCRVTALWNWAFKLAIMPANTSPIPPVPIPALPCVQIYKLSSKIKLPAPLSTHWPAYFCCNA
>lcl|ORF1173_Ab-S_S8_L001_R1_001_(PE)_trimmed_(PE)_contig_1:143065:143148 unnamed protein product
MCKLNFSGCFARNHRASASNITSKCEV
>lcl|ORF1174_Ab-S_S8_L001_R1_001_(PE)_trimmed_(PE)_contig_1:143242:143319 unnamed protein product
MSLIPFSSKSLISRSIILGARDKIA
>lcl|ORF1175_Ab-S_S8_L001_R1_001_(PE)_trimmed_(PE)_contig_1:143632:143724 unnamed protein product
MAQGKVEPVFAFKPLGISIEIFSPACPLNC
>lcl|ORF1176_Ab-S_S8_L001_R1_001_(PE)_trimmed_(PE)_contig_1:144034:144129 unnamed protein product
MIDQAACCIKPNDEFCAANQRCSHAWISWLW
>lcl|ORF1177_Ab-S_S8_L001_R1_001_(PE)_trimmed_(PE)_contig_1:144142:145260 unnamed protein product
MFLSSCIFRFMTSSNTSRIAVQQIDPHELKAWIKAQALDLGFADCVIAKPDAQEQMPRFLEYLERGYHAD
MTYLEENLEKRADPTLLVPGTKSIICVRMNYLVESPKPRYVPFEPNSAIIARYARGRDYHKVMRGRLKTL
ATRIREKVGDFESRPFADSAPIFEKSLAESAGMGWTGKHTLLIHKKSGSFFVLGELFTSLDLPFDEPATS
HCGSCSACIDICPTQAIVEPYMLDARRCIAYLTIEYKGIIAEELRAGIGNWIFGCDDCQLICPWNSFAKT
ASIPDFNPRHGLDNISLLDIWQWDGATFLANTEGSPIRRTGYQSFKRNIAIGLGNAPYSKEIVDQLNKGK
SLHDEIVNVHIDWAIEQQLNQL
>lcl|ORF1178_Ab-S_S8_L001_R1_001_(PE)_trimmed_(PE)_contig_1:145333:146349 unnamed protein product
MNAIIMDMTMTLRNDWTREEIQALYEQPFLDLVFKAQQVHREHFTANTIQVSTLLSIKTGKCPEDCKYCS
QSAHYDSKLEAEKRIAVEKVISEAKAAKDSGSSRFCMGAAWRNPHERDMPYVLEMVREVKALGMETCMTL
GMLNQSQAERLKDAGLDYYNHNLDTSREYYSHIISTRTFDDRLNTLDYVRQAGMKVCSGGIVGLGESRED
RIGLLHELATLPIHPESVPINMLVPIEGTPLADVEKLDVIEWIRTIAVARIIMPHSYIRLSAGRESLSDS
DQALAFMAGANSLFSGDKLLTTPNAGEGKDQALFNKLGLTAEKPKPTVSDLSVDAMSA
>lcl|ORF1179_Ab-S_S8_L001_R1_001_(PE)_trimmed_(PE)_contig_1:146482:146595 unnamed protein product
MILGSIHQSEKFQKHLDGVRAKSLYLLYYHPQYKLRL
>lcl|ORF1180_Ab-S_S8_L001_R1_001_(PE)_trimmed_(PE)_contig_1:146611:146730 unnamed protein product
MTLKNKFYEFYMSSFCLKRKSKQPSDSLMNAPTISLLTL
>lcl|ORF1181_Ab-S_S8_L001_R1_001_(PE)_trimmed_(PE)_contig_1:146788:146865 unnamed protein product
MVKGPLLFLKHTHPQCLEYLLDLLC
>lcl|ORF1182_Ab-S_S8_L001_R1_001_(PE)_trimmed_(PE)_contig_1:146968:147063 unnamed protein product
MYEQRKNNSVYTCISCCSWNQTPDDLLLNYN
>lcl|ORF1183_Ab-S_S8_L001_R1_001_(PE)_trimmed_(PE)_contig_1:147361:148005 unnamed protein product
MLVFYLKGAIFPPHYLIRIKALKSNKAIFIEYSGDFMKKFIFIVASSLFNIAAAQAADGTITINGLVTDN
TCTIDTGDKNLTVNLPTVSSQSLKNAGDVAGRTPFQINLTNCASVGKVATYFEPGATVDFNTGRLLNQAT
SGAAANVNIQLLGSNNAVIPVIAKGASGAQDNSQWVNVSAGGNADLNYYAEYYATGASTAGTVTSQVKYT
IIYQ
>lcl|ORF1184_Ab-S_S8_L001_R1_001_(PE)_trimmed_(PE)_contig_1:148096:148224 unnamed protein product
MFLGNGLSSSINCYYRACRNSTSWYTCNLSIRCSRSKLTTQQ
>lcl|ORF1185_Ab-S_S8_L001_R1_001_(PE)_trimmed_(PE)_contig_1:149740:149844 unnamed protein product
MCSPNSRLCQNQCKSRGTSARKFNLSNDSYTREF
>lcl|ORF1186_Ab-S_S8_L001_R1_001_(PE)_trimmed_(PE)_contig_1:150826:150978 unnamed protein product
MPTRNDQFKWKLGRSLTRYFIWPRPSTDHGIGICASSDWCSSRQYAWSKH
>lcl|ORF1187_Ab-S_S8_L001_R1_001_(PE)_trimmed_(PE)_contig_1:151348:152421 unnamed protein product
MKNLTGKTINYYDRGSLQMKKMLIKSGLLITSFFIYNQTYANCTLSKGFTTVDIPMTIGTIVVRPTDPIG
TVLQKNTFTISPNNSTATCNRASDQITAALPLNYPVSSIGNNVYATNIPGIGIRLYREAFDSTDFSGYYP
YKRTLTPNTTYTLSPGYFVMEVIKTAATTGSGALVAGRYSTYYVTGQQNRPFLTTTVLSSSPILIASSSC
EIQNGIDTVVQLPTVMKSGFRAIGSTQGEKNFNLSILCNGGENNSGVPTSNTLSLSFDYNSDTSNSQVIN
NSAADSTKANGVGVELLWNMNGANNPIRKGNKLDIGTVSSNQTVQYDIPLTARYYQTASNVTAGEVKANA
TVTIQYD
>lcl|ORF1188_Ab-S_S8_L001_R1_001_(PE)_trimmed_(PE)_contig_1:152737:152835 unnamed protein product
MKNKVCNFYFTGFLKNYHSINSKNINFIYTNV
>lcl|ORF1189_Ab-S_S8_L001_R1_001_(PE)_trimmed_(PE)_contig_1:152899:153177 unnamed protein product
MIKLYTTYKKKNKHISGNIFQLQPNFKFLLQNHMLIIWKIFCILLLSLGAFGVGLGISYLDFFLFFIGLL
FLLCFFLALKQAREDAGSFPDE
>lcl|ORF1190_Ab-S_S8_L001_R1_001_(PE)_trimmed_(PE)_contig_1:153481:153612 unnamed protein product
MLFLSLNSTNFNANPFIVFFLYSIQIFLGCIYAKRNFTSFTRN
>lcl|ORF1191_Ab-S_S8_L001_R1_001_(PE)_trimmed_(PE)_contig_1:153676:153777 unnamed protein product
MMNITKYSQLQLRILTIKLTKMRHYQMCSRSWR
>lcl|ORF1192_Ab-S_S8_L001_R1_001_(PE)_trimmed_(PE)_contig_1:153805:153891 unnamed protein product
MLSCLSQTFNRKCFFHHTCHDFGQMLPL
>lcl|ORF1193_Ab-S_S8_L001_R1_001_(PE)_trimmed_(PE)_contig_1:154051:154137 unnamed protein product
MFPINHCANFHIRDELIWNCTPLCDYSE
>lcl|ORF1194_Ab-S_S8_L001_R1_001_(PE)_trimmed_(PE)_contig_1:154312:154413 unnamed protein product
MYSFCSYRKATLGRITAKFSYLSYYWNYRYCRF
>lcl|ORF1195_Ab-S_S8_L001_R1_001_(PE)_trimmed_(PE)_contig_1:154420:154515 unnamed protein product
MFLWFTNHLSSQWRFNHGHNTFNYFIVNNFT
>lcl|ORF1196_Ab-S_S8_L001_R1_001_(PE)_trimmed_(PE)_contig_1:154639:154782 unnamed protein product
MHLTRWCQFLFSECAITPLCKKCYTFRDHNLFHDVRCFDFNHIKCNF
>lcl|ORF1197_Ab-S_S8_L001_R1_001_(PE)_trimmed_(PE)_contig_1:155080:155157 unnamed protein product
MHKVMITQIHLNYCVVTKNVCFFKT
>lcl|ORF1198_Ab-S_S8_L001_R1_001_(PE)_trimmed_(PE)_contig_1:155467:155613 unnamed protein product
MPLIQLLLNLKRISPLQKPNFLMQPNILIVVLKHPTISTITNTLIKHN
>lcl|ORF1199_Ab-S_S8_L001_R1_001_(PE)_trimmed_(PE)_contig_1:155707:155799 unnamed protein product
MYASNRLIFIKIVITSVSFSQLVLIYKQKN
>lcl|ORF1200_Ab-S_S8_L001_R1_001_(PE)_trimmed_(PE)_contig_1:155875:157335 unnamed protein product
MDLIIEKLLKDKESVMDSSAGKSKSGFVENRSIDFIPENERHGSIFAQFTLWFGANLQITAIVTGALAVV
LGGDVFWSIIGLFIGQCFGAAVMALHAAQGPKLGLPQMISSRVQFGVYGACIPIILVCLMYIGFTATGEV
LAGKAIAHLAQVSNTTGILIYACFIIIFATIGYRLIHWVGKVASVIGLIAFVIILTQILALSNISELLAV
RHFSWSSFLLAVSLSASWQISFGPYVADYSRYLPTKTSSTRVFWAVGLGSLIGSQISMMLGVFIAQVSNG
GFVGNEVQYVVGMNPIALVITFLYFSIAFGKVTLSTLNAYGSFMCIATIWNSFKPSAQISKLTRLTIVLA
MVIISTFIAVVGEHTFLSAFKSFILFLLTFFIPWSAINLVDYYFISKEECDVNALYDPNGKYGRWNTIGI
ACYCIGILLQLPFIDSKFYKGQIAEMLGGVDLSWLVGLLSTAVLYYVLAKRAQIKISKALQLERVK
>lcl|ORF1201_Ab-S_S8_L001_R1_001_(PE)_trimmed_(PE)_contig_1:157579:157710 unnamed protein product
MKSDRMRNSSFNRTRLTFLASLPFFIKNVVDKVPRYRNSSNHH
>lcl|ORF1202_Ab-S_S8_L001_R1_001_(PE)_trimmed_(PE)_contig_1:158032:158112 unnamed protein product
MPILKQNLVTTYLNVHTAKLFLPRRL
>lcl|ORF1203_Ab-S_S8_L001_R1_001_(PE)_trimmed_(PE)_contig_1:158497:158622 unnamed protein product
MFGKLWSQVVSWIWKTHVQSLEQCTGKRIAYKQQLIWSKLA
>lcl|ORF1204_Ab-S_S8_L001_R1_001_(PE)_trimmed_(PE)_contig_1:158689:158889 unnamed protein product
MLKIRKIICLYLFISFGFKINRYRKQPESLSRLFKQTYLKIFIKKPPFRRFFRSYLDLLVSITFSS
>lcl|ORF1205_Ab-S_S8_L001_R1_001_(PE)_trimmed_(PE)_contig_1:159031:159108 unnamed protein product
MFIMKNYVTIFFNLLKTLILLILLY
>lcl|ORF1206_Ab-S_S8_L001_R1_001_(PE)_trimmed_(PE)_contig_1:159241:159318 unnamed protein product
MPSVLVKYKIDQLQKVVENEKQSSF
>lcl|ORF1207_Ab-S_S8_L001_R1_001_(PE)_trimmed_(PE)_contig_1:159790:159987 unnamed protein product
MYGFKKDRVPSSKSIFFQCKDSHSFLKSPVNISVNKKSLFVSFSCPLPLYSIIACTHLVKLSTSI
>lcl|ORF1208_Ab-S_S8_L001_R1_001_(PE)_trimmed_(PE)_contig_1:160003:160083 unnamed protein product
MSSQSCFFFNKLTGFILGIITSQFLF
>lcl|ORF1209_Ab-S_S8_L001_R1_001_(PE)_trimmed_(PE)_contig_1:160333:160458 unnamed protein product
MFSFKLFFNILLFLMLKGFESVNSFNFCCASIRASSTVIFS
>lcl|ORF1210_Ab-S_S8_L001_R1_001_(PE)_trimmed_(PE)_contig_1:160855:160932 unnamed protein product
MWAHQIQTPKTLSFWGFLTLDIFKI
>lcl|ORF1211_Ab-S_S8_L001_R1_001_(PE)_trimmed_(PE)_contig_1:161212:161328 unnamed protein product
MFFMIVICCLSSFIFRYSMHMVIATTLDRYTYSTGCFS
>lcl|ORF1212_Ab-S_S8_L001_R1_001_(PE)_trimmed_(PE)_contig_1:161425:161505 unnamed protein product
MMCNFCWLITPALFLRHSKIIKDIFK
>lcl|ORF1213_Ab-S_S8_L001_R1_001_(PE)_trimmed_(PE)_contig_1:161509:161646 unnamed protein product
MMCIFWVTLIITVFVGPRPKPKLIKYVKTQKTARKHLCTCMQPRF
>lcl|ORF1214_Ab-S_S8_L001_R1_001_(PE)_trimmed_(PE)_contig_1:161866:161961 unnamed protein product
MFHPCKCFFPRIIKVLKFFRHNPLSLNLLIF
>lcl|ORF1215_Ab-S_S8_L001_R1_001_(PE)_trimmed_(PE)_contig_1:162460:162588 unnamed protein product
MGILTGLIVRILMVAYSKRLLLKCLNNTPQFVNHFKNIQTGL
>lcl|ORF1216_Ab-S_S8_L001_R1_001_(PE)_trimmed_(PE)_contig_1:162619:162705 unnamed protein product
MLKTLLHLLISSFQLLMVLLLMGQLIKI
>lcl|ORF1217_Ab-S_S8_L001_R1_001_(PE)_trimmed_(PE)_contig_1:162883:163002 unnamed protein product
MIFYLFRQTHIRILQPYCLPHLYEKVFRQFYLQSSWLDL
>lcl|ORF1218_Ab-S_S8_L001_R1_001_(PE)_trimmed_(PE)_contig_1:163078:163167 unnamed protein product
MNRFVSNIRFKNSYTNKKRTFQRSNEAYP
>lcl|ORF1219_Ab-S_S8_L001_R1_001_(PE)_trimmed_(PE)_contig_1:163507:163638 unnamed protein product
MKFEPIFYVNLGSLSLFNWLTKRKATVFKKTMPMLIFCHFCIF
>lcl|ORF1220_Ab-S_S8_L001_R1_001_(PE)_trimmed_(PE)_contig_1:163642:164406 unnamed protein product
MEFTSMAGHSKWANIKHRKAKQDASRGKVFTKYIREIVTAAKLGGADPASNPRLRAVVEKALSVNMTRDT
INRAIQRGVGGEDNDDLKEVTYEGYGVGGVAVLVETMTDNLNRTVPDVRHCFSKTNGNLGTAGSVAYLFT
KRGEITFDDVSLEDKIMDVALEAGAEDIEVSEDEILVITSPETFGEVQDALAAAGLKSDNAEVVMSPSTK
AEITDIDQAKQVMKLIDMLEDLDDVQNVYTNVEFSDEVLAQLDA
>lcl|ORF1221_Ab-S_S8_L001_R1_001_(PE)_trimmed_(PE)_contig_1:164458:164541 unnamed protein product
MTVKYIVFFNDKARMQSNDIINFTNPS
>lcl|ORF1222_Ab-S_S8_L001_R1_001_(PE)_trimmed_(PE)_contig_1:164593:164694 unnamed protein product
MGTLTSHQKSICYFRNSFNFRKKFIKCLTIMLA
>lcl|ORF1223_Ab-S_S8_L001_R1_001_(PE)_trimmed_(PE)_contig_1:164713:164817 unnamed protein product
MQGKTQFAKVNFSFELPHDISFNQVFNSAMNRTN
>lcl|ORF1224_Ab-S_S8_L001_R1_001_(PE)_trimmed_(PE)_contig_1:164977:165105 unnamed protein product
MPLKERIKLYHPLNLTFACYLCSSITFIAHFQLLIAYNSSMI
>lcl|ORF1225_Ab-S_S8_L001_R1_001_(PE)_trimmed_(PE)_contig_1:165178:166569 unnamed protein product
MILKSWHSFCYAHIGNLLYPMWGMPVKNIKTLVLAMSTISLTGVVMPAHAATDAEVDALRKEVSELKQLV
QQLSNQQKAVTVVNTLTVPPTTITASSPVPQSKPGWMQMPDGQTQVKLYGNVRVDATYDFKGSNGSISNG
ANYPLNKDDPRQDSLNVSAATTRIGLDLTRPTQYGDLTGKIEADFMGGNGDNGSGTFRVRHAYMSLGKWL
AGQTTSPFVNTDTSPETLDFTGAVGTGTTRTVQVRYTQPINAQQKILVALEGGDVEKVSNAAGGSRFPAL
TTRYDFKTADNKGLLQLHGLAHENRVAPKDSSSEEKFGWGVGIGGKYDITPQDSVVANYYHVKGDGRYLS
YSNSAYAYDTTTQDINLGEFDSAVIGYQRKWSPILRSTFAIGGIQYKDNSVYANSNLTNTSYNKEIYNAL
VNLIWNPVKNIDLGAEYTYGQRETFAGDKGDYSRINLLAKYNF
>lcl|ORF1226_Ab-S_S8_L001_R1_001_(PE)_trimmed_(PE)_contig_1:166717:166809 unnamed protein product
MLPSSIKIKRLDTRFAKPISCVTHIMVIPS
>lcl|ORF1227_Ab-S_S8_L001_R1_001_(PE)_trimmed_(PE)_contig_1:166822:166938 unnamed protein product
MTSRTSPTISGSSAEVGSSNNIQIGSIDKPRAIATRCC
>lcl|ORF1228_Ab-S_S8_L001_R1_001_(PE)_trimmed_(PE)_contig_1:167116:167199 unnamed protein product
MPTRERNFARSVFGSFNETPSTIMSPC
>lcl|ORF1229_Ab-S_S8_L001_R1_001_(PE)_trimmed_(PE)_contig_1:167224:167316 unnamed protein product
MMSVDLPEPDGPQTTTTSPFSILVVQSVKT
>lcl|ORF1230_Ab-S_S8_L001_R1_001_(PE)_trimmed_(PE)_contig_1:168049:168147 unnamed protein product
MHNYFPPEPKPGTAMRFSIHAIINLMVYVMIK
>lcl|ORF1231_Ab-S_S8_L001_R1_001_(PE)_trimmed_(PE)_contig_1:168487:168621 unnamed protein product
MFFHHPPATTSPLPALKLSGKNSGKTKAQKNNCTINGILRNIST
>lcl|ORF1232_Ab-S_S8_L001_R1_001_(PE)_trimmed_(PE)_contig_1:168625:168780 unnamed protein product
MPIKASGLLGKVRITPRREPNKNAIRKATMAVQTIVKTPEPNICNHVGASA
>lcl|ORF1233_Ab-S_S8_L001_R1_001_(PE)_trimmed_(PE)_contig_1:168802:168912 unnamed protein product
MTLQTDSAHAALSTPYSLDSAQNIVQFSEPTDMFAP
>lcl|ORF1234_Ab-S_S8_L001_R1_001_(PE)_trimmed_(PE)_contig_1:169279:169449 unnamed protein product
MIIHYKCSSASRCHHGKRVSMVFTINILYINCLTFFIHLNVFVRCSTLSSNNCFTI
>lcl|ORF1235_Ab-S_S8_L001_R1_001_(PE)_trimmed_(PE)_contig_1:169957:170190 unnamed protein product
MIKLQLSSQLFQVGHVHLLHLLFICFAELIPLKLLTCFYFNLCFNLLSIIKLIYLHLNVAIIDYNVNTCT
IKWLEFF
>lcl|ORF1236_Ab-S_S8_L001_R1_001_(PE)_trimmed_(PE)_contig_1:171262:171489 unnamed protein product
MFNENNGYCAHFSLTVRSIFFISFFTVLIAVFHIKVLLVIHFTNKNYNLLIFNIFLYLYLYIKNQKKCFA
FLFIS
>lcl|ORF1237_Ab-S_S8_L001_R1_001_(PE)_trimmed_(PE)_contig_1:171550:171657 unnamed protein product
MSLCLILYLKRRHTSKLFKMINKQLMLLIKWLILL
>lcl|ORF1238_Ab-S_S8_L001_R1_001_(PE)_trimmed_(PE)_contig_1:172114:172203 unnamed protein product
MLTEMLKALKLLMTGMGLVNVLQRAVQLN
>lcl|ORF1239_Ab-S_S8_L001_R1_001_(PE)_trimmed_(PE)_contig_1:172267:172434 unnamed protein product
MAVRIRSYYKWQLMSVLRKLLLKILYRLYTKRAQLLMQMLKKPALNITPYKRWVS
>lcl|ORF1240_Ab-S_S8_L001_R1_001_(PE)_trimmed_(PE)_contig_1:172651:172785 unnamed protein product
MNIGEMPVYIPYTTLFAGNYMPLAIITLMVISLPAMPGFKEKLS
>lcl|ORF1241_Ab-S_S8_L001_R1_001_(PE)_trimmed_(PE)_contig_1:172870:172959 unnamed protein product
MPNNLLNNLKKPQLSETLSEFYRIPKLMH
>lcl|ORF1242_Ab-S_S8_L001_R1_001_(PE)_trimmed_(PE)_contig_1:173167:173322 unnamed protein product
MVLALVMLWLSLKLKLQPINKLTFVHMKMAILFRVKSFTAQEVYLLTVFLP
>lcl|ORF1243_Ab-S_S8_L001_R1_001_(PE)_trimmed_(PE)_contig_1:173392:173511 unnamed protein product
MTGLVLGKKPQAAVQLSLIRFLSMQMMLFLLIQHFYNQP
>lcl|ORF1244_Ab-S_S8_L001_R1_001_(PE)_trimmed_(PE)_contig_1:173728:173841 unnamed protein product
MMPQKLKPHLKALLKHPSMLQKCVLIVAISHSKHRLS
>lcl|ORF1245_Ab-S_S8_L001_R1_001_(PE)_trimmed_(PE)_contig_1:173902:174048 unnamed protein product
MREYIPYMMLHDGNITLLGTTFLTVFYHLVGGHCNGRFQSKRDFIKRL
>lcl|ORF1246_Ab-S_S8_L001_R1_001_(PE)_trimmed_(PE)_contig_1:174742:174837 unnamed protein product
MCIYWRRQTGKNTRTSEKDSCSCRTARTLSE
>lcl|ORF1247_Ab-S_S8_L001_R1_001_(PE)_trimmed_(PE)_contig_1:175420:176262 unnamed protein product
MEIDMAQTASKKWLGVGLVVVVLFVALFLWNKHRQSGSNELVIGISPPFAKPLQAAADEAKKQGLNVKLV
EFSDWNTPNITLNHGDIDANFFQHQPFLDNAIKETGFKLKAFAVGAASHVGLYSKKYKSLDELPQNARVV
IPNDPVNQGRALLLLQQAKLITLKDSNNHLSALKDVVSNPKNLQFIEVEGPQTARAIDDVDLAFGYPHYL
RLAKTADPNSALLLDDNTNKRYAILFVVRDDYEDKGDKLKKFVEIYQNSPKVKAVLDAEIGPKLWFPGWK
>lcl|ORF1248_Ab-S_S8_L001_R1_001_(PE)_trimmed_(PE)_contig_1:177088:178191 unnamed protein product
MVSRLEIRRMTMVSFGSQVDFSLPHIKIRGLNKFYQSQGQKLHALKEINLDIPQGKILGIIGKSGAGKSS
LLRTLNGLEQVNTGSIHIHQQNIAELSHSELIQTRQRIGMIFQHFNLMSAKTVWENVALPLKVSNYNKAD
IDQRVNEVLALVGLADKSNYYPSQLSGGQKQRVGIARALVHHPEILLCDEATSALDPESTATILALLKKI
NQELGLTIVLITHEMQVIREICDQVVVIDQGEIVEAGQVWSVFSRPEQQITQELLNLEQITLPFKISRLP
DEDSTHIIVKLKYEAEAHQVPDIQELLARFKAPVNLYQSQVDTIQGHIIGSLLVGIPNVEIDLSSIQQDA
LTAIAQFEVLGYARPAH
>lcl|ORF1249_Ab-S_S8_L001_R1_001_(PE)_trimmed_(PE)_contig_1:178195:178299 unnamed protein product
MNYWNYRYLAHGRRICIHCLFNWLTYRCYFSQHF
>lcl|ORF1250_Ab-S_S8_L001_R1_001_(PE)_trimmed_(PE)_contig_1:178342:178512 unnamed protein product
MGHQYHSLSTLSNFNGCTYSAYSLDCGYKLWRMGSGCSLNDCGYSVFCPYCRSQLT
>lcl|ORF1251_Ab-S_S8_L001_R1_001_(PE)_trimmed_(PE)_contig_1:180196:180300 unnamed protein product
MINKSRFFLFKIMPHKLKSPSHHKETNTCSQPMS
>lcl|ORF1252_Ab-S_S8_L001_R1_001_(PE)_trimmed_(PE)_contig_1:180775:180888 unnamed protein product
MASKLLLRKIAMFSTLKMSLMVFIPSLKAQLAWVMSM
>lcl|ORF1253_Ab-S_S8_L001_R1_001_(PE)_trimmed_(PE)_contig_1:181423:181524 unnamed protein product
MKKLDNTANQNIVQTLFPQNKCSKAEFFTLHSS
>lcl|ORF1254_Ab-S_S8_L001_R1_001_(PE)_trimmed_(PE)_contig_1:181528:181890 unnamed protein product
MILNKALINMKKLSTILTAGVLAMLSVSAFACPKGTQLQGGTGPNHKGGKCVALHGKATAQKAKKEATKT
TQEVKKDLTMQKHDAMTSATHAQHESHQMTHQMKQDAVKTANTAKAATKP
>lcl|ORF1255_Ab-S_S8_L001_R1_001_(PE)_trimmed_(PE)_contig_1:181987:182097 unnamed protein product
MRIFNRFLTLLFIALIICLFLSNRTIIFKRFARPYI
>lcl|ORF1256_Ab-S_S8_L001_R1_001_(PE)_trimmed_(PE)_contig_1:182512:182727 unnamed protein product
MVYCQGVLCQINNRWLLKQQLFGKVPKIVKPSFSPTYQFLLPLAFLHLNLVLAHGKHFFFLVPCMQVQAN
F
>lcl|ORF1257_Ab-S_S8_L001_R1_001_(PE)_trimmed_(PE)_contig_1:183256:183618 unnamed protein product
MMRLKLNMNLEIILVGIIVGIANFASRFGPFFVIQKLQGNQQRRGSIWLKIALGSIGISAISAMLVVATL
PPLLETPNKSLAMLIGFMVLAGLYFKFKKIVPATLTAAIVYGLIYTYLPL
>lcl|ORF1258_Ab-S_S8_L001_R1_001_(PE)_trimmed_(PE)_contig_1:183766:183843 unnamed protein product
MQMNEPLFSIANCSLMRSIKHLLKN
>lcl|ORF1259_Ab-S_S8_L001_R1_001_(PE)_trimmed_(PE)_contig_1:183847:184116 unnamed protein product
MPSRKDFNASLALNLRILFIHLTEANITLSSNFQCLQAAVQPLKSNLFKPYFAILKSNAKLHLRTLKLPF
LKHLKKTGASVVKMQMNCF
>lcl|ORF1260_Ab-S_S8_L001_R1_001_(PE)_trimmed_(PE)_contig_1:184120:184242 unnamed protein product
MRLISKNYFFNCPTKLLFLCMIRLNSTISSAMLKKIILSG
>lcl|ORF1261_Ab-S_S8_L001_R1_001_(PE)_trimmed_(PE)_contig_1:184486:184578 unnamed protein product
MFQKLKRLRQKFYWKLKQIKLQQSSHLLKL
>lcl|ORF1262_Ab-S_S8_L001_R1_001_(PE)_trimmed_(PE)_contig_1:184618:184716 unnamed protein product
MKNLVYLHLLIVLLIRSKASALLVMTLVIQTL
>lcl|ORF1263_Ab-S_S8_L001_R1_001_(PE)_trimmed_(PE)_contig_1:184768:184965 unnamed protein product
MKSMLHGNMQCKVAVLTRALLLSSLKLILTLKLHSLPFALKTLKQVKLKLITVTQLVTAKMPVIM
>lcl|ORF1264_Ab-S_S8_L001_R1_001_(PE)_trimmed_(PE)_contig_1:185305:185412 unnamed protein product
MQIPTYVCLVNQKVLNVVVWVSQLLALKILILPVL
>lcl|ORF1265_Ab-S_S8_L001_R1_001_(PE)_trimmed_(PE)_contig_1:185947:186075 unnamed protein product
MHNLRNGLAVLFHRHGQTKHFMTQKWPNKPSVTTNTTILKVI
>lcl|ORF1266_Ab-S_S8_L001_R1_001_(PE)_trimmed_(PE)_contig_1:186079:186156 unnamed protein product
MTLKMHRAVFVTLIKLVGLPNATSE
>lcl|ORF1267_Ab-S_S8_L001_R1_001_(PE)_trimmed_(PE)_contig_1:186274:186357 unnamed protein product
MMKTVYSLTIKEKLLLNLVMFVKKANL
>lcl|ORF1268_Ab-S_S8_L001_R1_001_(PE)_trimmed_(PE)_contig_1:186421:186582 unnamed protein product
MKCYWRILVSQSLLLDSPTMNAKLKLLTITLRLSTINLQYNIIKFLQSIRARS
>lcl|ORF1269_Ab-S_S8_L001_R1_001_(PE)_trimmed_(PE)_contig_1:186604:186765 unnamed protein product
MDQILKVFALELCAYSFLLRNELTKVIVITQSIKHYLCRLFAHHIGYTIPWSR
>lcl|ORF1270_Ab-S_S8_L001_R1_001_(PE)_trimmed_(PE)_contig_1:186790:186888 unnamed protein product
MFLLLVKLWVLCNMTYSISIRSMLTPYYCCVI
>lcl|ORF1271_Ab-S_S8_L001_R1_001_(PE)_trimmed_(PE)_contig_1:186952:187095 unnamed protein product
MLVKILSLLLLYSTTSQKAVVVTIVNLAQKTRLSLDVHMALQSVNAN
>lcl|ORF1272_Ab-S_S8_L001_R1_001_(PE)_trimmed_(PE)_contig_1:187096:187173 unnamed protein product
MHGLYKTICSCHSQLRKKIFLILTS
>lcl|ORF1273_Ab-S_S8_L001_R1_001_(PE)_trimmed_(PE)_contig_1:187234:187323 unnamed protein product
MQILTPQIQNFGTHGAHRLCVNFIRMPVM
>lcl|ORF1274_Ab-S_S8_L001_R1_001_(PE)_trimmed_(PE)_contig_1:187405:187512 unnamed protein product
MTLHWLMSKKYGKNLVMNTSLKSRQMKLHGIHKQF
>lcl|ORF1275_Ab-S_S8_L001_R1_001_(PE)_trimmed_(PE)_contig_1:187549:187641 unnamed protein product
MPTVKQLKMRCKSLFIHVTNLTYLLLLLLF
>lcl|ORF1276_Ab-S_S8_L001_R1_001_(PE)_trimmed_(PE)_contig_1:187888:187971 unnamed protein product
MKPYSKIWSKFQHSITLAYLHAWVVYL
>lcl|ORF1277_Ab-S_S8_L001_R1_001_(PE)_trimmed_(PE)_contig_1:188116:189342 unnamed protein product
MKHLIKFVSTETQLLGNCLMNSSLSLLHPYPFEKLNQLFKDTTPANLPLIPLSIGEPKHPAPEFVKQAII
DNFNHLSTYPNSKGLLELRQSIADWLTKRFKLNSISAENHILPVSGTREGIFSFVQALINREDAPYVVMP
NPFYQIYEGAALLAGAKPYFINCTEENGYLGDFDAVPAEVWEKTALLFVCTPGNPTGTVLSKEQFKKLIA
LSDQYNFVIASDECYSELWFDQAPTGLLEVCAELGRDDYKNCIVFHSLSKRSNLPGMRSGFVAGDAALLK
PYLQYRTYHGAAMPVQHQLASIAAWNDESHVEENRKQYRAKFDLFQSELGHLLPLQKPDAGFYYWLKVDN
DETFAKMLMEKAHIKVLPGRYLSRDTEQGNPGANHVRMALVADLTQCEEVVKRLKAIL
>lcl|ORF1278_Ab-S_S8_L001_R1_001_(PE)_trimmed_(PE)_contig_1:189358:189462 unnamed protein product
MYSLLLRLYNWAITLFICNQKHSKKNKSYRRTII
>lcl|ORF1279_Ab-S_S8_L001_R1_001_(PE)_trimmed_(PE)_contig_1:190369:190446 unnamed protein product
MRKKSHRSGLKSLYINIEAFVFLLK
>lcl|ORF1280_Ab-S_S8_L001_R1_001_(PE)_trimmed_(PE)_contig_1:190456:190545 unnamed protein product
MTNESGNGEEPALFQKLIFAHQIMSHSFQ
>lcl|ORF1281_Ab-S_S8_L001_R1_001_(PE)_trimmed_(PE)_contig_1:190813:190926 unnamed protein product
MKMLDGYETYNMFCQNKTFGFPHKAFADLAKTRKFEE
>lcl|ORF1282_Ab-S_S8_L001_R1_001_(PE)_trimmed_(PE)_contig_1:191101:191250 unnamed protein product
MSKDHMSFRTFYIYFGKHREFHSIVTLAECTYLFIASGILPTKLIAGKT
>lcl|ORF1283_Ab-S_S8_L001_R1_001_(PE)_trimmed_(PE)_contig_1:191263:191346 unnamed protein product
MVFILFIKFFEARKLWSKTTFTCSIYN
>lcl|ORF1284_Ab-S_S8_L001_R1_001_(PE)_trimmed_(PE)_contig_1:191563:191712 unnamed protein product
MSVLTIPCVKSSCSSITLPFRGRKKLGQPQPLSYFASDENNSAPQQRQT
>lcl|ORF1285_Ab-S_S8_L001_R1_001_(PE)_trimmed_(PE)_contig_1:191713:191880 unnamed protein product
MPCCLVFQYCPVNAGSVPFCRVIRYSSGDNSLCHSRSVLLTFPMTCTFYSDVNIN
>lcl|ORF1286_Ab-S_S8_L001_R1_001_(PE)_trimmed_(PE)_contig_1:192100:192201 unnamed protein product
MCFSSNYYQLSNSISNRALPMKKLLNYLKINMI
>lcl|ORF1287_Ab-S_S8_L001_R1_001_(PE)_trimmed_(PE)_contig_1:192256:192417 unnamed protein product
MQLCLKILLLSNPCQLPEKLKNHRSLSMFVMTFADQYYEPPMKWKSKDIKSLS
>lcl|ORF1288_Ab-S_S8_L001_R1_001_(PE)_trimmed_(PE)_contig_1:192577:192909 unnamed protein product
MCTLMTCISVMVYLNSLSWLCKACSMMVMKCSFRCRTIRYGQLPLTCRAVQPFTISVMKKTVGILILPIL
KVKLLQTHVVLSLSIRTTQLVRYIHVMCLSKLWHLQRNMT
>lcl|ORF1289_Ab-S_S8_L001_R1_001_(PE)_trimmed_(PE)_contig_1:193009:193116 unnamed protein product
MGYQKHIVLLVSVQAGWQSQAIRAVQQTISKVWIC
>lcl|ORF1290_Ab-S_S8_L001_R1_001_(PE)_trimmed_(PE)_contig_1:193276:193356 unnamed protein product
MLNQKAQCIVSRVLTLTFTQSKMMKS
>lcl|ORF1291_Ab-S_S8_L001_R1_001_(PE)_trimmed_(PE)_contig_1:193699:193878 unnamed protein product
MFFYQTFKLLYLSSIPPFVIMQKMHKLIFFCISHCFKIEQQSLPITTSPYSIRLILMQI
>lcl|ORF1292_Ab-S_S8_L001_R1_001_(PE)_trimmed_(PE)_contig_1:193969:195288 unnamed protein product
MEVPMKQKKLLKYIVVAILLGVLTGWICHHFFNEGEQLKQIASYFNIVTDIFLRLIKMIIAPLVFATIVC
GIVSMGKSTSIGSITLKSMTWFITASFVSLAIGMGLANFFQPGAALDLALPTAQQLSSSSLPTTTGFTLQ
SFLSHVFPRSIAEAMANNDILQVLVFSIFFGSALAFVNQGKEKDSVIIRLTDELSKIMFRITDYVMMFAP
FAVFAAIASAITVQGLGLIVDYGILIAEFYFGLLLLWIILFSVGAIVLKKDIFRLGKLIREPVTLAFATA
SSESAYPKVMDALNKFGVPKKVTSFVLPLGYSFNLDGSMMYTTFAVLFIAQAYNIDLSFTQQILILLTLM
VTSKGIAGVSRASIVVISATLTMFHLPEAGILLLLGIDQFLDMGRTATNVVGNSIATAVVAKLEGDKVTD
TEELPEPVLIKSTQEQTIA
>lcl|ORF1293_Ab-S_S8_L001_R1_001_(PE)_trimmed_(PE)_contig_1:195325:195402 unnamed protein product
MLYDLIKLLFFSFELNNKKLSVFLY
>lcl|ORF1294_Ab-S_S8_L001_R1_001_(PE)_trimmed_(PE)_contig_1:195859:195960 unnamed protein product
MLLFKQVTDMFYMVCILLRKSRRIRQTLYFVTS
>lcl|ORF1295_Ab-S_S8_L001_R1_001_(PE)_trimmed_(PE)_contig_1:196051:196152 unnamed protein product
MLLLSLLAVPLLVLAQAQQIVQLIRRQKFQLML
>lcl|ORF1296_Ab-S_S8_L001_R1_001_(PE)_trimmed_(PE)_contig_1:196351:196503 unnamed protein product
MLLFILINQSYLLAQCAHQLLFQQMVHLTFIVLLHWPLLMMQKIKALWFS
>lcl|ORF1297_Ab-S_S8_L001_R1_001_(PE)_trimmed_(PE)_contig_1:196579:196803 unnamed protein product
MLWVHLLKVNHIGLDNLLNVIPMLQNLILKILKVMLFRQCKSFMVQILCFLMLMKHMQKLALKRLFMQVQ
VMVL
>lcl|ORF1298_Ab-S_S8_L001_R1_001_(PE)_trimmed_(PE)_contig_1:196810:196935 unnamed protein product
MSFQHYKTFMTKTVFKLSAHHAFHKVLCYVMQNNLTLNMVG
>lcl|ORF1299_Ab-S_S8_L001_R1_001_(PE)_trimmed_(PE)_contig_1:196951:197091 unnamed protein product
MLKKRVFLQRWHLPKPTMRKKFNACSGSTKIPNQPKSIWAGSFYPL
>lcl|ORF1300_Ab-S_S8_L001_R1_001_(PE)_trimmed_(PE)_contig_1:197248:197349 unnamed protein product
MVYAVCSSRYLHRIFDYRVDCSHTRLGQDCGKG
>lcl|ORF1301_Ab-S_S8_L001_R1_001_(PE)_trimmed_(PE)_contig_1:198247:198357 unnamed protein product
MPWLLPDCHGLHSMGEKQWCPCWTGPWFRCRFISSL
>lcl|ORF1302_Ab-S_S8_L001_R1_001_(PE)_trimmed_(PE)_contig_1:199132:199227 unnamed protein product
MRRNYCVRIFISSGSDGSDPRLYSPYAWWRI
>lcl|ORF1303_Ab-S_S8_L001_R1_001_(PE)_trimmed_(PE)_contig_1:199240:199344 unnamed protein product
MARRCIRTNLRDYGLPRTGNANCTDLCRLHTRWR
>lcl|ORF1304_Ab-S_S8_L001_R1_001_(PE)_trimmed_(PE)_contig_1:199501:199611 unnamed protein product
MARRSLCACCIPYSMVKSPLSCRIYGSSNVIGNAEH
>lcl|ORF1305_Ab-S_S8_L001_R1_001_(PE)_trimmed_(PE)_contig_1:200779:201672 unnamed protein product
MGFIPKRSFSIFVISGNLMSLFDDTAVSKQLAQVRIVMVNTTLPANIGSALRAMKTMGLSKLVLVSPKTY
PHPDIQALAAGAQDLLEQVEIVETLEEAIKDCHLVFGTSARSRTIPWPLLDVRPASKEAIKAAAQGQQIA
IVFGREDRGLTNEELALANYHLTIPVNSDYGVLNVAQAIQVVCYELRMSVLEQKEVASDAGQMPLAQGQS
MQWDEPLVTQQQMEEFYPHLEKMLTEIEFLDPENPRLLPLRLRRLFGRIQLDRMEYHLLRGIFSRVQALT
SGKWKKASSDKEDQSNA
>lcl|ORF1306_Ab-S_S8_L001_R1_001_(PE)_trimmed_(PE)_contig_1:201700:201780 unnamed protein product
MRARSCCTKYTRSTYHLPGYTRFTFA
>lcl|ORF1307_Ab-S_S8_L001_R1_001_(PE)_trimmed_(PE)_contig_1:202447:202566 unnamed protein product
MRCAKQDIKNVIFLIHNVTRLPLHVGLGFPRLVVPYLTL
>lcl|ORF1308_Ab-S_S8_L001_R1_001_(PE)_trimmed_(PE)_contig_1:202933:203055 unnamed protein product
MKLMTSYNLLKVKRVTIRLVLLTVKNVKALKANLRKLLSA
>lcl|ORF1309_Ab-S_S8_L001_R1_001_(PE)_trimmed_(PE)_contig_1:203065:203142 unnamed protein product
MLIQMLHLIFLFVLLKQVYLPVTLI
>lcl|ORF1310_Ab-S_S8_L001_R1_001_(PE)_trimmed_(PE)_contig_1:203197:203280 unnamed protein product
MQMMLKRISGLVLAYLKVVVNVRLFRI
>lcl|ORF1311_Ab-S_S8_L001_R1_001_(PE)_trimmed_(PE)_contig_1:204889:204987 unnamed protein product
MASFLLDQYANSGKPVPDLCPFETSIRFVKPK
>lcl|ORF1312_Ab-S_S8_L001_R1_001_(PE)_trimmed_(PE)_contig_1:205777:205875 unnamed protein product
MLVRYSSTVTCSKYTFYIGFVAVIHNDLTTVG
>lcl|ORF1313_Ab-S_S8_L001_R1_001_(PE)_trimmed_(PE)_contig_1:205924:206004 unnamed protein product
MYKDPCKLYHMLFISCTVFIFKTGYL
>lcl|ORF1314_Ab-S_S8_L001_R1_001_(PE)_trimmed_(PE)_contig_1:206077:206172 unnamed protein product
MQDLVSTKFSVELNQSYMLNNPSKVNCSFNT
>lcl|ORF1315_Ab-S_S8_L001_R1_001_(PE)_trimmed_(PE)_contig_1:206221:206307 unnamed protein product
MTVWAVCYTTGTVFSFTRYIHFSPTCAC
>lcl|ORF1316_Ab-S_S8_L001_R1_001_(PE)_trimmed_(PE)_contig_1:206368:206676 unnamed protein product
MCCLVCTSDFADTLQVHDIYIVFTNMCFHLGSKLRTLSLLHRSEVFNVHGVHDLTTKAFSHDTCVNAFTC
RIDCSCCTRRSTTNHQYIKRIFGVECCCVFFS
>lcl|ORF1317_Ab-S_S8_L001_R1_001_(PE)_trimmed_(PE)_contig_1:206677:206892 unnamed protein product
MGIKFCHNLFKGHTTLTNVFIVLEYHRYSHDFALFHFVLEECTINHGCSGVRIINSNQVKRLYHIRTVMT
A
>lcl|ORF1318_Ab-S_S8_L001_R1_001_(PE)_trimmed_(PE)_contig_1:207052:207153 unnamed protein product
MFTCFSHTKAWTACIVAIKTGSHFVRKLSDFSY
>lcl|ORF1319_Ab-S_S8_L001_R1_001_(PE)_trimmed_(PE)_contig_1:207508:207852 unnamed protein product
MKDNKVAITTIMTSKVFIAAASEIIQALASTVPTVTGCKASCKTRRHFLSLNFDQPLITNTVIRDDGKNL
AVDVTNSPDNPATCHPTKGTIIIFGPGAACAMANNALNSCAVIQ
>lcl|ORF1320_Ab-S_S8_L001_R1_001_(PE)_trimmed_(PE)_contig_1:208237:208317 unnamed protein product
MRRLNQSVSSLLHGHRETPCQSQPIN
>lcl|ORF1321_Ab-S_S8_L001_R1_001_(PE)_trimmed_(PE)_contig_1:208621:209529 unnamed protein product
MPMLDLYKLHAFVVVVEERNITHAANRLFIQQPPLTRLLKKLEQELGTQLLIRQPRGIEPTEAGLALFKE
AQLLLEHARHIPKLVQDVSQGKTGQLNIGFTSSAGLHPLISLVLRSYREMYPAVQTKLEEAGSQKQLDWL
ISEKLDIAFLRAPISRDIGLKHLHILDEPMVVALPIGHPLTQKKKISLSNLSEENFVLYRRSSGQGLYDN
ILYSCYQAGFSPRIIQEAPRPTATLNLVAAGIGISIVPASMHNFWDHEIVYREFDDSIKLNAPIYLITRE
NENSAKVSNFIELMQKLLPTMT
>lcl|ORF1322_Ab-S_S8_L001_R1_001_(PE)_trimmed_(PE)_contig_1:209572:209661 unnamed protein product
MLKSFLAKNSSNKFYDFKSNTFSLTKAKR
>lcl|ORF1323_Ab-S_S8_L001_R1_001_(PE)_trimmed_(PE)_contig_1:210235:210318 unnamed protein product
MQHIDYHHKLSHSRLIPLQYNVPSLSK
>lcl|ORF1324_Ab-S_S8_L001_R1_001_(PE)_trimmed_(PE)_contig_1:210436:210519 unnamed protein product
MLLVKPHSPLLPMADTSLKPNRLRLEY
>lcl|ORF1325_Ab-S_S8_L001_R1_001_(PE)_trimmed_(PE)_contig_1:210763:210843 unnamed protein product
MTTRCRDERLILLFYFCPTLVIFYHL
>lcl|ORF1326_Ab-S_S8_L001_R1_001_(PE)_trimmed_(PE)_contig_1:211072:211155 unnamed protein product
MDLIDHIFNKIYSLLQIYGYPYINAIS
>lcl|ORF1327_Ab-S_S8_L001_R1_001_(PE)_trimmed_(PE)_contig_1:211159:211602 unnamed protein product
MDKFVMTELVKIYHNPACGTSRNTLALIRHAGIEPIVIEYLQTPPSKDELIQLIKDSNLTVREAIRKNVD
PYKDLEIEQDHWTDEQLIDFMVQYPILINRPFVVTPKGTRLCRPSEIVLDILDSQNLGYFAKEDGEVIID
EQGRRLK
>lcl|ORF1328_Ab-S_S8_L001_R1_001_(PE)_trimmed_(PE)_contig_1:211684:211779 unnamed protein product
MIKGSSCSPITMPNKPTNATRGGAGDLTFKT
>lcl|ORF1329_Ab-S_S8_L001_R1_001_(PE)_trimmed_(PE)_contig_1:211966:212043 unnamed protein product
MQAWLCPCIPQLLAHSHNALCDCND
>lcl|ORF1330_Ab-S_S8_L001_R1_001_(PE)_trimmed_(PE)_contig_1:212584:212733 unnamed protein product
MAIPPPNAPIRSILRSDTVSAWSIINRVANGCFELTRSNTLSNRLILSS
>lcl|ORF1331_Ab-S_S8_L001_R1_001_(PE)_trimmed_(PE)_contig_1:212743:212835 unnamed protein product
MRNGHFFSAKCSTMASSSPSIFSGKSGRGS
>lcl|ORF1332_Ab-S_S8_L001_R1_001_(PE)_trimmed_(PE)_contig_1:213184:213534 unnamed protein product
MIADGVASKRPVGSPFSFRTILPPGGSGVSLLKPNTSSAARFNKALAYRCKTNTGVSGAALLISSKVGKR
FSANWNSVQPPTTRTHCGAGVLSACSLSKRNASATDGTPSQRSSIL
>lcl|ORF1333_Ab-S_S8_L001_R1_001_(PE)_trimmed_(PE)_contig_1:213565:213711 unnamed protein product
MSFRPGITRRPFKSTTLLVGVASFITSSVVPVRTTLPSAIAIACTSGF
>lcl|ORF1334_Ab-S_S8_L001_R1_001_(PE)_trimmed_(PE)_contig_1:213727:213804 unnamed protein product
MLPFLSMRFISVILNSILVNYRSKK
>lcl|ORF1335_Ab-S_S8_L001_R1_001_(PE)_trimmed_(PE)_contig_1:213931:214038 unnamed protein product
MPLRQRKICKTRSLTIFSDFVLPRIVADGFSTYQI
>lcl|ORF1336_Ab-S_S8_L001_R1_001_(PE)_trimmed_(PE)_contig_1:214054:214224 unnamed protein product
MNLNIEIPLIQLFLILQELVQVLRVLLLYAQAPYVPLYRHNQHPYHKHQNAHVQLP
>lcl|ORF1337_Ab-S_S8_L001_R1_001_(PE)_trimmed_(PE)_contig_1:214225:214611 unnamed protein product
MHHTYHDVPNHVAIRVILVAKLLEQHLLESYVAWHNHVLLSMYRLKHLRPYKSHNRLQAWHRKQRCCCTL
QSTNQKQSLFYDYFLQANHVLFDHPMNSLKYVLIMEHPEIRLKVLDRYDQKSFQFQLL
>lcl|ORF1338_Ab-S_S8_L001_R1_001_(PE)_trimmed_(PE)_contig_1:214639:214728 unnamed protein product
MLLLTLQYYSLILGDLLTVPQKPFAADDQ
>lcl|ORF1339_Ab-S_S8_L001_R1_001_(PE)_trimmed_(PE)_contig_1:214747:214848 unnamed protein product
MVIVVLKVIYSRLNSIIHYIRLLKLPTGYYQNR
>lcl|ORF1340_Ab-S_S8_L001_R1_001_(PE)_trimmed_(PE)_contig_1:214861:214941 unnamed protein product
MDSKTARICILYGYNQINDCFLIFIV
>lcl|ORF1341_Ab-S_S8_L001_R1_001_(PE)_trimmed_(PE)_contig_1:215119:215199 unnamed protein product
MKSNNQTNEFDRLWGKILPTLQGYIE
>lcl|ORF1342_Ab-S_S8_L001_R1_001_(PE)_trimmed_(PE)_contig_1:215650:215730 unnamed protein product
MIGYVFKRSRYCFSSRVYCRALLQRR
>lcl|ORF1343_Ab-S_S8_L001_R1_001_(PE)_trimmed_(PE)_contig_1:215995:216156 unnamed protein product
MWLRSVLNVLPSIALLVFHRLVQWHLKLHGVHLPNNYYVLEFHISQLITKSSQ
>lcl|ORF1344_Ab-S_S8_L001_R1_001_(PE)_trimmed_(PE)_contig_1:216325:216411 unnamed protein product
MLVFLQWRFPACCVLQRLLLFHLHYVLR
>lcl|ORF1345_Ab-S_S8_L001_R1_001_(PE)_trimmed_(PE)_contig_1:216580:216717 unnamed protein product
MYGHQFHHCSFLRFFLVHSMTLISPFLLMSPLFRTSSILNSVSLT
>lcl|ORF1346_Ab-S_S8_L001_R1_001_(PE)_trimmed_(PE)_contig_1:216853:216993 unnamed protein product
MSLFIFQNCIKRNHSSILHLKIGITFAQLIVHNLNITLCTILISFF
>lcl|ORF1347_Ab-S_S8_L001_R1_001_(PE)_trimmed_(PE)_contig_1:217141:217260 unnamed protein product
MLIIFLPSGCRMFIVSVVMSWLGAFLHSGSTAGRYFYLY
>lcl|ORF1348_Ab-S_S8_L001_R1_001_(PE)_trimmed_(PE)_contig_1:217345:217434 unnamed protein product
MPLSVCLVQISLPLSVVLLLSHGMAYKLI
>lcl|ORF1349_Ab-S_S8_L001_R1_001_(PE)_trimmed_(PE)_contig_1:217540:217644 unnamed protein product
MALCCFGYCKRLFSGLAWTVFVSSLTGQVRLSTL
>lcl|ORF1350_Ab-S_S8_L001_R1_001_(PE)_trimmed_(PE)_contig_1:217798:217881 unnamed protein product
MLATSLVMVKALTRLKWGTFLAYQLTS
>lcl|ORF1351_Ab-S_S8_L001_R1_001_(PE)_trimmed_(PE)_contig_1:217897:217992 unnamed protein product
MWCVLRQRFQYMENLLQTLSRWSVNLIILLW
>lcl|ORF1352_Ab-S_S8_L001_R1_001_(PE)_trimmed_(PE)_contig_1:218017:218118 unnamed protein product
MPRLGLILSLILFHLHLIFLMFHRAKLAGVWGE
>lcl|ORF1353_Ab-S_S8_L001_R1_001_(PE)_trimmed_(PE)_contig_1:218404:218502 unnamed protein product
MGWLISHGLLGWDSVLSFTDFLTNRLPMLNRQ
>lcl|ORF1354_Ab-S_S8_L001_R1_001_(PE)_trimmed_(PE)_contig_1:219733:219981 unnamed protein product
MSCVAVKPRSFCCNSSGSPLKAAVLLDHNVSPPTGGILIACNTQPKGGVLLKVTSVCQSSLSRKSCFQLS
STITSGTSSIEG
>lcl|ORF1355_Ab-S_S8_L001_R1_001_(PE)_trimmed_(PE)_contig_1:219982:220071 unnamed protein product
MGCTCKVPKLRAKSACACGANCCFRKKMT
>lcl|ORF1356_Ab-S_S8_L001_R1_001_(PE)_trimmed_(PE)_contig_1:220141:220278 unnamed protein product
MIAPMVGLITSIFKFATTVFIFFTTTADHTKEKTVFVTNVKTAQN
>lcl|ORF1357_Ab-S_S8_L001_R1_001_(PE)_trimmed_(PE)_contig_1:220486:220563 unnamed protein product
MTGLPLMTMPHVHDLADGLTHHAHY
>lcl|ORF1358_Ab-S_S8_L001_R1_001_(PE)_trimmed_(PE)_contig_1:220666:220827 unnamed protein product
MDVIIQPKDLEQHEPICSAPSTNPAEHQSPRQQSKLKIHEKCWLPNVATKLLS
>lcl|ORF1359_Ab-S_S8_L001_R1_001_(PE)_trimmed_(PE)_contig_1:221422:221508 unnamed protein product
MTDQSSGNTNTLFHTTGKFPDIGFFNVT
>lcl|ORF1360_Ab-S_S8_L001_R1_001_(PE)_trimmed_(PE)_contig_1:221623:221763 unnamed protein product
MILKYNSTSYIWSSYDFMIYKHITRTRLLKPCQDIKQSCFATTRLT
>lcl|ORF1361_Ab-S_S8_L001_R1_001_(PE)_trimmed_(PE)_contig_1:221821:221898 unnamed protein product
MLFRKSQMNMFGFKYTHDNSLRLQK
>lcl|ORF1362_Ab-S_S8_L001_R1_001_(PE)_trimmed_(PE)_contig_1:222061:222231 unnamed protein product
MFCIRTCELRNFLHVIGIFNVSGWVLVIFFELLKCGLDKSFQKVRIFLCKVFTYNP
>lcl|ORF1363_Ab-S_S8_L001_R1_001_(PE)_trimmed_(PE)_contig_1:222676:222801 unnamed protein product
MKFFPLNSTLTMFFIVSIGLRHFAWVNPSLISNHNRFVVTN
>lcl|ORF1364_Ab-S_S8_L001_R1_001_(PE)_trimmed_(PE)_contig_1:222811:222924 unnamed protein product
MIVFFILPYDKCNNCDYNNCRDDQRFGLRAHNFMIFQ
>lcl|ORF1365_Ab-S_S8_L001_R1_001_(PE)_trimmed_(PE)_contig_1:223222:223323 unnamed protein product
MFEIFYNGQILLSFYLKTSANIEIWTNLFLVYT
>lcl|ORF1366_Ab-S_S8_L001_R1_001_(PE)_trimmed_(PE)_contig_1:224617:224754 unnamed protein product
MTGELLRGSSVLSSSITSTSWAVGSNLISSPITIKGINAKIEIIR
>lcl|ORF1367_Ab-S_S8_L001_R1_001_(PE)_trimmed_(PE)_contig_1:224875:224958 unnamed protein product
MVGYTIICAPGPKPSAKSHKPSIPIAV
>lcl|ORF1368_Ab-S_S8_L001_R1_001_(PE)_trimmed_(PE)_contig_1:225058:225153 unnamed protein product
MLATNTPNSPPVNANSKLSPSVVVMVVKTSV
>lcl|ORF1369_Ab-S_S8_L001_R1_001_(PE)_trimmed_(PE)_contig_1:225403:225522 unnamed protein product
MGDSVKYLPRIKIMSNAGTAPKIKDARHNQLLCSGGKRK
>lcl|ORF1370_Ab-S_S8_L001_R1_001_(PE)_trimmed_(PE)_contig_1:225568:225780 unnamed protein product
MGHHAAKRAALLLLPLNFENSDRYDIATGRSIPTLMPIINLAKIKTHTFGAKPATIAAITKSTMSAIKTR
>lcl|ORF1371_Ab-S_S8_L001_R1_001_(PE)_trimmed_(PE)_contig_1:225787:225933 unnamed protein product
MLSVSQPPIRLPTMVPQTIAEATTPVITGLKENSEMTCSIPKDSVVKS
>lcl|ORF1372_Ab-S_S8_L001_R1_001_(PE)_trimmed_(PE)_contig_1:225940:226044 unnamed protein product
MNTPIRANQITLFDLPFPANLEINCETSSGDLIS
>lcl|ORF1373_Ab-S_S8_L001_R1_001_(PE)_trimmed_(PE)_contig_1:226246:226431 unnamed protein product
MYLKAFQNINSPQQVLTLLDYDILHRDDFQANMAQHQIIFLLMFLVYTKFDIPLFFATLEQ
>lcl|ORF1374_Ab-S_S8_L001_R1_001_(PE)_trimmed_(PE)_contig_1:226510:226776 unnamed protein product
MAVKHPKRFLPNLQEQVHYHLNYSNLQFLQWSKHVLGLHLHKNPIKIEWHWFEYIQLCPLAGIVKNQHLT
SQIAMLKRHRSCHNFDIL
>lcl|ORF1375_Ab-S_S8_L001_R1_001_(PE)_trimmed_(PE)_contig_1:226969:227046 unnamed protein product
MKMPPLDKVLVFAAVMAHKYGCPVQ
>lcl|ORF1376_Ab-S_S8_L001_R1_001_(PE)_trimmed_(PE)_contig_1:227050:227208 unnamed protein product
MYPRAELDALFYGQQKYRFHGHEVPNLLPKSLPKVYKGLLNIHQQYHNDCHD
>lcl|ORF1377_Ab-S_S8_L001_R1_001_(PE)_trimmed_(PE)_contig_1:227419:227499 unnamed protein product
MELALPLLRHVQHFDDKRHKYQAHLQ
>lcl|ORF1378_Ab-S_S8_L001_R1_001_(PE)_trimmed_(PE)_contig_1:227542:227643 unnamed protein product
MSNILNLYIQQIGLEDVAIIQEIDEQYNSFQKR
>lcl|ORF1379_Ab-S_S8_L001_R1_001_(PE)_trimmed_(PE)_contig_1:227926:228057 unnamed protein product
MLSGYVKLEFVHYANIDLDLNLCLLQKHLKRQIKSWKHLKLDR
>lcl|ORF1380_Ab-S_S8_L001_R1_001_(PE)_trimmed_(PE)_contig_1:228094:228339 unnamed protein product
MHFVLLQAAHYFEMQLSKHAVSFVQLFQQSLLHYKPRHEFVLLLVKFADPVLQIGHLHACSFGYVSQQLE
KHHRLQHALDL
>lcl|ORF1381_Ab-S_S8_L001_R1_001_(PE)_trimmed_(PE)_contig_1:228526:228615 unnamed protein product
MSQTLLLNLLPQHPPSLHIDSLWCSIFYL
>lcl|ORF1382_Ab-S_S8_L001_R1_001_(PE)_trimmed_(PE)_contig_1:228643:228729 unnamed protein product
MSEFQTDRLTLSPLRTMHYPLFRHLQFD
>lcl|ORF1383_Ab-S_S8_L001_R1_001_(PE)_trimmed_(PE)_contig_1:229549:229668 unnamed protein product
MFIFKNCSSCFKASKSSSKWVIKKTVEILLRHNALIKFK
>lcl|ORF1384_Ab-S_S8_L001_R1_001_(PE)_trimmed_(PE)_contig_1:229669:229770 unnamed protein product
MNSASPISINSKSRYIFRLSKTSSTLNTTFLSA
>lcl|ORF1385_Ab-S_S8_L001_R1_001_(PE)_trimmed_(PE)_contig_1:230449:230535 unnamed protein product
MYCISPDISSMFQCNMYFYKCNIKPKLC
>lcl|ORF1386_Ab-S_S8_L001_R1_001_(PE)_trimmed_(PE)_contig_1:230539:230619 unnamed protein product
MENNQSFYSLEISSNYVALPCWHFTC
>lcl|ORF1387_Ab-S_S8_L001_R1_001_(PE)_trimmed_(PE)_contig_1:230752:230880 unnamed protein product
MSTNTICFYSILPYYFSGHLYWTCLFFGSFRMEMVKNAKPYL
>lcl|ORF1388_Ab-S_S8_L001_R1_001_(PE)_trimmed_(PE)_contig_1:231181:231366 unnamed protein product
MDANTAGFCHRKWHYCAKRLASYCLQPVLPLPLCTYGCCCLLGFIFIGSGNICLALGKRPS
>lcl|ORF1389_Ab-S_S8_L001_R1_001_(PE)_trimmed_(PE)_contig_1:231370:231447 unnamed protein product
MGEKIILDGFMDGACDFLFTSGDRR
>lcl|ORF1390_Ab-S_S8_L001_R1_001_(PE)_trimmed_(PE)_contig_1:231808:232002 unnamed protein product
MCCSDGACRLCGNVGWMDYYRSRPSTLGGIWHYANQRWFITYCFSRSGGSKSLYFCGGVYHRFW
>lcl|ORF1391_Ab-S_S8_L001_R1_001_(PE)_trimmed_(PE)_contig_1:232303:232443 unnamed protein product
MPSLLSGMVMKPGWYLGVLACMQPSRWSIQRFYLRSTCLLFSWSLP
>lcl|ORF1392_Ab-S_S8_L001_R1_001_(PE)_trimmed_(PE)_contig_1:232567:232659 unnamed protein product
MFKGLKLKTVFLPVALLTGLLHSPFSQVLV
>lcl|ORF1393_Ab-S_S8_L001_R1_001_(PE)_trimmed_(PE)_contig_1:232816:232896 unnamed protein product
MQIVGSLYQICFILVQCLFWSYCLLA
>lcl|ORF1394_Ab-S_S8_L001_R1_001_(PE)_trimmed_(PE)_contig_1:233371:234834 unnamed protein product
MVQCIFYFVISCSPYMYKSEQLAHSIRQLIESGTLNAHEKLPSLRDQVQRSGFSLMTVMNAYQELESQGL
IYSKEKSGYFVAEQIALKPLEQYSIVSLNSKIEINSLVFKYLKSIQHESVVPFGSAFPDSQLLAAPKLIQ
IMGQLARQRQSYDQTASLPPGNLALRKLIAQRYCMQGIQTDPDDIVITSGGLDALNLSLQAVAKPGDYIL
LQQTVFYGAWQAAERLGLKVITIPEHPQHGFDLEAFEQVIHTYPIKVCWLMLNSHNPIGFTVSDEIKYKI
AKLLHEHQIYLIEDDVYEELYYGGQKPLSMKYFDQQNLVLHCSSFSKTLGAGFRVGWVYAGKFSDHIQHL
QLMSTISVNALIQNALVEFLSHHHYEKHLRTLRLSLERYKKQFYHYLKQHLPAICEIYYYPSGYFLWVKL
PHKLDSMQIYEELIQQDIGVAPSPLFSVLPAQQHYLRINCSFEWNEKIQAALDQVIKTIQQRVEASL
>lcl|ORF1395_Ab-S_S8_L001_R1_001_(PE)_trimmed_(PE)_contig_1:235846:235923 unnamed protein product
MNIGNLLKNNELPLCDFQKFIQKLH
>lcl|ORF1396_Ab-S_S8_L001_R1_001_(PE)_trimmed_(PE)_contig_1:235936:236103 unnamed protein product
MQKVQVNSQVLYRRLQLKRHKVPIEHQYQLSLLRCHWLFLPNRQRPWQSVDFLNT
>lcl|ORF1397_Ab-S_S8_L001_R1_001_(PE)_trimmed_(PE)_contig_1:236233:236406 unnamed protein product
MRLHRSLSSKWDLDSPCSMQSKPQLQKAQHNQALMQLDQFCPLSLLLSHQLQMQLKQ
>lcl|ORF1398_Ab-S_S8_L001_R1_001_(PE)_trimmed_(PE)_contig_1:236536:236625 unnamed protein product
MQSFVIFPSSNILRVDGKRTSLNPLRQEQ
>lcl|ORF1399_Ab-S_S8_L001_R1_001_(PE)_trimmed_(PE)_contig_1:237100:237204 unnamed protein product
MNNHCKSLISLGYYSIFNLYCNYKEALFSFCIAN
>lcl|ORF1400_Ab-S_S8_L001_R1_001_(PE)_trimmed_(PE)_contig_1:237301:237438 unnamed protein product
MCNLTPRSHAAWMVLSQSTVRLILKAKSSPISSGLLSVRAVVPLK
>lcl|ORF1401_Ab-S_S8_L001_R1_001_(PE)_trimmed_(PE)_contig_1:237589:237669 unnamed protein product
MASKLPEITIWLCALIFATNTSGVIS
>lcl|ORF1402_Ab-S_S8_L001_R1_001_(PE)_trimmed_(PE)_contig_1:237910:238032 unnamed protein product
MSKQSCTARVDCNSAGLSNIKTSSLSASDARSRYSLTRAV
>lcl|ORF1403_Ab-S_S8_L001_R1_001_(PE)_trimmed_(PE)_contig_1:238270:238455 unnamed protein product
MACFLAKGCSARINKSMSLCWVTVLMPVASSNPKLPVYPQHPEKFFIMLEMLCKRSAKCLK
>lcl|ORF1404_Ab-S_S8_L001_R1_001_(PE)_trimmed_(PE)_contig_1:238585:238749 unnamed protein product
MARRTTTGSPRCNTSLTQCGASSAKQSTVMPHSKSWASSLSFMTIAHAIIHGPF
>lcl|ORF1405_Ab-S_S8_L001_R1_001_(PE)_trimmed_(PE)_contig_1:238825:238995 unnamed protein product
MQSPASLTKGHHLSVVQGFQQITVQITNQAWHNFQCHKPLAECLRPIALTRQPTVR
>lcl|ORF1406_Ab-S_S8_L001_R1_001_(PE)_trimmed_(PE)_contig_1:239167:239262 unnamed protein product
MHPLKLDEYLIILHGVHRPDLEHQPDIKYRV
>lcl|ORF1407_Ab-S_S8_L001_R1_001_(PE)_trimmed_(PE)_contig_1:239299:239463 unnamed protein product
MLLLNSSLLIIQLLLVLPVGTDYWYLAQLLSRAPLADQSDHQSPKSKLENLQLS
>lcl|ORF1408_Ab-S_S8_L001_R1_001_(PE)_trimmed_(PE)_contig_1:239506:239607 unnamed protein product
MLLMYQRRYSCLLSLIQSLNLCWGNLLSSIDLL
>lcl|ORF1409_Ab-S_S8_L001_R1_001_(PE)_trimmed_(PE)_contig_1:239668:239838 unnamed protein product
MIDDLLTNFLAIIINISICQTTSEALITTSNTPYKWTIFGVIFLYTSFLFYHLWAI
>lcl|ORF1410_Ab-S_S8_L001_R1_001_(PE)_trimmed_(PE)_contig_1:240184:240309 unnamed protein product
MNRSFCNHHAIIGLRHNILFNEPRRHNTGKWVEQLSKSPFI
>lcl|ORF1411_Ab-S_S8_L001_R1_001_(PE)_trimmed_(PE)_contig_1:240370:240465 unnamed protein product
MNISHEQSPPMLVPVVSERHRELHQSHEYQY
>lcl|ORF1412_Ab-S_S8_L001_R1_001_(PE)_trimmed_(PE)_contig_1:240709:240798 unnamed protein product
MLNTIYKQGCCQQICGTTSRRLHPKQVNL
>lcl|ORF1413_Ab-S_S8_L001_R1_001_(PE)_trimmed_(PE)_contig_1:241246:241329 unnamed protein product
MCIYTICCQHHGLFTLATDFSNVFTQT
>lcl|ORF1414_Ab-S_S8_L001_R1_001_(PE)_trimmed_(PE)_contig_1:241510:241593 unnamed protein product
MCQKLTIAERLILNLCHHYQLLNFAGG
>lcl|ORF1415_Ab-S_S8_L001_R1_001_(PE)_trimmed_(PE)_contig_1:241627:241740 unnamed protein product
MFFAAKSSRVASVRRIPKSSGNTTKPSLLKRAVVFGS
>lcl|ORF1416_Ab-S_S8_L001_R1_001_(PE)_trimmed_(PE)_contig_1:241867:241974 unnamed protein product
MMIGAKGKPAVLATSIASRRSTKVGLPPSWKVSTI
>lcl|ORF1417_Ab-S_S8_L001_R1_001_(PE)_trimmed_(PE)_contig_1:242086:242196 unnamed protein product
MFGAPPKPAKRPLVTVEEWPIPSTCKVAPINKSTAY
>lcl|ORF1418_Ab-S_S8_L001_R1_001_(PE)_trimmed_(PE)_contig_1:242212:242418 unnamed protein product
MIRLERKAPSRPVKKTSGRAATYFSIPSSVPKQCTLSTQPVSIAGIKVGCGFSVQFRQIFPFKPRDSP
>lcl|ORF1419_Ab-S_S8_L001_R1_001_(PE)_trimmed_(PE)_contig_1:242497:242580 unnamed protein product
MPRIAIIAISTCTGLMCFGSRVNNGSI
>lcl|ORF1420_Ab-S_S8_L001_R1_001_(PE)_trimmed_(PE)_contig_1:242890:243132 unnamed protein product
MRKLCGPAKEKSSLRAMPFSNRSRCSERPTLGMIICKSCKISGLVCAKERERKSACFWLFPSSTTLSPGV
IRVSKTLIMS
>lcl|ORF1421_Ab-S_S8_L001_R1_001_(PE)_trimmed_(PE)_contig_1:243139:243228 unnamed protein product
MTTPSIYWFAISSFSCLACRRFVHNRSLF
>lcl|ORF1422_Ab-S_S8_L001_R1_001_(PE)_trimmed_(PE)_contig_1:243403:243486 unnamed protein product
MNRLFRKLELQLFCIKLSDDRISTLII
>lcl|ORF1423_Ab-S_S8_L001_R1_001_(PE)_trimmed_(PE)_contig_1:243631:243867 unnamed protein product
MIKGSHASKHHAPPSINFGEFPITFPNRFCHGHDHWWLGWGKYCKYPNTCNAAYRLYVFGYGFNNVPCIN
AHGTYWTA
>lcl|ORF1424_Ab-S_S8_L001_R1_001_(PE)_trimmed_(PE)_contig_1:244057:244167 unnamed protein product
MGNGRWNCCSTDWPNFSTLRRTFIPAFRIYRFIFNY
>lcl|ORF1425_Ab-S_S8_L001_R1_001_(PE)_trimmed_(PE)_contig_1:244234:244380 unnamed protein product
MQLYCWSSVATDCLSTHLFSCFIWRNNRLWHHDFRYDCHTNCYASFTP
>lcl|ORF1426_Ab-S_S8_L001_R1_001_(PE)_trimmed_(PE)_contig_1:244501:244644 unnamed protein product
MICLLYRICSLRYSVHIFCYFFNFIRCGMELFIYWQYFFTHRNLFCG
>lcl|ORF1427_Ab-S_S8_L001_R1_001_(PE)_trimmed_(PE)_contig_1:244732:244863 unnamed protein product
MRLESNEYGFNTMASNYRSFSLLAKPKKRKTACLKFLLTRFIQ
>lcl|ORF1428_Ab-S_S8_L001_R1_001_(PE)_trimmed_(PE)_contig_1:245101:245382 unnamed protein product
MYRRTLCRFAVPCRTNFYTAMRFFNMHECCHAQRSSRFSVFNIKWQHRAGFLQIKTSFNFSSHLFRSWHT
GIPKIIEFPIANGLFERFSLRYI
>lcl|ORF1429_Ab-S_S8_L001_R1_001_(PE)_trimmed_(PE)_contig_1:245761:245859 unnamed protein product
MSNCHFAISMHNPIVPRRYLSVLFMFRWIPVW
>lcl|ORF1430_Ab-S_S8_L001_R1_001_(PE)_trimmed_(PE)_contig_1:245863:245940 unnamed protein product
MSIACLKNDQHLISIFNVLPNRIIS
>lcl|ORF1431_Ab-S_S8_L001_R1_001_(PE)_trimmed_(PE)_contig_1:246016:246120 unnamed protein product
MTSMRKKHPKWMFCNKRMQYIQTVFCKIIRDIHG
>lcl|ORF1432_Ab-S_S8_L001_R1_001_(PE)_trimmed_(PE)_contig_1:247051:247134 unnamed protein product
MSTWYANESSKTYSFISLGKTAKSMDH
>lcl|ORF1433_Ab-S_S8_L001_R1_001_(PE)_trimmed_(PE)_contig_1:247750:247998 unnamed protein product
MANGPISTIKIPAITMVKLAITPSSLFLCCALTVPKPWAAFPKAAPFATLERILVIAKIASPQIIPTKPV
ITVNRETNAAEP
>lcl|ORF1434_Ab-S_S8_L001_R1_001_(PE)_trimmed_(PE)_contig_1:247999:248100 unnamed protein product
MSSAKIMAKGVEIERAIKLLVTSGLKWNHCAIL
>lcl|ORF1435_Ab-S_S8_L001_R1_001_(PE)_trimmed_(PE)_contig_1:248269:248349 unnamed protein product
MPKIVIKMMVSTGTLIAGDNQSFGCF
>lcl|ORF1436_Ab-S_S8_L001_R1_001_(PE)_trimmed_(PE)_contig_1:248389:248469 unnamed protein product
MRQRIDQIFMSLCSLDMLMLKTFSSL
>lcl|ORF1437_Ab-S_S8_L001_R1_001_(PE)_trimmed_(PE)_contig_1:248902:248985 unnamed protein product
MVKPAKYELFMLILFQNGIIYSLLCFL
>lcl|ORF1438_Ab-S_S8_L001_R1_001_(PE)_trimmed_(PE)_contig_1:249601:249786 unnamed protein product
MLVSSMVFTQPLHAVPANGTFWQTWCYNVWESRFFLNIIQTCLTQLYLQQCHSKNQIFSGT
>lcl|ORF1439_Ab-S_S8_L001_R1_001_(PE)_trimmed_(PE)_contig_1:249805:249891 unnamed protein product
MFLSHQQYKLGLALSVNIFSTLNPNVDH
>lcl|ORF1440_Ab-S_S8_L001_R1_001_(PE)_trimmed_(PE)_contig_1:249913:250005 unnamed protein product
MKLFHKKATQSWLSSLRLDPSVYHTDNNNE
>lcl|ORF1441_Ab-S_S8_L001_R1_001_(PE)_trimmed_(PE)_contig_1:250543:250620 unnamed protein product
MRAPKKLCITAMATSVCTKMACLAT
>lcl|ORF1442_Ab-S_S8_L001_R1_001_(PE)_trimmed_(PE)_contig_1:251071:251157 unnamed protein product
MPQLVILANGQCTLLRWWFWTFLCLCPC
>lcl|ORF1443_Ab-S_S8_L001_R1_001_(PE)_trimmed_(PE)_contig_1:251593:251709 unnamed protein product
MYNSLSQATKTRTRGESCRCCGYNAETDIFGISHSDKT
>lcl|ORF1444_Ab-S_S8_L001_R1_001_(PE)_trimmed_(PE)_contig_1:251983:252132 unnamed protein product
MTCGISIKCLAIKVESSKRPALTTQSMPSLIRSTKRSPVLITSSMSGYS
>lcl|ORF1445_Ab-S_S8_L001_R1_001_(PE)_trimmed_(PE)_contig_1:252544:252705 unnamed protein product
MPYFYIIKISHTYSNRQSKNEYFKKNSSGYWRITWYWPCYCRTFSSRWFLCDC
>lcl|ORF1446_Ab-S_S8_L001_R1_001_(PE)_trimmed_(PE)_contig_1:252964:253083 unnamed protein product
MGACGRNSARWWPDYCAFNQCNCQIFSGIWPLYCFKSRC
>lcl|ORF1447_Ab-S_S8_L001_R1_001_(PE)_trimmed_(PE)_contig_1:253294:253386 unnamed protein product
MGKLPSHSSKWWICLIFKTVWIILIHTVFY
>lcl|ORF1448_Ab-S_S8_L001_R1_001_(PE)_trimmed_(PE)_contig_1:253588:253692 unnamed protein product
MLILRKVLSQMVQIRPFQPKISLLKHSNMHKNTN
>lcl|ORF1449_Ab-S_S8_L001_R1_001_(PE)_trimmed_(PE)_contig_1:253759:253866 unnamed protein product
MMCVLMKNVNLWVMSLKVFMSLGQQARHLIVIHAF
>lcl|ORF1450_Ab-S_S8_L001_R1_001_(PE)_trimmed_(PE)_contig_1:253873:254013 unnamed protein product
MNQKLVKTKPFFCYAVVATVQHKPPKPHLMQVLNTFITFLKALKVI
>lcl|ORF1451_Ab-S_S8_L001_R1_001_(PE)_trimmed_(PE)_contig_1:254014:254103 unnamed protein product
MNSNSVIRKMAGASTNFLGNKTNTSINFQ
>lcl|ORF1452_Ab-S_S8_L001_R1_001_(PE)_trimmed_(PE)_contig_1:254137:254241 unnamed protein product
MRLYKVYNKQGMTGVSSNTGPKNLGAVNFHLKKL
>lcl|ORF1453_Ab-S_S8_L001_R1_001_(PE)_trimmed_(PE)_contig_1:254416:254505 unnamed protein product
MQAQCSSHKNLLKLLCRILPTLCPLYGAF
>lcl|ORF1454_Ab-S_S8_L001_R1_001_(PE)_trimmed_(PE)_contig_1:254575:254748 unnamed protein product
MRAYLRLFITELPISSMLKCLYCHALFRSWLTLQQVLIFIQVHKSVKDFSLIMVRVW
>lcl|ORF1455_Ab-S_S8_L001_R1_001_(PE)_trimmed_(PE)_contig_1:254968:255069 unnamed protein product
MVLLQVARFYSHRMSLIKKIILLVKNYRCEINR
>lcl|ORF1456_Ab-S_S8_L001_R1_001_(PE)_trimmed_(PE)_contig_1:255265:255396 unnamed protein product
MRKNDSWRKIQTKPNLHLGTMRPVNWPMQLKQLPSFLQLLPAG
>lcl|ORF1457_Ab-S_S8_L001_R1_001_(PE)_trimmed_(PE)_contig_1:255448:255555 unnamed protein product
MSIIPMIFKSLVHNVMKQLYLKLLLIMTLSHGNTF
>lcl|ORF1458_Ab-S_S8_L001_R1_001_(PE)_trimmed_(PE)_contig_1:255826:255957 unnamed protein product
MMRLQHLAVNVHAVVYRLQRLVCLVRNSLHGAVFHLFHQIKFL
>lcl|ORF1459_Ab-S_S8_L001_R1_001_(PE)_trimmed_(PE)_contig_1:255961:256110 unnamed protein product
MAKLKSCCFVLVKSVKGLLVCSSRVLRVNSHRGFQYVLWESTVTRLPHI
>lcl|ORF1460_Ab-S_S8_L001_R1_001_(PE)_trimmed_(PE)_contig_1:256165:258150 unnamed protein product
MMWRWTNIMTTQLTTSNLQGSPTGPEVTGVNPPANFPDESTIARLANEFFSAVPSSSSSTSSSGLNLDLP
VGAPPHPPQPGEPFSALSGRAPNIAFQKSLNPEYPEHIPNLPDYPERRIVASAPVVGGANLPRPPFEPHL
PEAAHSEPSVPRIEPSLPTGTGESPYYFLNDFSAPNATEPSVKGVEDNYSVAQSFQLPHGDQLKSLLTED
RFATNTPTQSSTSSAFYFLDLPQSGQSYSHYQPSQPTFVASSAQPLDVHAIRRDFPILQERVNGRPLVWF
DNAATTQKPQRVIDRIAYFYQHENSNIHRAAHELAARATDAYEHARNVVARFIGAPSSKEIIFVRGTTEG
INLIAKTWGEQNIGEGDEIIVSHLEHHANIVPWYQLSKKTGAKLRVIPVDDTGQIILEELPKLINERTKL
LSITQVSNALGTVTPVAEVIKIAHAKGVRVLVDGAQSVSHIPTDVQALDTDFFVFSGHKVFGPTGIGAVY
AKPELLESMPVWEGGGNMIQDVTFEQVVYQPAPNKFEAGTGNIADAVGLGAALEYVESLGIHNIARYEHD
LLEYGQNALSSVSGLRLIGTAHHKASVMSFTLQGYSTEQVGKALNQHGIAVRSGHHCAQPILRRFGVEQT
VRPSLAFYNTTEEIDLLVSVLHQLTRNRRTS
>lcl|ORF1461_Ab-S_S8_L001_R1_001_(PE)_trimmed_(PE)_contig_1:258577:258696 unnamed protein product
MSDNVTQEKLSHPQNLFSVFIFQKILQIHYLYKLWAGCG
>lcl|ORF1462_Ab-S_S8_L001_R1_001_(PE)_trimmed_(PE)_contig_1:258862:259050 unnamed protein product
MNPKLQKSFTYDRLCKQYTHHHKPDGIDHTHPNPIKNLNFHWCGRTYNRRKNCQKKDGGFGV
>lcl|ORF1463_Ab-S_S8_L001_R1_001_(PE)_trimmed_(PE)_contig_1:260164:260328 unnamed protein product
MDKCCRAWSLCSKSYGCAFECCITAFWYCELAILRCTSCSTTRYFSSGFTRLVF
>lcl|ORF1464_Ab-S_S8_L001_R1_001_(PE)_trimmed_(PE)_contig_1:260782:260907 unnamed protein product
MTPSFANFSKSWFNQSSNSLSPFFTAGAIKSCSPKLVMPTV
>lcl|ORF1465_Ab-S_S8_L001_R1_001_(PE)_trimmed_(PE)_contig_1:261220:261351 unnamed protein product
MISTLFAFKYSTRLAASVKTNSTLFSSPSRSLAICLAISTSKP
>lcl|ORF1466_Ab-S_S8_L001_R1_001_(PE)_trimmed_(PE)_contig_1:261406:261486 unnamed protein product
MRTTPFFLICSILDVVCVVSAVFSVD
>lcl|ORF1467_Ab-S_S8_L001_R1_001_(PE)_trimmed_(PE)_contig_1:261790:261909 unnamed protein product
MGIALFNRWCNKLLITNRLNTCNITWVLRGPCQSIGTIL
>lcl|ORF1468_Ab-S_S8_L001_R1_001_(PE)_trimmed_(PE)_contig_1:262114:262194 unnamed protein product
MRLGKIDNLFAFRSYRKCREHHIGTI
>lcl|ORF1469_Ab-S_S8_L001_R1_001_(PE)_trimmed_(PE)_contig_1:262621:262797 unnamed protein product
MFNNLALIHKNNAVGNLTRKGHLMCHNQHGHSFIRQFQYHIEYFPNHFWIKRSGNFIK
>lcl|ORF1470_Ab-S_S8_L001_R1_001_(PE)_trimmed_(PE)_contig_1:262918:263010 unnamed protein product
MCYLFCFIAVTFLYFKWPEQNIVNDIHMPK
>lcl|ORF1471_Ab-S_S8_L001_R1_001_(PE)_trimmed_(PE)_contig_1:263365:263541 unnamed protein product
MQREALGTVNSEFSIICWPTLMTSTTPIRTAKELVFTIRVNKLIAPGVTRFRLCGKMT
>lcl|ORF1472_Ab-S_S8_L001_R1_001_(PE)_trimmed_(PE)_contig_1:263602:263724 unnamed protein product
MEVMAARTKSPISAVPHKTNTTTHTHIAENCQLNHVAKPK
>lcl|ORF1473_Ab-S_S8_L001_R1_001_(PE)_trimmed_(PE)_contig_1:263746:263916 unnamed protein product
MGMIRMASRYRRHSDLTTMFLEVIMTPKTVPKIAEKNTEINAIFAVAQSPHIKRSR
>lcl|ORF1474_Ab-S_S8_L001_R1_001_(PE)_trimmed_(PE)_contig_1:264559:264654 unnamed protein product
MRQHTMDILPVQGKFQQIILKRYKYLAFVSH
>lcl|ORF1475_Ab-S_S8_L001_R1_001_(PE)_trimmed_(PE)_contig_1:264871:264999 unnamed protein product
MYCLFSKYITNTWVFIKNRFSIWAKRNYFYVFFTNKSYQSIK
>lcl|ORF1476_Ab-S_S8_L001_R1_001_(PE)_trimmed_(PE)_contig_1:265336:265494 unnamed protein product
MCATAAVRFSTQSFSKTCSKCLFTVRGLSSKISAISLLVFPNNNQCMTSASR
>lcl|ORF1477_Ab-S_S8_L001_R1_001_(PE)_trimmed_(PE)_contig_1:265651:265743 unnamed protein product
MVNFLESFSCSKSENQAFKPASKPSNSGKY
>lcl|ORF1478_Ab-S_S8_L001_R1_001_(PE)_trimmed_(PE)_contig_1:265807:265923 unnamed protein product
MAVSVASITCFCCCNSLACAKCVFTLANTSSIFSGLVT
>lcl|ORF1479_Ab-S_S8_L001_R1_001_(PE)_trimmed_(PE)_contig_1:265954:266148 unnamed protein product
MCSVSDKPVIKITGINCVIGLALSCMQLSKPSICGILPSSKIISGKHRCAISIALNPSVVTSTR
>lcl|ORF1480_Ab-S_S8_L001_R1_001_(PE)_trimmed_(PE)_contig_1:266338:266481 unnamed protein product
MTHHAPENFAGIALKSVEFLEYNPAQLNHLTVASFAVNQADHYFPVV
>lcl|ORF1481_Ab-S_S8_L001_R1_001_(PE)_trimmed_(PE)_contig_1:266482:266646 unnamed protein product
MVYEQQLALAYIYLNRVFELHYFQGVSLIWNQSTPSPTYLQFYSATNSGRLVLA
>lcl|ORF1482_Ab-S_S8_L001_R1_001_(PE)_trimmed_(PE)_contig_1:267580:267657 unnamed protein product
MKAALVFEVIGYSLKYYLGVFLVRD
>lcl|ORF1483_Ab-S_S8_L001_R1_001_(PE)_trimmed_(PE)_contig_1:267763:267876 unnamed protein product
MMLFVGVSQFRHYDGFHRLTLTTMQQRSLIKIKWCKF
>lcl|ORF1484_Ab-S_S8_L001_R1_001_(PE)_trimmed_(PE)_contig_1:267889:267978 unnamed protein product
MTEERLPHQWFLSRSFLGYKPDLNSLPKQ
>lcl|ORF1485_Ab-S_S8_L001_R1_001_(PE)_trimmed_(PE)_contig_1:268078:268218 unnamed protein product
MTNVHRVYINRGSVLQVNSIESKSYRYRLGSPPYQQVHSPVHIPHS
>lcl|ORF1486_Ab-S_S8_L001_R1_001_(PE)_trimmed_(PE)_contig_1:268903:269016 unnamed protein product
MDHLKKRQNAMQFCSFLFAVRNVNSQLAHQFGSQMKK
>lcl|ORF1487_Ab-S_S8_L001_R1_001_(PE)_trimmed_(PE)_contig_1:269062:269169 unnamed protein product
MKPPQQNASYYLKFVVVSKVQKTTVITTIRARWVV
>lcl|ORF1488_Ab-S_S8_L001_R1_001_(PE)_trimmed_(PE)_contig_1:269587:269676 unnamed protein product
MFLLRWVRSEAHNLRYFHLPPKYYIHGVF
>lcl|ORF1489_Ab-S_S8_L001_R1_001_(PE)_trimmed_(PE)_contig_1:269731:269877 unnamed protein product
MACGCIKPSNPYAKSHLSWRFFLIRTYTQNNVFSIFPKNHTLKTIKKQ
>lcl|ORF1490_Ab-S_S8_L001_R1_001_(PE)_trimmed_(PE)_contig_1:270352:270447 unnamed protein product
MARFRHSALGRLPHLNRYGHSTSHLRHESFK
>lcl|ORF1491_Ab-S_S8_L001_R1_001_(PE)_trimmed_(PE)_contig_1:270448:270534 unnamed protein product
MTSLDYPTLARSNDWSCSLSDLPRTYLS
>lcl|ORF1492_Ab-S_S8_L001_R1_001_(PE)_trimmed_(PE)_contig_1:271078:271185 unnamed protein product
MLFKLCNCMGCGCRNRHLNQQICFKTFTKRTGIPP
>lcl|ORF1493_Ab-S_S8_L001_R1_001_(PE)_trimmed_(PE)_contig_1:271741:271863 unnamed protein product
MVRFTKQTLRLNNLRNLNHGIFKLLNRLFIAFFKRNKNNR
>lcl|ORF1494_Ab-S_S8_L001_R1_001_(PE)_trimmed_(PE)_contig_1:272014:272151 unnamed protein product
MQFSKNLFIRAIHLEKFTPNVCDMSKHLKAHSKYMSILFSTSSNK
>lcl|ORF1495_Ab-S_S8_L001_R1_001_(PE)_trimmed_(PE)_contig_1:272188:272820 unnamed protein product
MVCRDKHMAFNIFIAFWSVSILFIITPGADWAYAISAGIKGKVVVPAVAGMLFGHFITILLVAAGVGLLV
ANNPTALMILTVAGSAYLLWMGINLLITPPTPNQSGSEKAQSWLSWATKGVYVSGLNPKVFLLFLALLPQ
FIDTTASWSVTTQILAFGVVHMISCAIIYLMVGYGSEAILKTRPQAAQLVGRFSGGLMVVIATCLLIGQI
>lcl|ORF1496_Ab-S_S8_L001_R1_001_(PE)_trimmed_(PE)_contig_1:273025:273291 unnamed protein product
MIKRLTVKSLSISAITISPDLAGILRSTISGSSISIPASNMDNELALTIKVAFSFLIKYSFKSSACSISS
CAGDGKPAATRSVAKGIW
>lcl|ORF1497_Ab-S_S8_L001_R1_001_(PE)_trimmed_(PE)_contig_1:273292:273402 unnamed protein product
MLSLFGWTCCIFSFEVKSVWLSVLTLFSNQFLIKLT
>lcl|ORF1498_Ab-S_S8_L001_R1_001_(PE)_trimmed_(PE)_contig_1:273418:273546 unnamed protein product
MTLVGSLNCALRPAFSRAPPCSNSFFFGISPPFHRSNPTQSM
>lcl|ORF1499_Ab-S_S8_L001_R1_001_(PE)_trimmed_(PE)_contig_1:274258:274386 unnamed protein product
MRPRPRPPERPRSSSSSSSSRRLRPRPRPPERPRSSSSSSSS
>lcl|ORF1500_Ab-S_S8_L001_R1_001_(PE)_trimmed_(PE)_contig_1:274390:274518 unnamed protein product
MRPRPRPPERPRSSSSSSSSRRLRPRPRPPERPRSSSSSSSS
>lcl|ORF1501_Ab-S_S8_L001_R1_001_(PE)_trimmed_(PE)_contig_1:274522:274650 unnamed protein product
MRPRPRPPERPRSSSSSSSSRRLRPRPRPPERPRSSSSSSSS
>lcl|ORF1502_Ab-S_S8_L001_R1_001_(PE)_trimmed_(PE)_contig_1:274654:274974 unnamed protein product
MRPRPRPPERPRSSSSSSSSRRLRPRPRPPERPRSSSSSSSSRRLRPRPRPPERPRSSSSSSSSRLRPRP
RPPERPRSSSSSSSSRPRPRPRPPERPRSSSSSSSS
>lcl|ORF1503_Ab-S_S8_L001_R1_001_(PE)_trimmed_(PE)_contig_1:275131:275367 unnamed protein product
MACAARPASRASSEVNSCALPLACAARPPLLAISLTLSGSILANPRFEVPELLLSSSYLVLAIVISSYIK
IISRYRFY
>lcl|ORF1504_Ab-S_S8_L001_R1_001_(PE)_trimmed_(PE)_contig_1:275482:275574 unnamed protein product
MKIFLVKIFINYKLILLFKYSPYLLLLKPT
>lcl|ORF1505_Ab-S_S8_L001_R1_001_(PE)_trimmed_(PE)_contig_1:275614:275697 unnamed protein product
MTQTFITYKSIKNKNIFTIEETNLKYN
>lcl|ORF1506_Ab-S_S8_L001_R1_001_(PE)_trimmed_(PE)_contig_1:275788:276216 unnamed protein product
MCEKRMMQPIHTHSTLQYIHISVPEILLSNIQIKNSWQDYNQEWSYRLDPPHASHPFQRDLYIIKSKNIE
TEDIKKILDNIVVKNSKNKNDLKNIVEAETVIKEILDLSNYIPIENWLNDTGNRSIVESMIDKNKVKLLD
II
>lcl|ORF1507_Ab-S_S8_L001_R1_001_(PE)_trimmed_(PE)_contig_1:276358:277236 unnamed protein product
MENTTNQYPSEVPAQVQPHQPGDQEKMHPEPEIIKASHKGSEKLKGKVAVISGGDSGIGRSVAVLFAREG
ADIAVLYLEEDQDAEITKQLIEKEGQQCLLLKGDISDPDLAKQNIDKVLQHFGKINILVNNAGVQYQQKE
IESISNEQLEKTFKTNIFAMFYLTKEAIPYMEEGDSIINTTSITSYQGHDELIDYASTKGAITSFTRSLS
NNLMKQKKGIRVNGVAPGPIWTPLIPSSFDAETVEKFGKDTPMGRMGQPSEVAPAYLFLASDDASYITGQ
VIHVNGGQIVNG
>lcl|ORF1508_Ab-S_S8_L001_R1_001_(PE)_trimmed_(PE)_contig_1:277258:277347 unnamed protein product
MKAFKLSGLFLFKPVHVRLFVLVTKHGVL
>lcl|ORF1509_Ab-S_S8_L001_R1_001_(PE)_trimmed_(PE)_contig_1:277360:277521 unnamed protein product
MFPQHAGTHLQLKFLHPPLNLMVQANQIYYLKIRLALSAYKLRVSNGELPRLA
>lcl|ORF1510_Ab-S_S8_L001_R1_001_(PE)_trimmed_(PE)_contig_1:277765:278073 unnamed protein product
MGKLKKITWQIFQLLFSYSLGLSQALQYLNLPLLDVPNLGRYLPKFVELDAHEYAFFELYLIQKYRHRPH
VFVHAVQGFCNIVAVERNNQRTSHFFDEVYVH
>lcl|ORF1511_Ab-S_S8_L001_R1_001_(PE)_trimmed_(PE)_contig_1:278104:278241 unnamed protein product
MMPLAVFLLANFHQLSLVDMQPVLYEWYADEYHHVDCYGMDTQVC
>lcl|ORF1512_Ab-S_S8_L001_R1_001_(PE)_trimmed_(PE)_contig_1:278467:278700 unnamed protein product
MLGPANRSQSSFHLLLRQSARRVPILDKNLAQLLHKDHDGGNLGLYLQVFELHPIPAHSNLVLVSSEISQ
NVIYLQH
>lcl|ORF1513_Ab-S_S8_L001_R1_001_(PE)_trimmed_(PE)_contig_1:278710:278904 unnamed protein product
MYEHQNLGLNVSYEESHGLTSPKLQHVLTRVLKTQNPRKYHAQLHLLGFLCPVQVLPHVQSLEI
>lcl|ORF1514_Ab-S_S8_L001_R1_001_(PE)_trimmed_(PE)_contig_1:279070:279198 unnamed protein product
MGLSRIQLWLNVRFLHMPENNHVPLHHAHAQYAQVYAHGQSG
>lcl|ORF1515_Ab-S_S8_L001_R1_001_(PE)_trimmed_(PE)_contig_1:280330:280488 unnamed protein product
MHNPEQAAQLLDDNTRLLKADRNCLALDCVKGHHRYRHGLLLAHLTQALRDK
>lcl|ORF1516_Ab-S_S8_L001_R1_001_(PE)_trimmed_(PE)_contig_1:280528:280611 unnamed protein product
MSYIAMHRLLFWLETPLLKTQMPERRS
>lcl|ORF1517_Ab-S_S8_L001_R1_001_(PE)_trimmed_(PE)_contig_1:280834:281031 unnamed protein product
MHNNFVDYLVISLIIVFSLQQAFSFSVCEISITIRHPNYNRVLSLLFCVIKKQGKYNKFKKFIDI
>lcl|ORF1518_Ab-S_S8_L001_R1_001_(PE)_trimmed_(PE)_contig_1:281980:282201 unnamed protein product
MSTTNNQANQRNNQQQQQQQNDNRNQQQHGNQQQNDQQQQNNQQQQQNDNRGQQQGSNQKDSGQQNSNNN
QQR
>lcl|ORF1519_Ab-S_S8_L001_R1_001_(PE)_trimmed_(PE)_contig_1:282946:283038 unnamed protein product
MFLIIAVLSKIKPDSDNQVRPFIKINFDFS
>lcl|ORF1520_Ab-S_S8_L001_R1_001_(PE)_trimmed_(PE)_contig_1:283042:283122 unnamed protein product
MQLFLPHYLQAFSAKGKFLHRHRRVK
>lcl|ORF1521_Ab-S_S8_L001_R1_001_(PE)_trimmed_(PE)_contig_1:283699:283785 unnamed protein product
MKEANLLRVFIHVMRCGWITCFMHAIIF
>lcl|ORF1522_Ab-S_S8_L001_R1_001_(PE)_trimmed_(PE)_contig_1:283786:283884 unnamed protein product
MTILASTHTHSNCQHHTYCTKDSYHLNHLYKY
>lcl|ORF1523_Ab-S_S8_L001_R1_001_(PE)_trimmed_(PE)_contig_1:284437:284520 unnamed protein product
MGHPWVCWFLRYQSANPLSFRHHNNEQ
>lcl|ORF1524_Ab-S_S8_L001_R1_001_(PE)_trimmed_(PE)_contig_1:285103:285273 unnamed protein product
MRANTKLIYRGMLYQKIQECTYAIRNILIMTNPDSMKFFRSMNIPIFKNFDELFLL
>lcl|ORF1525_Ab-S_S8_L001_R1_001_(PE)_trimmed_(PE)_contig_1:285523:285648 unnamed protein product
MFISTAKRSGHQIGTFQRSCSNRNINSLFNQINYFITQMSF
>lcl|ORF1526_Ab-S_S8_L001_R1_001_(PE)_trimmed_(PE)_contig_1:285724:285858 unnamed protein product
MDSNSPFRYMICGNRLFQFVQVIEYLNALLIKLASFTGKLKLTC
>lcl|ORF1527_Ab-S_S8_L001_R1_001_(PE)_trimmed_(PE)_contig_1:286138:287376 unnamed protein product
MKLYQATLFSLVLITSLAQADVENSQWITTWSASPQKVWNKDFVFPTLIPEQVSNQTIRQMSKISLGGEA
VRLVFTNQYGKQPLYIDQTTIGLANTATLKSKSTYPVYFSSQLKARILPGKQLISDPIQLPVPDHTQLVV
NSFIQKPTTFKTFHWDAKQTSWLISGNQTTNLTTPTDAKTTTARLLLSAIEVKPKQKAHVVAVVGDSITD
GATATLDANTRWTDFLAKRLSVHRVAVINSGISGNRLLTDGMGDRVLKRLNSEIFQYSGVKTLIVLVGIN
DISWPGTAFAPKQQIPSFEALTEGYRRVVSEAHKHNIQVIGATLLPFSGALPNTPLDNYYQPNKDQLRQR
INHWMRTSHTFDGVLDLDKGLKDPKHPNRLNPIYDSGDHLHPNDRGNQHMAELVDLDQIIKN
>lcl|ORF1528_Ab-S_S8_L001_R1_001_(PE)_trimmed_(PE)_contig_1:287707:287787 unnamed protein product
MHCYAYCFDRLLHSHCYSIARNVHHP
>lcl|ORF1529_Ab-S_S8_L001_R1_001_(PE)_trimmed_(PE)_contig_1:287890:288141 unnamed protein product
MQQNYGLKASNHWQIYDLNVRLKQVNAFYYLDLLQQYISGLQLILQNLYLPLSYRYSEQAVILIMHCLQM
YPHQSFLGNIQGQ
>lcl|ORF1530_Ab-S_S8_L001_R1_001_(PE)_trimmed_(PE)_contig_1:288289:288375 unnamed protein product
MRSGSHKPYCATGLSVQILLAYFQEERH
>lcl|ORF1531_Ab-S_S8_L001_R1_001_(PE)_trimmed_(PE)_contig_1:288784:288906 unnamed protein product
MLENLPFFHKKDVPSYFLDPPSLVQQKQLFNFSFLYSLPH
>lcl|ORF1532_Ab-S_S8_L001_R1_001_(PE)_trimmed_(PE)_contig_1:288943:289053 unnamed protein product
MVLFFCNKPLISQNLRIWLYAFKACLFQKFYISFSR
>lcl|ORF1533_Ab-S_S8_L001_R1_001_(PE)_trimmed_(PE)_contig_1:289213:289308 unnamed protein product
MNILKEGWFYVICNKMSHKNRKCSIKATLER
>lcl|ORF1534_Ab-S_S8_L001_R1_001_(PE)_trimmed_(PE)_contig_1:289570:289719 unnamed protein product
MRIISFDYFRAIKVFCHFACPLFKPYFDFPLLHFDRAFDLFSQRHFPLN
>lcl|ORF1535_Ab-S_S8_L001_R1_001_(PE)_trimmed_(PE)_contig_1:289795:289890 unnamed protein product
MGHNAALCCVKCVLCKIGGCCLHRLGDAHAE
>lcl|ORF1536_Ab-S_S8_L001_R1_001_(PE)_trimmed_(PE)_contig_1:289894:290031 unnamed protein product
MHKVLHHISHLASQSPVHRLRLDEYIKSLQSLLERGFPHHGSRHL
>lcl|ORF1537_Ab-S_S8_L001_R1_001_(PE)_trimmed_(PE)_contig_1:290257:290343 unnamed protein product
MCLPVYQSNRLPSFVHSLARFRSCHNKW
>lcl|ORF1538_Ab-S_S8_L001_R1_001_(PE)_trimmed_(PE)_contig_1:290548:290757 unnamed protein product
MQPMDRPWLPHASYTPDSPSPCQNNGTMAQKYRLYLGGLNECLHRQNNHYLKYYDGLTWSLSGYLLYLR
>lcl|ORF1539_Ab-S_S8_L001_R1_001_(PE)_trimmed_(PE)_contig_1:291148:291267 unnamed protein product
MTKSLIGLLFLIPILIGYKQKRLLHPVKLYRLIVCFDEN
>lcl|ORF1540_Ab-S_S8_L001_R1_001_(PE)_trimmed_(PE)_contig_1:291289:291402 unnamed protein product
MADRPDQIVHQWSYPIRVVYLVPRRSLTVLVALNHSP
>lcl|ORF1541_Ab-S_S8_L001_R1_001_(PE)_trimmed_(PE)_contig_1:291433:291543 unnamed protein product
MLLLQLLFQTTYFVLFYPLYALFFLHSIHTKVSNLF
>lcl|ORF1542_Ab-S_S8_L001_R1_001_(PE)_trimmed_(PE)_contig_1:291652:291756 unnamed protein product
MIQDKLTTCISIRKYFFNTLFNQLLHTKPLMFNR
>lcl|ORF1543_Ab-S_S8_L001_R1_001_(PE)_trimmed_(PE)_contig_1:291931:292029 unnamed protein product
MAFIIEVAINQSTRYTRLLCNCLYLCVFEPSL
>lcl|ORF1544_Ab-S_S8_L001_R1_001_(PE)_trimmed_(PE)_contig_1:292159:292245 unnamed protein product
MCIHFFKKSLYGNYQIPTKYFMDNKYNQ
>lcl|ORF1545_Ab-S_S8_L001_R1_001_(PE)_trimmed_(PE)_contig_1:292255:293430 unnamed protein product
MMNLRSLNFGLDETLIALQDSVAAFCAKEIAPIAQQVDQDNKFPAHLWKKFGDMGLLGMTVSEEYGGANM
GYLAHIIAMQEISRASAAIGLSYGAHSNLCVNQINRNGNEQQKQKYLPKLISGEYVGALAMSEPNAGSDV
VSMKLRAEQKGDHFVLNGSKMWITNGGDADVLVVYAKTDPQAGPKGMTAFLIEKGMKGFSHGNHLDKLGM
RGSNTYPLFFDNVEVPAENVLGGVGNGVKVLMSGLDYERAVLSAGPLGIMDACLDVVIPYLHQREQFGQA
LGEFQLMQGKLADMYSTWLACKALVYAVGAACDKADHDRSLRKDAASAILYAAEKATWMAGEAIQTLGGN
GYINEFPAGRLWRDAKLYEIGAGTSEIRRMLIGRELFNETK
>lcl|ORF1546_Ab-S_S8_L001_R1_001_(PE)_trimmed_(PE)_contig_1:293455:295056 unnamed protein product
MNQLQSKINVRSEDFKTNQQAMQTLVTDLKQVAQRIALGGGENARQKHLSRGKLLPRERIDQLIDVGTAF
LEIGQLAAYNVYEDDVPAAGVIAGIGQVNGVTCMIVANDATVKGGTYYPLTVKKHLRAQEIAEQNHLPCI
YLVDSGGAYLPMQDEVFPDRDHFGRIFYNQARMSSLGIAQIAVVMGSCTAGGAYVPAMSDETIIVRNQGT
IFLGGPPLVKAATGEVVSSEDLGGGDVHTRLSGVADHLAENDEHAIAIARNIVANLNKKPNELNKQIDEP
LFDASELYGVVPSDARKPFDVREVIARIVDGSRFDEFKARFGSTLVTGFASLYGMPVGIIANNGILFSES
AQKGAHFIELCTQRNIPLLFIQNITGFMVGRQYENEGIAKHGAKLVMAVATANVPKLTLIIGGSFGAGNY
GMCGRAYSPRFLWTWPNSRISVMGGEQAASVLSTLKRDQIEQKGAQWSAQEEDEFKQPIREQYERQGHPY
YASARLWDDGVIDPAQTRHVLGLSLAAAMNAPIQPTKFGVFRM
>lcl|ORF1547_Ab-S_S8_L001_R1_001_(PE)_trimmed_(PE)_contig_1:295060:295869 unnamed protein product
MYMSYQFLQLEQQGQVAYVWLNRPELHNAFNTTVIEELHTCFKQINTRDDIRVVVLAGRGKSFSAGADLN
WMKQAGQASSAENEADALKLAQMLDALATLKQPTIARVHGIAFGGGMGLASACDICIASTDAKFATSEVR
LGLAPSTISPYVIRAIGARQASRYFLTAERISAREAKQIGLAHEVADAEDLDKKVQEIVDALLLGGPHAQ
AASKQLIQMVSNQTMSNDLLQQTAHHIAQVRQGSEAKEGLSTFLNKQQPAWVSNSNNNN
>lcl|ORF1548_Ab-S_S8_L001_R1_001_(PE)_trimmed_(PE)_contig_1:295966:296214 unnamed protein product
MPFTQMQTQMHNTSNLQMKRFILVSPLQHKVIYRLIVLFKQRLIQAAKRFTLAMASFLKMTSLRSLANST
IFALLAHQWMPF
>lcl|ORF1549_Ab-S_S8_L001_R1_001_(PE)_trimmed_(PE)_contig_1:296503:296598 unnamed protein product
MLKCKCLAIHMATMYICLNVIVRYNAVTKKC
>lcl|ORF1550_Ab-S_S8_L001_R1_001_(PE)_trimmed_(PE)_contig_1:296794:296988 unnamed protein product
MKTWSSGNFASLMANLYLNYKTNCKFTAMRLKRGFTLKNQKKAFYLLLVKSTICAIQLKTNMCV
>lcl|ORF1551_Ab-S_S8_L001_R1_001_(PE)_trimmed_(PE)_contig_1:297400:297651 unnamed protein product
MFKSNLPQMKMASPQNITVKATQFQVNCLMHILPLFKLVRLSKSYLLTKVSKALPCSKMVKAISLLISAK
TLIRQIAKPMKVI
>lcl|ORF1552_Ab-S_S8_L001_R1_001_(PE)_trimmed_(PE)_contig_1:297796:297876 unnamed protein product
MSKWAIRSKLAMSLWNFSLLRRKLHE
>lcl|ORF1553_Ab-S_S8_L001_R1_001_(PE)_trimmed_(PE)_contig_1:298801:298899 unnamed protein product
MKLNIRQSTRSSYLIFISFCSGIGTQFLIQFF
>lcl|ORF1554_Ab-S_S8_L001_R1_001_(PE)_trimmed_(PE)_contig_1:298912:299124 unnamed protein product
MSVLNASLKRSIFYPIFILIRIILHPFSLVILKKFISLFIKIRCIHFNSWRNIFFYPIQPCACFGINKMA
>lcl|ORF1555_Ab-S_S8_L001_R1_001_(PE)_trimmed_(PE)_contig_1:299851:299985 unnamed protein product
MCCGQIHLLSCCCETPAINHFQECMHCMQKSTIEIFAHNVNIFS
>lcl|ORF1556_Ab-S_S8_L001_R1_001_(PE)_trimmed_(PE)_contig_1:300169:303651 unnamed protein product
MNIATKVTPNIIATKDVSLEDKYVSDNGTAFMTGIQALVRLPLAQTRRDAINGYHTAGFISGYRGSPIGN
YDNFLWQVEGLLKSHNVVFQPGVNEDLAATAIWGTQQANLSGQGKYDGVSSWWYGKGPGVDRSGDVLRHA
NLAGTSERGGVVALFGDDHSCKSSTVPHQSEHVMIGCGIPIFYPTSVQQILDFGVHAIAVSRFSGLWTSM
KLVSEIVETSASVHVDLDRVTPVIPEDVNFPEGGVNIRWPDHGIQQEERLYKYRLPAVLAYARANKINTV
TWPCENARVGIAASGKGYLDTVEALRILGIEDETAQQLGLRVYQVGLIWPLEPQGIREFAKGLEELIVIE
EKRPILETQIKDELYSLPDDQRPRVIGKATDGKGEWSTSIEEAPLIGHYEYQPEPIAKMLAARFLKLDIP
ESLKVQIQSRIDLLLKAEQESKRVIDLAERKPYFCSGCPHNSSTVVPEGSRALGGIGCHYIAVSLDRGTE
TFSQMGGEGVSWVGASPFTNEKHIFANLGDGTYFHSGYLAIRQSIAAKTNITYKILYNDAVAMTGGQHVD
GHLSVAQLTRQLDAEGIKKQVIVTDEIKLLNEEDGIAPGVEIRHRNELDAVQRELREISGVTALIYVQTC
ASEKRRRRKRDAYPDPAERLFINTDICEGCGDCSKKSNCLSIEPVETALGTKRQINQSSCNKDFTCAEGF
CPSFVTVHTRDMKRPAKFEGISAGWPTSPIIPQLYDVPSRIMVGGIGGTGVVTIGALLGMAAHLEGKATR
VMDMAGLAQKGGTVYSYVQLAASDEQISSTKIPAGQCELLIGADAVVAGSGAALSRLKEDALVIVNEDST
PTSEFIKSRDWYAPITDLIDRLRGRVRQGQLVSLPAARIATLLLGDSIYTNQLLLGMAWQSGRIPLLRES
IEKAIRLNGTAVEKNIEAFRVGCHLASDPTLAARLLAAMPKTKTPQTLAELVEDRSARLTDYWNEAYAAK
YRTLVELAAKKLPEELTGTIATQLYRVMAYKDEYEVARLLTGKSFKESIETQFGKGLRLTYHLAPPALLG
GLKNVRKRAFGYWMRFPMMMLARLQWLRETFLDPFARQEERQHEQAWRDRYIAFVEALVEAPDNHNLAVA
EQIAKLPAEVRGYGHIKMKAMDAAKQRWDELTPTLLKVRN
>lcl|ORF1557_Ab-S_S8_L001_R1_001_(PE)_trimmed_(PE)_contig_1:303880:303960 unnamed protein product
MKIWEAPSKFSFLSWDNAVCRIYHAN
>lcl|ORF1558_Ab-S_S8_L001_R1_001_(PE)_trimmed_(PE)_contig_1:304069:304227 unnamed protein product
MDKTTRPSFHARPLSKGIGMMNWLIFKPRNLGTVLSAHAPCSSHNTSFTLCL
>lcl|ORF1559_Ab-S_S8_L001_R1_001_(PE)_trimmed_(PE)_contig_1:304498:304653 unnamed protein product
MIISIHDFLSLVLIQLQYLMKIHVLMLMLTLYFIGSTGFSYQKLMSLKLQI
>lcl|ORF1560_Ab-S_S8_L001_R1_001_(PE)_trimmed_(PE)_contig_1:304822:305031 unnamed protein product
MSLILLYKKLPLVYPILIFHGQLVPFEPTNTRTQRNWKNKDNLLKRLLFLQGCAWLPLQSIWSVTAIAA
>lcl|ORF1561_Ab-S_S8_L001_R1_001_(PE)_trimmed_(PE)_contig_1:305152:305250 unnamed protein product
MPADLETESLLFPHTMSRYAHHVQFAPYHAQQ
>lcl|ORF1562_Ab-S_S8_L001_R1_001_(PE)_trimmed_(PE)_contig_1:305326:305493 unnamed protein product
MVLKKPVIRQSVFAVPDRLSFRQYRHAEPENKPTHDHLRKKLFVSLTLNVQRDAQ
>lcl|ORF1563_Ab-S_S8_L001_R1_001_(PE)_trimmed_(PE)_contig_1:306160:306240 unnamed protein product
MTFQKSQSAAMSASPAHHIPDRRLMK
>lcl|ORF1564_Ab-S_S8_L001_R1_001_(PE)_trimmed_(PE)_contig_1:306352:306570 unnamed protein product
MHFHKNLLLPLNIDQLILDLRFPDIFLNLDSFVLFEAFHAVQIAYHVMELCIKASFFPFTSLPVSWADIV
FP
>lcl|ORF1565_Ab-S_S8_L001_R1_001_(PE)_trimmed_(PE)_contig_1:306817:307269 unnamed protein product
MMQGRFMESPKYTGLEFLTALKNGEVSPSPMAHTIPMELVEVSEGKATYKVTPRKEHRNIQGGVHGGFCA
TALDTATGSAAHTLLEHGVGYGTIDLNVKMIRPMQVDTSYYATAELINAGRNIISTQGKIVDENGKVYAF
ASATLMIIRK
>lcl|ORF1566_Ab-S_S8_L001_R1_001_(PE)_trimmed_(PE)_contig_1:307348:307473 unnamed protein product
MKKLNIAIAKPKAAHASHPQCFQAYTAIKEPKAAPPKYKVI
>lcl|ORF1567_Ab-S_S8_L001_R1_001_(PE)_trimmed_(PE)_contig_1:307618:307764 unnamed protein product
MHALINNPMQITAILFSRPAAIFLPAQGVANTPAKPTIPNKPIWKSLK
>lcl|ORF1568_Ab-S_S8_L001_R1_001_(PE)_trimmed_(PE)_contig_1:307783:307860 unnamed protein product
MKVMVVKIRAKIPKPIPPAKPRRSK
>lcl|ORF1569_Ab-S_S8_L001_R1_001_(PE)_trimmed_(PE)_contig_1:308245:308322 unnamed protein product, partial
MSKQISVHDKFHRTLILSGFCLLKIA
>lcl|ORF1570_Ab-S_S8_L001_R1_001_(PE)_trimmed_(PE)_contig_1:974:1324 unnamed protein product
MPILGLAFFFIFYVSVNMSRTLNLPMLYRIKVFYRFLIVFGMGYACMAYLSLGLTEIFHLNLGKPEAIYL
AAFISILFYVFFVIVGFCIQSLLRLTILSIALFALFFIVTRTVGYA
>lcl|ORF1571_Ab-S_S8_L001_R1_001_(PE)_trimmed_(PE)_contig_1:1337:1432 unnamed protein product
MYGMAALVDWFNFWMAHICYFFYGKFVLLPP
>lcl|ORF1572_Ab-S_S8_L001_R1_001_(PE)_trimmed_(PE)_contig_1:1721:1798 unnamed protein product
MNWAVGRIFSSFYYVDCLNLRHHYS
>lcl|ORF1573_Ab-S_S8_L001_R1_001_(PE)_trimmed_(PE)_contig_1:1874:1999 unnamed protein product
MCYCSTLLFNGHFYWLGYFLLFIFTLGNAKTLSRESISIFQ
>lcl|ORF1574_Ab-S_S8_L001_R1_001_(PE)_trimmed_(PE)_contig_1:2282:2395 unnamed protein product
MWPPYGNFCSASTSFRIIFLWHFRLCNDCLWLVALEP
>lcl|ORF1575_Ab-S_S8_L001_R1_001_(PE)_trimmed_(PE)_contig_1:2615:2701 unnamed protein product
MFMANSARYFYSTLYCTPYLEYKLFTEK
>lcl|ORF1576_Ab-S_S8_L001_R1_001_(PE)_trimmed_(PE)_contig_1:2870:3166 unnamed protein product
MMFFVFILTLLGMYLLFISTEKYRSPKSTGHFKPLAQKYYSLLRILAFLLFALSGFILIKKYGFSIGFVS
WWIFATPLTFLLILWLNPLRALKSSSKS
>lcl|ORF1577_Ab-S_S8_L001_R1_001_(PE)_trimmed_(PE)_contig_1:3173:3262 unnamed protein product
MKLHQDRHFFDCLAFFCISKSLFMTTVYL
>lcl|ORF1578_Ab-S_S8_L001_R1_001_(PE)_trimmed_(PE)_contig_1:3293:4192 unnamed protein product
MAIKMSGAFEFILAGMLVGFCVGITGVGGGSLMTPILIGLFRIEPHIAIGTDLLYAAISKFCGSMVHAKK
LNIVWPIVLWLAVGSIPASFGTAWVLEHYLSQSTHYKAVLTMVLGFMLTLTGVSIIFRTRIEKFFNKFRN
KENTQTENEQLAVQNKRTYIVIMGIILGVFVTLSSVGAGAFGIMALVIMFPNLPMIRIIGSDVVHAVLLT
LVAGLGHMSAGNVDFVLLMWLLVGSIPAIIIGTLISSRMPERLIRKILGITLFALGVNFMVHPVKAKPKA
AVVQQQAVVAEKTGNSTER
>lcl|ORF1579_Ab-S_S8_L001_R1_001_(PE)_trimmed_(PE)_contig_1:4256:5398 unnamed protein product
MVYSVHKTTFSMIEPVTAMTTHSNSVSKPDIDDVNIKSIQTLVTPNELKSELPLSDVASQTVLKGRETIR
NILDGSDKRLFVVIGPCSIHDPKAAHEYADRLKALSEKVKDTLYLVMRVYFEKPRTTIGWKGLINDPDMN
DSFNIEKGLRIGRKLLLELNEKGLPCATEALDPNSPQYYQDLISWSAIGARTTESQTHREMSSGLSSPVG
FKNGTDGGLTVATNAMQSVKYGHSFLGLNEDGQVSIINTKGNPYAHVVLRGGNGKPNYDAGSVAEAENAL
AKAKVSNKIMIDASHANSNKDPYLQPLVLKNITEQILDGNKSIVGIMVESHLKGGRQDIPDNLCDLEYGK
SVTDGCIDWETTEKTLLEMHEALKEVLPNR
>lcl|ORF1580_Ab-S_S8_L001_R1_001_(PE)_trimmed_(PE)_contig_1:5402:5482 unnamed protein product
MFLRLKIKPSFFEGFFILLRWNSTSN
>lcl|ORF1581_Ab-S_S8_L001_R1_001_(PE)_trimmed_(PE)_contig_1:5483:5596 unnamed protein product
MKITYDKSKHQYSFSYFNRSTNGIPCNTANPFYKHMS
>lcl|ORF1582_Ab-S_S8_L001_R1_001_(PE)_trimmed_(PE)_contig_1:6191:6319 unnamed protein product
MQCYPKRCHIQVSNWSIFKNKLNYEEIKMGIAIPIPIKDFKN
>lcl|ORF1583_Ab-S_S8_L001_R1_001_(PE)_trimmed_(PE)_contig_1:6503:6595 unnamed protein product
MKLLHHAMHLSSNYKSGVVVTAASYYANLS
>lcl|ORF1584_Ab-S_S8_L001_R1_001_(PE)_trimmed_(PE)_contig_1:6782:6943 unnamed protein product
MQHKILRLPKAYIYQNQYLLTHLSYHQKLNRVHKYKPLYQLRWQLYFFPYLFL
>lcl|ORF1585_Ab-S_S8_L001_R1_001_(PE)_trimmed_(PE)_contig_1:7085:7177 unnamed protein product
MITHLTFELNLYYFLQNLDKPDLHHKFFVG
>lcl|ORF1586_Ab-S_S8_L001_R1_001_(PE)_trimmed_(PE)_contig_1:7427:7699 unnamed protein product
MVSAVISDRQYRGVLKYQSWSHFHNRTDGSLQHHNLTKYSLSSLLLNQHLIAHLVVLRHFLILPVSINYK
VPNHISDLINLSNRDVPLTL
>lcl|ORF1587_Ab-S_S8_L001_R1_001_(PE)_trimmed_(PE)_contig_1:7703:7798 unnamed protein product
MAGTLSALVHSFLSLVEVDKVFLFDNILMSL
>lcl|ORF1588_Ab-S_S8_L001_R1_001_(PE)_trimmed_(PE)_contig_1:7799:7879 unnamed protein product
MVQFELLDHHCYYKPRAIMMLQAQLF
>lcl|ORF1589_Ab-S_S8_L001_R1_001_(PE)_trimmed_(PE)_contig_1:8414:8668 unnamed protein product
MASCSAKQAQRFNEELTMTSHVWFVTCSIVDCICCQPFAVNSSSKWPRKVWLYWLSPCLSKSILNLANFI
SAYSRLSEGSHLVM
>lcl|ORF1590_Ab-S_S8_L001_R1_001_(PE)_trimmed_(PE)_contig_1:9134:9211 unnamed protein product
MSNPHFTRNINICSIRFSSIYTFFP
>lcl|ORF1591_Ab-S_S8_L001_R1_001_(PE)_trimmed_(PE)_contig_1:9239:9523 unnamed protein product
MHCSLFGKICCAGTNTMTFNTCIFVCFACCTAVNHLQMSLMIFSKHTNCCTTRREVLQHLTGNSLGICRN
IFFNYTMITCKNCNPWMVNLWMRI
>lcl|ORF1592_Ab-S_S8_L001_R1_001_(PE)_trimmed_(PE)_contig_1:9917:10024 unnamed protein product
MVSQSVKQSTRIIWLGRSISCRVFAKNNGSSTKDQ
>lcl|ORF1593_Ab-S_S8_L001_R1_001_(PE)_trimmed_(PE)_contig_1:10100:10276 unnamed protein product
MTANCIDMAVCSANRLLPERAPPKINCNMNHLKTNADTDTADLVKFELDNSQSLNAQL
>lcl|ORF1594_Ab-S_S8_L001_R1_001_(PE)_trimmed_(PE)_contig_1:10283:10372 unnamed protein product
MQPVCIVQVIEKFFVKSNYYYSLSYTNPM
>lcl|ORF1595_Ab-S_S8_L001_R1_001_(PE)_trimmed_(PE)_contig_1:10958:11044 unnamed protein product
MFTLFRKQILDKLNQFSFKLSSLSCTQV
>lcl|ORF1596_Ab-S_S8_L001_R1_001_(PE)_trimmed_(PE)_contig_1:12092:12220 unnamed protein product
MLFIVRINNGHILNTFIIRKLPIANTIGSKRIYSFAEKTISC
>lcl|ORF1597_Ab-S_S8_L001_R1_001_(PE)_trimmed_(PE)_contig_1:12245:12400 unnamed protein product
MTIPMRQDLRYITTANSTETMYSNSKLIQTLRKRFLYLWHIHNGNKLVKIS
>lcl|ORF1598_Ab-S_S8_L001_R1_001_(PE)_trimmed_(PE)_contig_1:12929:13105 unnamed protein product
MPNEFLRCLLQCLKPQPFSIKHCPIHIEDSSMNRFSMKNKHVFTSFLIMFYSGYTKNC
>lcl|ORF1599_Ab-S_S8_L001_R1_001_(PE)_trimmed_(PE)_contig_1:13133:13219 unnamed protein product
MSGYFLIKNISNLLLRRVKTLKKVEQYR
>lcl|ORF1600_Ab-S_S8_L001_R1_001_(PE)_trimmed_(PE)_contig_1:13325:13774 unnamed protein product
MLNKPALFLLCLAGLPIPEINSLFAVIFVAMPGITQKICHRTFHGNSNTTLPFFPALELSPALHSTCLLL
QPHKASLYDQVLLQFYLLGNFQKYRNSINELLGAKSLDQKQISPQIVNANLNHCLHLYNNELGDHVSLHK
FRHNPRLDH
>lcl|ORF1601_Ab-S_S8_L001_R1_001_(PE)_trimmed_(PE)_contig_1:14549:14746 unnamed protein product
MSARSIPARDQCTDFRLFNKEASGTRTTLITGISNKTAAVIYSMMIIPFLIEQLKLINKLNSHAI
>lcl|ORF1602_Ab-S_S8_L001_R1_001_(PE)_trimmed_(PE)_contig_1:14897:15001 unnamed protein product
MMRFFCHSNAPATNMTHPIIPKQAKIKRIQIEAK
>lcl|ORF1603_Ab-S_S8_L001_R1_001_(PE)_trimmed_(PE)_contig_1:15503:15604 unnamed protein product
MIFLCVITPVIKLINRIKATTATTKLPNVLGKG
>lcl|ORF1604_Ab-S_S8_L001_R1_001_(PE)_trimmed_(PE)_contig_1:15620:15697 unnamed protein product
MKKKSPPKVFRTGSNSSPVLGFCNS
>lcl|ORF1605_Ab-S_S8_L001_R1_001_(PE)_trimmed_(PE)_contig_1:17474:17551 unnamed protein product
MFISRLAILRSVCIVERNPATSISD
>lcl|ORF1606_Ab-S_S8_L001_R1_001_(PE)_trimmed_(PE)_contig_1:17867:17965 unnamed protein product
MKFKRPFTSIVSVSIVLPCQGLKEILSPFPSN
>lcl|ORF1607_Ab-S_S8_L001_R1_001_(PE)_trimmed_(PE)_contig_1:18083:18175 unnamed protein product
MPTFVSKLSGLDVSALLVIILIIPPVAPDP
>lcl|ORF1608_Ab-S_S8_L001_R1_001_(PE)_trimmed_(PE)_contig_1:18449:18550 unnamed protein product
MSAIFFGVRVAVTTIFCNWVTGFCVAFSLTSAV
>lcl|ORF1609_Ab-S_S8_L001_R1_001_(PE)_trimmed_(PE)_contig_1:18869:19012 unnamed protein product
MLLCHIHFYYKYSICIPYNQISSLYNGMINMNLGIYFNETFPFIASG
>lcl|ORF1610_Ab-S_S8_L001_R1_001_(PE)_trimmed_(PE)_contig_1:19298:19399 unnamed protein product
MRNISLIKYMTNSRGCYFFICCNKCFSINLIHL
>lcl|ORF1611_Ab-S_S8_L001_R1_001_(PE)_trimmed_(PE)_contig_1:19400:19495 unnamed protein product
MFRFLLNVRDNYGIRSAQPLRAENRNSIFVS
>lcl|ORF1612_Ab-S_S8_L001_R1_001_(PE)_trimmed_(PE)_contig_1:19859:19945 unnamed protein product
MLNYPILQMAKQPHGNIKKVRSNLYTNI
>lcl|ORF1613_Ab-S_S8_L001_R1_001_(PE)_trimmed_(PE)_contig_1:19988:20104 unnamed protein product
MLQNPVTPVDIHHHSTDNLRLLNFQVVFEHLISDAVAI
>lcl|ORF1614_Ab-S_S8_L001_R1_001_(PE)_trimmed_(PE)_contig_1:20159:20347 unnamed protein product
MTNNLRHTKVGFGFSQFPMAYYQSVYLVLAKVEVTAYMAIQALQIVNVGAESKSLAGNLDFE
>lcl|ORF1615_Ab-S_S8_L001_R1_001_(PE)_trimmed_(PE)_contig_1:20543:20665 unnamed protein product
MRFALPKVNKYVMNHDHGTSIHQIRHFSTQDIYFAHEFHP
>lcl|ORF1616_Ab-S_S8_L001_R1_001_(PE)_trimmed_(PE)_contig_1:20909:21058 unnamed protein product
MTTHCLLSGHFASRVNMTTIVFLHKAIILVLRQHLLPWLAVIISDFFHH
>lcl|ORF1617_Ab-S_S8_L001_R1_001_(PE)_trimmed_(PE)_contig_1:21248:21355 unnamed protein product
MNAQIAKDELALQCGFHLTHVETFPVLIDIAQHEE
>lcl|ORF1618_Ab-S_S8_L001_R1_001_(PE)_trimmed_(PE)_contig_1:21506:21697 unnamed protein product
MWLKDDMGGPDNLHIALKCGIYVPSFDSTNHVHLPDVVVINDIALNIFAAAHKRLELYQCYTD
>lcl|ORF1619_Ab-S_S8_L001_R1_001_(PE)_trimmed_(PE)_contig_1:22172:22261 unnamed protein product
MTQCAIFRQKHQIIGNVKHALDVAAGNFG
>lcl|ORF1620_Ab-S_S8_L001_R1_001_(PE)_trimmed_(PE)_contig_1:22274:22366 unnamed protein product
MARNFFLEDQSIDLQILQYRLKRQKTDRHS
>lcl|ORF1621_Ab-S_S8_L001_R1_001_(PE)_trimmed_(PE)_contig_1:22403:22558 unnamed protein product
MTYCWFLHAQAATDRVQEPVQGVLNVLGYSAHHHGSLLKELALANLVYVQE
>lcl|ORF1622_Ab-S_S8_L001_R1_001_(PE)_trimmed_(PE)_contig_1:22643:22831 unnamed protein product
MSMIQHHIAVTMVQLMLAHLFGYDSRHLTVLHLHLHVNIDAHSHAINIQLCHRPVEHVILAI
>lcl|ORF1623_Ab-S_S8_L001_R1_001_(PE)_trimmed_(PE)_contig_1:23054:23131 unnamed protein product
MVGLNSDPDFALNKQFCHLEFLQQK
>lcl|ORF1624_Ab-S_S8_L001_R1_001_(PE)_trimmed_(PE)_contig_1:23150:23257 unnamed protein product
MAKDEPESKYIHQPSNHDLRDVAGIALGLVNSIAP
>lcl|ORF1625_Ab-S_S8_L001_R1_001_(PE)_trimmed_(PE)_contig_1:23261:23383 unnamed protein product
MNLALYLLNVLLQQCPDAQPTRPRRLVGRTLPHSVHCLVN
>lcl|ORF1626_Ab-S_S8_L001_R1_001_(PE)_trimmed_(PE)_contig_1:23393:23518 unnamed protein product
MTCNTDDMDDHPLNMILKYHMDIELLAKHSDQNMLETVNHE
>lcl|ORF1627_Ab-S_S8_L001_R1_001_(PE)_trimmed_(PE)_contig_1:23642:23746 unnamed protein product
MHPDYGRDVPICNYIVFALQRHNEWFGADYFVLL
>lcl|ORF1628_Ab-S_S8_L001_R1_001_(PE)_trimmed_(PE)_contig_1:23834:23947 unnamed protein product
MLPDPNLDAAKPVKHFESHVYLIKLDVIVPFLLILFL
>lcl|ORF1629_Ab-S_S8_L001_R1_001_(PE)_trimmed_(PE)_contig_1:23948:24049 unnamed protein product
MVDSVLFRKTPCERQSAKYKNCTTHKDFLHSVK
>lcl|ORF1630_Ab-S_S8_L001_R1_001_(PE)_trimmed_(PE)_contig_1:25334:25450 unnamed protein product
MLMRLSRGHRRTFHTHILCSAYSICSDNLLRAYAPKAE
>lcl|ORF1631_Ab-S_S8_L001_R1_001_(PE)_trimmed_(PE)_contig_1:25454:25570 unnamed protein product
MGPDLFKGLENSVIFETAILRTETSSCADAFTPNCWND
>lcl|ORF1632_Ab-S_S8_L001_R1_001_(PE)_trimmed_(PE)_contig_1:25997:26086 unnamed protein product
MSRIVLLLIPLYKFACCAGNSAFKPDGKW
>lcl|ORF1633_Ab-S_S8_L001_R1_001_(PE)_trimmed_(PE)_contig_1:26237:26347 unnamed protein product
MSAADCPEPIKTTFPDNFWELYCKYSDECRQVPDFE
>lcl|ORF1634_Ab-S_S8_L001_R1_001_(PE)_trimmed_(PE)_contig_1:26633:26734 unnamed protein product
MVGSTILTKSAIKGTCNIALGNCIPACQSNFSR
>lcl|ORF1635_Ab-S_S8_L001_R1_001_(PE)_trimmed_(PE)_contig_1:27503:27628 unnamed protein product
MLLYCKWLITENTNCLVNNLAVYLQSYPGWIINCFQCWELF
>lcl|ORF1636_Ab-S_S8_L001_R1_001_(PE)_trimmed_(PE)_contig_1:28532:28633 unnamed protein product
MSFASLLHISVDEILYRQSVGKFLHLTTSYSES
>lcl|ORF1637_Ab-S_S8_L001_R1_001_(PE)_trimmed_(PE)_contig_1:30113:30193 unnamed protein product
MRYNFRSPAFGCMMRIGFYFHVKSER
>lcl|ORF1638_Ab-S_S8_L001_R1_001_(PE)_trimmed_(PE)_contig_1:31835:31915 unnamed protein product
MYLINSNYVNFLKSLFTKVQKLVLEH
>lcl|ORF1639_Ab-S_S8_L001_R1_001_(PE)_trimmed_(PE)_contig_1:32267:32404 unnamed protein product
MLLMPLHVGVLLKFSQCIYLALQKTQTLPLLSLYKKLLQHLTLMS
>lcl|ORF1640_Ab-S_S8_L001_R1_001_(PE)_trimmed_(PE)_contig_1:32969:33085 unnamed protein product
MVMGLQKNTLLNVGIVIYVQPQFYILAYMLKINQRIFS
>lcl|ORF1641_Ab-S_S8_L001_R1_001_(PE)_trimmed_(PE)_contig_1:33119:33238 unnamed protein product
MIRHMMLRSMFYALFPVNTIKQNMLIRKSWICLLHSLMA
>lcl|ORF1642_Ab-S_S8_L001_R1_001_(PE)_trimmed_(PE)_contig_1:33239:33343 unnamed protein product
MKVVKELMQGLPVQENVVKLIMKESVMEPTCQQL
>lcl|ORF1643_Ab-S_S8_L001_R1_001_(PE)_trimmed_(PE)_contig_1:33728:33826 unnamed protein product
MIQPLLVLLTVVFRLKTCSVTLKLMLQKVLPV
>lcl|ORF1644_Ab-S_S8_L001_R1_001_(PE)_trimmed_(PE)_contig_1:33935:34027 unnamed protein product
MTRLHICKLPTLLHKFTEWKPNGKLHGYLC
>lcl|ORF1645_Ab-S_S8_L001_R1_001_(PE)_trimmed_(PE)_contig_1:34145:34282 unnamed protein product
MLAITKMNYLRSGHVIQKFLIFLKVLNKSSNLLLLDVSLENLQVN
>lcl|ORF1646_Ab-S_S8_L001_R1_001_(PE)_trimmed_(PE)_contig_1:34841:34933 unnamed protein product
MRNRTFIKNSYHRSMESSTHTPALQQFIIE
>lcl|ORF1647_Ab-S_S8_L001_R1_001_(PE)_trimmed_(PE)_contig_1:35057:35134 unnamed protein product
MFRSSCTLMMAIWMLNTEMVVTCRH
>lcl|ORF1648_Ab-S_S8_L001_R1_001_(PE)_trimmed_(PE)_contig_1:35279:35437 unnamed protein product
MTCINICRILQWNKTFYQTRIIWIFLKKFNFFIGWITRIFTNNCINCRNHNV
>lcl|ORF1649_Ab-S_S8_L001_R1_001_(PE)_trimmed_(PE)_contig_1:35549:35659 unnamed protein product
MTLTIYLTHRRWHWHKFLLNIYWCIHSHISFFYISI
>lcl|ORF1650_Ab-S_S8_L001_R1_001_(PE)_trimmed_(PE)_contig_1:35765:36763 unnamed protein product
MLIAHYNFIKIMIDHVNMDALSKFFDDIHLNKSEYIYIKAQGEWAFKTQDQSALLAYIVLTGSVYIQLNV
SEKITARAGDIILIPSGKAHHAIDSKATASKLVDPVDITPLFNGHRHDPIELGSSTSANTLLLCLRCQVD
TYMAGPLINALPSIMHIQHENQATPPEWLQIGLYFLAVETQKIQPGHDKIIDHLVSILLIECIRDHIQQM
SDQQNWLGALTHPELSNALSAIHSQPEISWTVESLAEQCCMSRSKFANLFNSIIGEPPLTYLQHYRFRLA
SQYLRTSNLSIQQISNKVGYSSETAFSQAFKRVFDLSPKQYRQNYIGTNLDE
>lcl|ORF1651_Ab-S_S8_L001_R1_001_(PE)_trimmed_(PE)_contig_1:36911:37126 unnamed protein product
MALTAAEFTLETATTTNSFGKFAVVTDHIPGFGAGTLNAARSIARFKPCERVNTPADSKATLFFATTCSA
G
>lcl|ORF1652_Ab-S_S8_L001_R1_001_(PE)_trimmed_(PE)_contig_1:37295:37384 unnamed protein product
MLDEALRSPFFTSSLNNLIFTLGSLKYGF
>lcl|ORF1653_Ab-S_S8_L001_R1_001_(PE)_trimmed_(PE)_contig_1:37415:37504 unnamed protein product
MFVPLTCCTTASKESLPTIVSFKLFTVSE
>lcl|ORF1654_Ab-S_S8_L001_R1_001_(PE)_trimmed_(PE)_contig_1:38090:38170 unnamed protein product
MLAKCNVRCSVCKFAICIKSTLLTKE
>lcl|ORF1655_Ab-S_S8_L001_R1_001_(PE)_trimmed_(PE)_contig_1:38423:38707 unnamed protein product
MTGKLSKLSSPFTAAKYCSLYLCVKVSRSFFDMSCPFTVFATSALFPLLKYPSIPTSAKGVKNKTKRTLP
SQPLMTVRNDSISIPIFYFEENFN
>lcl|ORF1656_Ab-S_S8_L001_R1_001_(PE)_trimmed_(PE)_contig_1:39329:39712 unnamed protein product
MCCKSFGVTKPILFKEWFTLVSKIFSTLSFVSETDSFAFSVTLPTVVSAKSPVLDSNSSPTLTNESNSLF
PSSSAREKAPKPANQICLVYFLKSNADFLELFDFDLFFSPCSSACVSMFALSIDLSS
>lcl|ORF1657_Ab-S_S8_L001_R1_001_(PE)_trimmed_(PE)_contig_1:40064:40156 unnamed protein product
MAICHFSISMCSLRKKDCYLIFTHMTVGLI
>lcl|ORF1658_Ab-S_S8_L001_R1_001_(PE)_trimmed_(PE)_contig_1:40415:40504 unnamed protein product
MRCMSKLNSIKTELHVYNSANGTLTCALV
>lcl|ORF1659_Ab-S_S8_L001_R1_001_(PE)_trimmed_(PE)_contig_1:40625:40711 unnamed protein product
MKSYYLVLTCVSNHAPYNSRSLRSDCST
>lcl|ORF1660_Ab-S_S8_L001_R1_001_(PE)_trimmed_(PE)_contig_1:40955:41032 unnamed protein product
MPKWCNVSYSRFMARTLSSYCRLFS
>lcl|ORF1661_Ab-S_S8_L001_R1_001_(PE)_trimmed_(PE)_contig_1:41237:41323 unnamed protein product
MVMLHLVPTLMAGRQKKKLNMHVSKSQT
>lcl|ORF1662_Ab-S_S8_L001_R1_001_(PE)_trimmed_(PE)_contig_1:41330:41512 unnamed protein product
MTHVKSFGLLVQLNQTTLLLKVLLNSMHLKANISLQVKLNIKLFSILAVNWKNKVLKLLI
>lcl|ORF1663_Ab-S_S8_L001_R1_001_(PE)_trimmed_(PE)_contig_1:41888:42010 unnamed protein product
MLVWVKLLNLQAKQCMQNKNVFVNFVTNFGTVYKTLNKYS
>lcl|ORF1664_Ab-S_S8_L001_R1_001_(PE)_trimmed_(PE)_contig_1:42212:42364 unnamed protein product
MVNTRLKKILTTCLQLPKPLLRNYVNFLRFGICTKKVSIFLQLNGQNTNY
>lcl|ORF1665_Ab-S_S8_L001_R1_001_(PE)_trimmed_(PE)_contig_1:43073:43186 unnamed protein product
MLKMALMKGSSLTILIKRVNVVVVSHSLFNPLLSFSH
>lcl|ORF1666_Ab-S_S8_L001_R1_001_(PE)_trimmed_(PE)_contig_1:43592:43693 unnamed protein product
MMVWSVNSKLITVKKIGQKHAIPYVSYVSFNVF
>lcl|ORF1667_Ab-S_S8_L001_R1_001_(PE)_trimmed_(PE)_contig_1:46625:46765 unnamed protein product
MAIAISTQDLASCSTPCEFGSPKNMRIASPINLSTVASYCFAISVI
>lcl|ORF1668_Ab-S_S8_L001_R1_001_(PE)_trimmed_(PE)_contig_1:46838:46936 unnamed protein product
MSEKNTVIFLRLYSIFASASPRIIDCHNCNGA
>lcl|ORF1669_Ab-S_S8_L001_R1_001_(PE)_trimmed_(PE)_contig_1:47237:47323 unnamed protein product
MNVGTRLRCTPARVTATTIASIAKKTLF
>lcl|ORF1670_Ab-S_S8_L001_R1_001_(PE)_trimmed_(PE)_contig_1:47519:47635 unnamed protein product
MNLSNCTLSSTFQCCHIDMWHYIDLIHAPIKRHITLAT
>lcl|ORF1671_Ab-S_S8_L001_R1_001_(PE)_trimmed_(PE)_contig_1:47672:47782 unnamed protein product
MTCIWHGWCTPYRFRPSYIILIANNMVEMQLRHHIA
>lcl|ORF1672_Ab-S_S8_L001_R1_001_(PE)_trimmed_(PE)_contig_1:48086:48166 unnamed protein product
MLLVARLLTNNNDFMHLFISQGINST
>lcl|ORF1673_Ab-S_S8_L001_R1_001_(PE)_trimmed_(PE)_contig_1:48518:48595 unnamed protein product
MPKRSISSIRMLSSFSCVSVLLIRL
>lcl|ORF1674_Ab-S_S8_L001_R1_001_(PE)_trimmed_(PE)_contig_1:48638:48715 unnamed protein product
MSAGICKLISAVNDNGASKFGVLPC
>lcl|ORF1675_Ab-S_S8_L001_R1_001_(PE)_trimmed_(PE)_contig_1:48716:48874 unnamed protein product
MALVAFSSISIYKLYPIACIEPLCCSPNNSPAPRISKSSVASIKPAPNVEAR
>lcl|ORF1676_Ab-S_S8_L001_R1_001_(PE)_trimmed_(PE)_contig_1:48875:48952 unnamed protein product
MASRRFSASPFKCLIEGTNKYAYAW
>lcl|ORF1677_Ab-S_S8_L001_R1_001_(PE)_trimmed_(PE)_contig_1:49019:49099 unnamed protein product
MKIVLAFGTSIPVSIMVEHTSTLYSL
>lcl|ORF1678_Ab-S_S8_L001_R1_001_(PE)_trimmed_(PE)_contig_1:49112:49237 unnamed protein product
MTCSSSRSRICPCATATRASGTSTRIFSAARSMVSTSLCKK
>lcl|ORF1679_Ab-S_S8_L001_R1_001_(PE)_trimmed_(PE)_contig_1:49268:49519 unnamed protein product
MASLIEASVFSCTKVFTANRRAGGVAIIDKSRIPEKAILSVRGIGVAVSVNISTSARKALIRSLSRTPKR
CSSSTTIKPKSLN
>lcl|ORF1680_Ab-S_S8_L001_R1_001_(PE)_trimmed_(PE)_contig_1:49556:49678 unnamed protein product
MSTLPFAKSSIFFKCVLFEPKRESTSIRTGQSAKRSLKDS
>lcl|ORF1681_Ab-S_S8_L001_R1_001_(PE)_trimmed_(PE)_contig_1:49724:49834 unnamed protein product
MPFCTATNAARMATSVLPKPTSPHTNLSIGFACCIS
>lcl|ORF1682_Ab-S_S8_L001_R1_001_(PE)_trimmed_(PE)_contig_1:49991:50080 unnamed protein product
MCSNALRLALLQASVPILCNGAKSGSPPL
>lcl|ORF1683_Ab-S_S8_L001_R1_001_(PE)_trimmed_(PE)_contig_1:50417:50530 unnamed protein product
MWNCSKFSTFGISPKLERNASFKLSRRPALSATNRTG
>lcl|ORF1684_Ab-S_S8_L001_R1_001_(PE)_trimmed_(PE)_contig_1:50543:50701 unnamed protein product
MYFFTALNGFSFFGSTGNLGGCSVLRLSAPAFSSIVSALTSIRGNWFKALNK
>lcl|ORF1685_Ab-S_S8_L001_R1_001_(PE)_trimmed_(PE)_contig_1:50777:50911 unnamed protein product
MTSFQKFVKSVSISLVVITMQFFGKYVVNILCVCICSLSKNSGK
>lcl|ORF1686_Ab-S_S8_L001_R1_001_(PE)_trimmed_(PE)_contig_1:51122:51220 unnamed protein product
MSSSNKSMRIGDSCPDAKISIILPRTANSPWS
>lcl|ORF1687_Ab-S_S8_L001_R1_001_(PE)_trimmed_(PE)_contig_1:51572:51667 unnamed protein product
MAISLSNKAADEPNNDPTQRFSPALSCCKFN
>lcl|ORF1688_Ab-S_S8_L001_R1_001_(PE)_trimmed_(PE)_contig_1:52187:52327 unnamed protein product
MILISIYIVEAIHLYHLSLFLMPTRHPSHLENLLLVRKIEFLFGQY
>lcl|ORF1689_Ab-S_S8_L001_R1_001_(PE)_trimmed_(PE)_contig_1:53297:53398 unnamed protein product
MSISSALACFSHLYFNCHIVFLGTLQFPQIQTF
>lcl|ORF1690_Ab-S_S8_L001_R1_001_(PE)_trimmed_(PE)_contig_1:53459:53683 unnamed protein product
MFLAFPLLKVHICPVLTEESQAPYLAIFLWQHYVKCKVAQAHLIHFLLLLNTDLLQSSIVQVYAQAQLYL
LFFY
>lcl|ORF1691_Ab-S_S8_L001_R1_001_(PE)_trimmed_(PE)_contig_1:53708:53794 unnamed protein product
MMFRQTPDMAFLDNLKTYQEFGLSYHSI
>lcl|ORF1692_Ab-S_S8_L001_R1_001_(PE)_trimmed_(PE)_contig_1:54473:54559 unnamed protein product
MTLLHASYLQNTLQSQLVRQKSDVRHSF
>lcl|ORF1693_Ab-S_S8_L001_R1_001_(PE)_trimmed_(PE)_contig_1:54890:54967 unnamed protein product
MIFRFLNFEYNFLILLLLYCRKLAN
>lcl|ORF1694_Ab-S_S8_L001_R1_001_(PE)_trimmed_(PE)_contig_1:55025:55111 unnamed protein product
MQSEHLSHNQLHKSLVLSPLFLKLYLSN
>lcl|ORF1695_Ab-S_S8_L001_R1_001_(PE)_trimmed_(PE)_contig_1:55544:55810 unnamed protein product
MANSAQAKKRARQNVKARKHNASLRSMVRTYIKRTLSAIAGGDYAVATEAYKKAVPVIDRMADKGIIHKN
KAARHKSRLNAQVKALAN
>lcl|ORF1696_Ab-S_S8_L001_R1_001_(PE)_trimmed_(PE)_contig_1:55811:55906 unnamed protein product
MKHVKKAQQGFFYCLCFCIYCTLWNSETSNS
>lcl|ORF1697_Ab-S_S8_L001_R1_001_(PE)_trimmed_(PE)_contig_1:55910:56062 unnamed protein product
MPLQIHFNLQFGNSSPSNHTNSPSIMAGQSAFCIWLLPEITATIAAIIVS
>lcl|ORF1698_Ab-S_S8_L001_R1_001_(PE)_trimmed_(PE)_contig_1:56111:56218 unnamed protein product
MSSNTSNTPVIGCFIPGKALFTKLLIKPSAPCLRK
>lcl|ORF1699_Ab-S_S8_L001_R1_001_(PE)_trimmed_(PE)_contig_1:56234:56365 unnamed protein product
MSNTKLPGSTNKPCSTISIVCVFGSGLTPSAPSIISAAVSTQR
>lcl|ORF1700_Ab-S_S8_L001_R1_001_(PE)_trimmed_(PE)_contig_1:56561:56641 unnamed protein product
MASNMLLGNKSSAIFILSSFLNILPL
>lcl|ORF1701_Ab-S_S8_L001_R1_001_(PE)_trimmed_(PE)_contig_1:56729:56827 unnamed protein product
MKPPFNTVSRWLYSKGLPVRVSKPPPILSNNP
>lcl|ORF1702_Ab-S_S8_L001_R1_001_(PE)_trimmed_(PE)_contig_1:57137:57274 unnamed protein product
MTEKIVSRPSIKLKFIVNSSRSCINSFVPSSGSSIQQEDQAWRAL
>lcl|ORF1703_Ab-S_S8_L001_R1_001_(PE)_trimmed_(PE)_contig_1:57311:57418 unnamed protein product
MSARCFNKKRFTFKSACVTGESSCFSSIVNSYPAE
>lcl|ORF1704_Ab-S_S8_L001_R1_001_(PE)_trimmed_(PE)_contig_1:57440:57550 unnamed protein product
MWLASSKIGSSCSIKASLGQVVVININKLYLLSFSL
>lcl|ORF1705_Ab-S_S8_L001_R1_001_(PE)_trimmed_(PE)_contig_1:57551:57667 unnamed protein product
MNYDKFNIHQQSSILTKRLNFLLRTLLFLQQLNLYILT
>lcl|ORF1706_Ab-S_S8_L001_R1_001_(PE)_trimmed_(PE)_contig_1:57731:57823 unnamed protein product
MKNKQLKVNSTISFSRISCYVQLHNNKMED
>lcl|ORF1707_Ab-S_S8_L001_R1_001_(PE)_trimmed_(PE)_contig_1:57890:57994 unnamed protein product
MSFYKHLQMMMVMSPKEIKNRLKKLLLNPIQLWP
>lcl|ORF1708_Ab-S_S8_L001_R1_001_(PE)_trimmed_(PE)_contig_1:58013:58123 unnamed protein product
MVAIQAVLIYFGYQVKIRNLLNMDLFLNKPQITQLL
>lcl|ORF1709_Ab-S_S8_L001_R1_001_(PE)_trimmed_(PE)_contig_1:59855:59935 unnamed protein product
MKALLNQYIVFLSHKITGYRQTIRSL
>lcl|ORF1710_Ab-S_S8_L001_R1_001_(PE)_trimmed_(PE)_contig_1:59969:60121 unnamed protein product
MYIFRLFQNLFCGTLLSNFTMSHHNHLICNFTNQSQIVSNKKHRHLTALT
>lcl|ORF1711_Ab-S_S8_L001_R1_001_(PE)_trimmed_(PE)_contig_1:60623:60700 unnamed protein product
MGRNIKGNSFHSFDILFIFTFKAYT
>lcl|ORF1712_Ab-S_S8_L001_R1_001_(PE)_trimmed_(PE)_contig_1:61511:61597 unnamed protein product
MNYTIIINCTSRALFLFDFSLELVNYIF
>lcl|ORF1713_Ab-S_S8_L001_R1_001_(PE)_trimmed_(PE)_contig_1:61628:61744 unnamed protein product
MYSGCTFQSFSCLICTYKCRRRITDSNFFIPIRCNHTR
>lcl|ORF1714_Ab-S_S8_L001_R1_001_(PE)_trimmed_(PE)_contig_1:62936:63151 unnamed protein product
MQLPVFGYPAIKSSDDNVVPLVGCSGCHHKQKACLALKPQTTYNRNNLPDNHPLNARIARGIQLLAHILR
L
>lcl|ORF1715_Ab-S_S8_L001_R1_001_(PE)_trimmed_(PE)_contig_1:63200:63349 unnamed protein product
MPYEVPCHIVHKASDGHNASHGHSYVLLLNGQLIHHQLVGMLDHNNQPL
>lcl|ORF1716_Ab-S_S8_L001_R1_001_(PE)_trimmed_(PE)_contig_1:63350:63532 unnamed protein product
MKSLYGVPTLHTFEKVLLQNRALQRFRTDWHSVCLIRCHVKHDRTHEQKFQAHHYLNLYG
>lcl|ORF1717_Ab-S_S8_L001_R1_001_(PE)_trimmed_(PE)_contig_1:63545:63718 unnamed protein product
MLKSVIGWLKCCHHILPKLLHGHISLHEGIYPYISHQGVYLSFYQLHRNIQLHPAML
>lcl|ORF1718_Ab-S_S8_L001_R1_001_(PE)_trimmed_(PE)_contig_1:63767:63922 unnamed protein product
MTIFVRLKSENNHEAFPDQFDIYSYEVFRSSKLHSNALSRFCLTAFLRFVL
>lcl|ORF1719_Ab-S_S8_L001_R1_001_(PE)_trimmed_(PE)_contig_1:63956:64102 unnamed protein product
MVLQFFVLLPRTCLQPLVFLPFGLLKPNLHNSLFQITVQVHNVNLLPV
>lcl|ORF1720_Ab-S_S8_L001_R1_001_(PE)_trimmed_(PE)_contig_1:64190:64297 unnamed protein product
MDDIPDTQNLIDSYLSYFSLIPKYNFRVSLSSLQE
>lcl|ORF1721_Ab-S_S8_L001_R1_001_(PE)_trimmed_(PE)_contig_1:64382:64486 unnamed protein product
MRVLLVLAEPLCLQIDPEYLDGISGQSDQSLLYF
>lcl|ORF1722_Ab-S_S8_L001_R1_001_(PE)_trimmed_(PE)_contig_1:64556:64687 unnamed protein product
MLPYVISHLGLHYYIDLWVPKNLQDDQKFYPTWLISEQRQHRF
>lcl|ORF1723_Ab-S_S8_L001_R1_001_(PE)_trimmed_(PE)_contig_1:64979:65152 unnamed protein product
MVGPTYCDSVHKTFAQAYKPLTSASFFDITHLFLGLASLVETGGTAHQTLVSNHKTS
>lcl|ORF1724_Ab-S_S8_L001_R1_001_(PE)_trimmed_(PE)_contig_1:65219:65572 unnamed protein product
MQKNQTFPHIVSVIEVSLKKALAYTPCEYVGYRSFSSKVQHFVGQYCHCALYIRPRAACRLVVYANQKHL
FCSDIDPTADWLLLLNMVYCFYTVGHIPLHQVELGNEDVLHHYSLPI
>lcl|ORF1725_Ab-S_S8_L001_R1_001_(PE)_trimmed_(PE)_contig_1:66077:66202 unnamed protein product
MPPHLSDHGPVIKESYSLVLLTESPKCTYQVFVNHLHFDRN
>lcl|ORF1726_Ab-S_S8_L001_R1_001_(PE)_trimmed_(PE)_contig_1:66527:66631 unnamed protein product
MNISHVHKLGRSLFQLLGIHNAKLYLDRLGFSQK
>lcl|ORF1727_Ab-S_S8_L001_R1_001_(PE)_trimmed_(PE)_contig_1:66992:67081 unnamed protein product
MVHIVIVQNYLLQDSQQSMHRSRSYIYIE
>lcl|ORF1728_Ab-S_S8_L001_R1_001_(PE)_trimmed_(PE)_contig_1:67226:67327 unnamed protein product
MVRSDSHQPLFYNHNNQVVYLLTADYILRYFYI
>lcl|ORF1729_Ab-S_S8_L001_R1_001_(PE)_trimmed_(PE)_contig_1:67823:67900 unnamed protein product
MYLTYKDQYLRDAYQYGHRNSQQPL
>lcl|ORF1730_Ab-S_S8_L001_R1_001_(PE)_trimmed_(PE)_contig_1:68222:68314 unnamed protein product
MYKLYRLVPLWAGFLQYWVLTVMDALDSHI
>lcl|ORF1731_Ab-S_S8_L001_R1_001_(PE)_trimmed_(PE)_contig_1:69227:69358 unnamed protein product
MALALLKNFPAISLTTTKRDQVHDEKKIQCSISGNPQDWQNNS
>lcl|ORF1732_Ab-S_S8_L001_R1_001_(PE)_trimmed_(PE)_contig_1:69860:69952 unnamed protein product
MYWFKHQWRFDTTRAKWGGYTRCKCIWWLW
>lcl|ORF1733_Ab-S_S8_L001_R1_001_(PE)_trimmed_(PE)_contig_1:72239:72364 unnamed protein product
MFKNQQKNLWNYKLFRILSHLLHQSRKSRNQRKNHLSHQKW
>lcl|ORF1734_Ab-S_S8_L001_R1_001_(PE)_trimmed_(PE)_contig_1:72473:72562 unnamed protein product
MLHLVLLLRALLLHQLQWQLLHQHLNPLV
>lcl|ORF1735_Ab-S_S8_L001_R1_001_(PE)_trimmed_(PE)_contig_1:72857:73759 unnamed protein product
MKKYWRYMMKKSTQPLVHFASASLIAACSLLPLSSVFAEETSNAPVATATTEATSNTTTPTPPPQPATSE
TVKNPYGLEALWREGDLVAKSTLFILVLMSIGTWYIIISKLLQQGKVKRQGKEAEKHFWEATSLDNAAEG
LEQSSAYRFIAEKGINSTKSHGGSLLERIDFNTWVSISIQRAIEKVQNHLGGGLAFLATVGSTAPFVGLF
GTVWGIYHALTAIGISGQASIDKVAGPVGEALIMTAIGLAVAVPAVLGYNWLTRRNKAVMENVRSFGSDL
HAVLLSGEINTNNSINRSIK
>lcl|ORF1736_Ab-S_S8_L001_R1_001_(PE)_trimmed_(PE)_contig_1:73772:74197 unnamed protein product
MMGMSVGSEDDEEMIGTINTTPLVDVMLVLLIIFLITIPVVTHTVPVKLPEEKNTPYATTPENIQLSVNK
KGDIFWNESYVPNKEILLAKLQAVAQKRPQPEVHIRGDQLTHFEAIDQVISTTKQAGIGKIAFVTTPPAS
P
>lcl|ORF1737_Ab-S_S8_L001_R1_001_(PE)_trimmed_(PE)_contig_1:74735:74827 unnamed protein product
MHLARHSPFEIHLIIILRIEANSHDQDFLS
>lcl|ORF1738_Ab-S_S8_L001_R1_001_(PE)_trimmed_(PE)_contig_1:74933:75019 unnamed protein product
MSHLYNLLILNEPHVVMAQYNQKAVHNL
>lcl|ORF1739_Ab-S_S8_L001_R1_001_(PE)_trimmed_(PE)_contig_1:75257:75337 unnamed protein product
MNNLHLSQPNAQRNLKYLGSYFRARY
>lcl|ORF1740_Ab-S_S8_L001_R1_001_(PE)_trimmed_(PE)_contig_1:75344:75535 unnamed protein product
MLTSLYQLQMEELTSHLMTTFLQLLTDLDVLLHLLDGNASHEVQHQLVMEPKHMKHQHLDEQL
>lcl|ORF1741_Ab-S_S8_L001_R1_001_(PE)_trimmed_(PE)_contig_1:75536:75670 unnamed protein product
MPTYLSCYLVLATCLYQSVLYLVNHISNRLQRYGFRKQQSIFVF
>lcl|ORF1742_Ab-S_S8_L001_R1_001_(PE)_trimmed_(PE)_contig_1:75848:75931 unnamed protein product
MVILRLAQHAQITQQQKQLLQGHAFLV
>lcl|ORF1743_Ab-S_S8_L001_R1_001_(PE)_trimmed_(PE)_contig_1:76202:76309 unnamed protein product
MLEECPSSNLTSYDNLQPFLLHQQLLQSLQDPELL
>lcl|ORF1744_Ab-S_S8_L001_R1_001_(PE)_trimmed_(PE)_contig_1:76631:76807 unnamed protein product
MLFLFLHRLLLKLHRSRKVHRTKNPSVHLQHLSNNVHYVQVLLIVGLLTMQFLHLRFQ
>lcl|ORF1745_Ab-S_S8_L001_R1_001_(PE)_trimmed_(PE)_contig_1:76829:76936 unnamed protein product
MVINNQFQLKMLCKHLIQIYCCGAIHQFLLVIHHA
>lcl|ORF1746_Ab-S_S8_L001_R1_001_(PE)_trimmed_(PE)_contig_1:77276:77353 unnamed protein product
MYSIFKDTETRLFVNRQKISLSCFF
>lcl|ORF1747_Ab-S_S8_L001_R1_001_(PE)_trimmed_(PE)_contig_1:77369:77524 unnamed protein product
MKLCTMKKYYFAKFIFFCCKKSAQFRALFISDFLRSFSRINMSMFRMQILI
>lcl|ORF1748_Ab-S_S8_L001_R1_001_(PE)_trimmed_(PE)_contig_1:78158:78268 unnamed protein product
MSYVRDKKLIETNNDSIFINLISYDIEWITLTRKFI
>lcl|ORF1749_Ab-S_S8_L001_R1_001_(PE)_trimmed_(PE)_contig_1:78275:78460 unnamed protein product
MNMLHKVMKMHTCFTAKWYRLIKLVHKPSFATPYTAPHIYTFWRSLAAETTESFFRSLITI
>lcl|ORF1750_Ab-S_S8_L001_R1_001_(PE)_trimmed_(PE)_contig_1:78794:78874 unnamed protein product
MTSIEYSLYSISLSALFLIICSRICL
>lcl|ORF1751_Ab-S_S8_L001_R1_001_(PE)_trimmed_(PE)_contig_1:79079:79171 unnamed protein product
MISAEGIFISSTFLLRLNAACVELKCRSSP
>lcl|ORF1752_Ab-S_S8_L001_R1_001_(PE)_trimmed_(PE)_contig_1:79589:79678 unnamed protein product
MVELGSRESTLIPISAKRESTSMPALRIP
>lcl|ORF1753_Ab-S_S8_L001_R1_001_(PE)_trimmed_(PE)_contig_1:79835:81382 unnamed protein product
MPAILFTAYAGFPMLNAKQHAIQKTKIAIIGAGFGGLAMAIRLLQSQQSDFFILEKSNDVGGTWRENRYP
GAACDVQSHMYSLSFAPKTDWSKRYAEAPEIFDYIQDITDQYQIKNYCKFNHEVTHVQYDEMRHIWTLNF
ANQPSLEAQFVVFASGPLHIPQIPHIQGIEKFKGKVFHSSQWEHDYSLEGKSVASIGTGGSAIQYIPEIA
KDVKQLYVFQRTAAWVIPRDERKYSNLSKALFKKSNFYRQIHRSRLYWSNESRVVPIVQPQIMKYGQKLA
EAFIRFQVKDKDLAKKLTPDFVMGCKRILISNKYFPTFNRKNVELVTEGIQEIKENSIITKDGKERPIDC
LIYGTGFVTDPRIYLKHFTCVGRNQIELKQAWKNGAESYYGIMTKNFPNLFQLVGPNTVLGHNSIIFMIE
SQVNYILQLIDLVEKSGQHAIEIKPEVQDTFNERIQTQLQGTVWQAGGCSSWYQAADGKNFSLWPTYTWK
YWLDTRKVNPKDYLLLNKCSQSYAA
>lcl|ORF1754_Ab-S_S8_L001_R1_001_(PE)_trimmed_(PE)_contig_1:81752:81844 unnamed protein product
MKKYCQGIFSFNNRRDFRHSSYPITYPYSL
>lcl|ORF1755_Ab-S_S8_L001_R1_001_(PE)_trimmed_(PE)_contig_1:81917:82009 unnamed protein product
MVKLENSYCTFGRLYRLVLSWVSQLFLTWS
>lcl|ORF1756_Ab-S_S8_L001_R1_001_(PE)_trimmed_(PE)_contig_1:82172:82351 unnamed protein product
MAVSTSSDFKCWRYLNGCNISNGKTVMWHTLCTTCHDERLTLKSTRSTFNYCVFKLLSN
>lcl|ORF1757_Ab-S_S8_L001_R1_001_(PE)_trimmed_(PE)_contig_1:82418:82513 unnamed protein product
MCRPIKHCLFRSYNTFLVICITTLRTYSRSN
>lcl|ORF1758_Ab-S_S8_L001_R1_001_(PE)_trimmed_(PE)_contig_1:82871:82948 unnamed protein product
MFFLKFFYNRWAFMSKKLFTYFYAT
>lcl|ORF1759_Ab-S_S8_L001_R1_001_(PE)_trimmed_(PE)_contig_1:82985:83062 unnamed protein product
MLAFSVQRNNDTQETFFHHIKSALL
>lcl|ORF1760_Ab-S_S8_L001_R1_001_(PE)_trimmed_(PE)_contig_1:83225:83395 unnamed protein product
MLRINIYNSFFVSYICSCFCCSQLSTLNLFFSQMINIFAKTFDFPAFLENSENLYT
>lcl|ORF1761_Ab-S_S8_L001_R1_001_(PE)_trimmed_(PE)_contig_1:83561:83677 unnamed protein product
MTHRHPTYEFYLFSRFIHCITECFTWFKMWNSLRCNIY
>lcl|ORF1762_Ab-S_S8_L001_R1_001_(PE)_trimmed_(PE)_contig_1:83759:83848 unnamed protein product
MVRRKSFDHLVNHNLNRFFHQWFSQVWIF
>lcl|ORF1763_Ab-S_S8_L001_R1_001_(PE)_trimmed_(PE)_contig_1:84029:84115 unnamed protein product
MKLYFVNLLLHLCFDQVTNSLRTIVLRS
>lcl|ORF1764_Ab-S_S8_L001_R1_001_(PE)_trimmed_(PE)_contig_1:84398:84559 unnamed protein product
MIERIAVQLLDTKADTVTFSVYRQDNCFNSVTFLVTTDSFFALFVPRNIRQVN
>lcl|ORF1765_Ab-S_S8_L001_R1_001_(PE)_trimmed_(PE)_contig_1:84644:84820 unnamed protein product
MRLSKLFPWVSTSLFDTKADTTTFFVNFKNHNINFVTDLNNFRWVDVFVSVVHFRNVY
>lcl|ORF1766_Ab-S_S8_L001_R1_001_(PE)_trimmed_(PE)_contig_1:85037:85174 unnamed protein product
MLDTLPSHICDMKKTINTAKINECTVISKVFDSTCNCLAFFKLSK
>lcl|ORF1767_Ab-S_S8_L001_R1_001_(PE)_trimmed_(PE)_contig_1:85247:85324 unnamed protein product
MKLDYFKLQLFTFKVSCVTDRTSVN
>lcl|ORF1768_Ab-S_S8_L001_R1_001_(PE)_trimmed_(PE)_contig_1:85484:85567 unnamed protein product
MTHTVVKSFNNYVNSIANLNFKFTLFI
>lcl|ORF1769_Ab-S_S8_L001_R1_001_(PE)_trimmed_(PE)_contig_1:85730:85825 unnamed protein product
MPDKVSGLGSDKAGLVKYQHSLYRLIKLCVN
>lcl|ORF1770_Ab-S_S8_L001_R1_001_(PE)_trimmed_(PE)_contig_1:85934:86080 unnamed protein product
MRGATSRSMSLLSRACILAKMSFILASSPIPCNCFTLRSARDSAEAVK
>lcl|ORF1771_Ab-S_S8_L001_R1_001_(PE)_trimmed_(PE)_contig_1:86081:86320 unnamed protein product
MLALASGKIDVAISRPSATNPGVCANALWRSKSACLSSGIAATLDAYSPTRSVRIVWVTSSPSRKTNVPS
AEVSNLILS
>lcl|ORF1772_Ab-S_S8_L001_R1_001_(PE)_trimmed_(PE)_contig_1:86339:86431 unnamed protein product
MSKWLSNFSNKSCLCNDNPNKRYKAPESSK
>lcl|ORF1773_Ab-S_S8_L001_R1_001_(PE)_trimmed_(PE)_contig_1:86711:86866 unnamed protein product
MINQFIFNTFVFFEMGDFFFKWFNHAKSHTTNRTHPIWSFRICRIFNTHNL
>lcl|ORF1774_Ab-S_S8_L001_R1_001_(PE)_trimmed_(PE)_contig_1:86894:86989 unnamed protein product
MFRKQVKDITKRSIKFFLYSNYITHESSLFK
>lcl|ORF1775_Ab-S_S8_L001_R1_001_(PE)_trimmed_(PE)_contig_1:88073:88165 unnamed protein product
MITLCFTNMRRPTNAICPSSRHNRTCQTSK
>lcl|ORF1776_Ab-S_S8_L001_R1_001_(PE)_trimmed_(PE)_contig_1:88445:88537 unnamed protein product
MSTRTKCFWCSRVQPNCFYLLIITEVFKYS
>lcl|ORF1777_Ab-S_S8_L001_R1_001_(PE)_trimmed_(PE)_contig_1:88586:88723 unnamed protein product
MQTYNTPTIFRFFNYQIRMIAIYIGRVHHASNCQSMGSMPCCFKY
>lcl|ORF1778_Ab-S_S8_L001_R1_001_(PE)_trimmed_(PE)_contig_1:88730:88849 unnamed protein product
MENTLHPKKPPRLAASGDGCAAVKTKCFSLFIRCPLRCA
>lcl|ORF1779_Ab-S_S8_L001_R1_001_(PE)_trimmed_(PE)_contig_1:88862:88939 unnamed protein product
MKTMCSRCSFKTSITASVNSSQPCF
>lcl|ORF1780_Ab-S_S8_L001_R1_001_(PE)_trimmed_(PE)_contig_1:88946:89026 unnamed protein product
MGCPASTVSTLFNKSTPCSAHLVKSP
>lcl|ORF1781_Ab-S_S8_L001_R1_001_(PE)_trimmed_(PE)_contig_1:89348:89431 unnamed protein product
MSLSCCCSVNCINVILDQFSFLQTKGS
>lcl|ORF1782_Ab-S_S8_L001_R1_001_(PE)_trimmed_(PE)_contig_1:89681:89770 unnamed protein product
MVILAELNRRRFEKIAQQMAKLVKRSNAR
>lcl|ORF1783_Ab-S_S8_L001_R1_001_(PE)_trimmed_(PE)_contig_1:90011:90115 unnamed protein product
MTYELTCAKSIIPSKNIIIKQKIKTSHHFSNRNN
>lcl|ORF1784_Ab-S_S8_L001_R1_001_(PE)_trimmed_(PE)_contig_1:90155:90262 unnamed protein product
MDFYFKYCLYRSMTSSLLLISFKYYRLRKNINKFI
>lcl|ORF1785_Ab-S_S8_L001_R1_001_(PE)_trimmed_(PE)_contig_1:90518:90706 unnamed protein product
MAPISNFSSILAKTNGEAVLIFNFEFSGKAEIYGAIRSNFFPSKPLTSFNSSIRWNLVFAAM
>lcl|ORF1786_Ab-S_S8_L001_R1_001_(PE)_trimmed_(PE)_contig_1:90746:90991 unnamed protein product
MGPVGSSFGSCQSITAWLNSAGNPTRTNKRSNQLLASSFTMPSPLVRLFKLNLPDSSSKRPDTEPSSIEN
GGIGCAHVSFK
>lcl|ORF1787_Ab-S_S8_L001_R1_001_(PE)_trimmed_(PE)_contig_1:91124:91207 unnamed protein product
MAIEAAKIVAKATIISIVSKATPCWCL
>lcl|ORF1788_Ab-S_S8_L001_R1_001_(PE)_trimmed_(PE)_contig_1:91217:91300 unnamed protein product
MMNYLPAKAISHPDLSYKSTHNLHQRL
>lcl|ORF1789_Ab-S_S8_L001_R1_001_(PE)_trimmed_(PE)_contig_1:91493:91585 unnamed protein product
MIFFGLHHNDIQFVQMVISLVLKDPLRPLC
>lcl|ORF1790_Ab-S_S8_L001_R1_001_(PE)_trimmed_(PE)_contig_1:91829:92011 unnamed protein product
MLRRELIEHCSIVLQDEKKSFGCEYIYFLSLFCFHWIIKKDHMCNAILYFSLIRIIQTHL
>lcl|ORF1791_Ab-S_S8_L001_R1_001_(PE)_trimmed_(PE)_contig_1:92057:92191 unnamed protein product
MDLPSFTLGSYLLTLSSLQPFLINLHHSNFIHCHKLSFGSQNCI
>lcl|ORF1792_Ab-S_S8_L001_R1_001_(PE)_trimmed_(PE)_contig_1:92525:92671 unnamed protein product
MSANGFLYLVLVRCFDRDIHKVHKKMVRHLSHHEFLKPIHVIDQAILY
>lcl|ORF1793_Ab-S_S8_L001_R1_001_(PE)_trimmed_(PE)_contig_1:92816:92986 unnamed protein product
MIEMVDSISYRPIKHTAQLLVWVRLMPGQYRLLVKYLLNPNNVDKSLNSELQQLRE
>lcl|ORF1794_Ab-S_S8_L001_R1_001_(PE)_trimmed_(PE)_contig_1:93284:93502 unnamed protein product
MACTIHLYFESACTKYLLPNQAQQPAHQVSFRLRHFLTTTVPQLEILMLLLLGTELDGPSSRNYSLYIVS
IS
>lcl|ORF1795_Ab-S_S8_L001_R1_001_(PE)_trimmed_(PE)_contig_1:93503:93598 unnamed protein product
MALSKFSKFCEVILAISSTGLSYTSLSAFAT
>lcl|ORF1796_Ab-S_S8_L001_R1_001_(PE)_trimmed_(PE)_contig_1:94241:94408 unnamed protein product
MVKWQWVSTNTVLSYLLTWYNLGDLKTYYQLKSAQLQLYSKFLYHHSIELRNLAV
>lcl|ORF1797_Ab-S_S8_L001_R1_001_(PE)_trimmed_(PE)_contig_1:95315:95404 unnamed protein product
MSNFFYFNFCILFFIFFICRDMNIVWMRI
>lcl|ORF1798_Ab-S_S8_L001_R1_001_(PE)_trimmed_(PE)_contig_1:95687:95836 unnamed protein product
MSTPGGKFASATAIAIRCPFSKTRNCSRLSSFSSLPISHVTYSCNKLTR
>lcl|ORF1799_Ab-S_S8_L001_R1_001_(PE)_trimmed_(PE)_contig_1:96116:96328 unnamed protein product
MMSSASHPLIRATSLKRSVPDGWSALVKTTSTPSAQHISAIRSSSVATHRSSKPSTFFAWSTTRKIIGRS
>lcl|ORF1800_Ab-S_S8_L001_R1_001_(PE)_trimmed_(PE)_contig_1:96329:96409 unnamed protein product
MSNNGLPGKRELEKRAGMTICFIFSS
>lcl|ORF1801_Ab-S_S8_L001_R1_001_(PE)_trimmed_(PE)_contig_1:96497:96610 unnamed protein product
MGRLNSGCFSSNGNNLTASFSVVMIGWSSLNRRSSIL
>lcl|ORF1802_Ab-S_S8_L001_R1_001_(PE)_trimmed_(PE)_contig_1:96791:96913 unnamed protein product
MCNVVVGVKVCSITVLVFKRSTGSRKYPSGNNFLFPRPRF
>lcl|ORF1803_Ab-S_S8_L001_R1_001_(PE)_trimmed_(PE)_contig_1:96923:97102 unnamed protein product
MHSIWRPNAQCCNPSSLIIKSSLVDANNNSIATCLLGPTAIGTPVDCTIKAGSSPASAA
>lcl|ORF1804_Ab-S_S8_L001_R1_001_(PE)_trimmed_(PE)_contig_1:97193:97279 unnamed protein product
MTSSINNGVFPLPPTVILPITMTGTGAV
>lcl|ORF1805_Ab-S_S8_L001_R1_001_(PE)_trimmed_(PE)_contig_1:97361:97471 unnamed protein product
MNQLDCLFHAFWISRANDILNGPQNYADVIDNKHRA
>lcl|ORF1806_Ab-S_S8_L001_R1_001_(PE)_trimmed_(PE)_contig_1:97478:97594 unnamed protein product
MLDGYLVQQFVRDPSQQYDPHFQWLIDGEQSQSLYDLA
>lcl|ORF1807_Ab-S_S8_L001_R1_001_(PE)_trimmed_(PE)_contig_1:97670:97783 unnamed protein product
MGHFSKLHEQLQYVDVDHPINLDLEHPKQYRSHLVSS
>lcl|ORF1808_Ab-S_S8_L001_R1_001_(PE)_trimmed_(PE)_contig_1:97808:97885 unnamed protein product
MLQLLRLHHLHYVTDHKQCFHVQFG
>lcl|ORF1809_Ab-S_S8_L001_R1_001_(PE)_trimmed_(PE)_contig_1:97910:98095 unnamed protein product
MQFVYANLKAQYHVLANHLNKFDHLRLLGNVPTCSLKKFYQHQSALPMQQFRLDEYLKKSL
>lcl|ORF1810_Ab-S_S8_L001_R1_001_(PE)_trimmed_(PE)_contig_1:98327:98515 unnamed protein product
MYSLKFVVLMLTIQLEPLHKPLPLEQQDYLGFAQSPFLNHVLSFLPMTYRNALVLTLHQRNF
>lcl|ORF1811_Ab-S_S8_L001_R1_001_(PE)_trimmed_(PE)_contig_1:99182:99343 unnamed protein product
MDVNKTELSCYIHNTNNILMGCFCISSNDKHKVTSLLSNLLNCSAQISHIFGR
>lcl|ORF1812_Ab-S_S8_L001_R1_001_(PE)_trimmed_(PE)_contig_1:99347:99439 unnamed protein product
MTIHGVMSARVYHDFNFMIVLFWWNTLCIW
>lcl|ORF1813_Ab-S_S8_L001_R1_001_(PE)_trimmed_(PE)_contig_1:99530:99619 unnamed protein product
MDMNVFNLRTFKLHIVIYPSTNAAMFLHD
>lcl|ORF1814_Ab-S_S8_L001_R1_001_(PE)_trimmed_(PE)_contig_1:99680:99790 unnamed protein product
MILHYSLKISIGNKCRNCNEHTNCCCDQSLGNTGNH
>lcl|ORF1815_Ab-S_S8_L001_R1_001_(PE)_trimmed_(PE)_contig_1:99920:100006 unnamed protein product
MRDFLRSHSFHLCSSKLFAMFLMLKTSF
>lcl|ORF1816_Ab-S_S8_L001_R1_001_(PE)_trimmed_(PE)_contig_1:100010:100096 unnamed protein product
MAQCRALRISILFQICYDNRNICTAIIH
>lcl|ORF1817_Ab-S_S8_L001_R1_001_(PE)_trimmed_(PE)_contig_1:100499:100603 unnamed protein product
MILFQLQFLQLQVVLCPLKLRWLEHAPYQAGLAA
>lcl|ORF1818_Ab-S_S8_L001_R1_001_(PE)_trimmed_(PE)_contig_1:100640:100780 unnamed protein product
MDYLPLFLLYRLYQQFLDGLNRTHHGIVVAPTLDQSGLNLDVEYFQ
>lcl|ORF1819_Ab-S_S8_L001_R1_001_(PE)_trimmed_(PE)_contig_1:101000:101152 unnamed protein product
MVDIHLVSTTSRQFALTDHDQALELLVVIFLFELNQVMHLNHDLSPIRVF
>lcl|ORF1820_Ab-S_S8_L001_R1_001_(PE)_trimmed_(PE)_contig_1:101249:101368 unnamed protein product
MNHWQTMCWSFSQTNITWNHSVVEFLTKILFQLSRYIAS
>lcl|ORF1821_Ab-S_S8_L001_R1_001_(PE)_trimmed_(PE)_contig_1:101873:101977 unnamed protein product
MYCSRCFTNTTLLVCNRNNLSHGNPNTFYLNSLK
>lcl|ORF1822_Ab-S_S8_L001_R1_001_(PE)_trimmed_(PE)_contig_1:102173:102295 unnamed protein product
MKLAKFINCILIFNTRLHSYYVFKLKVSNKLFQKTNFLTI
>lcl|ORF1823_Ab-S_S8_L001_R1_001_(PE)_trimmed_(PE)_contig_1:102842:102934 unnamed protein product
MKKLRMDNRYTTKSEVLALHILIKCKSASI
>lcl|ORF1824_Ab-S_S8_L001_R1_001_(PE)_trimmed_(PE)_contig_1:103031:103204 unnamed protein product
MHCSPYISIHQNERIGSKQWQSINNSTSGFQPFFFSCPTDIHTKLRTISQATDEFVG
>lcl|ORF1825_Ab-S_S8_L001_R1_001_(PE)_trimmed_(PE)_contig_1:103214:103315 unnamed protein product
MDDYFGHTDFLKFFNMPHNKWLTTYLKQRLWCI
>lcl|ORF1826_Ab-S_S8_L001_R1_001_(PE)_trimmed_(PE)_contig_1:103580:103657 unnamed protein product
MAIKSASRLNWSKLRFCLADAGKSS
>lcl|ORF1827_Ab-S_S8_L001_R1_001_(PE)_trimmed_(PE)_contig_1:103718:103819 unnamed protein product
MEIKSYVSAPITASWKSITPNSSSLAIFIKLRL
>lcl|ORF1828_Ab-S_S8_L001_R1_001_(PE)_trimmed_(PE)_contig_1:104192:104278 unnamed protein product
MVTNGTQSSFSGGASISIYVLFCNWMRA
>lcl|ORF1829_Ab-S_S8_L001_R1_001_(PE)_trimmed_(PE)_contig_1:104618:104731 unnamed protein product
MINLRRVLRKPIQGRNSFNNIMLINLLLRRNCAIINI
>lcl|ORF1830_Ab-S_S8_L001_R1_001_(PE)_trimmed_(PE)_contig_1:104882:104968 unnamed protein product
MRKAVQFVPIKSPSIKLKHLHMHKAEYS
>lcl|ORF1831_Ab-S_S8_L001_R1_001_(PE)_trimmed_(PE)_contig_1:105038:105115 unnamed protein product
MIVFIFLNNNMPMVMLGRSREPLRM
>lcl|ORF1832_Ab-S_S8_L001_R1_001_(PE)_trimmed_(PE)_contig_1:105290:105379 unnamed protein product
MMTAALQVSSTHNLVSQTMVVLNFRFLFI
>lcl|ORF1833_Ab-S_S8_L001_R1_001_(PE)_trimmed_(PE)_contig_1:105470:105640 unnamed protein product
MGLVPDRFGAAFCHLIKNMMIKTVKISIFYIIGISMTNGLPTLNTITHQIKTTSLI
>lcl|ORF1834_Ab-S_S8_L001_R1_001_(PE)_trimmed_(PE)_contig_1:105641:105721 unnamed protein product
MVALSLKQILTYVELGNLTTSMVYQV
>lcl|ORF1835_Ab-S_S8_L001_R1_001_(PE)_trimmed_(PE)_contig_1:105857:105979 unnamed protein product
MTILHTLRNQLTIILHKKVAVRVFITSLQHVITIEHQQPL
>lcl|ORF1836_Ab-S_S8_L001_R1_001_(PE)_trimmed_(PE)_contig_1:106103:106294 unnamed protein product
MLNVKVNIYKHLHHVLSMPMRHTKIKMATLTLTQPLRQLVTISYLTLTASMVMTALKTITFYR
>lcl|ORF1837_Ab-S_S8_L001_R1_001_(PE)_trimmed_(PE)_contig_1:106460:106570 unnamed protein product
MKTLPLLPTRPGCQMAIMLNVTSKFTIQVIKEIYIT
>lcl|ORF1838_Ab-S_S8_L001_R1_001_(PE)_trimmed_(PE)_contig_1:106574:106720 unnamed protein product
MSIVKIFLVAKIHTTKLLHRLYNQLKTIGVLWATYNMTWTMMLPVNSC
>lcl|ORF1839_Ab-S_S8_L001_R1_001_(PE)_trimmed_(PE)_contig_1:107111:107200 unnamed protein product
MASTKKRSSTSTILTISSIRPTHLTSSTT
>lcl|ORF1840_Ab-S_S8_L001_R1_001_(PE)_trimmed_(PE)_contig_1:108458:108643 unnamed protein product
MQICFIESTVLAKYLRGSNSAGFSAMKRRIAPVEAKRKSVSILILRTPCLIASTSCSTGTP
>lcl|ORF1841_Ab-S_S8_L001_R1_001_(PE)_trimmed_(PE)_contig_1:109124:109267 unnamed protein product
MERWHTSGLVPWSWCITTGMCGHSSIAAKIRWRKNGAPAYLRAPADA
>lcl|ORF1842_Ab-S_S8_L001_R1_001_(PE)_trimmed_(PE)_contig_1:109271:109357 unnamed protein product
MTGELVASAASIIARICSKLFTLNAGTP
>lcl|ORF1843_Ab-S_S8_L001_R1_001_(PE)_trimmed_(PE)_contig_1:109391:109543 unnamed protein product
MEMSAIISSQVVRLILPCHLFQFSNKSQYFKKNPCICREFLTKNNKLMRF
>lcl|ORF1844_Ab-S_S8_L001_R1_001_(PE)_trimmed_(PE)_contig_1:109610:109741 unnamed protein product
MKRIDCSLLFRSYFVSNSCRCRILACLIRLFFFRTSSQHHWDN
>lcl|ORF1845_Ab-S_S8_L001_R1_001_(PE)_trimmed_(PE)_contig_1:109841:110089 unnamed protein product
MNEKGIDNSIPSYFNITVFKHVQVKRQLLAMFFLQQIQGMHHHLLKYNQFDQLHYIYRSQLKYHHHQQLR
MHQIVQLQEKVL
>lcl|ORF1846_Ab-S_S8_L001_R1_001_(PE)_trimmed_(PE)_contig_1:110102:110182 unnamed protein product
MDQLQIHQQDHSKESFLKLLKYLQML
>lcl|ORF1847_Ab-S_S8_L001_R1_001_(PE)_trimmed_(PE)_contig_1:110357:110509 unnamed protein product
MQFQPSQLHIKIYQHCNQQPPRKYLQYHLPQSVGHKYQIMNLIHQVLLKL
>lcl|ORF1848_Ab-S_S8_L001_R1_001_(PE)_trimmed_(PE)_contig_1:110522:110635 unnamed protein product
MPPLVFQVFALHGQVHLIQQPIMGLPLQQVQNVLHLL
>lcl|ORF1849_Ab-S_S8_L001_R1_001_(PE)_trimmed_(PE)_contig_1:110642:110743 unnamed protein product
MHGEQYQKHPLQTHHIELHIFVQVQDYFSFHPD
>lcl|ORF1850_Ab-S_S8_L001_R1_001_(PE)_trimmed_(PE)_contig_1:110831:110992 unnamed protein product
MLQLNMQPLVQVIVQALAHLPQDDLNVKIPLQQRLFLKQLLLLEVRHVNEHRW
>lcl|ORF1851_Ab-S_S8_L001_R1_001_(PE)_trimmed_(PE)_contig_1:111545:112198 unnamed protein product
MSSSCIELCSIRCINGICSVMKQPKIILASSSQTRKDLMNRLGIEYICISPDIDESPCGEMHADDLAKRL
AFTKAQVIAQKNREAIVIGSDQVAWREHAPHDFIGKPLTIENAKAQLAANSGRTVFFSTALSVQCLEKSF
EHTLVEHYQVKFRNLSAPEIERYVDLDLPLQCAGSFKCESLGISLFEKMIGQDQTTLMGLPMIQLCQILR
QLNLQIP
>lcl|ORF1852_Ab-S_S8_L001_R1_001_(PE)_trimmed_(PE)_contig_1:112223:113392 unnamed protein product
MSMTEALTVLGGITAEQFLTEYWQKKPLLVRNAMPEIVGMLEPNDVKELALEDHVTARLIRQKDKNPNEW
HVKSSPLTKGDFQKLPKLWTLLVQAVDHYSFDIAELWKKFPFIPQWRRDDIMVSYAPKGGSVGKHFDFYD
VFLVQGYGHRRWQLGQMCDASTEFVPNQPLKLLPEIDVHFDEVLAPGDLLYVPPGLSHYGVAEDDCLTFS
FGFRMPNISGMIDRISDQFATDELLQNPVVDITRKNPPQIGEINTEELAYLRDLVLAQLKNSTVLDAALM
SYMSEPKYPDNIPEPDEIEVEDLNAILSEGYELLLEPASRLLYTEQNGILKFWGNGEELPIVESFATQLK
SIADGKSIPFNSELNNTDILENIVQLLNNSILMLLPPAE
>lcl|ORF1853_Ab-S_S8_L001_R1_001_(PE)_trimmed_(PE)_contig_1:113582:113698 unnamed protein product
MSFVLLLFLKNLFFSINNSQYNVKFRVRAFYLYTRPLG
>lcl|ORF1854_Ab-S_S8_L001_R1_001_(PE)_trimmed_(PE)_contig_1:114026:114145 unnamed protein product
MHVPKSLRRSIKTIPVNTSTSNFIQNLVNTINARSSYSI
>lcl|ORF1855_Ab-S_S8_L001_R1_001_(PE)_trimmed_(PE)_contig_1:114446:114550 unnamed protein product
MITLENKNTIFFSCPFIYKSDLTIDREKNRIYFL
>lcl|ORF1856_Ab-S_S8_L001_R1_001_(PE)_trimmed_(PE)_contig_1:114713:114793 unnamed protein product
MHFLKINLYYAGHIDIGIKYERWTPN
>lcl|ORF1857_Ab-S_S8_L001_R1_001_(PE)_trimmed_(PE)_contig_1:115325:115411 unnamed protein product
MRYRTLKNQFYLFKNKNLILPNLIKLMT
>lcl|ORF1858_Ab-S_S8_L001_R1_001_(PE)_trimmed_(PE)_contig_1:115664:115744 unnamed protein product
MYWFSHLLPTSKSVIVQIYAQYYYSM
>lcl|ORF1859_Ab-S_S8_L001_R1_001_(PE)_trimmed_(PE)_contig_1:116609:116782 unnamed protein product
MYYKIQQKRRLTHLPMFYLQPQLIFAQDKTHREHAISKFTKLVPTWRLLTGNKCRND
>lcl|ORF1860_Ab-S_S8_L001_R1_001_(PE)_trimmed_(PE)_contig_1:116966:117112 unnamed protein product
MRPPVWPSFKSSFTIYFSLLVTAALFSKIWTIMGLCRHGATKCNGKSL
>lcl|ORF1861_Ab-S_S8_L001_R1_001_(PE)_trimmed_(PE)_contig_1:117140:117364 unnamed protein product
MGCLNRSWACTWLYSTRFKSRESPHYFASTYFYRFSIWRYNCCFSSPLFKIAIIFASSNFKLNSQYFVLG
SLLS
>lcl|ORF1862_Ab-S_S8_L001_R1_001_(PE)_trimmed_(PE)_contig_1:117608:117688 unnamed protein product
MKGFNHSNDQATQNCRFCRRCGLSIY
>lcl|ORF1863_Ab-S_S8_L001_R1_001_(PE)_trimmed_(PE)_contig_1:117968:118081 unnamed protein product
MLLKININILSFIKKIYKNYIQAKFIHHFIYYYRYNE
>lcl|ORF1864_Ab-S_S8_L001_R1_001_(PE)_trimmed_(PE)_contig_1:118169:118258 unnamed protein product
MYNINFDVYPHTQQINTLIKFDLTDFIAN
>lcl|ORF1865_Ab-S_S8_L001_R1_001_(PE)_trimmed_(PE)_contig_1:118766:118981 unnamed protein product
MLDYFRRHVGLRQHLLYYCKYCSWCNLTHITYSTYGLVRVIFIKRMVLYSTFKQSITTTSRCTCCNDWPC
N
>lcl|ORF1866_Ab-S_S8_L001_R1_001_(PE)_trimmed_(PE)_contig_1:119141:119239 unnamed protein product
MCWGNWYRSLVMDSRFSSVRRNCSHYCHDFKT
>lcl|ORF1867_Ab-S_S8_L001_R1_001_(PE)_trimmed_(PE)_contig_1:120152:120592 unnamed protein product
MLYLEDLKIGDRFISREYEITLDEIKQFASHYDPQPFHTDEELAKEDPIFKGIAASGWHTSAITMRLWTE
CMPIHGGLVGSESSLRWPRPTRPGDRIHVEAEISAITPSKTKLDRGIVSYVTQALNQHGDVLLISTTKIV
VFKKNV
>lcl|ORF1868_Ab-S_S8_L001_R1_001_(PE)_trimmed_(PE)_contig_1:120677:121726 unnamed protein product
MDESNGTHMKITSARQDQGIPGVYGLLLLDVVSRWGYNDETLFAPFHLTSEQLADPEYRISTPVANELVK
HALNLTGESTLGYHIGTQMRISIHGFIGYAIMTAKDITEAIALAARFIQLRLPFLQLYFSTFGPKATLQL
QCDIELEPLRTEIVLGLTIGIMTMAKAITGIEDLAGDVDLDFPEPEGFDKYRSKLSSTIRFNQPHLISSF
DKKYLGFKLVNADPIASQIAINQCEAELSALGERRRLAMRVRDILSNSEQHYLSIENVAEYLHMSDRTLK
RQLAAEGTSFSTLVDEVRYRHATSLLSRTDYSLEQIADELGYSDVANFSRAFKRWSGRSPSNWRKDPYL
>lcl|ORF1869_Ab-S_S8_L001_R1_001_(PE)_trimmed_(PE)_contig_1:121817:121915 unnamed protein product
MKETLLLQGLPTMHKMSLEIWSMLKLLKWVAK
>lcl|ORF1870_Ab-S_S8_L001_R1_001_(PE)_trimmed_(PE)_contig_1:122114:122215 unnamed protein product
MQSMKLVYNIDIVFNKKNQFRFNWFFYICIDQI
>lcl|ORF1871_Ab-S_S8_L001_R1_001_(PE)_trimmed_(PE)_contig_1:122234:122941 unnamed protein product
MIHMTKLVVFSGAGMSAESGISTFRDSNGLWENYDIQQVATPEAWERNPALVQRFYNERHKNILEAQPNE
AHQYIAKLQDHYDVQVITQNIDDLHERAGSQNVLHLHGNIRLAKSSGPDAQYTTQFYEVNGWKLDLEQDF
CPNGYPLRPHVVWFGEAVPAYEEAIRLVQSADIFIVIGSTLSVYPVAALVHEIPHYSKAYYIDPQADHSR
VPPQYKLLNMTATEGMHELFNQLTS
>lcl|ORF1872_Ab-S_S8_L001_R1_001_(PE)_trimmed_(PE)_contig_1:123245:123334 unnamed protein product
MLLWLNLNLLKCRTRKQRPGLGYNHGLWI
>lcl|ORF1873_Ab-S_S8_L001_R1_001_(PE)_trimmed_(PE)_contig_1:123347:124840 unnamed protein product
MMSYFDPTLIMFMVYIVAMVLIGLFAYRATSDFSDYILGGRSLGSFVTALSAGASDMSGWLLMGLPGAIY
LSGLSEAWIAIGLIIGAWLNWLLVAGRLRVHTEIQNNALTLPDYFTSRFDDQKKILRIFSAVIILVFFAI
YCASGMVAGARLFENLFGMSYTTAIWLSAIATISYVCIGGFLAISWTDTFQAGLMIFALLLTPIVTYLAI
GDTTQFVTLIETARPHAFNIISDLSVVAVLSSMAWGLGYFGQPHILVRFMAADSVKSIPAARRIGMTWMI
LCLVGAVGAGFFGIAYFQQHPELAGVVSKNPETVFMELTKILFNPWIVGIILAAILAAVMSTLSCQLLVC
SSALTEDLYKGFIRKNASQKELVWVGRIMVLAIAVLAIVLAGNPDSKVLGLVAYAWAGFGAAFGPLIILS
LFWKRMTLEGALAGMIVGAVVVIGWKNLFASTGVYEIIPGFICAFISIIVVSLISKAPNSDVTGRFEQAD
KLYKEST
>lcl|ORF1874_Ab-S_S8_L001_R1_001_(PE)_trimmed_(PE)_contig_1:124844:124936 unnamed protein product
MEINKGASAPYLFLVLILIFELSFTTCITG
>lcl|ORF1875_Ab-S_S8_L001_R1_001_(PE)_trimmed_(PE)_contig_1:124985:125077 unnamed protein product
MRRNSSILPLRNLIKKSNPPLTIWHSTISG
>lcl|ORF1876_Ab-S_S8_L001_R1_001_(PE)_trimmed_(PE)_contig_1:125093:125194 unnamed protein product
MNSSKTLGVVLSSKTSTKTKKFAFNLTGFNLAS
>lcl|ORF1877_Ab-S_S8_L001_R1_001_(PE)_trimmed_(PE)_contig_1:125201:125305 unnamed protein product
MNSSLVSFCTRAITAVGDKLTSSANLLLEIRPSV
>lcl|ORF1878_Ab-S_S8_L001_R1_001_(PE)_trimmed_(PE)_contig_1:125471:129238 unnamed protein product
MAEIDMNTMDTFHQMDKSHQGYITEFNDKSEFEQRINTAWRRAEPEAVEELLQAAAVSNDLDHKIYDLAF
NLAHNLRERKTSSGKAGIVQGLLQEFSLSSQEGVALMCLAEALLRIPDTATRDLLIRDKINQGNWKEHVG
QSSLMFVNAAAWGLMLTGKLMETPKQTSLSSVLTGLLARSGRGIIRKAVDVAMRMMGEQFVTGETIEEAV
DHAKVLEDKGFRYSYDMLGEAALTDHDAERYFNDYTQAIHAIGKASNGKGVYDGPGISIKLSALHPRYQR
AQIERVHKELYGKVFELARLAKQYNIGLNIDAEESERLEISLELLERLCFEPELANWKGIGFVIQAYQKR
CFFVVDYIIDLAKRSQKRLMIRLVKGAYWDSEIKKAQIEGMDDYPVFTRKVHTDLSYIACAKKLLAAPEF
IYPQFATHNAQTLATIYHLADPSKYYAGQYEFQCLHGMGEPLYEQVVGPREQNKLGVPCRIYAPVGNHET
LLAYLVRRLLENGANTSFVNRIADKTLKVEDLIQSPIYDIRNAAKLEGSVGLKHPSIPLPLDMYGTLRKN
SKGYDLANDTPLAALDSTAQELRNRIWQSHPLLANADSLEQGHSVAITNPAQNDEIVGYVQEADLKHVEI
ALTAAEQTQSEWSNTPKDQRAQYLKHAADLMESRIQELMVLLCRESGKTYANAIAEVREAVDFLRYYATQ
VENLPANTVIQPLGTVLCISPWNFPLAIFSGQIAAALVSGNCVIAKPAEQTPLIAAQAVQILWEAGIPHG
AVQLLPGRGETVGAQLSQDSRINGIMFTGSTEVAKILQKTVAKRLSENGQSIPLIAETGGQNAMIVDSSA
LTEQVVLDVVSSAFDSAGQRCSALRILCVQEDSAATVIKMLKGAMQQLIVGNPAILKTDIGPVIDDEAKQ
TIDQHIQKMKSKGYPVHQLMFGATSQTELDKGTFVVPTAIELPNLDDLQREVFGPVLHIITYKYGELEQL
ISRINAKGYGLTMGLHTRIDETIQTVIQHAEVGNLYINRNIVGAVVGVQPFGGEGLSGTGPKAGGPLYMY
RLMQHCSNKVLATPFAVKNEQTIFEGFNREVYQSLQNWAKQHLPQANREIEPFGVGKFYELQGPTGESNQ
YIILPRHRVLSIADTEQDQLHQLLAIFAVGSQAAVMPNSPLLAKHKQTLPKDVLDAITTIKNITTDDFDA
VLHHGNREEIFSLQQEIASRSGAIVGITHVEPNESIPLERLVIERAISVNTAAAGGNASLMTMSE
>lcl|ORF1879_Ab-S_S8_L001_R1_001_(PE)_trimmed_(PE)_contig_1:129311:129817 unnamed protein product
MYKFYQFEFLIMIFFEPEQYQQRCTQLFSLYRKQISALLPSAQIEHIGSSAIPNAFSKGDLDIYIEVLPD
QFEFAIEQLKTLNFIEKQNTLRTNELCMLESLNNDDVAFQVVVTGSIFTFFLTFRDKLIASPTLVNEYNQ
LKLESTHLDHDQYRAVKSNFIERVLSHS
>lcl|ORF1880_Ab-S_S8_L001_R1_001_(PE)_trimmed_(PE)_contig_1:131255:131485 unnamed protein product
MSFWQKLFLADQQHNEHKNQTACVENDCSCKTNEQLLSALAQATDEDVIKGIKKVLISRGYSRKELNELT
QKPSIH
>lcl|ORF1881_Ab-S_S8_L001_R1_001_(PE)_trimmed_(PE)_contig_1:131558:131677 unnamed protein product
MIGPILNLLSFRLFLCKYKLEIEPSRYRACSTSRFFWKN
>lcl|ORF1882_Ab-S_S8_L001_R1_001_(PE)_trimmed_(PE)_contig_1:131711:131839 unnamed protein product
MTKYNLLFFIPTPLRIFFESLFARNKGFILPLITNIGPDCVA
>lcl|ORF1883_Ab-S_S8_L001_R1_001_(PE)_trimmed_(PE)_contig_1:131882:132070 unnamed protein product
MTACLSFHAKTPLGCKKKFPQPLSSFKGWFSRPFSIYSPTGEKPEWNMPPFIAKVSCSHALS
>lcl|ORF1884_Ab-S_S8_L001_R1_001_(PE)_trimmed_(PE)_contig_1:132191:132283 unnamed protein product
MCRYSSAKADCVKIMKFTIHSTSIFINAKP
>lcl|ORF1885_Ab-S_S8_L001_R1_001_(PE)_trimmed_(PE)_contig_1:133952:134047 unnamed protein product
MLRVINGLQMNPPTKVDKIQLQIRFSFYYRL
>lcl|ORF1886_Ab-S_S8_L001_R1_001_(PE)_trimmed_(PE)_contig_1:134309:134401 unnamed protein product
MKKRPNRDAFYSAQKIKQLTLSPQQLQPQL
>lcl|ORF1887_Ab-S_S8_L001_R1_001_(PE)_trimmed_(PE)_contig_1:134411:134584 unnamed protein product
MGTSLLLVLTHHKLSYQLLCHQDQQTSTSSQRELLLQQHVHECELVILLHDMQHLVS
>lcl|ORF1888_Ab-S_S8_L001_R1_001_(PE)_trimmed_(PE)_contig_1:134681:134791 unnamed protein product
MLSTHLSLEQEHNHLLPHFGFALQYAFGMVSFVERK
>lcl|ORF1889_Ab-S_S8_L001_R1_001_(PE)_trimmed_(PE)_contig_1:134825:135028 unnamed protein product
MSTQLLFLQYQQDAKYLSLVCHVKKQFVQLVGVLDHLHLNRLSHVYTHESRAVSLMQTYVPHYVHIP
>lcl|ORF1890_Ab-S_S8_L001_R1_001_(PE)_trimmed_(PE)_contig_1:135089:135184 unnamed protein product
MQSYRTHVHHNIRSYQPGFLERLGNLSKVLS
>lcl|ORF1891_Ab-S_S8_L001_R1_001_(PE)_trimmed_(PE)_contig_1:135188:135289 unnamed protein product
MPSPQNHLIIQVIKDQMLVMCFGSLYELLQSQL
>lcl|ORF1892_Ab-S_S8_L001_R1_001_(PE)_trimmed_(PE)_contig_1:135803:135892 unnamed protein product
MYQAVKYLLKNILHEKYLPLNSHHLRNNR
>lcl|ORF1893_Ab-S_S8_L001_R1_001_(PE)_trimmed_(PE)_contig_1:135947:136345 unnamed protein product
MLMQNQRRSQYLDPKDLSLFQFLEHNHIQGDQEFLSAIDGIVLNLQLKDHNLLNEAKHIATLNHGHLIKQ
NGHGLPIVDYLGCDLKTRARRHQQYLPSPLEHPDALSLPVAQHPLPIHELRLQYDVRLKGSS
>lcl|ORF1894_Ab-S_S8_L001_R1_001_(PE)_trimmed_(PE)_contig_1:136367:136468 unnamed protein product
MDEKKKMNNHSMPLYCLKKMPMGKPQHCIFLYF
>lcl|ORF1895_Ab-S_S8_L001_R1_001_(PE)_trimmed_(PE)_contig_1:136499:136624 unnamed protein product
MLKLCKTIVFILISILNDCKLLPLNQHIELYLFSLFIAFTS
>lcl|ORF1896_Ab-S_S8_L001_R1_001_(PE)_trimmed_(PE)_contig_1:136796:136903 unnamed protein product
MNWSSSSSRCNILCLFEITKIGLSCASTLFLPRNL
>lcl|ORF1897_Ab-S_S8_L001_R1_001_(PE)_trimmed_(PE)_contig_1:137480:137596 unnamed protein product
MKKLLNRSFLLKCSMQQLNSTLTRLVCLLSVDLWVTVV
>lcl|ORF1898_Ab-S_S8_L001_R1_001_(PE)_trimmed_(PE)_contig_1:137597:137683 unnamed protein product
MAVKSSLILMAVWLVTAVVHSLVKIHLK
>lcl|ORF1899_Ab-S_S8_L001_R1_001_(PE)_trimmed_(PE)_contig_1:137924:138094 unnamed protein product
MNKQLLTATLVVKVQILHLHGKKPIKLKHLKMPQAFKLIILKARSSAGFFIIFVFD
>lcl|ORF1900_Ab-S_S8_L001_R1_001_(PE)_trimmed_(PE)_contig_1:138140:138226 unnamed protein product
MSIKQYYCFVLLSPSFNTSNRVDCTGVS
>lcl|ORF1901_Ab-S_S8_L001_R1_001_(PE)_trimmed_(PE)_contig_1:138254:138391 unnamed protein product
MNTTTTARQAITQNIHRPYGLRIWCEPQYGHDLSVDATTLSQQAQ
>lcl|ORF1902_Ab-S_S8_L001_R1_001_(PE)_trimmed_(PE)_contig_1:139139:139246 unnamed protein product
MAILRNAVWTPGIRIKSANTSDTRPGNINKKPAKA
>lcl|ORF1903_Ab-S_S8_L001_R1_001_(PE)_trimmed_(PE)_contig_1:139292:139477 unnamed protein product
MCICCNCGIIPAVLLRISVRPIKKAIMNQKNTYHPLMNCATPIHTAISTIAPRTTIRSKFM
>lcl|ORF1904_Ab-S_S8_L001_R1_001_(PE)_trimmed_(PE)_contig_1:139484:139564 unnamed protein product
MYLKKKIHCSCYYLTKLIHFSFEIMD
>lcl|ORF1905_Ab-S_S8_L001_R1_001_(PE)_trimmed_(PE)_contig_1:139691:139804 unnamed protein product
MLYQLYQVFFLQDCNFFMNWPMLLSISSFFIKFNLHF
>lcl|ORF1906_Ab-S_S8_L001_R1_001_(PE)_trimmed_(PE)_contig_1:140180:140296 unnamed protein product
MGWGKKAIPRMGKEHDPRRCYESFRYSGLSRFSSSYWT
>lcl|ORF1907_Ab-S_S8_L001_R1_001_(PE)_trimmed_(PE)_contig_1:140513:140614 unnamed protein product
MRKKWLGMGCKPTSRLVNWMGCSASREYCSVLP
>lcl|ORF1908_Ab-S_S8_L001_R1_001_(PE)_trimmed_(PE)_contig_1:140807:140974 unnamed protein product
MVKSSVKPLPKFKAHLFKSTSVGKTHFLMKAYTGLICRINTTNEHMKLSLLSTLN
>lcl|ORF1909_Ab-S_S8_L001_R1_001_(PE)_trimmed_(PE)_contig_1:141011:141097 unnamed protein product
MFMMNIDTMLNRIFISWKRSKCSPTSKS
>lcl|ORF1910_Ab-S_S8_L001_R1_001_(PE)_trimmed_(PE)_contig_1:141785:141934 unnamed protein product
MKEIAERLTWQRAANTSKVYPRAKRSSRIRCAILILISSIKEAQFHHYR
>lcl|ORF1911_Ab-S_S8_L001_R1_001_(PE)_trimmed_(PE)_contig_1:142133:142678 unnamed protein product
MPLIIGIDPGSRLTGYGIIEKDGSKLRFVDAGTIRTETQEMPERLKRIFAGVERIVKFHGPTEAAVEQVF
MAQNPDSALKLGQARGAAIAALVNLDLQVAEYTARQIKQSVVGYGAADKEQVQMMVMRLLNLTIKPQADA
ADALAAAICHAHASGSMSKLTVLNALGGMARGRSRSSSRRR
>lcl|ORF1912_Ab-S_S8_L001_R1_001_(PE)_trimmed_(PE)_contig_1:142706:142804 unnamed protein product
MLDSSHKLVNRACLVWQVGHLPEHGELRSHVG
>lcl|ORF1913_Ab-S_S8_L001_R1_001_(PE)_trimmed_(PE)_contig_1:142805:142942 unnamed protein product
MLCGIGLLSLQSCPPTHLPFHQFPYLHYLAYKYTSYLLKLSCLLL
>lcl|ORF1914_Ab-S_S8_L001_R1_001_(PE)_trimmed_(PE)_contig_1:144038:144175 unnamed protein product
MTKLLVALNLMMSFAQQTNVAPMPGYLGYGKLPPAYSYPLAFFGL
>lcl|ORF1915_Ab-S_S8_L001_R1_001_(PE)_trimmed_(PE)_contig_1:144440:144538 unnamed protein product
MIWWNRQNHDMYLSNQTLRLLPVMLVVVITIR
>lcl|ORF1916_Ab-S_S8_L001_R1_001_(PE)_trimmed_(PE)_contig_1:144644:144721 unnamed protein product
MKVLGWAGQVNILYSFIKSQVHSLS
>lcl|ORF1917_Ab-S_S8_L001_R1_001_(PE)_trimmed_(PE)_contig_1:144722:144841 unnamed protein product
MNYLHHLTYLLMNLLLLTAVLVVRVLIFARHKRLSNLIC
>lcl|ORF1918_Ab-S_S8_L001_R1_001_(PE)_trimmed_(PE)_contig_1:144842:144952 unnamed protein product
MLDAVSLISPSNIKESLQKNYVQALVTGYLVVMTAN
>lcl|ORF1919_Ab-S_S8_L001_R1_001_(PE)_trimmed_(PE)_contig_1:145199:145297 unnamed protein product
MTKSSMCILIGQLNSNLINFSYQIKKMMFFAL
>lcl|ORF1920_Ab-S_S8_L001_R1_001_(PE)_trimmed_(PE)_contig_1:145454:145570 unnamed protein product
MSTSLPIQFRSAPFYLLKRVNVLKIANIALNLHITIQN
>lcl|ORF1921_Ab-S_S8_L001_R1_001_(PE)_trimmed_(PE)_contig_1:145619:145702 unnamed protein product
MQKIQDHLVFVWVLLGATLMSAICLMF
>lcl|ORF1922_Ab-S_S8_L001_R1_001_(PE)_trimmed_(PE)_contig_1:145805:145882 unnamed protein product
MTTITLILLASIIPTSSAHVLLMTV
>lcl|ORF1923_Ab-S_S8_L001_R1_001_(PE)_trimmed_(PE)_contig_1:146198:146284 unnamed protein product
MQILCSLVINYLRRQMQVKVKTKHYLIN
>lcl|ORF1924_Ab-S_S8_L001_R1_001_(PE)_trimmed_(PE)_contig_1:146972:147052 unnamed protein product
MSKEKIIRFIRVFHVVHGTKLQMIFY
>lcl|ORF1925_Ab-S_S8_L001_R1_001_(PE)_trimmed_(PE)_contig_1:147101:147178 unnamed protein product
MNIFTRYIKINFNNKNQPVNLSKNI
>lcl|ORF1926_Ab-S_S8_L001_R1_001_(PE)_trimmed_(PE)_contig_1:147692:147769 unnamed protein product
MVLQLVKSRLILNQAQQLILILVDY
>lcl|ORF1927_Ab-S_S8_L001_R1_001_(PE)_trimmed_(PE)_contig_1:147890:147970 unnamed protein product
MFLLGGMPILIIMLNIMQLEHLQQVL
>lcl|ORF1928_Ab-S_S8_L001_R1_001_(PE)_trimmed_(PE)_contig_1:148076:148816 unnamed protein product
MLFRGRKFFWGMACLQALIATTGHAEIVLHGTRVIYPSDAREVNLQLSNNGTAPSLVQAWIDDGNAKSTP
DEANVPFIITPPISRVEPSKGQTLRITALPNASQLNQNKESVFWLNVLDIPPRPEGKKQENNEVLTNNFL
QLAIRSRIKFFYRPVSLEENINTLSEKIQWVKNGENLLIKNPTPFYITISSVFQEINHQKTDLLKQGLML
SPFSEDQIKLKNSNITNMSFVYINDYGGRIEQVIRF
>lcl|ORF1929_Ab-S_S8_L001_R1_001_(PE)_trimmed_(PE)_contig_1:148859:151405 unnamed protein product
MKTMSEWFISSICFKKRTTYYLVLSLAINIPLTVYASDNMNRENILKADFDTNFLVGNAQKIDIGRFKYG
NPILPGEYSLDVYINGQWLGKRKFVFKSTRSNENAKTCFTPDMLLEYGVKPEILHHEVSSTFTCNDLDKW
VNDAFYQFDTSRLRLDISIPQVALQKNAQGYVDPRLWDRGINAAFFAYNASAYRIVNNNHETNHAFMGTN
VGLNLYDWQLRHTGQWKWQDHNEIQEKVSSYTSNNTYAQKAFPKLNSVVTLGDYFTNNNFFDALPYRGIN
ISSDDRMLPNSMLGYAPQIRGYAKTNAKVEVRQQGNLIYQTTLTPGSFEINDLYPTGFGGELQVSIYETN
GEIQKFSIPYASVIEMLRPKMSRYSFTLGQFRDANINLKPWLVQGKYQRGINNYLTSYTGFQATENYQSF
LIGSAFATPIGAISFDATQSSAEFEQKPTLKGRSYRLSYNRLFTPTNTNLTLATYRYSTENYLKLRDSIL
IRDLQQQDIDSFSMGKQKSEFQITLNQGLPNQWGNFYLVGSWINYWNQPNRNQQFQFGYSNQFKDLTYSI
SAITHELDQENQNSGHETQYLLSLSFPLQFKKNTVNFNSSISEDSRTLGMSGYIGNRFDYGSSISYQDQG
QTSLNINGTFRTNYTTIGASFGQSDTYQQEMINLNGSLVAHSQGILFGPDQVQTMVLVYAPQATGARVGN
TPGLSINKQGYAVIPYVTPYRLNDISLDPQGMPSTVELTETSHRIAPYAGSITKVNFSTKTGYAVFISTK
TPNGGHLPFAAQVFNQNNEIVGMVAQGSRIYLRTPLTQDHLYVKWGQSNSEECQLDYDIQSKILQEKQSI
IMTEAVCK
>lcl|ORF1930_Ab-S_S8_L001_R1_001_(PE)_trimmed_(PE)_contig_1:151547:151654 unnamed protein product
MQSEQFSKRILLLFHPIILLQLATVPVTKLQRHFH
>lcl|ORF1931_Ab-S_S8_L001_R1_001_(PE)_trimmed_(PE)_contig_1:152045:152137 unnamed protein product
MDQLKVRKTLIYRFFVMVGKITRVYQRVIH
>lcl|ORF1932_Ab-S_S8_L001_R1_001_(PE)_trimmed_(PE)_contig_1:152147:152248 unnamed protein product
MTTILILQIVRLLITVLLTQLKRTELVLNCYGI
>lcl|ORF1933_Ab-S_S8_L001_R1_001_(PE)_trimmed_(PE)_contig_1:152669:152779 unnamed protein product
MSSLFFNKSLINLFNLLILNKNKLKIKFAISILQAF
>lcl|ORF1934_Ab-S_S8_L001_R1_001_(PE)_trimmed_(PE)_contig_1:152921:153037 unnamed protein product
MRKKTNTYLEIFFNYSLTSSFYYKTTCSLFGKYFVFYY
>lcl|ORF1935_Ab-S_S8_L001_R1_001_(PE)_trimmed_(PE)_contig_1:153959:154045 unnamed protein product
MLLATVAWSTPNFLAAAESVFSSEKTEK
>lcl|ORF1936_Ab-S_S8_L001_R1_001_(PE)_trimmed_(PE)_contig_1:154106:155092 unnamed protein product
MVHLYVITQNKDILFRSPIMNKLMVYAYTGVVITMLFWGSAFNAMSYVIQYMPPLSAAAERFTIASLGLF
ILFAAIGKLRWAALRQNLVIYLIIGIIGIAGFNLGCFYGLQTTSAVNGALIMATTPLITLLLTILLDGEK
LTLNKSIGVVFGLSGVLFVISHGHISTLLHLKIAIGDLFILLGGVSFCLANVLSRRYVKNATPLETTTFS
MMFGALTLIILSVIFEHPSQAIAMAPITAHLAMGYVIICSTMIAYLFWFNGIQKLGAGRASIFFNFVPVF
SMLVALLAGQSLNIWQLIGTGLVMLGVMSSGGFIQIKRPALIAKPCTK
>lcl|ORF1937_Ab-S_S8_L001_R1_001_(PE)_trimmed_(PE)_contig_1:155906:156076 unnamed protein product
MRRVLWTHQLGNRKADLLKTEVLTLFLKMKGMAVYLPNLRFGSGPIYRLQLLLQVH
>lcl|ORF1938_Ab-S_S8_L001_R1_001_(PE)_trimmed_(PE)_contig_1:156089:156199 unnamed protein product
MVMYFGQSLASLLDNALVLPSWLYTQLKVQNLASHK
>lcl|ORF1939_Ab-S_S8_L001_R1_001_(PE)_trimmed_(PE)_contig_1:156218:156322 unnamed protein product
MGYMVPVSPSFLFVLCILALRPLVRYSLVKQLLI
>lcl|ORF1940_Ab-S_S8_L001_R1_001_(PE)_trimmed_(PE)_contig_1:156785:156901 unnamed protein product
MLVLRSERSLYLHLMLMAVLCVLRPFGTVLSQVLKFQN
>lcl|ORF1941_Ab-S_S8_L001_R1_001_(PE)_trimmed_(PE)_contig_1:157082:157240 unnamed protein product
MPYMTQMVNMAAGTLLESLVIVLVSYFSCPLLIVNSIKDKLPKCWVESIYLG
>lcl|ORF1942_Ab-S_S8_L001_R1_001_(PE)_trimmed_(PE)_contig_1:157475:157582 unnamed protein product
MGMIIINATSNQNAATREIFIHHAISGIKNITKVI
>lcl|ORF1943_Ab-S_S8_L001_R1_001_(PE)_trimmed_(PE)_contig_1:157670:157804 unnamed protein product
MKFHVTAIVVIITESGPVCSTLSPAKRAKPTDEITIPIISYEET
>lcl|ORF1944_Ab-S_S8_L001_R1_001_(PE)_trimmed_(PE)_contig_1:157808:157912 unnamed protein product
MRRFKPCIIFQLLSLLFILVSVKITYKVNSFQFY
>lcl|ORF1945_Ab-S_S8_L001_R1_001_(PE)_trimmed_(PE)_contig_1:157961:158044 unnamed protein product
MRYWIFLGRGTKVKSSAISSEYGNCQY
>lcl|ORF1946_Ab-S_S8_L001_R1_001_(PE)_trimmed_(PE)_contig_1:158756:158857 unnamed protein product
MESSQRACPDCSSKLISKFSLKNRHLDGFLGAI
>lcl|ORF1947_Ab-S_S8_L001_R1_001_(PE)_trimmed_(PE)_contig_1:159104:159199 unnamed protein product
MNFHKNENSMIKLKKAKSLFMMNRLLTVFQD
>lcl|ORF1948_Ab-S_S8_L001_R1_001_(PE)_trimmed_(PE)_contig_1:159683:159868 unnamed protein product
MQILQMEKPTLLYFVFFVFSSDAKESFPYKFYSTHYCMDLKKTEFLPLNLYFSNVKIHTHS
>lcl|ORF1949_Ab-S_S8_L001_R1_001_(PE)_trimmed_(PE)_contig_1:159947:160039 unnamed protein product
MLAPTWLNYPHRYSFFEVGFLPRAVSSLTN
>lcl|ORF1950_Ab-S_S8_L001_R1_001_(PE)_trimmed_(PE)_contig_1:160679:160768 unnamed protein product
MFFRSTAATFEKYLCLIKKLISIAGTEKP
>lcl|ORF1951_Ab-S_S8_L001_R1_001_(PE)_trimmed_(PE)_contig_1:160916:161005 unnamed protein product
MFLKYSQISLHYSKIVQLNIKSLFQFPYY
>lcl|ORF1952_Ab-S_S8_L001_R1_001_(PE)_trimmed_(PE)_contig_1:161300:161392 unnamed protein product
MPTALVAFRKGGLYKITSSSATANKAETAL
>lcl|ORF1953_Ab-S_S8_L001_R1_001_(PE)_trimmed_(PE)_contig_1:161549:161665 unnamed protein product
MSVPGRNLNSSNMLRLKRQRGNIFAPACNLGSNCFVWY
>lcl|ORF1954_Ab-S_S8_L001_R1_001_(PE)_trimmed_(PE)_contig_1:161840:161944 unnamed protein product
MSQSLAEMLCFIPASAFFLGLLKSSNFLGIIHSH
>lcl|ORF1955_Ab-S_S8_L001_R1_001_(PE)_trimmed_(PE)_contig_1:162911:163495 unnamed protein product
MLEFCNLIVSHISMKKFLGNSIFKAVGWTYDADPTILEKKQVIIGFEHTSNLDAILSIALFQILDLKIHT
LIKKELFKGPMKPILEKLGGIPVDRKASKDIVSQMVEKFQSSDTFNLVIAPEATRAKDGSERKPIRTGFW
HIAKAANVPIVLMYANARTKKGGILGKIYPTDLQKDLETIKELYAQYDIDVKIN
>lcl|ORF1956_Ab-S_S8_L001_R1_001_(PE)_trimmed_(PE)_contig_1:163667:163840 unnamed protein product
MLNGPILSIVKRNKMPVAVKFLLNIFVKLSLLQNLVVQILPVTLAFVLLSKKRFLST
>lcl|ORF1957_Ab-S_S8_L001_R1_001_(PE)_trimmed_(PE)_contig_1:164474:164557 unnamed protein product
MYSLMTKLECRATTLSILPIRLNKISL
>lcl|ORF1958_Ab-S_S8_L001_R1_001_(PE)_trimmed_(PE)_contig_1:164639:164803 unnamed protein product
MASISERNLSNVSLSCLLKETCSKICKVKPNLLKLISLLSCPMILASIKCLIRR
>lcl|ORF1959_Ab-S_S8_L001_R1_001_(PE)_trimmed_(PE)_contig_1:165719:165796 unnamed protein product
MKPILWEAMVIMAVELSVYAMPICL
>lcl|ORF1960_Ab-S_S8_L001_R1_001_(PE)_trimmed_(PE)_contig_1:166148:166279 unnamed protein product
MASTISRLRIVSLPTIIMLKVMAAIYLIATLHMHTIQLLKIST
>lcl|ORF1961_Ab-S_S8_L001_R1_001_(PE)_trimmed_(PE)_contig_1:166751:166870 unnamed protein product
MPVLQSPFHVSHTSWSYLHEQVAPSLQEPRLPFLGRVPK
>lcl|ORF1962_Ab-S_S8_L001_R1_001_(PE)_trimmed_(PE)_contig_1:167024:167185 unnamed protein product
MQLNVLKLLLGQWLNFPKQSCEEKVQNAGTPFLPENGTLQDQFSDLLMKPHQQ
>lcl|ORF1963_Ab-S_S8_L001_R1_001_(PE)_trimmed_(PE)_contig_1:167234:167335 unnamed protein product
MICLNRMAHKQQRHHLFQYSSCNLLKPENHHTI
>lcl|ORF1964_Ab-S_S8_L001_R1_001_(PE)_trimmed_(PE)_contig_1:167384:167470 unnamed protein product
MMAIFFCKRLTNCDSTNELQKYTTATIK
>lcl|ORF1965_Ab-S_S8_L001_R1_001_(PE)_trimmed_(PE)_contig_1:167708:167803 unnamed protein product
MPERTISEKNAASKMAKVTTLENNGPQYVSD
>lcl|ORF1966_Ab-S_S8_L001_R1_001_(PE)_trimmed_(PE)_contig_1:167888:168118 unnamed protein product
MAKLLARALLDKRIIAKGVPMRMPPIIASTVTVSVKINPSFNAAITSGLCNREKSIIIFLPSLNLVQPCV
FQSMPL
>lcl|ORF1967_Ab-S_S8_L001_R1_001_(PE)_trimmed_(PE)_contig_1:168182:168262 unnamed protein product
MKSLHAWFWYKQRNLKHLRHIKLPSF
>lcl|ORF1968_Ab-S_S8_L001_R1_001_(PE)_trimmed_(PE)_contig_1:168500:168634 unnamed protein product
MPLLQHLHFLHLNCPVRTPEKQKPRRITVQLMEYYGIFRHNSCR
>lcl|ORF1969_Ab-S_S8_L001_R1_001_(PE)_trimmed_(PE)_contig_1:168884:168997 unnamed protein product
MSRLTCLPLKLISLENRPLVQMNFYTCTSKFRTKRSS
>lcl|ORF1970_Ab-S_S8_L001_R1_001_(PE)_trimmed_(PE)_contig_1:169229:169354 unnamed protein product
MANALGVEDLAIKPAKILSSITNAAARPDAIMAKESAWSLP
>lcl|ORF1971_Ab-S_S8_L001_R1_001_(PE)_trimmed_(PE)_contig_1:169556:169708 unnamed protein product
MVVPHSISILPAKSSGIRVDEVTALYSTFKPGIFNSFLISFANWLQMSTA
>lcl|ORF1972_Ab-S_S8_L001_R1_001_(PE)_trimmed_(PE)_contig_1:169739:169816 unnamed protein product
MGSDDSRWPITIFPVLLILANVSAA
>lcl|ORF1973_Ab-S_S8_L001_R1_001_(PE)_trimmed_(PE)_contig_1:170447:170602 unnamed protein product
MHYVQFDIFLKRTVQAANQVNISDNYSNRAILPHLLPFPMVYLLFLIKVQA
>lcl|ORF1974_Ab-S_S8_L001_R1_001_(PE)_trimmed_(PE)_contig_1:170606:170689 unnamed protein product
MLKYQRGLSGHQPYNVLGFQLNSGLTH
>lcl|ORF1975_Ab-S_S8_L001_R1_001_(PE)_trimmed_(PE)_contig_1:171065:171190 unnamed protein product
MQKHGEIQESNYVQRNQVLYGLTTSELFHNNETKETDTKPA
>lcl|ORF1976_Ab-S_S8_L001_R1_001_(PE)_trimmed_(PE)_contig_1:172658:172735 unnamed protein product
MAKCPCTYLTRPCSLEITCHWQLLP
>lcl|ORF1977_Ab-S_S8_L001_R1_001_(PE)_trimmed_(PE)_contig_1:172955:173035 unnamed protein product
MEPVWSLGNYSAKAIWRCRSFKSYCC
>lcl|ORF1978_Ab-S_S8_L001_R1_001_(PE)_trimmed_(PE)_contig_1:173999:175417 unnamed protein product
MVMADFKAKEILLNAFDMNCVGHINHGLWTHPRDESHRFNELSYWTEQAKTLENGLFDGLFIADITGVYD
VYQNGIDLTLKESIQLPSHDPSTLISAMAAVTQNLSFGVTVNLSYEHPYQFARRFASLDHLTQGRIGWNI
VTGYLDSAERLIGQKGLKDHDARYEQAEEFLELCYKYWEGSWENDAVKKDKVQRVFTDPSKVHTIHHHGK
YYQSEGVFQVSPSVQRTPTLFQAGASPKGMQFATRHAECVFIGGDKPEKIREQVKKIRALAEQQGRSAND
IKVFVGITVVVADTHDLAVQKLNEYRQYASPEAGLAHYASSTGIDLSKFADDEAIPYQKSNSIVSITEKF
KEQQITKNDLKAQHVLGGRYPLIVGSGEEVAEYLIHLLDETDIDGFNLTRTVAPESHHDFIRLVIPELQQ
RGRYKTAYKTGSLRNKIFNRGDQLPEHHPVQAFRCSPYNNSKNLTTIEEITA
>lcl|ORF1979_Ab-S_S8_L001_R1_001_(PE)_trimmed_(PE)_contig_1:175913:176056 unnamed protein product
MQIITYLHSKMLFQTLKICNLLRLKDHRLLVQLMMLTWLLAIHITCA
>lcl|ORF1980_Ab-S_S8_L001_R1_001_(PE)_trimmed_(PE)_contig_1:176222:177109 unnamed protein product
MKSGQNFGSLAGSNNGKIMAIQFKQHKPWLLGITILIVVLGLVGYRYIKNKQADDVLTIGISPPYAELLQ
SVANEVEKQGVHVKLVEFSDWRAPNVAVQNGDIDANFFQQSVFLRNAVKETGYDLHAFGVGSGSHVGLYS
KKYKSLEELPSKARVAIPNDPVNLARALILLHRAGLIQLKDINNELSTTQDIIANPKQLSFVEVEGPQTA
HAYNDVDLIFGFPHYLKMAKVTDPHSALFLDPIDKKYAILFVTRRDYQDKNQKLATFVKAFQNSKQAQDI
LDKDFGKGMWFQGWK
>lcl|ORF1981_Ab-S_S8_L001_R1_001_(PE)_trimmed_(PE)_contig_1:177548:177748 unnamed protein product
MQINLTIIHHNFLADKSNVLVLHVHLFTTQKFYCVTKPPRHLILKVLPLFWLCLKRLIRNLVSPLY
>lcl|ORF1982_Ab-S_S8_L001_R1_001_(PE)_trimmed_(PE)_contig_1:177965:178087 unnamed protein product
MRLKHIRFQIFKNYLPDLKHPSIYIKVRSIPFKGTLLAHF
>lcl|ORF1983_Ab-S_S8_L001_R1_001_(PE)_trimmed_(PE)_contig_1:178148:178831 unnamed protein product
MHNLRYLAMQDQLIDLLITGTIDTLLMVGASAFIAFLIGLPIAVILVSTSEHGIHPSQKINQALGWVINI
TRSVPFLILMVALIPLTRWIVGTSYGVWAAVVPLTIAAIPFFARIAEVSLREVDQGLIEAAQAMGCNRKQ
IIWHVLLPEALPGIVAGFTVTIVTMINSSAIAGAIGAGGLGDIAYRYGYQRFDMQIMLAVILVLIVLVML
VQATGDALAQQLDKRKV
>lcl|ORF1984_Ab-S_S8_L001_R1_001_(PE)_trimmed_(PE)_contig_1:178916:180016 unnamed protein product
MVFMGFNCGIVGLPNVGKSTLFNALTKAAIAAENFPFCTIEPNTGIVPVPDPRLDKLAAIVNPQRVLPTT
MEFVDIAGLVAGASKGEGLGNQFLANIRETDAIAHVVRCFEDENVIHVNGKIDPLDDIATINTELALADL
ETVAKAILRLTKVAKGGDKEAVATKAVLEKIQPLLDEGKPARAADLSDDERKLIRGFGLMTLKPTMYIAN
VAEDGFENNPHLEAVKKLAAEENAIVVPLCNQIEAEISLLEDEDRAEFLEAMGMEEPGLNVVIRAGYKLL
GLQTYFTAGVQEVRAWTVKVGATAPQAAGVIHTDFEKGFIRAEVVAYDDFVQYNGENGAKEAGKWRLEGK
TYVVQDGDVMHFRFNV
>lcl|ORF1985_Ab-S_S8_L001_R1_001_(PE)_trimmed_(PE)_contig_1:180077:180232 unnamed protein product
MISRLLRASCKIRSCKGFLKPNININSANTNKGPIASPITSSTKAGFFFSK
>lcl|ORF1986_Ab-S_S8_L001_R1_001_(PE)_trimmed_(PE)_contig_1:180314:180391 unnamed protein product
MWLASGYTATKIMSMSKPKTLSRNK
>lcl|ORF1987_Ab-S_S8_L001_R1_001_(PE)_trimmed_(PE)_contig_1:180395:180529 unnamed protein product
MVLTAISTIAKVTLKLPISIPTLAVKHKIENTMSGMPIKCVKIF
>lcl|ORF1988_Ab-S_S8_L001_R1_001_(PE)_trimmed_(PE)_contig_1:181436:181531 unnamed protein product
MTLQIKTLFKLYFHKINVLKQNFSPYTQAEQ
>lcl|ORF1989_Ab-S_S8_L001_R1_001_(PE)_trimmed_(PE)_contig_1:181604:181684 unnamed protein product
MFRHLHVQKELNYKAVLDQITKVENV
>lcl|ORF1990_Ab-S_S8_L001_R1_001_(PE)_trimmed_(PE)_contig_1:181931:182035 unnamed protein product
MIVSLFYTYRLYLGDVFPKFGFSIASLHCCLSRS
>lcl|ORF1991_Ab-S_S8_L001_R1_001_(PE)_trimmed_(PE)_contig_1:182426:182596 unnamed protein product
MNISNCRIKHFGTMLLNSATILNLSSFYNWFTAKVYCVKSTTDGCSNSNFLARCQR
>lcl|ORF1992_Ab-S_S8_L001_R1_001_(PE)_trimmed_(PE)_contig_1:182672:182791 unnamed protein product
MGSIFSFLFHVCRCKPIFSGRTFSKWFFYMVNRLNSHCT
>lcl|ORF1993_Ab-S_S8_L001_R1_001_(PE)_trimmed_(PE)_contig_1:182843:182974 unnamed protein product
MKFKEDSRLGLGFNGRSFCQWYDPTFTAQTTMVRVLDVGLKSI
>lcl|ORF1994_Ab-S_S8_L001_R1_001_(PE)_trimmed_(PE)_contig_1:182975:183112 unnamed protein product
MDVLGKWFIIRRVICRSSRTPSKVFTSSFRFLITCFIFKFLISGI
>lcl|ORF1995_Ab-S_S8_L001_R1_001_(PE)_trimmed_(PE)_contig_1:183422:183499 unnamed protein product
MVYLQLAPCLWLQPFHLYLKPQIRV
>lcl|ORF1996_Ab-S_S8_L001_R1_001_(PE)_trimmed_(PE)_contig_1:184298:184384 unnamed protein product
MVRFRRAWQRSCNFLTTPWCRSTCSRPL
>lcl|ORF1997_Ab-S_S8_L001_R1_001_(PE)_trimmed_(PE)_contig_1:185174:185260 unnamed protein product
MTCTCNFRLTCKYSTSQCCRKCGNLCWS
>lcl|ORF1998_Ab-S_S8_L001_R1_001_(PE)_trimmed_(PE)_contig_1:186707:186832 unnamed protein product
MIYVDYSLTISAIRYLGRDETLWCVRKLYSCFWSNYGSYAI
>lcl|ORF1999_Ab-S_S8_L001_R1_001_(PE)_trimmed_(PE)_contig_1:186908:187018 unnamed protein product
MCQRIPCSKFGFPTSCSSRYCLYCCFIPRHRKRPWW
>lcl|ORF2000_Ab-S_S8_L001_R1_001_(PE)_trimmed_(PE)_contig_1:187616:187699 unnamed protein product
MCYYCCCFRPNEPRRSGRKNYHSKYSI
>lcl|ORF2001_Ab-S_S8_L001_R1_001_(PE)_trimmed_(PE)_contig_1:187808:187891 unnamed protein product
MPRTHATPYSASITSLRYRKYSRRNIK
>lcl|ORF2002_Ab-S_S8_L001_R1_001_(PE)_trimmed_(PE)_contig_1:188276:188404 unnamed protein product
MANRSIQHQSLLNRLLLITLTIYQLIQTAKAYLSFAKVLQIG
>lcl|ORF2003_Ab-S_S8_L001_R1_001_(PE)_trimmed_(PE)_contig_1:188537:188626 unnamed protein product
MRFIKFTKVRLYLQVQSHTLLIAQKKMAI
>lcl|ORF2004_Ab-S_S8_L001_R1_001_(PE)_trimmed_(PE)_contig_1:188627:188740 unnamed protein product
MTLMLCQQKFGKRQPFFLYVHRVTQQVLCFLKNNLKS
>lcl|ORF2005_Ab-S_S8_L001_R1_001_(PE)_trimmed_(PE)_contig_1:188741:188830 unnamed protein product
MPYLINIILLLRLMNAIQNFGLTKPLRVY
>lcl|ORF2006_Ab-S_S8_L001_R1_001_(PE)_trimmed_(PE)_contig_1:188837:188932 unnamed protein product
MLSLAVMTTKTVSFFIHFQNAQTYRVCVQVL
>lcl|ORF2007_Ab-S_S8_L001_R1_001_(PE)_trimmed_(PE)_contig_1:188960:189103 unnamed protein product
MCNTVPITAQQCQYNISLPQLQHGMMKAMLKKTVSNIVQNLIYFNLS
>lcl|ORF2008_Ab-S_S8_L001_R1_001_(PE)_trimmed_(PE)_contig_1:189203:189286 unnamed protein product
MLKSYRAVIYLVIPNKVTLELTMYVWR
>lcl|ORF2009_Ab-S_S8_L001_R1_001_(PE)_trimmed_(PE)_contig_1:189482:189580 unnamed protein product
MLTKIRSWASSLTNKIFQIKTTPTIHTLISSF
>lcl|ORF2010_Ab-S_S8_L001_R1_001_(PE)_trimmed_(PE)_contig_1:189629:189787 unnamed protein product
MIFFGFRRLDCKPNTKLLILLYLSSTWSLKLFTSVEKFRTVDRAALKQRKLK
>lcl|ORF2011_Ab-S_S8_L001_R1_001_(PE)_trimmed_(PE)_contig_1:189818:189928 unnamed protein product
MKSKILLRFPSNIKLNRHPARIKAFPKVIPRTIPYV
>lcl|ORF2012_Ab-S_S8_L001_R1_001_(PE)_trimmed_(PE)_contig_1:190085:190189 unnamed protein product
MSCKLLRGCELELPRSYPCMCFKSFMEMTLITKT
>lcl|ORF2013_Ab-S_S8_L001_R1_001_(PE)_trimmed_(PE)_contig_1:190826:190936 unnamed protein product
MAMRLITCSAKTRPSGFHIRHSPILPKLESLRNSVH
>lcl|ORF2014_Ab-S_S8_L001_R1_001_(PE)_trimmed_(PE)_contig_1:191042:191119 unnamed protein product
MVKFHLIVLLPKIPFASRVKYLKIT
>lcl|ORF2015_Ab-S_S8_L001_R1_001_(PE)_trimmed_(PE)_contig_1:191417:191575 unnamed protein product
MLLMDRFPHHFFLVFSVVMMPSSHSSANLSAVVHLQKHAQDELRNHDKQFPF
>lcl|ORF2016_Ab-S_S8_L001_R1_001_(PE)_trimmed_(PE)_contig_1:191639:191728 unnamed protein product
MANHNHYHILHLTKTIPRHNNDKHKCHVA
>lcl|ORF2017_Ab-S_S8_L001_R1_001_(PE)_trimmed_(PE)_contig_1:191750:191833 unnamed protein product
MLVQCPFVALSDILQVITLFAILGLFY
>lcl|ORF2018_Ab-S_S8_L001_R1_001_(PE)_trimmed_(PE)_contig_1:192059:192163 unnamed protein product
MARLYRTKHVSEKKCAFPATITSYQTVSAIGLYP
>lcl|ORF2019_Ab-S_S8_L001_R1_001_(PE)_trimmed_(PE)_contig_1:192992:193075 unnamed protein product
MMYFFQWAIKSISYCWFPFRLDGNHRR
>lcl|ORF2020_Ab-S_S8_L001_R1_001_(PE)_trimmed_(PE)_contig_1:193661:193780 unnamed protein product
MIYKTYFLKKPHPYFFTKRLNYYIYPLFLLSLLCKKCIS
>lcl|ORF2021_Ab-S_S8_L001_R1_001_(PE)_trimmed_(PE)_contig_1:194147:194236 unnamed protein product
MPHWYLLQLCAALFQWANQLQLVASHSSQ
>lcl|ORF2022_Ab-S_S8_L001_R1_001_(PE)_trimmed_(PE)_contig_1:194420:194500 unnamed protein product
MQKQWRTMIFYKSLFSLFSLVQLLLL
>lcl|ORF2023_Ab-S_S8_L001_R1_001_(PE)_trimmed_(PE)_contig_1:195035:195169 unnamed protein product
MRVFQELLLWLSRQHSQCSICLKPAFYYYLVLISSLIWAVLQQT
>lcl|ORF2024_Ab-S_S8_L001_R1_001_(PE)_trimmed_(PE)_contig_1:195830:195982 unnamed protein product
MLSKQNDIQGCFYSNKLRICFIWYVFCLGKAGVFGKLYTSSLHKDIFDVD
>lcl|ORF2025_Ab-S_S8_L001_R1_001_(PE)_trimmed_(PE)_contig_1:195992:196111 unnamed protein product
MFRFSDGLISLLSPTLRKKQCCCCRYWRYHCWCWRKLSK
>lcl|ORF2026_Ab-S_S8_L001_R1_001_(PE)_trimmed_(PE)_contig_1:197027:197110 unnamed protein product
MAVLKFLTSPNQFGLVLFIRFNFLFKK
>lcl|ORF2027_Ab-S_S8_L001_R1_001_(PE)_trimmed_(PE)_contig_1:197213:200818 unnamed protein product
MRVKLCCGRIKDWFMQFVHLGIYTEFSITESIVRIPDLVKTAVKDEMPALALTDLSNLHAAVKFYNSCLK
KGIKPILGSTIRLNDAQHRATLLAMSDIGWKGLTEIVSRGFIEGQQLSIPCVQKEWVLEQHQDIIVLLGQ
HSDVGQMLCSSNPQKAEPLLEEWIEKFGNRVYLALTRTDRPGEEDFIQEAAKLAAKYNVGVVAHNDVHFI
EKEDFEAHEARVCIADGYVLADDRRPRLYSPEQYFKTSDEMIELFSDIPSAIENTYQIAKRCNVTLKLGT
YFLPEYPIPDGFTIDTYFEHLSKEGLEERLNYLYPVEKRGEDWPEIRKPYDERIDYEVGIILKMGFPGYF
LIVMDFIQWAKNNGVPVGPGRGSGAGSLVAYSLKITDLDPLRYDLLFERFLNPERVSMPDFDVDFCIAGR
DRVIDYVSRTYGREAVSQIATFGTMAAKGAIRDVARVLGKSYGLADRISKMVPTKPLGVDLATAIEMEPQ
LKDIVTNPSNPDNDDASEIWEMALKLEGITRNTGKHAGGVVIAPGKITDFSAVLCDADGTNRVAQYDKDD
VEAAGLVKFDFLGLRNLTVIEDAIQNINKNRDSNDPLNISHVPLDDPKAYSVFADANTTAVFQFESVGMK
RMLKEARPSKFEEIIAFVSLYRPGPMDLIPDFIHRMHGGEFEYLHPLLEGVLEPTYGIMVYQEQVMQTAQ
ICAGYTLGGADLLRRAMGKKKPEEMVKQRQIFLEGAGQKGIDESTANHIFDYMEKFAGYGFNKSHAAAYA
LVAYHTAWLKAHYPAEFMAAVMSSEMQNTDSVVFLIDDCRNNGLEVLPPSVNMSTYHFHASDDKTIVYGL
GAIKGVGEQAMQSVIDSRRQQGPYTDLFDFCHRIDLKKINKRTLEALIRAGALDCLGIERSSLMAQLPEA
VQAAEQARSNRESGIMDLFGEVEEVQRKPAKPVKPWSDEVRLKGEKDTLGLYLTGHPIDVYRQELKAFIP
AKLNEITATRRGVTTVYAGLVLDVANFPNRVVIVLDDGTARIEVSCNHERFQRFKDIIQVERVVVFEGEI
YEREGFDRPMGRLNKAFSLNEIRQKRANSIQIKLTHDLLQPSLAKDLQNILLPYCNVDMHQHIAIQLQID
QPYAQAELQLGPQWKVAPLDELLAKLRDYFGKDNIHIEYQVKSKAAKAAEPVRPQPVASPPVDMTIDDAL
DSYQSEVSQYS
>lcl|ORF2028_Ab-S_S8_L001_R1_001_(PE)_trimmed_(PE)_contig_1:201140:201229 unnamed protein product
MFALLPKKQLRRLLKDNKLRSFLDVKTAV
>lcl|ORF2029_Ab-S_S8_L001_R1_001_(PE)_trimmed_(PE)_contig_1:201563:202480 unnamed protein product
MVWNIIYFAVFLVESKPSQAANGKKHHRTRRINPMLKQLKEDIQAVFARDPAARNTLEVLTTYPGIHALL
LHRLAHELWKKDCKGTARFVSSFSRFATGIEIHPGAKIGKRFFIDHGMGVVIGETAEIGDDVTLYHGVTL
GGTTWNKGKRHPTLEDGVVVGAGAKILGPFTVGKGAKVGSNAVVTKAVPAGVTAVGNPARYIYKDADKTK
DKDEERRRDYAQSIGFAPYATTADQSDPILEGMRVLLDRIQHNETRMNNLCQRLSELDPTFKKESQDEQP
FSDEELKILEEVRRECGAQNKTSKT
>lcl|ORF2030_Ab-S_S8_L001_R1_001_(PE)_trimmed_(PE)_contig_1:203453:203533 unnamed protein product
MECMASFNKPCYVFCYPKRSYKKVST
>lcl|ORF2031_Ab-S_S8_L001_R1_001_(PE)_trimmed_(PE)_contig_1:203633:205648 unnamed protein product
MTIMFVRKRNSALFTVILLGSILSGCQVVNVKQQALNVTIANERNSILTQDKLSEASLNVLSMSGQEAKA
CTDSPDTCVNQLKNLPQILDEQLLSAASEMYLAKAMALSDSSECKISRFTKHKPTEEQKVIQNKYDECLD
QQLSLLDKSIRYSYAYLFSTKRQPTDRIFDNRQVQIRDFYNQAIAKMVSVYDLRYPQKNVVEPQIHIGKS
VYSIDFEFHRQLSGQKLEKLISSYNLNFSGLRTINRRDGFGSEFVAVFPSSGKEDINEYILDPLNYSYKN
GVNPNIHHARYLAATIVAEPKHAKTIQEIINDPEFVIRVYDPYRTDNINVAGKQYPLAANFSAPYGLWLA
ENNLGVAAYLSLIDRDQHLTMPHLYMLEPYNPNKKIIVLVHGLASSPEAWIALTNDVMGDTVLRDNYQVW
QVFYSTNMPILESRFQIYALLKQAFGSLNPSDPAAHDAVLVGHSMGGIISRLLVSDADITKPALEMMTIR
QQNRFKKHPMVTERLQMHSISNFDRAIFLASPHRGTDYADRWFTLAARKIIRLPGAFLSAVATSLTTENL
DIKDFLNNIDNGLIQNGPSDLSHQSKFMELTENINPHQGLIFHSIMGNITKSDDPNVITDGIVPYKSAHL
EGAKSEKVLPGGHSIQLTPQAVLELRRILREHLVEHGLYKP
>lcl|ORF2032_Ab-S_S8_L001_R1_001_(PE)_trimmed_(PE)_contig_1:205769:206479 unnamed protein product
MMICLYGTVVQSPAANTPFTLVSLRSFTMISPRLVNSTSLSFKKSVFGSKPICTKIPASSTTCSSSVVRS
LYLRPVTCEPSPNTSVLNAFIITVVFGKLFNLFCKTWSARSLVSNSTRVTCSTIPARSIAASTPELPPPI
TATRLPLNNGPSQCGQYATPRVRYSASPGTFISLQRAPVERITVFDSSFAPFSSSTSTKPFAVWSAPVIL
LTRCRFMISTSYSRTCASISAANLGP
>lcl|ORF2033_Ab-S_S8_L001_R1_001_(PE)_trimmed_(PE)_contig_1:206585:206725 unnamed protein product
MAAVAPAGPPPITNTSNASLALSAAASFSAELVSSFATISSRVIRP
>lcl|ORF2034_Ab-S_S8_L001_R1_001_(PE)_trimmed_(PE)_contig_1:206729:206839 unnamed protein product
MCSLSWNTIGTAMILRCSTSSWKNAPSIMVAVVFGL
>lcl|ORF2035_Ab-S_S8_L001_R1_001_(PE)_trimmed_(PE)_contig_1:206999:207232 unnamed protein product
MKDVNSWPIGKPAKNTRGCSPALATPKLGRRVLLPSKRAVTLSESSAISVTNSLIWAALSDSSKAATNSI
GLSKRSR
>lcl|ORF2036_Ab-S_S8_L001_R1_001_(PE)_trimmed_(PE)_contig_1:207329:207409 unnamed protein product
MGKTVCFYVFDRFFRFYYFFNQKKPT
>lcl|ORF2037_Ab-S_S8_L001_R1_001_(PE)_trimmed_(PE)_contig_1:207734:207829 unnamed protein product
MAQTTLLHATLPKVQSSYLDQVQLVPWQTTH
>lcl|ORF2038_Ab-S_S8_L001_R1_001_(PE)_trimmed_(PE)_contig_1:207830:207916 unnamed protein product
MLAPSSNDEYRLLDVAFRAKSYSHHQMQ
>lcl|ORF2039_Ab-S_S8_L001_R1_001_(PE)_trimmed_(PE)_contig_1:208577:208660 unnamed protein product
MSTNAFIFINHTLKVFLCSIYISFMPL
>lcl|ORF2040_Ab-S_S8_L001_R1_001_(PE)_trimmed_(PE)_contig_1:208880:209041 unnamed protein product
MLAKVKLDNSILALQVPQVCIRSFHSYYVHIEKCTLLCKPNLKKQAVKSNWTG
>lcl|ORF2041_Ab-S_S8_L001_R1_001_(PE)_trimmed_(PE)_contig_1:209204:209332 unnamed protein product
MLFYTVALQGKAYMTIFYIAAIRQVLVRVLFKKHRALLRPSI
>lcl|ORF2042_Ab-S_S8_L001_R1_001_(PE)_trimmed_(PE)_contig_1:209336:209425 unnamed protein product
MPVLELVLCPLQCITFGTMKSSIASLMTQ
>lcl|ORF2043_Ab-S_S8_L001_R1_001_(PE)_trimmed_(PE)_contig_1:209819:209899 unnamed protein product
MPHPFTHKETNKEHHYKVNREWNRNT
>lcl|ORF2044_Ab-S_S8_L001_R1_001_(PE)_trimmed_(PE)_contig_1:210950:211081 unnamed protein product
MEIFGWLNSSCSVSSQTQIFCLFRTNLRIFNRVWSDRHLKKST
>lcl|ORF2045_Ab-S_S8_L001_R1_001_(PE)_trimmed_(PE)_contig_1:211199:211309 unnamed protein product
MTLLAEPHVIPWRLFVMQELNLSLLNICKHHQVKMN
>lcl|ORF2046_Ab-S_S8_L001_R1_001_(PE)_trimmed_(PE)_contig_1:211895:212005 unnamed protein product
MQNTSTQVRPRKIFYPYHLQEHQASKRGCVHVFHNC
>lcl|ORF2047_Ab-S_S8_L001_R1_001_(PE)_trimmed_(PE)_contig_1:212009:212149 unnamed protein product
MHTMHFVTVMIDWKVHYDFQINATDHQNVLLATMLAMLEVTADRLA
>lcl|ORF2048_Ab-S_S8_L001_R1_001_(PE)_trimmed_(PE)_contig_1:212153:212233 unnamed protein product
MPLHIPLCRLKQSVQTQSTGYLLLQL
>lcl|ORF2049_Ab-S_S8_L001_R1_001_(PE)_trimmed_(PE)_contig_1:212510:212656 unnamed protein product
MALLGQLRHHSVLRKSHLDMPYDAESRYHHPTHQYVRYYAQIRFRHGQ
>lcl|ORF2050_Ab-S_S8_L001_R1_001_(PE)_trimmed_(PE)_contig_1:212735:212893 unnamed protein product
MHEYGMAISFQPSALRWLRVHLPFFLVNRDVAHRSLQSPPLTKSGSHLLHSF
>lcl|ORF2051_Ab-S_S8_L001_R1_001_(PE)_trimmed_(PE)_contig_1:212894:213028 unnamed protein product
MTHHPHPEMSFLSSVDNHQALGLPFEQIGYKQFVLSFDFDRAIA
>lcl|ORF2052_Ab-S_S8_L001_R1_001_(PE)_trimmed_(PE)_contig_1:213287:213370 unnamed protein product
MHQVQLGSTKHWHIDVKRIQEYLAQLY
>lcl|ORF2053_Ab-S_S8_L001_R1_001_(PE)_trimmed_(PE)_contig_1:213650:213727 unnamed protein product
MYPYVPLYHLQSLLLVLRGSEDLVL
>lcl|ORF2054_Ab-S_S8_L001_R1_001_(PE)_trimmed_(PE)_contig_1:214124:214273 unnamed protein product
MFCCCTLRRLMYHCIGIINTHTISTRMLTYNCHDCIIRITMCPITLPFE
>lcl|ORF2055_Ab-S_S8_L001_R1_001_(PE)_trimmed_(PE)_contig_1:214277:214360 unnamed protein product
MLPSYWNNTCLNHTLHGIIMCFFRCTA
>lcl|ORF2056_Ab-S_S8_L001_R1_001_(PE)_trimmed_(PE)_contig_1:214364:214513 unnamed protein product
MCDHINLIIAFKHGTESKGVVAHFSPQTRNNHFFTIIFCKRITYFLIIP
>lcl|ORF2057_Ab-S_S8_L001_R1_001_(PE)_trimmed_(PE)_contig_1:214571:214651 unnamed protein product
MGMTRKAFSFNCCNGDRNIECFSCFC
>lcl|ORF2058_Ab-S_S8_L001_R1_001_(PE)_trimmed_(PE)_contig_1:214976:215866 unnamed protein product
MDRLDCISTFVSVVEHGNFSSAARALDISRDLVAKRVCYLENDLKTTLLNRTTRQMNLTGCGEKFYQHCK
VILSEFEWATYEISYNQQYPEGELKLNTPMSFSNIFLQHIISDFIEKYPSIKIDLFMTDQLLDVNQHKFD
LTIRLDGSAPSLANSKILNTYQRYLYATPEYFNQHGLPTSLEELKEHKFLIYYQDSRHKKLIFQKDQKEV
SFNCFPVMTCNNGELLLDMCLKDHGIVFLPEFIAEPYYKEGKLQKCLEDYTSQPLHLYVTWPNRKILSKK
VKLFIDFLTHQIIPIK
>lcl|ORF2059_Ab-S_S8_L001_R1_001_(PE)_trimmed_(PE)_contig_1:216389:216478 unnamed protein product
MCTMFCDECPTIGLNFDDLIMCKFDENTS
>lcl|ORF2060_Ab-S_S8_L001_R1_001_(PE)_trimmed_(PE)_contig_1:216563:216640 unnamed protein product
MYNSVIYMVINFIIAHFYGFFWCIR
>lcl|ORF2061_Ab-S_S8_L001_R1_001_(PE)_trimmed_(PE)_contig_1:216809:216925 unnamed protein product
MYLLFIKIRHVSVYKSLSSYSKIVSSEITHQYSISRLA
>lcl|ORF2062_Ab-S_S8_L001_R1_001_(PE)_trimmed_(PE)_contig_1:217340:217495 unnamed protein product
MSCHFRCAWCKYPCRYPWSYCCRMVWHTNLFSLQCLFIGHFKVLSRLVSLC
>lcl|ORF2063_Ab-S_S8_L001_R1_001_(PE)_trimmed_(PE)_contig_1:217616:217696 unnamed protein product
MGRSGCLRCNVCHGSLADLESWLAKY
>lcl|ORF2064_Ab-S_S8_L001_R1_001_(PE)_trimmed_(PE)_contig_1:217718:217825 unnamed protein product
MRRLCGCTSHDWCYCACCLIFFRTDAEFWRLLSLW
>lcl|ORF2065_Ab-S_S8_L001_R1_001_(PE)_trimmed_(PE)_contig_1:218519:219253 unnamed protein product
MKIKIINPNTTQSMTDKIAASAKIVANSDTQIIAVSPQMGPATIESYYDEALSAVGVLEEIRQGELLDAD
AYVIACFGDPALYAAREISSAPVIGIAEAAMRTASYVSTGFSVVTTLQRTVNMSWHLAHRYGATPFCKNV
RACDIAVEELEVPDSDAYRTIRDECKKALAEDKSDAIVLGCAGMSDLCLKLQNELEVIVIDGVAAAVKQA
EMLVQLNLKTSKVGDWASPPVKNYTGILSGFGVR
>lcl|ORF2066_Ab-S_S8_L001_R1_001_(PE)_trimmed_(PE)_contig_1:219422:219532 unnamed protein product
MMLYVVCNGYPKSRRHRLAISSVSEIALGSHVQTRN
>lcl|ORF2067_Ab-S_S8_L001_R1_001_(PE)_trimmed_(PE)_contig_1:219896:220066 unnamed protein product
MCAKVHCHANLVSNCRAPSPQVHLQLKDKSGARVRCQNYGPSLLALVALIVAFEKK
>lcl|ORF2068_Ab-S_S8_L001_R1_001_(PE)_trimmed_(PE)_contig_1:220550:220642 unnamed protein product
MRTTNNDRCQNREENQKYFCGLANTEPNNK
>lcl|ORF2069_Ab-S_S8_L001_R1_001_(PE)_trimmed_(PE)_contig_1:220802:220882 unnamed protein product
MLPQSCFHKAFLADRYKFLPDCLWTR
>lcl|ORF2070_Ab-S_S8_L001_R1_001_(PE)_trimmed_(PE)_contig_1:220901:220990 unnamed protein product
MQSSNEEPECNYTSHTDYADRQSTMLLKK
>lcl|ORF2071_Ab-S_S8_L001_R1_001_(PE)_trimmed_(PE)_contig_1:221051:221149 unnamed protein product
MFIDVIFSVHVGNASLPLCFCALKLSNSCSLS
>lcl|ORF2072_Ab-S_S8_L001_R1_001_(PE)_trimmed_(PE)_contig_1:221333:221425 unnamed protein product
MHKSSTNCCMFSRVKASNAAKGSSNKINGA
>lcl|ORF2073_Ab-S_S8_L001_R1_001_(PE)_trimmed_(PE)_contig_1:221426:221503 unnamed protein product
MIKALAIPTRCFIPPESSQILAFST
>lcl|ORF2074_Ab-S_S8_L001_R1_001_(PE)_trimmed_(PE)_contig_1:221516:221626 unnamed protein product
MFKIALTCFSISARFKPFNCKAKPTLSATFNQGSKA
>lcl|ORF2075_Ab-S_S8_L001_R1_001_(PE)_trimmed_(PE)_contig_1:221723:221845 unnamed protein product
MLSKVVLPQPDSPKITVKEPSSMVRLMSCKTGFCCLGKVR
>lcl|ORF2076_Ab-S_S8_L001_R1_001_(PE)_trimmed_(PE)_contig_1:222035:222124 unnamed protein product
MFPLNKSGISFASEPVSCAIFCTLSASLT
>lcl|ORF2077_Ab-S_S8_L001_R1_001_(PE)_trimmed_(PE)_contig_1:222338:222445 unnamed protein product
MSPRSQAAEISGGRKLIIFTLSSGMFQCLSADKRL
>lcl|ORF2078_Ab-S_S8_L001_R1_001_(PE)_trimmed_(PE)_contig_1:222506:222694 unnamed protein product
MPDLLLTTSASDAPSFEVIKNTSIGKLRLAAAASGLEPILPSTTSPEASALTTSEPASNFFH
>lcl|ORF2079_Ab-S_S8_L001_R1_001_(PE)_trimmed_(PE)_contig_1:222773:222913 unnamed protein product
MTTGLLSRTEALVLLSFLFCHTINATIATITIAVMINGLVFVLIIS
>lcl|ORF2080_Ab-S_S8_L001_R1_001_(PE)_trimmed_(PE)_contig_1:223139:223222 unnamed protein product
MPLLIILSYSYFIIFIFCLYTQSFASN
>lcl|ORF2081_Ab-S_S8_L001_R1_001_(PE)_trimmed_(PE)_contig_1:223238:224548 unnamed protein product
MTVRFYYLFILKLLQILRFGQIFFWFIHDANLLFIFKRRKILLFKHSQILTKTLITTSLLTFSLSSHAAL
TFGNAEEGELKVSGTVRAKYIYDFDSDPTTSKFSFNDAVLWLDYNSPKWIGRLDYRVYEYYGHLGDANWL
TDAWLGYKINDNSKIIAGLNPVPFGLGRFWGNTYYLGIANSAGWEDVHNLGVKYDFNDGINEAQLAFYPT
DGGTYRGKSKDSSRFSINPVNADDSVPQGTNTKEKNSIVVRGAHTFKNILGQENFSTQLGASAWYSTIEN
KRSGQDGDRQVYSVFSNTNYNQWNLQLLAGYQDIDNADTQYKDHLTLGGFDYSFNSATKGQIYSAELSYL
FPQQFGPITSVRPYLNYSSYRKEQDGFKDSTRFIPGIAFNYQKLTVQAELLMGKHDPYLGDSEGLAAGGS
NDKWNKKAFVIFAYYF
>lcl|ORF2082_Ab-S_S8_L001_R1_001_(PE)_trimmed_(PE)_contig_1:224864:224989 unnamed protein product
MDKPWLDTPSFVPLAQSLRQKATNPAYQLRYRVKSYYRVHQ
>lcl|ORF2083_Ab-S_S8_L001_R1_001_(PE)_trimmed_(PE)_contig_1:225332:225436 unnamed protein product
MHELHKTLVELELRLLNRLDSQAKWVTQLNIYRE
>lcl|ORF2084_Ab-S_S8_L001_R1_001_(PE)_trimmed_(PE)_contig_1:225449:225616 unnamed protein product
MQAPLQKLKMLAITSCYAQVAKESKALKPDQNRLMKRHTTLGTMRLNALLCCYFR
>lcl|ORF2085_Ab-S_S8_L001_R1_001_(PE)_trimmed_(PE)_contig_1:225686:225769 unnamed protein product
MWLKSKPIHSVQNLRQLPQSQRAPCPP
>lcl|ORF2086_Ab-S_S8_L001_R1_001_(PE)_trimmed_(PE)_contig_1:226379:226519 unnamed protein product
MCIRSLIYPSFLQLWNNKLNHIGKGLMSQNIGKVKAINIGIFNPLL
>lcl|ORF2087_Ab-S_S8_L001_R1_001_(PE)_trimmed_(PE)_contig_1:226745:226843 unnamed protein product
MVAAITLIFFKLSLCFCICFISDNRQKCINFN
>lcl|ORF2088_Ab-S_S8_L001_R1_001_(PE)_trimmed_(PE)_contig_1:226862:226972 unnamed protein product
MSQFLANALYHFFSGNFRRRCNKYTLCILTSKLLPA
>lcl|ORF2089_Ab-S_S8_L001_R1_001_(PE)_trimmed_(PE)_contig_1:227027:227170 unnamed protein product
MDARYSKVFTLVLNWMHFFMVSKNTAFTVTKYRTFFPRAFPKFIKDF
>lcl|ORF2090_Ab-S_S8_L001_R1_001_(PE)_trimmed_(PE)_contig_1:227324:227407 unnamed protein product
MRMLKGNRSCDTKTQVLCDCRHRWHNL
>lcl|ORF2091_Ab-S_S8_L001_R1_001_(PE)_trimmed_(PE)_contig_1:227447:227539 unnamed protein product
MFSTLMINVINTKHICNKNTVKKTTLKNLG
>lcl|ORF2092_Ab-S_S8_L001_R1_001_(PE)_trimmed_(PE)_contig_1:227609:227725 unnamed protein product
MMSNTIHFKSVKTNSLSHKITTSILFNFYTKAIFIFSL
>lcl|ORF2093_Ab-S_S8_L001_R1_001_(PE)_trimmed_(PE)_contig_1:228050:228142 unnamed protein product
MGNDRLRLRTFKLGKCILFFFKLLIILKCS
>lcl|ORF2094_Ab-S_S8_L001_R1_001_(PE)_trimmed_(PE)_contig_1:228233:228331 unnamed protein product
MRILFYKLGICMRVVSGTFRNSLRNIIGCSTP
>lcl|ORF2095_Ab-S_S8_L001_R1_001_(PE)_trimmed_(PE)_contig_1:228416:228529 unnamed protein product
MDQYIVEICRTTCSKLLTKTIPVIDNFNAFIFTANNN
>lcl|ORF2096_Ab-S_S8_L001_R1_001_(PE)_trimmed_(PE)_contig_1:228713:228811 unnamed protein product
MCNSTNPTLLECLIFTHQDIFSKTKMHTQSLR
>lcl|ORF2097_Ab-S_S8_L001_R1_001_(PE)_trimmed_(PE)_contig_1:229250:229387 unnamed protein product
MAKQFVFCEDYADFAIRFAYILNRQKVFRKYALSKTCHQLSVSFD
>lcl|ORF2098_Ab-S_S8_L001_R1_001_(PE)_trimmed_(PE)_contig_1:229478:229612 unnamed protein product
MIIYAYPTDPSLLDPHLLRLLPNEFLFLRTVQVALKPLNQALNG
>lcl|ORF2099_Ab-S_S8_L001_R1_001_(PE)_trimmed_(PE)_contig_1:229853:229930 unnamed protein product
MARIDKPNCFAVAQCETELNTRFEF
>lcl|ORF2100_Ab-S_S8_L001_R1_001_(PE)_trimmed_(PE)_contig_1:230441:230707 unnamed protein product
MKRSIAYRQIFHQCFNATCIFTNATSSLNFVNRLRTINRSILLKYQAIMLLYPVGTLLAKNIYHRSKLNC
QSTFLPEIKYLNHLIIIS
>lcl|ORF2101_Ab-S_S8_L001_R1_001_(PE)_trimmed_(PE)_contig_1:230726:232171 unnamed protein product
MSLGLTALELARIQFAFTVSFHIIFPATSIGLACFLAVLEWKWLRTQNPIYKDLFKYWIKIFAVAFGMGV
VSGVVMSYQFGTNWSEFSRVAGSITGPLLTYEVLSAFFLEAGFLGIMLFGWGRVGPRAHFFATLMVAIGT
CISMFWILSSNSWMQTPQGFAIENGIIVPKDWLAIVFNPSFPYRFAHMGAAAFLVSSLLVVGTSAWHLVK
GRRDELVKKSFSMGLWMVLVTSCLQVVIGDNHGLNTREHQPAKLAAMEGHWETNHNEPMPLLLFAIPDMK
EERNHFEVGVPYLGSLILTHSLDGQVTGLKEFAPEDRPNSTIIFWSFRVMVGLGVLMVTLSLIALWLRKR
GKLYETSWFHKFAVVMGPAGYVAMLAGWITTEVGRQPWVVYGIMRTKDGLSHTVSADQVGLSLFIFVVVY
TIVFGSGIYYTLKLINKGPVFIDTPNMEAGGVGHFKTPMRPLSAVDENIDSKQNSGENRHD
>lcl|ORF2102_Ab-S_S8_L001_R1_001_(PE)_trimmed_(PE)_contig_1:232337:232465 unnamed protein product
MDGTWGCWPVCSLPAGLFNGFICALPAYYFHGHCLDFPWSCF
>lcl|ORF2103_Ab-S_S8_L001_R1_001_(PE)_trimmed_(PE)_contig_1:232499:232582 unnamed protein product
MGLSFYLGFGFNELPPRDYFRGLYSRD
>lcl|ORF2104_Ab-S_S8_L001_R1_001_(PE)_trimmed_(PE)_contig_1:232619:232708 unnamed protein product
MAYCILHFHRYWCSCHVCHFRLWLAHFKN
>lcl|ORF2105_Ab-S_S8_L001_R1_001_(PE)_trimmed_(PE)_contig_1:232991:233134 unnamed protein product
MAKYHSTISYDLASGSASFQSNVCFSGCAYSDSNHYYLHHCVLLGIP
>lcl|ORF2106_Ab-S_S8_L001_R1_001_(PE)_trimmed_(PE)_contig_1:233183:233317 unnamed protein product
MKKSSVKLSQTQWFILLWLGGFLALAVIAGLFKVILIYAAPYLK
>lcl|ORF2107_Ab-S_S8_L001_R1_001_(PE)_trimmed_(PE)_contig_1:233336:233476 unnamed protein product
MPFVDSASGIYYWFSASFILLFRAAHTCINQNNSPIAFANLLKAAL
>lcl|ORF2108_Ab-S_S8_L001_R1_001_(PE)_trimmed_(PE)_contig_1:233771:233860 unnamed protein product
MLPNLFKLWGNLHGKGKAMTRQQAYLPVI
>lcl|ORF2109_Ab-S_S8_L001_R1_001_(PE)_trimmed_(PE)_contig_1:234158:234244 unnamed protein product
MAIIRLGLRSVMRLNIKLPNCFMNTKFT
>lcl|ORF2110_Ab-S_S8_L001_R1_001_(PE)_trimmed_(PE)_contig_1:234446:234562 unnamed protein product
MHSSKMPWLSSCLIIIMKSICAHLDFHLNVIKSSFTTI
>lcl|ORF2111_Ab-S_S8_L001_R1_001_(PE)_trimmed_(PE)_contig_1:234569:234739 unnamed protein product
MCPRSARFIITQAVIFYGLNCLINSIACKFMKNSSNKILVLRQAHSLVSYPHSNII
>lcl|ORF2112_Ab-S_S8_L001_R1_001_(PE)_trimmed_(PE)_contig_1:234788:234880 unnamed protein product
MKSSKLFNKGSKQACKVMLRPKHNFKVFNL
>lcl|ORF2113_Ab-S_S8_L001_R1_001_(PE)_trimmed_(PE)_contig_1:234920:235849 unnamed protein product
MDVNMEIDEELTLKKIQIFLAFMRCGNLSKTAAEMQLSNVSVHKALHSLESALRCPLFKNEGRNLIPLKS
AYVFEERAQKIVQDIFITVNKTREAAGFAAKVLHLGSLYSLTVNTIPNVISGLKLRRSELDIQLLLSSNQ
DLVKKLKATELDAIIVALNETTQDDDFEILPMFSDDIFLAVNKDSKYADFKDIDLSLLKEETFLTLTKGF
ATHNDSDIIFKKAGFSPKVALQVNDIFTLISMVSSGVGFALLPGRISAVYESSVKLIPLKQQYHMQQEIG
LVFLKSKERDPNLLALIAECRMFASNFKR
>lcl|ORF2114_Ab-S_S8_L001_R1_001_(PE)_trimmed_(PE)_contig_1:236180:236335 unnamed protein product
MRACANCGSCNRTNNISHCACTDRCHRNGISIAHAPCNQNPNCKRHNTTKH
>lcl|ORF2115_Ab-S_S8_L001_R1_001_(PE)_trimmed_(PE)_contig_1:236411:236518 unnamed protein product
MTNHGSAQQRKTRKNSDVRNAFGSLRINSCKVSYY
>lcl|ORF2116_Ab-S_S8_L001_R1_001_(PE)_trimmed_(PE)_contig_1:236786:236869 unnamed protein product
MTKTVPINDAIETISPNIPPDKAATTF
>lcl|ORF2117_Ab-S_S8_L001_R1_001_(PE)_trimmed_(PE)_contig_1:236981:237061 unnamed protein product
MNRIIEIATPPTLALTPNTMPKVLPR
>lcl|ORF2118_Ab-S_S8_L001_R1_001_(PE)_trimmed_(PE)_contig_1:237104:237253 unnamed protein product
MIIVNPSYPWVITQFLICIVITKKHYFHFALLTECCLNVFPEMTIQFLL
>lcl|ORF2119_Ab-S_S8_L001_R1_001_(PE)_trimmed_(PE)_contig_1:237479:237613 unnamed protein product
MQVALLADLIIHSAMAPIHLIFLLPRLVASPKQQLESWLQSFLK
>lcl|ORF2120_Ab-S_S8_L001_R1_001_(PE)_trimmed_(PE)_contig_1:237809:237985 unnamed protein product
MLQPPLTMHQLINLLHNLVLSFPLLIRLNSPHLKSVNKAVLHVSIAIQLDYLTSRHLL
>lcl|ORF2121_Ab-S_S8_L001_R1_001_(PE)_trimmed_(PE)_contig_1:238118:238285 unnamed protein product
MGFLIKQHHQDVSIELLRYSQPILLTPNHLVEVEAVYPHSALLAENFRVAQSPAF
>lcl|ORF2122_Ab-S_S8_L001_R1_001_(PE)_trimmed_(PE)_contig_1:238508:238585 unnamed protein product
MLAFALHIVDSEIVLLYPQPPDLQE
>lcl|ORF2123_Ab-S_S8_L001_R1_001_(PE)_trimmed_(PE)_contig_1:238586:238705 unnamed protein product
MPVELQQDHLVAIPLSPNAEHHRPSNRPSCPTVNHGLRA
>lcl|ORF2124_Ab-S_S8_L001_R1_001_(PE)_trimmed_(PE)_contig_1:238754:238846 unnamed protein product
MTVLAMKSLFQSSRLLSINFFKRLCNHLLR
>lcl|ORF2125_Ab-S_S8_L001_R1_001_(PE)_trimmed_(PE)_contig_1:239342:239515 unnamed protein product
MFCPWEQIIGILHNCYHAHRLLINLTISHPNRSWKTFNCLKTLRKCFKPMRTTSRCF
>lcl|ORF2126_Ab-S_S8_L001_R1_001_(PE)_trimmed_(PE)_contig_1:239759:239872 unnamed protein product
MLHINGRSLALYSCTPASCSITCGPFRPKRPSCVITI
>lcl|ORF2127_Ab-S_S8_L001_R1_001_(PE)_trimmed_(PE)_contig_1:239978:240145 unnamed protein product
MSAIAAKPRFASCKRTPPVSNNKIAAVGMPCRLSSTASSKAPAILAPPTSPKLPP
>lcl|ORF2128_Ab-S_S8_L001_R1_001_(PE)_trimmed_(PE)_contig_1:240188:240373 unnamed protein product
MDPFAITTPSSACGTIFCLTSQGDITRANGSSNSRKVPSSNNALARSLALSSIKSCLFNKL
>lcl|ORF2129_Ab-S_S8_L001_R1_001_(PE)_trimmed_(PE)_contig_1:240449:240595 unnamed protein product
MNINIDRWRYLSSKNPFKKIVPTCCTAIYRSHYLNRGLSLFTGFHQNF
>lcl|ORF2130_Ab-S_S8_L001_R1_001_(PE)_trimmed_(PE)_contig_1:240662:240859 unnamed protein product
MKCFHNQNPFLFFTDDCSTRSINKVAANKSAAPPADAFIRSRSISKRCKARRPSKLELPPKSNTC
>lcl|ORF2131_Ab-S_S8_L001_R1_001_(PE)_trimmed_(PE)_contig_1:241190:241345 unnamed protein product
MRANAAAVTINPNAQIAPRCVFTPSVANIMVFSPWRPISPMSSRKPKQTFP
>lcl|ORF2132_Ab-S_S8_L001_R1_001_(PE)_trimmed_(PE)_contig_1:241364:241525 unnamed protein product
MASNIGPKLFAERSINSKVRSLCAPLPRRSTKAGFGVRLTSSINASTAISAKS
>lcl|ORF2133_Ab-S_S8_L001_R1_001_(PE)_trimmed_(PE)_contig_1:241577:241873 unnamed protein product
MLQVVDISHLTMSPSRQYFLQLKVHVLHRCDEYLNLQGIPPSLHFLNVLLFSGLELNQYWSHLPPQQSWL
DVLLGCLLYIDKQCLLRSVNGSHHRHKS
>lcl|ORF2134_Ab-S_S8_L001_R1_001_(PE)_trimmed_(PE)_contig_1:241937:242128 unnamed protein product
MAYHPLGRFPPFEQLTFYHVPNKFRFHWHLANAYLTMQVYRDDVRVDHAPCLVHHRNQPNDLW
>lcl|ORF2135_Ab-S_S8_L001_R1_001_(PE)_trimmed_(PE)_contig_1:242279:242452 unnamed protein product
MFPYRVRYQSNARFQPNRFQSLELKLDADSVSSFGKFFLLNLETRHRSVKSVQLPQC
>lcl|ORF2136_Ab-S_S8_L001_R1_001_(PE)_trimmed_(PE)_contig_1:242564:242671 unnamed protein product
MTVRYKMADPPPPHNQPKKQEYRHGVTLRRHRPVH
>lcl|ORF2137_Ab-S_S8_L001_R1_001_(PE)_trimmed_(PE)_contig_1:242903:242989 unnamed protein product
MGQQKKNRVYAQCLFQTDQDVPSAQRSA
>lcl|ORF2138_Ab-S_S8_L001_R1_001_(PE)_trimmed_(PE)_contig_1:243014:243100 unnamed protein product
MDWFVLKSAKGNLPAFGYSLRVQLCHPV
>lcl|ORF2139_Ab-S_S8_L001_R1_001_(PE)_trimmed_(PE)_contig_1:243134:243256 unnamed protein product
MGLPHHRYIGLPSLVLVVWHAAALSIIVLYSELILPCTYL
>lcl|ORF2140_Ab-S_S8_L001_R1_001_(PE)_trimmed_(PE)_contig_1:243647:244834 unnamed protein product
MLQNTMHRQVLILASSQSLFQTVSVMVMTIGGLAGANIANTPTLATLPIASMFLGTALIMFPASMLMAHI
GRRNGFLFGAFLGVLGGIIASIGIFYSSLMLLALGTLCVGAYQSFAQFYRFAASEVANDAFRSRAISWVM
AGGIVAALIGPTLARFGGPLFQHLEYIGSFLIISIISLVAMGILSNLHIADTVEQKSNFTAGRPWQQIVF
QPTYLVALFGAITGYGIMILGMTATPIAMRHSHHELGSITTVIQLHVLGMFLPSFFTGNLIARFGVLKIM
FAGLLLFACYIGFALSGIQFTSFAISLILLGVGWNFLFIGSTSLLTGTYSVAEKAKAQAINDMTVFVVGL
ICSFSAGALLDLFGWKAMNMALIPWLVITAASLFWLSQKREKQLA
>lcl|ORF2141_Ab-S_S8_L001_R1_001_(PE)_trimmed_(PE)_contig_1:245126:245230 unnamed protein product
MRYHVEPISTRRCASSICMSVVMPSARPVFRSSI
>lcl|ORF2142_Ab-S_S8_L001_R1_001_(PE)_trimmed_(PE)_contig_1:245240:245329 unnamed protein product
MEPDFCKSRRLSISAVICSGLGTRVYQRL
>lcl|ORF2143_Ab-S_S8_L001_R1_001_(PE)_trimmed_(PE)_contig_1:245354:245527 unnamed protein product
MSASACVTSSGFKITCSPNNSTGVVKDIFISSIDIKLLYFQNYLFNSATLYMAFAIV
>lcl|ORF2144_Ab-S_S8_L001_R1_001_(PE)_trimmed_(PE)_contig_1:245564:245665 unnamed protein product
MSRRSLFCPSFDFPCSLVISISIPTMAFNISSR
>lcl|ORF2145_Ab-S_S8_L001_R1_001_(PE)_trimmed_(PE)_contig_1:245912:246001 unnamed protein product
MSCQTELFRDTWACSMPNFPSFACNSNGR
>lcl|ORF2146_Ab-S_S8_L001_R1_001_(PE)_trimmed_(PE)_contig_1:246059:246220 unnamed protein product
MRECNTSKRFSAKSSGIYMAKNLAVNIRAIYILCCKFSGLCGLLKRTTLYFFK
>lcl|ORF2147_Ab-S_S8_L001_R1_001_(PE)_trimmed_(PE)_contig_1:246227:247720 unnamed protein product
MMARMAKVVELPSIAKIDKSKGKISAQLTQALREAVQSGDLQPGDPLPSSRELALTLGVARGTIIEAYDQ
LLAEGVFDSQPRTGTYVSHALVKTSVIQHSSKENKPNSISLTKSARSYAKVLDEFKPLPHVPFAVSVPVG
RTQPSDIWRKFGNKYRSRGAGVPSGYGEPQGVLSLRIAIADYVRRSRSVHCEPDQIVITPGIQQSLYICS
QILFEAKDEVWIEDPAYRGTTAIFEHAVQNIRMVRVPVDEEGIQVETGIKLSKHARAAFVTPSHQYPLGM
PMSLARRTALLAWAKQQKAWIIEDDYDSELRYNGQPFPSLQGMAPDQVIYLGTFSKVLFPSLRLGYAVLP
KELVAPFCGLRVLIDRHPPAADQHVLAAFIQEGYLERHIRRTRNVYAEVREHIIGLIEKYIPQELAWLQP
GDQGMHMVLWLAQHINDIDVASSAVDAGIAIKAISPTFSKEQQRSGLIVGLGDFEPELMQQAIKKLSKII
QQHAKSM
>lcl|ORF2148_Ab-S_S8_L001_R1_001_(PE)_trimmed_(PE)_contig_1:248315:248392 unnamed protein product
MRVITKVLDVFDRFALPQHRRPKSR
>lcl|ORF2149_Ab-S_S8_L001_R1_001_(PE)_trimmed_(PE)_contig_1:248498:248668 unnamed protein product
MVSEVLNMTKMVPTPMLKTICHPSVINRVLYWTTATTTGTKNSNSSPKTTVAPIAT
>lcl|ORF2150_Ab-S_S8_L001_R1_001_(PE)_trimmed_(PE)_contig_1:248672:248875 unnamed protein product
MLIILKNRHKSNKNIPKIPAETGTPSFWCKRYPIHQNPAKMRICLTNTNSDGCEGVPEADSVLIFRN
>lcl|ORF2151_Ab-S_S8_L001_R1_001_(PE)_trimmed_(PE)_contig_1:249638:249730 unnamed protein product
MPYQPMAPFGRHGATTYGNRASSSILYRHA
>lcl|ORF2152_Ab-S_S8_L001_R1_001_(PE)_trimmed_(PE)_contig_1:249740:249841 unnamed protein product
MCSSATRKTKYSVALSDGLEKESSCLTSSTSLA
>lcl|ORF2153_Ab-S_S8_L001_R1_001_(PE)_trimmed_(PE)_contig_1:249974:250624 unnamed protein product
MFITRTITMNNEYFKLYTDSQFLSPYAFTVFVGLHEKQIPFEIATIDLGQQGQFETSFVEKSLTAKVPVL
EHNDFALSESSAILEYLEELYPDTAIYPKDIQARARARQIQAWLRSDLVALRTERPTDVIFIQPKSTPLS
EEGKKAAEKLFFVAEKLLASDAEFLFGSWSIVDAELALMLQRLIQNGDAVSERLKNYALQQWQRPSVQKW
LALRHK
>lcl|ORF2154_Ab-S_S8_L001_R1_001_(PE)_trimmed_(PE)_contig_1:250658:251518 unnamed protein product
MSDSNYIPPQVWQWTGEKTDLNQPTSGARYEHTLPVGKHPLQLYSLATPNGQKVTILLEELLALGHKNAE
YDAWLIKIGEGQQFGSGFVEINPNSKIPALVDHSQNPPLRVFESGSILLYLAEKFKAFIPTDIAARTECL
NWLFWQMGSAPYLGGGFGHFYAYAPVKIEYAINRFAMETKRLLDVLDQHLAKNEYLAGSEYSIADIAAFP
WYGGLVKNWVYNGAEFLGVDQYKNVQRWADAILERPAVQRGRMVNRTFGDLTTQLHERHDASDFETKTQD
KLQNQS
>lcl|ORF2155_Ab-S_S8_L001_R1_001_(PE)_trimmed_(PE)_contig_1:251558:251908 unnamed protein product
MFAGIQSWQNSPCITHSAKRQKLVRVARAADAADIMQKLTSSGFPTQIKPEPDAHFLIHLPHGSAVLELS
QPLVRQIIHSFQRHLPRSSFSKNNLVFCHSPSIQMDNSVRLMSKRN
>lcl|ORF2156_Ab-S_S8_L001_R1_001_(PE)_trimmed_(PE)_contig_1:251918:252013 unnamed protein product
MIINLLVALAFHVYLNSQDLHKSLAAYRSNV
>lcl|ORF2157_Ab-S_S8_L001_R1_001_(PE)_trimmed_(PE)_contig_1:252167:252367 unnamed protein product
MHVRLINRHVINHGAEQLHSVKMIRHHQVPIIFVCSVHKMPVHLVMALHAESFALVNGTVNYSLTL
>lcl|ORF2158_Ab-S_S8_L001_R1_001_(PE)_trimmed_(PE)_contig_1:252467:252571 unnamed protein product
MYPWCSLLTLPIINLYGIILSNFDDLSHISILLK
>lcl|ORF2159_Ab-S_S8_L001_R1_001_(PE)_trimmed_(PE)_contig_1:252575:253339 unnamed protein product
MLTQTGNLKMNISRKTALVTGASRGIGRAIAERLAQDGFYVIVNYAGNKVHAQATVEHIIEQGGQASAIQ
ADVANEHEVSRLFQEAKAINGQLDVVVHSAGIMPMAKITPESLPDFDKVIHTNLRGAFLILAHAAETVPD
GGRIIALSTSVIAKSFPAYGPYIASKAGVEGLVHVLANELRGRNITVNAVAPGPIGTDLFYNGKTEEQVA
AIAKLAPLERIGTPNEIADVVAMLAGPDGRWVNSQVIRVNGGFA
>lcl|ORF2160_Ab-S_S8_L001_R1_001_(PE)_trimmed_(PE)_contig_1:254045:254137 unnamed protein product
MAHPPTSLATRLILQSIFSESRKACDSMEH
>lcl|ORF2161_Ab-S_S8_L001_R1_001_(PE)_trimmed_(PE)_contig_1:254405:254512 unnamed protein product
MFESFKPSAAATRTCSNYCAGFCQHFALYTAPFRR
>lcl|ORF2162_Ab-S_S8_L001_R1_001_(PE)_trimmed_(PE)_contig_1:254564:254686 unnamed protein product
MTLLSGHICDYLSQNCPSALCSSAFIVTHYFGVGSLCNRY
>lcl|ORF2163_Ab-S_S8_L001_R1_001_(PE)_trimmed_(PE)_contig_1:255179:255265 unnamed protein product
MYNAILILKPELILVYIHPRIFIFKKPM
>lcl|ORF2164_Ab-S_S8_L001_R1_001_(PE)_trimmed_(PE)_contig_1:255275:255355 unnamed protein product
MIHGEKYRQSPTCTWGPCGPSTGQCN
>lcl|ORF2165_Ab-S_S8_L001_R1_001_(PE)_trimmed_(PE)_contig_1:256247:256525 unnamed protein product
MVLTHQPTSLMSPPLLDLLMSFFQQCQAQAVRLLHRALTWTYLSERHLTHRNRVNHFLHSVVVRPISPFR
KVSIRNILSIFQICQTTLNVEL
>lcl|ORF2166_Ab-S_S8_L001_R1_001_(PE)_trimmed_(PE)_contig_1:256529:256672 unnamed protein product
MRLWWVELICHAHHLNHICQKLLIVNPVCHALNQACPLVQVNHLIIF
>lcl|ORF2167_Ab-S_S8_L001_R1_001_(PE)_trimmed_(PE)_contig_1:256673:256786 unnamed protein product
MISLPPMQQNHLLKGLKIIIRLHSLFSCHMVTSSSHY
>lcl|ORF2168_Ab-S_S8_L001_R1_001_(PE)_trimmed_(PE)_contig_1:256865:257041 unnamed protein product
MDKVIAIINHHNQPLWQAVRNHSMCMPSVAIFQFCKNASMVDLWSGLITPQLHKNRSA
>lcl|ORF2169_Ab-S_S8_L001_R1_001_(PE)_trimmed_(PE)_contig_1:257519:257653 unnamed protein product
MTVLNLFLIYPLMYKLLIQTFLCFLDIKCLGQRELGRSMQNQSC
>lcl|ORF2170_Ab-S_S8_L001_R1_001_(PE)_trimmed_(PE)_contig_1:257978:258127 unnamed protein product
MSMVLPYVQVITVLSRFYVALASNRLFVHLWLFIIRQKKLIYWCRCYIN
>lcl|ORF2171_Ab-S_S8_L001_R1_001_(PE)_trimmed_(PE)_contig_1:258203:258340 unnamed protein product
MIKIQFFNEETIKTQIVLALHLLEQKSSATCVASKRFCFCEILVK
>lcl|ORF2172_Ab-S_S8_L001_R1_001_(PE)_trimmed_(PE)_contig_1:258581:258703 unnamed protein product
MTTSRKRNFLIHRTCSLFSFFKKYCKYIIFINYGQAVDEI
>lcl|ORF2173_Ab-S_S8_L001_R1_001_(PE)_trimmed_(PE)_contig_1:258983:259180 unnamed protein product
MGVVVLTIVVKIARKKMVALGFNALVRKPIVNALNKLGVSLSNWPLISILVFGWLRKHCHPKYTK
>lcl|ORF2174_Ab-S_S8_L001_R1_001_(PE)_trimmed_(PE)_contig_1:259523:260458 unnamed protein product
MSTNQSLVLLNEMATFVKVVESESFSETARQLGTTPSAVSRAIARLERALGTRLLYRTTRKLRLSESGQQ
VYQRCLDMVNAAQAVMESSGQFHVEPEGIIRMSVPKAVGHFMIHPHLPEFLERYPKIDIQMLLEDRYVDL
IDDGVDLALRITEQPPGGLMGRKLIDIDHLVCATPEYLAKHGTPNHPHDLKQHECIYLGEQASDSKWKFQ
QGNKSISVAVRGRYAANHTGVRLSAALQHFGIASLPYFVARHALQQGTLVQVLPDWYFKTYYSGGLWLLY
PPTRHVPPKLSVLIQYLADKLAAEPTLFNLK
>lcl|ORF2175_Ab-S_S8_L001_R1_001_(PE)_trimmed_(PE)_contig_1:260750:260893 unnamed protein product
MVLTFFHKPDESRLLLPISLNLGSTNPATLYHPFSLLVQLSPAHLNW
>lcl|ORF2176_Ab-S_S8_L001_R1_001_(PE)_trimmed_(PE)_contig_1:261500:261703 unnamed protein product
MQLNPNSVKTQLKYASRFEMLMLSLFHPIVLVKVLFKIAAPTFRHCSSDIENYWPTSKNTFGLTESP
>lcl|ORF2177_Ab-S_S8_L001_R1_001_(PE)_trimmed_(PE)_contig_1:261728:261832 unnamed protein product
MFLISPLVLSCLISVLSQFNSWVLPFLTAGAINS
>lcl|ORF2178_Ab-S_S8_L001_R1_001_(PE)_trimmed_(PE)_contig_1:261911:261991 unnamed protein product
MASPRPSVKALKASEFLSNLSKFTFG
>lcl|ORF2179_Ab-S_S8_L001_R1_001_(PE)_trimmed_(PE)_contig_1:262142:262306 unnamed protein product
MRSGVTVNVANTTSARFDFKNSTRFEASVTINSTFFSSPSKSLVTRFARATSKP
>lcl|ORF2180_Ab-S_S8_L001_R1_001_(PE)_trimmed_(PE)_contig_1:262559:262807 unnamed protein product
MFKKAFARSVFGCSKNSSGEACSIILPLSIKIMRSATLRAKDISCVTINMVIPSFANFSTTSSTSLTISG
SSAAVISSSKIT
>lcl|ORF2181_Ab-S_S8_L001_R1_001_(PE)_trimmed_(PE)_contig_1:263114:263230 unnamed protein product
MGSKPLIQRNKVLLPQPDGPKITTTSPCSTSRSMPCKI
>lcl|ORF2182_Ab-S_S8_L001_R1_001_(PE)_trimmed_(PE)_contig_1:263261:263350 unnamed protein product
MDSKGIITPRPFLNVPPNEIRDSKSENTK
>lcl|ORF2183_Ab-S_S8_L001_R1_001_(PE)_trimmed_(PE)_contig_1:263615:263701 unnamed protein product
MHEPNRPFLPSPIKQTQQHIPTLLKTAS
>lcl|ORF2184_Ab-S_S8_L001_R1_001_(PE)_trimmed_(PE)_contig_1:263867:263977 unnamed protein product
MQFLQLPKVPTLNVRGDSLEIDNQVPWLTFRLLCSR
>lcl|ORF2185_Ab-S_S8_L001_R1_001_(PE)_trimmed_(PE)_contig_1:264059:264184 unnamed protein product
MPIKSLVTKSSSTTAMALTTELSLIRNRQFAPIAGIEMASA
>lcl|ORF2186_Ab-S_S8_L001_R1_001_(PE)_trimmed_(PE)_contig_1:264440:264613 unnamed protein product
MLFSTRTRYVIKILQISPTIIARIMLIIEIFSVVKVAEKNCGNTLWIYCQFKENSNK
>lcl|ORF2187_Ab-S_S8_L001_R1_001_(PE)_trimmed_(PE)_contig_1:264650:264772 unnamed protein product
MKYLCNKFIFFPIGLKLFLLDKLFYKFDKFDLAIENLQIS
>lcl|ORF2188_Ab-S_S8_L001_R1_001_(PE)_trimmed_(PE)_contig_1:264875:265027 unnamed protein product
MAYFLSTSPILGSLSKTDLAYGQSGITFTSFSRTKATKASSNWRPTPCPR
>lcl|ORF2189_Ab-S_S8_L001_R1_001_(PE)_trimmed_(PE)_contig_1:265610:265915 unnamed protein product
MKAVIAEMVLNKNSWLIFWSLFHVPNLKTKLLSLLQNLLIQVNIDSVNHWLFEFSKQFYREHLAQEWLFP
LHQSPVSVVAIVWHVPNVFLLLLILLQYSVA
>lcl|ORF2190_Ab-S_S8_L001_R1_001_(PE)_trimmed_(PE)_contig_1:266918:267010 unnamed protein product
MIDNQNSFTLALITRNLVGVNIRNWMNYFF
>lcl|ORF2191_Ab-S_S8_L001_R1_001_(PE)_trimmed_(PE)_contig_1:267188:267292 unnamed protein product
MCLGNTTARISNFKISRLETVLNFQSNCTARCKL
>lcl|ORF2192_Ab-S_S8_L001_R1_001_(PE)_trimmed_(PE)_contig_1:267392:267472 unnamed protein product
MLLFKLRLKHLNNLFYKIGEMNVHYI
>lcl|ORF2193_Ab-S_S8_L001_R1_001_(PE)_trimmed_(PE)_contig_1:268157:268279 unnamed protein product
MGWAARHISKFIVPFTYHTVSNRSRLNFFRLTCNVIFAFG
>lcl|ORF2194_Ab-S_S8_L001_R1_001_(PE)_trimmed_(PE)_contig_1:268565:268651 unnamed protein product
MANSHFHQNNGNKHVKKKPDNSSRMAMS
>lcl|ORF2195_Ab-S_S8_L001_R1_001_(PE)_trimmed_(PE)_contig_1:269333:269599 unnamed protein product
MNQRRNGRANIAKTCTTSKQIDVYIIFCGVITNRPTGQKYDGTYDNCCPYCIAKAILPKHGRPNGFHRQK
ADCRDCGISYRPRRPFSY
>lcl|ORF2196_Ab-S_S8_L001_R1_001_(PE)_trimmed_(PE)_contig_1:269621:269707 unnamed protein product
MIFDTFICHPNIIFTACFDHTLWRLLGA
>lcl|ORF2197_Ab-S_S8_L001_R1_001_(PE)_trimmed_(PE)_contig_1:269711:269800 unnamed protein product
MWHNTHVWHVAALNPAILMPKVIYHGDFF
>lcl|ORF2198_Ab-S_S8_L001_R1_001_(PE)_trimmed_(PE)_contig_1:269810:269893 unnamed protein product
MRKITYFQFFPKITHSKPSKNNDQYLC
>lcl|ORF2199_Ab-S_S8_L001_R1_001_(PE)_trimmed_(PE)_contig_1:269894:271540 unnamed protein product
MTENDWEIDVMSVSEHPNLDTVQGADSQKAVNETLEDYTLRYAPHSFRRWSPKVVAITALGGIAYLADFS
IGASIGMSYGTTNAVFSILFAAIIIFLTGIPLAYYAARYNIDLDLITRGAGFGYIGSVLTSIIFASFTFI
FFALEGSIMAQGLLLGLGIPLWAGYLISTVMVIPLVIYGMKALSKLQVWTTPLWLVLMIGPVAYLIYQEP
TLVSQFATFTGHEGFAPVDIAAIMLGAGICLSLIMQIGEQIDYLRFMPAKTKENSKAWWAAVISAGPGWV
ILGAIKQIIGAFLGFYLLTKIPGVNSTEPVQQFNAAFHDMLPGWAALTLAVILVVISQIKINVTNAYSGS
LAWTSAYTRISKHYPGRIVFVIVNLAIALALMEGNMFAVLGKILGFYSNFAIAWVVVVATDISINKYVLK
LSPKEPEYRRDMLYNVNPIGMVAFLVSAGLSIAAFFGLLGSFLAPYSPIIALVLAFVLTPIMGLLTKGKY
YIKSHDDGVKEPRYDAEGTPVATVYHCRVCEQGYERPDIMFSHKHNSTICSLCKTLDA
>lcl|ORF2200_Ab-S_S8_L001_R1_001_(PE)_trimmed_(PE)_contig_1:271604:271705 unnamed protein product
MGNKRSGTTSFITMVEMSRCTLGIADNFSSYKR
>lcl|ORF2201_Ab-S_S8_L001_R1_001_(PE)_trimmed_(PE)_contig_1:271775:271906 unnamed protein product
MICGISITAFSNFSTACLSPSLSVIKTIAENSKPTKFGSSSAR
>lcl|ORF2202_Ab-S_S8_L001_R1_001_(PE)_trimmed_(PE)_contig_1:271961:272056 unnamed protein product
MLKPTFSANSVIDNRPFNCNSARIFLSVRSI
>lcl|ORF2203_Ab-S_S8_L001_R1_001_(PE)_trimmed_(PE)_contig_1:272201:272374 unnamed protein product
MSIWLLTFLLHFGVSPFFLLLRQGQTGPTPFPQVLRVKSSYPLLQVCYLGTLLRFYW
>lcl|ORF2204_Ab-S_S8_L001_R1_001_(PE)_trimmed_(PE)_contig_1:273200:273340 unnamed protein product
MHLNRVLAQYHLALVMGNPQQHVLSPKEYGKFYRCSDGPAVSLVLK
>lcl|ORF2205_Ab-S_S8_L001_R1_001_(PE)_trimmed_(PE)_contig_1:273443:273667 unnamed protein product
MLYGRRFPVHRHARILSSLAYRLHFTVQILHNQCNLKKLHFQVDEIFFLHNNKFHDQILIHFAFNRDVKT
EMVS
>lcl|ORF2206_Ab-S_S8_L001_R1_001_(PE)_trimmed_(PE)_contig_1:273941:274033 unnamed protein product
MFKEIILVKWLRIHRYCKRLTSPYPLISLK
>lcl|ORF2207_Ab-S_S8_L001_R1_001_(PE)_trimmed_(PE)_contig_1:274145:275113 unnamed protein product
MNGHGGHHRRHRHHDGCDHGLGHLNDHDHHLHRHHHNDCGHGLDHLNDRDHHLHRHHHDGCGHDLGHLNG
HDHHLHRRHHNDCGHGLGHLNDHDHHLRHHRHDGCGHDLDRLNGHGHHLHRRHHNGCDHDLGHLSDRDHH
LHRRHHDGCDHGLGHLNGHDHHLHRRHHNGCDHDLGHLSDRDHHLHRRHHDGCGHDLDRLNDRDHHLHRH
HHGGCDHDLGHLNDRDHHLHRHHHDCDHGLGHLSDRDHHLRRHHHDRDHGHDRLSDRDHHLRRHHHNDCG
HGLDHLNGRGHHLRRHHNGCDHDHYDHRFYDLKHQLHEPLLR
>lcl|ORF2208_Ab-S_S8_L001_R1_001_(PE)_trimmed_(PE)_contig_1:276365:276490 unnamed protein product
MQRISIHQKFLHKFNLINQVIRRKCILNQKLLKHPIKAVKN
>lcl|ORF2209_Ab-S_S8_L001_R1_001_(PE)_trimmed_(PE)_contig_1:276542:276661 unnamed protein product
MPYYLPVKVPILLYCTLKKTKMPKLLNSLLKRKDNNVFY
>lcl|ORF2210_Ab-S_S8_L001_R1_001_(PE)_trimmed_(PE)_contig_1:276665:276742 unnamed protein product
MIFPIQTLQNKILIRFYSILVKLIF
>lcl|ORF2211_Ab-S_S8_L001_R1_001_(PE)_trimmed_(PE)_contig_1:277025:277144 unnamed protein product
MVLHQAQSGLPLFQVVSMPRLSKSLVKIPQWVEWVSLVK
>lcl|ORF2212_Ab-S_S8_L001_R1_001_(PE)_trimmed_(PE)_contig_1:277655:277777 unnamed protein product
MKDYAFFNCPVFNSLQCIRLHHVMDKYSNFSTLNIFRWES
>lcl|ORF2213_Ab-S_S8_L001_R1_001_(PE)_trimmed_(PE)_contig_1:278018:278107 unnamed protein product
MREIIRERLTSLTKFMSTNFFRITFKTTI
>lcl|ORF2214_Ab-S_S8_L001_R1_001_(PE)_trimmed_(PE)_contig_1:278156:278272 unnamed protein product
MICSLSFMNGMLMNTITLIVMEWTHRFVNRNLVEVWSA
>lcl|ORF2215_Ab-S_S8_L001_R1_001_(PE)_trimmed_(PE)_contig_1:278327:278416 unnamed protein product
MSKINTRYYMTRTESYLLCFSKEVIYISI
>lcl|ORF2216_Ab-S_S8_L001_R1_001_(PE)_trimmed_(PE)_contig_1:278483:278683 unnamed protein product
MEVKVHFIFFFDNLHAEFPFWIKTLLNCFIKITTVEIWVFTCKFLSFIPYQRTQTLFWCPVKFHKM
>lcl|ORF2217_Ab-S_S8_L001_R1_001_(PE)_trimmed_(PE)_contig_1:278816:279016 unnamed protein product
MPESIMRSCTCWDFCVRFRFYRMYKVWKFNPVLHKKDRCVISYQVEVTFLGIKLNGKTADITNSVG
>lcl|ORF2218_Ab-S_S8_L001_R1_001_(PE)_trimmed_(PE)_contig_1:279116:279211 unnamed protein product
MCLKITMCPYTTRMHNTLRYTLMVKVGDFFS
>lcl|ORF2219_Ab-S_S8_L001_R1_001_(PE)_trimmed_(PE)_contig_1:279512:279628 unnamed protein product
MRKKEFYVFTSTPKTNTFMMRIWGKKRSKFANLYGKVT
>lcl|ORF2220_Ab-S_S8_L001_R1_001_(PE)_trimmed_(PE)_contig_1:279746:279895 unnamed protein product
MITTSNPVMNNLALYRVKHPKHFSIFFINHSPEYALFRVGIKLNPFVFS
>lcl|ORF2221_Ab-S_S8_L001_R1_001_(PE)_trimmed_(PE)_contig_1:280124:280237 unnamed protein product
MSIFIINIFNNFNGFIGMTIVNIVDSDMKIKVFRINT
>lcl|ORF2222_Ab-S_S8_L001_R1_001_(PE)_trimmed_(PE)_contig_1:280295:280384 unnamed protein product
MKTHNLGNKLRRCITQSKLHNCLMIILVF
>lcl|ORF2223_Ab-S_S8_L001_R1_001_(PE)_trimmed_(PE)_contig_1:280649:280747 unnamed protein product
MCLKFLTIFFIIVFTPCLNQIDIRRKIYFLHL
>lcl|ORF2224_Ab-S_S8_L001_R1_001_(PE)_trimmed_(PE)_contig_1:280751:280864 unnamed protein product
MYLFNKKISSLFLFLKARNIRIKEKNKQFIIILLIIL
>lcl|ORF2225_Ab-S_S8_L001_R1_001_(PE)_trimmed_(PE)_contig_1:281093:281176 unnamed protein product
MQILNQFYINFTIQIINIKKITKQTIK
>lcl|ORF2226_Ab-S_S8_L001_R1_001_(PE)_trimmed_(PE)_contig_1:281186:281695 unnamed protein product
MLKTIVGRIKMFNKCCELLAKEKIKIAFFESAPAGYLAYRFSLSPYSGDILIGSLVSYDLRVKENTLHIS
EELIEKYTAESMQVTVEMINKGKELLHADLYVACTGLLKKGGSETPEKPVGTFFYSIYYKNNFYNFRRVL
RGPAFLKLRKLIYYVTQDIKLIILEDKRR
>lcl|ORF2227_Ab-S_S8_L001_R1_001_(PE)_trimmed_(PE)_contig_1:281993:282211 unnamed protein product
MIKQINAIISSNNNSKMTTVINSNTVTNSKTINSNKITSNNSKMITAVNNKDLIKKILANKTQITTNNVN
RL
>lcl|ORF2228_Ab-S_S8_L001_R1_001_(PE)_trimmed_(PE)_contig_1:282287:282625 unnamed protein product
MKYEGILMTDQNTDHAQLVAGDHNYSDSRWRESYLTRPYYQEAQLTTPDLDYDRDFSAAYELGHRARSES
KEGTQFKDMEGSLQQKWEELKAESRLKWEHAKQAIKDAWDDM
>lcl|ORF2229_Ab-S_S8_L001_R1_001_(PE)_trimmed_(PE)_contig_1:282767:282961 unnamed protein product
MIKNFFFKLYARCCSEYMCRLNSNFHYILILLIFGFYTINLRIINASSICKIYKHTYYLKYFSS
>lcl|ORF2230_Ab-S_S8_L001_R1_001_(PE)_trimmed_(PE)_contig_1:282983:283117 unnamed protein product
MTQIIRSGLSSKLTLIFLKIFNYFFPIIYRLFLRRVSFFIGIGG
>lcl|ORF2231_Ab-S_S8_L001_R1_001_(PE)_trimmed_(PE)_contig_1:283151:283237 unnamed protein product
MSTCGNSLNKTSKPKDKLLSIFTFRNKT
>lcl|ORF2232_Ab-S_S8_L001_R1_001_(PE)_trimmed_(PE)_contig_1:283334:283435 unnamed protein product
MSEFNHQIIKIFHRIIRKAFFFFNILIYFLSYF
>lcl|ORF2233_Ab-S_S8_L001_R1_001_(PE)_trimmed_(PE)_contig_1:283745:283864 unnamed protein product
MAGSLASCMPSFFELRSWQALIPIAIANTILTAQKILTI
>lcl|ORF2234_Ab-S_S8_L001_R1_001_(PE)_trimmed_(PE)_contig_1:283979:284086 unnamed protein product
MMINKIIFLAIDILVIFWQAAFRRLRSCYKNRIIK
>lcl|ORF2235_Ab-S_S8_L001_R1_001_(PE)_trimmed_(PE)_contig_1:284255:284530 unnamed protein product
MFISSYINQSFIFAIDPPQCSAYDARADQFCQSVLADRLPKRTKNTFFGVTPLVPLMEEREWDTLGCAGF
LGISLLTLFRFATIIMSNEWA
>lcl|ORF2236_Ab-S_S8_L001_R1_001_(PE)_trimmed_(PE)_contig_1:284555:284701 unnamed protein product
MTIILYFLNSFIKPTYIQPLLLKQSFLRVLSHPLFKRTTHYRVRKIFT
>lcl|ORF2237_Ab-S_S8_L001_R1_001_(PE)_trimmed_(PE)_contig_1:284717:284797 unnamed protein product
MLTYKIGAEVLCIQNHIKIKTSINIT
>lcl|ORF2238_Ab-S_S8_L001_R1_001_(PE)_trimmed_(PE)_contig_1:284813:284911 unnamed protein product
MKSNKNVFSLSFCFGEPSDNRCFKFDGVQANE
>lcl|ORF2239_Ab-S_S8_L001_R1_001_(PE)_trimmed_(PE)_contig_1:285308:285394 unnamed protein product
MPAPASANCKIASPWFTFKTLEGVRLIS
>lcl|ORF2240_Ab-S_S8_L001_R1_001_(PE)_trimmed_(PE)_contig_1:285536:285640 unnamed protein product
MPSDRATKLELFKGPVRIATSILCSTKLITSSLK
>lcl|ORF2241_Ab-S_S8_L001_R1_001_(PE)_trimmed_(PE)_contig_1:285863:286021 unnamed protein product
MSNLTPSLFSKREINLLTADGVMLHALATAEKLPSSTTRIKIANSPERLISK
>lcl|ORF2242_Ab-S_S8_L001_R1_001_(PE)_trimmed_(PE)_contig_1:286025:286141 unnamed protein product
MAKFIYELYSQILFRLARYNKASICFKIPLIRFKEFLR
>lcl|ORF2243_Ab-S_S8_L001_R1_001_(PE)_trimmed_(PE)_contig_1:286232:286321 unnamed protein product
MRALKKSGIKTSFFQHSFQSKYLIRLLDK
>lcl|ORF2244_Ab-S_S8_L001_R1_001_(PE)_trimmed_(PE)_contig_1:286340:286417 unnamed protein product
MKRFGSFLPINMVNSHFILIKQRLV
>lcl|ORF2245_Ab-S_S8_L001_R1_001_(PE)_trimmed_(PE)_contig_1:286958:287041 unnamed protein product
MFWLVSMTFHGPVQLLLLNSKYPLLKP
>lcl|ORF2246_Ab-S_S8_L001_R1_001_(PE)_trimmed_(PE)_contig_1:287357:287602 unnamed protein product
MKLLKINDSPHQVKSSHDGAAYLKIITRYHVEAVINPVTIIKCFSFSINIFDTQSNRLIRVIKYIHPTLP
KLFVLGGTRTL
>lcl|ORF2247_Ab-S_S8_L001_R1_001_(PE)_trimmed_(PE)_contig_1:287663:287764 unnamed protein product
MRCKLMSDTQRNRVKFIAMHIVLIVYCIATVTP
>lcl|ORF2248_Ab-S_S8_L001_R1_001_(PE)_trimmed_(PE)_contig_1:287816:287911 unnamed protein product
MRGNLIFTAQAYPPRPLTIIVSSFFCNKTTA
>lcl|ORF2249_Ab-S_S8_L001_R1_001_(PE)_trimmed_(PE)_contig_1:288107:288184 unnamed protein product
MNRFWVIFRGNKCRPCLTNKPFIKS
>lcl|ORF2250_Ab-S_S8_L001_R1_001_(PE)_trimmed_(PE)_contig_1:288257:288442 unnamed protein product
MTNGGRCFKIQSEAGHINRTVQLVFLCRFFWRIFKRNATDIVIHRRCTLNLIRSICSYITV
>lcl|ORF2251_Ab-S_S8_L001_R1_001_(PE)_trimmed_(PE)_contig_1:288593:288697 unnamed protein product
MAKLLYFRVYLACKSRRHKQSHRNCQQAFLNRCI
>lcl|ORF2252_Ab-S_S8_L001_R1_001_(PE)_trimmed_(PE)_contig_1:288983:289093 unnamed protein product
MCVYGCTLSKPVFSKSFIYPSVVKLKKSSAIRSNIF
>lcl|ORF2253_Ab-S_S8_L001_R1_001_(PE)_trimmed_(PE)_contig_1:289556:289714 unnamed protein product
MNLRICASYPSTTLGLLKSFAILRVLYLNRISIFLCCTLTELLTYLVKDISR
>lcl|ORF2254_Ab-S_S8_L001_R1_001_(PE)_trimmed_(PE)_contig_1:289715:289825 unnamed protein product
MKFSSHNFLQFKLLGFTRSSHWKLIKESDITRHFVV
>lcl|ORF2255_Ab-S_S8_L001_R1_001_(PE)_trimmed_(PE)_contig_1:289829:289972 unnamed protein product
MFFAKLADAVFIDLVMLMQNNACTKFFTIFRIWQANHLYIAYVWMSI
>lcl|ORF2256_Ab-S_S8_L001_R1_001_(PE)_trimmed_(PE)_contig_1:290024:290158 unnamed protein product
MFNTAFNFNKTVLIHLGNVTRMHPASRVNHFTGLFLFTPITSHH
>lcl|ORF2257_Ab-S_S8_L001_R1_001_(PE)_trimmed_(PE)_contig_1:290216:290425 unnamed protein product
MDNFNFNMRMNMSNCAYPFINRIVYRALYTHWRGFGHAITNGDFRHMHSVYNTLHNFTWTRTTCHNACS
>lcl|ORF2258_Ab-S_S8_L001_R1_001_(PE)_trimmed_(PE)_contig_1:290543:290665 unnamed protein product
MKYSRWIDHGCPMRHTRQIPHHHAKTMEQWHRNTDFILGG
>lcl|ORF2259_Ab-S_S8_L001_R1_001_(PE)_trimmed_(PE)_contig_1:291254:291337 unnamed protein product
MMKTDNRFLFSILLTGLIKLFTNGHTQ
>lcl|ORF2260_Ab-S_S8_L001_R1_001_(PE)_trimmed_(PE)_contig_1:291467:291550 unnamed protein product
MLCCFILYMPYFFCTASTQKSAICFEK
>lcl|ORF2261_Ab-S_S8_L001_R1_001_(PE)_trimmed_(PE)_contig_1:291617:291793 unnamed protein product
MAPTTQSAAVFKSSKTNSPLAFPSASIFLILCLINCFTRNRSCSTVESTGSNMSEYAS
>lcl|ORF2262_Ab-S_S8_L001_R1_001_(PE)_trimmed_(PE)_contig_1:291833:291952 unnamed protein product
MCNFCFADKSLSVIDSITNSSVLMASDKTSISTWLLLSK
>lcl|ORF2263_Ab-S_S8_L001_R1_001_(PE)_trimmed_(PE)_contig_1:291992:292108 unnamed protein product
MVCICASLNPPSEIIFLAELKIDFRFCSIRSCIKDDRL
>lcl|ORF2264_Ab-S_S8_L001_R1_001_(PE)_trimmed_(PE)_contig_1:292112:292261 unnamed protein product
MIYSLTNKMNCKSFYESVFTFSKNHCMVIIKYPQNILWTTNITNRMKIS
>lcl|ORF2265_Ab-S_S8_L001_R1_001_(PE)_trimmed_(PE)_contig_1:292331:292426 unnamed protein product
MQRKLHQLPNKLIKTTNSLHISGKNSEIWAF
>lcl|ORF2266_Ab-S_S8_L001_R1_001_(PE)_trimmed_(PE)_contig_1:292478:292558 unnamed protein product
MLLPCKKFPVLRQPLVFLMVLILIYV
>lcl|ORF2267_Ab-S_S8_L001_R1_001_(PE)_trimmed_(PE)_contig_1:293099:293296 unnamed protein product
MNSSLCKANLPICIQHGWHVKLSFMRLVLPAIKRIMTAAYVKMPQVPFYMPLKKQHGWRVKQSRL
>lcl|ORF2268_Ab-S_S8_L001_R1_001_(PE)_trimmed_(PE)_contig_1:293297:293398 unnamed protein product
MATVISMNSLLAVYGAMQNFMKLARELLKFAAC
>lcl|ORF2269_Ab-S_S8_L001_R1_001_(PE)_trimmed_(PE)_contig_1:293480:293569 unnamed protein product
MFEAKTSKQTSKPCKHWSQISNKLPSVLL
>lcl|ORF2270_Ab-S_S8_L001_R1_001_(PE)_trimmed_(PE)_contig_1:293771:293881 unnamed protein product
MPTMQRLRVERITHLRLKSIYAHKKLLNKITCLVFI
>lcl|ORF2271_Ab-S_S8_L001_R1_001_(PE)_trimmed_(PE)_contig_1:293885:294007 unnamed protein product
MQAVPIYQCKMRFSQTAITSGVFSIIRHACRVLVLPKLLW
>lcl|ORF2272_Ab-S_S8_L001_R1_001_(PE)_trimmed_(PE)_contig_1:294275:294367 unnamed protein product
MSKLMNHYLMHRNSMAWCQVMRVNLLMYVK
>lcl|ORF2273_Ab-S_S8_L001_R1_001_(PE)_trimmed_(PE)_contig_1:294473:294643 unnamed protein product
MPITEFYFPSLLKKALTLLNCAHSAIFHCYLYKTSLALWLVASMKMKGLPNTALNW
>lcl|ORF2274_Ab-S_S8_L001_R1_001_(PE)_trimmed_(PE)_contig_1:294686:294781 unnamed protein product
MAVRLVQVTTVCVAALIHHAFYGHGRTLVFQ
>lcl|ORF2275_Ab-S_S8_L001_R1_001_(PE)_trimmed_(PE)_contig_1:294827:294958 unnamed protein product
MKLSKKVPSGQRKKKTNLNSRFVNNTSAKAIHTMLLPAFGMMA
>lcl|ORF2276_Ab-S_S8_L001_R1_001_(PE)_trimmed_(PE)_contig_1:295130:295228 unnamed protein product
MNCTMLLIRQSLKNCILALSKLILVMTFVLWS
>lcl|ORF2277_Ab-S_S8_L001_R1_001_(PE)_trimmed_(PE)_contig_1:295343:295483 unnamed protein product
MHLQHLNNRLLPACMALPLVVVWAWHRHVIFVLPVLMPSLQPLKFV
>lcl|ORF2278_Ab-S_S8_L001_R1_001_(PE)_trimmed_(PE)_contig_1:295634:295720 unnamed protein product
MKKFKKLLMRYYSVARTLKRLQNNSFKW
>lcl|ORF2279_Ab-S_S8_L001_R1_001_(PE)_trimmed_(PE)_contig_1:296162:296239 unnamed protein product
MPTAQYLLYWPTSGCHFSDGLKSNL
>lcl|ORF2280_Ab-S_S8_L001_R1_001_(PE)_trimmed_(PE)_contig_1:296564:296662 unnamed protein product
MFGTTPSPKSVRGSPCSTNAKREARCNAPSCN
>lcl|ORF2281_Ab-S_S8_L001_R1_001_(PE)_trimmed_(PE)_contig_1:297842:298771 unnamed protein product
MSACSGGSCMSEFVKIVEVGPRDGLQNEKQALTVEQRLNFINDLISAGLKSIEVGSCVSAKWVPQMAQSD
ELFMLLPQTPDVQFSLLTPNIKGFETAQAVGCKEVAVFTAASESFTRKNINCSIDESFEKFSDVMNAAKA
HNIRVRGYVSCIVDCPYEGAIAPEQVVKVVKRLYDMGCYEVSLGETIGTATPDRVQKVWQACLAELDSKV
LAGHFHNTYGMAIANIYQSLQQGIRVFDSSLAGLGGCPYAKGASGNVSTEDLFYLLSHMGFETGIDLEKL
MQASQNISNVLNRKSLSNYANAYWQTKCA
>lcl|ORF2282_Ab-S_S8_L001_R1_001_(PE)_trimmed_(PE)_contig_1:298811:298924 unnamed protein product
MLGKVPDHPISSLSHSVQELGLNSSYNFFKIYYLFLY
>lcl|ORF2283_Ab-S_S8_L001_R1_001_(PE)_trimmed_(PE)_contig_1:299048:299140 unnamed protein product
MSILGEIYSSTQSNHARVLASIKWREGNKV
>lcl|ORF2284_Ab-S_S8_L001_R1_001_(PE)_trimmed_(PE)_contig_1:299219:299311 unnamed protein product
MGNNATPISCCTTSNNNSGLSAMSCPPMSI
>lcl|ORF2285_Ab-S_S8_L001_R1_001_(PE)_trimmed_(PE)_contig_1:299651:299755 unnamed protein product
MLNTRKRPLGLDAVPVTSASASSTIEITCRQRSA
>lcl|ORF2286_Ab-S_S8_L001_R1_001_(PE)_trimmed_(PE)_contig_1:299765:299971 unnamed protein product
MSVSACWRVERCINFVPKRVSSSLIRRETCAVVRSICSAAAVKLPLSITFRNACIACKSPPSRFLRIT
>lcl|ORF2287_Ab-S_S8_L001_R1_001_(PE)_trimmed_(PE)_contig_1:300281:300448 unnamed protein product
MFACLLPKLAVTRSMVIILLVLFLVIVVPLLVTMIISFGKLKDYLNPIMSYFNLV
>lcl|ORF2288_Ab-S_S8_L001_R1_001_(PE)_trimmed_(PE)_contig_1:300461:300595 unnamed protein product
MLPQSGVHNKQIFQVKANMMECLHGGMVKARVLTVQAMYSAMLT
>lcl|ORF2289_Ab-S_S8_L001_R1_001_(PE)_trimmed_(PE)_contig_1:300596:300691 unnamed protein product
MVPLNVVVLLLYLVMTTHVNLLQFPTSLNMS
>lcl|ORF2290_Ab-S_S8_L001_R1_001_(PE)_trimmed_(PE)_contig_1:300854:301009 unnamed protein product
MSLLLYQKMLISQRVALTFVGQIMASNKKNVFINIAYQLFWPMPVRIKSIP
>lcl|ORF2291_Ab-S_S8_L001_R1_001_(PE)_trimmed_(PE)_contig_1:301214:301414 unnamed protein product
MKKNVQFLKHKLKMSFTHFLMTNVLVSLVKQLTVKVNGVPLLKKHRSLVTMSTSLNLLQKCWLLAS
>lcl|ORF2292_Ab-S_S8_L001_R1_001_(PE)_trimmed_(PE)_contig_1:301496:301588 unnamed protein product
MLLTLLNVNLISVVVAHITHQQSFLKVAVH
>lcl|ORF2293_Ab-S_S8_L001_R1_001_(PE)_trimmed_(PE)_contig_1:301589:301669 unnamed protein product
MVLVATILLFRLTVVRKHSLKWVVKV
>lcl|ORF2294_Ab-S_S8_L001_R1_001_(PE)_trimmed_(PE)_contig_1:301679:301828 unnamed protein product
MHRLLPMKNTFLLTLVMGLTSTQVTWQFVNLSLQKPISPIKFSTTTQSL
>lcl|ORF2295_Ab-S_S8_L001_R1_001_(PE)_trimmed_(PE)_contig_1:302045:302194 unnamed protein product
MYKPVPVKNAVVVNVMLTLTQLNVYSLIPIFAKAVATVLKNQTVYLLSQ
>lcl|ORF2296_Ab-S_S8_L001_R1_001_(PE)_trimmed_(PE)_contig_1:302312:302425 unnamed protein product
MLNLKVLAQDGQRPQLFLSYMMFQVALWSAVLVVRVL
>lcl|ORF2297_Ab-S_S8_L001_R1_001_(PE)_trimmed_(PE)_contig_1:302477:302617 unnamed protein product
MLWIWQVLRKKVVRFIHTYNLQQVMSKFLRPKFQQVNVNYSLVQMR
>lcl|ORF2298_Ab-S_S8_L001_R1_001_(PE)_trimmed_(PE)_contig_1:302744:302821 unnamed protein product
MTVFVVVFVKVNWFLYQRLALPHYS
>lcl|ORF2299_Ab-S_S8_L001_R1_001_(PE)_trimmed_(PE)_contig_1:302822:302920 unnamed protein product
MIQFIPTSYYSVWHGNLVAFRYYVKALKKQFA
>lcl|ORF2300_Ab-S_S8_L001_R1_001_(PE)_trimmed_(PE)_contig_1:302993:303076 unnamed protein product
MLVYLQQCQKLKLRKLWLNLLKTVLLV
>lcl|ORF2301_Ab-S_S8_L001_R1_001_(PE)_trimmed_(PE)_contig_1:303380:303583 unnamed protein product
MLAYNGFVKLSLTHLHVKKNVNTNKLGVTVTSHLLKHLLKHQTIITWQLLSKLQNYQQKSAVMVISK
>lcl|ORF2302_Ab-S_S8_L001_R1_001_(PE)_trimmed_(PE)_contig_1:303653:303823 unnamed protein product
MKYQNKKVILRDDFFIGSKIYLVILRNVKICSLRPNGPYTSCKTALVKPMPSEPYC
>lcl|ORF2303_Ab-S_S8_L001_R1_001_(PE)_trimmed_(PE)_contig_1:303866:304045 unnamed protein product
MWICKSRFGKPQVNSPSCLGTMPFAASTMPIKCAKSVVGCPSTISLSLFSQTMPLPARC
>lcl|ORF2304_Ab-S_S8_L001_R1_001_(PE)_trimmed_(PE)_contig_1:304175:304414 unnamed protein product
MHMRHALATIQVLLCACSSASINSIVLPARITWVLIVNSPNAINPKISKLIRPIRISCRGENCSNSTAIT
PLAGAICCS
>lcl|ORF2305_Ab-S_S8_L001_R1_001_(PE)_trimmed_(PE)_contig_1:304673:304831 unnamed protein product
MSISPSDSRTYHSLKSKSILIKLHHRFSSRLNRSSMALCTMQKLLIEKLSCR
>lcl|ORF2306_Ab-S_S8_L001_R1_001_(PE)_trimmed_(PE)_contig_1:305171:305311 unnamed protein product
MNLCCSLIQCRDTRITYNLLHTMLNNKAVAAKYLNAMLCRLITRLC
>lcl|ORF2307_Ab-S_S8_L001_R1_001_(PE)_trimmed_(PE)_contig_1:305606:305785 unnamed protein product
MYSCSNTCGIHKGKHTIKPAIFRTNQITFGAIKIKYTGGIAMNPHFMFNRATDDFITVF
>lcl|ORF2308_Ab-S_S8_L001_R1_001_(PE)_trimmed_(PE)_contig_1:306068:306163 unnamed protein product
MFLLLGPMMLNCSHCAMRQSRIHCPSPIRTT
>lcl|ORF2309_Ab-S_S8_L001_R1_001_(PE)_trimmed_(PE)_contig_1:306539:306661 unnamed protein product
MCHGQISFFLKMDFLLFQSHQNIKKFLIAKYIFTNLIKLS
>lcl|ORF2310_Ab-S_S8_L001_R1_001_(PE)_trimmed_(PE)_contig_1:306884:307036 unnamed protein product
MVKFLHHLWLTPYRWNSLKFPKVKQLIKLLLAKNIEIYKAVYTAAFVPQL
>lcl|ORF2311_Ab-S_S8_L001_R1_001_(PE)_trimmed_(PE)_contig_1:307274:307432 unnamed protein product
MSKLLFMELFLALLSCSFHKNLSDQSRNLTLPSLNLRLHMLPIPNVSKHTPQ
>lcl|ORF2312_Ab-S_S8_L001_R1_001_(PE)_trimmed_(PE)_contig_1:307610:307759 unnamed protein product
MGVSMHSLITPCKSLQFYFQDLLQFSYLPKESQIRQPSPQFQINQFGNR
>lcl|ORF2313_Ab-S_S8_L001_R1_001_(PE)_trimmed_(PE)_contig_1:307835:307912 unnamed protein product
MQNHGVVNEAGELLMKIVNHKSVEY
>lcl|ORF2314_Ab-S_S8_L001_R1_001_(PE)_trimmed_(PE)_contig_1:308273:307290 unnamed protein product
MSCTEICLLMCCTGLAQVGLSLSQTLPALYGFTFLATFFSIATQVLVPFAAGLASPKKSPQVVGTLMSGL
FLGILLARSIAGLLSTVWSWHAVYLISGVVILVFAWVMWVKLPVARKSHQLNILQIYGSLFSLAAHQPHL
LRRGFAGGIGFGILALIFTTMTFILANEPYHFNDFQIGLFGIVGLAGVFATPWAGKKIAAGLENKIAVIC
MGLLMSAWIPLFFAQQSLVAYAVGVIMAYFGLSAFHVLNQNLVYRISAEARSRINSIYMTLYFGGAALGS
FIAVYAWKHWGWEACAALGLAMAMLSFLIDRLDFYEMNKIAKQEKAP
>lcl|ORF2315_Ab-S_S8_L001_R1_001_(PE)_trimmed_(PE)_contig_1:307289:307146 unnamed protein product
MGAWIFYYLRIIIKVAEAKAYTLPFSSTILPWVLIILRPALINSAVA
>lcl|ORF2316_Ab-S_S8_L001_R1_001_(PE)_trimmed_(PE)_contig_1:307052:306960 unnamed protein product
MPVAVSKAVAQKPPCTPPCIFLCSLRGVTL
>lcl|ORF2317_Ab-S_S8_L001_R1_001_(PE)_trimmed_(PE)_contig_1:306908:306786 unnamed protein product
MGDGETSPFFKAVKNSRPVYFGLSINRPCMIKQSNHHTIN
>lcl|ORF2318_Ab-S_S8_L001_R1_001_(PE)_trimmed_(PE)_contig_1:306257:306168 unnamed protein product
MCRAWVYFINRRSGIWWAGLADIAADCDF
>lcl|ORF2319_Ab-S_S8_L001_R1_001_(PE)_trimmed_(PE)_contig_1:304460:304380 unnamed protein product
MLIIAQLFMRKVLGTLMNSIWRLQVA
>lcl|ORF2320_Ab-S_S8_L001_R1_001_(PE)_trimmed_(PE)_contig_1:304238:304095 unnamed protein product
MKQNYKHKVKLVLWLEHGACALKTVPRLRGLKINQFIIPIPLLSGRA
>lcl|ORF2321_Ab-S_S8_L001_R1_001_(PE)_trimmed_(PE)_contig_1:303944:303837 unnamed protein product
MRQTALSQDKKENLLGASQILIYKSTCTVIRKGNG
>lcl|ORF2322_Ab-S_S8_L001_R1_001_(PE)_trimmed_(PE)_contig_1:302945:302832 unnamed protein product
MFFSTAVPFRRIAFSMLSRNSGMRPDCHAIPSNNWLV
>lcl|ORF2323_Ab-S_S8_L001_R1_001_(PE)_trimmed_(PE)_contig_1:302744:302583 unnamed protein product
MKSVIGAYQSRDLINSEVGVLSSFTITKASSFKRERAAPLPATTASAPMSNSH
>lcl|ORF2324_Ab-S_S8_L001_R1_001_(PE)_trimmed_(PE)_contig_1:302447:302364 unnamed protein product
MPRSAPIVTTPVPPIPPTIMRLGTSYN
>lcl|ORF2325_Ab-S_S8_L001_R1_001_(PE)_trimmed_(PE)_contig_1:302210:302094 unnamed protein product
MPKAVSTGSIDKQFDFLEQSPQPSQISVLMNKRSAGSG
>lcl|ORF2326_Ab-S_S8_L001_R1_001_(PE)_trimmed_(PE)_contig_1:301973:301878 unnamed protein product
MSTPGAIPSSSFNSLISSVTMTCFLIPSASS
>lcl|ORF2327_Ab-S_S8_L001_R1_001_(PE)_trimmed_(PE)_contig_1:301448:301362 unnamed protein product
MCTFKLSGISSFKKRAASIFAIGSGWYS
>lcl|ORF2328_Ab-S_S8_L001_R1_001_(PE)_trimmed_(PE)_contig_1:301355:301260 unnamed protein product
MSGASSIEVLHSPLPSVALPMTRGRWSSGSE
>lcl|ORF2329_Ab-S_S8_L001_R1_001_(PE)_trimmed_(PE)_contig_1:301247:301137 unnamed protein product
MCVSRIGRFSSITINSSKPFANSRIPCGSKGQIRPT
>lcl|ORF2330_Ab-S_S8_L001_R1_001_(PE)_trimmed_(PE)_contig_1:300710:300504 unnamed protein product
MGIPQPIMTCSDWWGTVEDLHEWSSPNKATTPPRSEVPAKLAWRSTSPERSTPGPLPYHHEDTPSYLP
>lcl|ORF2331_Ab-S_S8_L001_R1_001_(PE)_trimmed_(PE)_contig_1:300272:300057 unnamed protein product
MPVINAVPLSLTYLSSSDTSFVAIIFGVTFVAIFIYISLEFLVARTTFFFQHPVEYLEQVTYEIKKIGSS
S
>lcl|ORF2332_Ab-S_S8_L001_R1_001_(PE)_trimmed_(PE)_contig_1:299771:299655 unnamed protein product
MILVQLMQSVVGKLFQWWMKQRQKSPERHLNLKVVYVY
>lcl|ORF2333_Ab-S_S8_L001_R1_001_(PE)_trimmed_(PE)_contig_1:299192:299076 unnamed protein product
MEDYVISCLSGVRPILEFIPYCLHAILLMPKHAHGWIG
>lcl|ORF2334_Ab-S_S8_L001_R1_001_(PE)_trimmed_(PE)_contig_1:299069:298983 unnamed protein product
MFLQELKWMHLIFINNEINFLRITSEKG
>lcl|ORF2335_Ab-S_S8_L001_R1_001_(PE)_trimmed_(PE)_contig_1:298643:298506 unnamed protein product
MIANKTNLQLIHYLRRLWHKGNPQVLQETNQKHEYLVVKTDKYWQ
>lcl|ORF2336_Ab-S_S8_L001_R1_001_(PE)_trimmed_(PE)_contig_1:298436:298350 unnamed protein product
MPFERDLVLRCQWFHLKTLHSSPCHRVV
>lcl|ORF2337_Ab-S_S8_L001_R1_001_(PE)_trimmed_(PE)_contig_1:298328:298242 unnamed protein product
MQLRLHKDNRQYKRHNRVHGCYVLLLRS
>lcl|ORF2338_Ab-S_S8_L001_R1_001_(PE)_trimmed_(PE)_contig_1:298058:297975 unnamed protein product
MARHFEPFVVPILPKRMNRLQWILGLH
>lcl|ORF2339_Ab-S_S8_L001_R1_001_(PE)_trimmed_(PE)_contig_1:297857:297723 unnamed protein product
MSRLKFHKLIASFDLIAHLEIGVYNHAVFRGADGIFHFHCFKRH
>lcl|ORF2340_Ab-S_S8_L001_R1_001_(PE)_trimmed_(PE)_contig_1:297647:297531 unnamed protein product
MTFIGLAICLIKVLADISKLIALTILEQGNALLTLVKR
>lcl|ORF2341_Ab-S_S8_L001_R1_001_(PE)_trimmed_(PE)_contig_1:297218:297126 unnamed protein product
MFTLNQIGIKLGLFKRFATNNFFKKSNVVA
>lcl|ORF2342_Ab-S_S8_L001_R1_001_(PE)_trimmed_(PE)_contig_1:297098:296925 unnamed protein product
MLHLNKRSFTVFTPYDEFGNHWVVIGRDFIAFNNTAVYTHILVLSWIAQIVDFTNSR
>lcl|ORF2343_Ab-S_S8_L001_R1_001_(PE)_trimmed_(PE)_contig_1:296831:296595 unnamed protein product
MSDAKLPLDQVFTCNHFSNRVLDLQTGIHFHEIRRSVLFHNKLNRTCTNIIYRSCSINCSLAHCIELLAW
HLWSRGFL
>lcl|ORF2344_Ab-S_S8_L001_R1_001_(PE)_trimmed_(PE)_contig_1:296588:296421 unnamed protein product
MVTALYRTITFKQMYIVAMCIAKHLHFNMARLNHITLNQDIIITKARFGFTFTRG
>lcl|ORF2345_Ab-S_S8_L001_R1_001_(PE)_trimmed_(PE)_contig_1:296204:296061 unnamed protein product
MHWWANKANIVLLASERKLVIFRKEAIARVNRLAACINRCLNNTINL
>lcl|ORF2346_Ab-S_S8_L001_R1_001_(PE)_trimmed_(PE)_contig_1:296060:295977 unnamed protein product
MTLCCRGLTNINRFICKFDVLCICVCI
>lcl|ORF2347_Ab-S_S8_L001_R1_001_(PE)_trimmed_(PE)_contig_1:295865:295782 unnamed protein product
MLLFELETQAGCCLFKKVLRPSFASLP
>lcl|ORF2348_Ab-S_S8_L001_R1_001_(PE)_trimmed_(PE)_contig_1:295502:295287 unnamed protein product
MVDGARPKRTSEVANLASVLAIQISHADAKPIPPPKAMPCTRAIVGCLSVASASNIWASFNASASFSAED
A
>lcl|ORF2349_Ab-S_S8_L001_R1_001_(PE)_trimmed_(PE)_contig_1:295274:295110 unnamed protein product
MQLRSAPAEKLLPRPAKTTTRMSSRVLICLKQVCNSSMTVVLKALCNSGRFSHT
>lcl|ORF2350_Ab-S_S8_L001_R1_001_(PE)_trimmed_(PE)_contig_1:295067:294978 unnamed protein product
MYTSYMRNTPNLVGWIGAFMAAARLKPST
>lcl|ORF2351_Ab-S_S8_L001_R1_001_(PE)_trimmed_(PE)_contig_1:294686:294519 unnamed protein product
MIRVSLGTFAVATAITSLAPCLAIPSFSYWRPTIKPVMFCINNSGILRCVHSSIK
>lcl|ORF2352_Ab-S_S8_L001_R1_001_(PE)_trimmed_(PE)_contig_1:294284:294075 unnamed protein product
MCLFNSFGFLFKLATIFRAMAIACSSFSAKWSATPERRVCTSPPPKSSLLTTSPVAAFTKGGPPKKIVP
>lcl|ORF2353_Ab-S_S8_L001_R1_001_(PE)_trimmed_(PE)_contig_1:294065:293961 unnamed protein product
MIVSSDMAGTYAPPAVQLPITTAIWAIPRLDMRA
>lcl|ORF2354_Ab-S_S8_L001_R1_001_(PE)_trimmed_(PE)_contig_1:293561:293355 unnamed protein product
MRWATCLRSVTNVCMACWFVLKSSLRTLILLCNWFIRCVLTYNYYLVSLKSSRPISMRRISEVPAPIS
>lcl|ORF2355_Ab-S_S8_L001_R1_001_(PE)_trimmed_(PE)_contig_1:293303:293202 unnamed protein product
MPPKVWIASPAIHVAFSAAYKMALAASLRKLRS
>lcl|ORF2356_Ab-S_S8_L001_R1_001_(PE)_trimmed_(PE)_contig_1:292979:292899 unnamed protein product
MSTLTPLPTPPSTFSAGTSTLSKKRG
>lcl|ORF2357_Ab-S_S8_L001_R1_001_(PE)_trimmed_(PE)_contig_1:292682:292539 unnamed protein product
MLTTSEPAFGSDMARAPTYSPEINFGKYFCFCCSLPLRLIWFTHKLE
>lcl|ORF2358_Ab-S_S8_L001_R1_001_(PE)_trimmed_(PE)_contig_1:292463:292368 unnamed protein product
MLAPPYSSETVIPKRPISPNFFQRCAGNLLS
>lcl|ORF2359_Ab-S_S8_L001_R1_001_(PE)_trimmed_(PE)_contig_1:292301:292200 unnamed protein product
MKVSSRPKFKLRRFMIFSSYWLYLLSIKYFVGI
>lcl|ORF2360_Ab-S_S8_L001_R1_001_(PE)_trimmed_(PE)_contig_1:291578:291480 unnamed protein product
MQSLIMRIKTIFQNRLLTFVWMLCRKNRAYKG
>lcl|ORF2361_Ab-S_S8_L001_R1_001_(PE)_trimmed_(PE)_contig_1:290645:290544 unnamed protein product
MYFCAIVPLFWHGDGESGVYDAWGNHGLSIGCI
>lcl|ORF2362_Ab-S_S8_L001_R1_001_(PE)_trimmed_(PE)_contig_1:289478:289392 unnamed protein product
MWAVVRVTNSNIYLKDIQTGNLQRLIHL
>lcl|ORF2363_Ab-S_S8_L001_R1_001_(PE)_trimmed_(PE)_contig_1:289331:289239 unnamed protein product
MFTVKLQLYLSRVALMLHFLFLWLILLQMT
>lcl|ORF2364_Ab-S_S8_L001_R1_001_(PE)_trimmed_(PE)_contig_1:288542:288462 unnamed protein product
MFSSKKSRTSCSCSYSSSTIYTANIN
>lcl|ORF2365_Ab-S_S8_L001_R1_001_(PE)_trimmed_(PE)_contig_1:287021:286932 unnamed protein product
MCCLGAKAVPGHEMSLIPTKTIKVLTPEY
>lcl|ORF2366_Ab-S_S8_L001_R1_001_(PE)_trimmed_(PE)_contig_1:286928:286731 unnamed protein product
MSLFKRFKTLSPIPSVSNRFPEMPLLITATRCTDKRFAKKSVHLVFASKVAVAPSVIESPTTATT
>lcl|ORF2367_Ab-S_S8_L001_R1_001_(PE)_trimmed_(PE)_contig_1:286721:286638 unnamed protein product
MGFTSIADSNNRAVVVLASVGVVKFVV
>lcl|ORF2368_Ab-S_S8_L001_R1_001_(PE)_trimmed_(PE)_contig_1:286226:286149 unnamed protein product
MVIHWLFSTSACAKLVIKTKENRVA
>lcl|ORF2369_Ab-S_S8_L001_R1_001_(PE)_trimmed_(PE)_contig_1:286034:285945 unnamed protein product
MLLCLILISIVLASWQFLYGWSSLEVFQR
>lcl|ORF2370_Ab-S_S8_L001_R1_001_(PE)_trimmed_(PE)_contig_1:285878:285645 unnamed protein product
MSGYSIVQHVSFSLPVKDASFMSKAFKYSMTWTNWNNRLPQIIYRKGELESIPVFHIGHTFYCLVLVCLI
NVTRKLN
>lcl|ORF2371_Ab-S_S8_L001_R1_001_(PE)_trimmed_(PE)_contig_1:285560:285444 unnamed protein product
MWWPDRLAVLINTLFAHLYILKSTVAPNIQMNYMNISF
>lcl|ORF2372_Ab-S_S8_L001_R1_001_(PE)_trimmed_(PE)_contig_1:285296:285141 unnamed protein product
MNSRFEMLYSKNNSSKFLKIGIFMLLKNFMLSGLVMISMFLIAYVHSWIFW
>lcl|ORF2373_Ab-S_S8_L001_R1_001_(PE)_trimmed_(PE)_contig_1:285125:285027 unnamed protein product
MSLVFARTQLAMLHCLIHGFYKVHFCINILQT
>lcl|ORF2374_Ab-S_S8_L001_R1_001_(PE)_trimmed_(PE)_contig_1:284552:284472 unnamed protein product
MTPWLKEVMPTHCSLLWWRNERGLAD
>lcl|ORF2375_Ab-S_S8_L001_R1_001_(PE)_trimmed_(PE)_contig_1:284363:284286 unnamed protein product
MLKPTDKIGQREHHKLSIGVGQLQK
>lcl|ORF2376_Ab-S_S8_L001_R1_001_(PE)_trimmed_(PE)_contig_1:284258:284166 unnamed protein product
MFHCFYLENRKIKKYNMSINNLNISHTIIF
>lcl|ORF2377_Ab-S_S8_L001_R1_001_(PE)_trimmed_(PE)_contig_1:283601:283506 unnamed protein product
MYFVFTIWRICCYRFVAILSYRFKKLIKQTQ
>lcl|ORF2378_Ab-S_S8_L001_R1_001_(PE)_trimmed_(PE)_contig_1:282338:282258 unnamed protein product
MEHDLYFDLSSEFPHILLNFMLIFLI
>lcl|ORF2379_Ab-S_S8_L001_R1_001_(PE)_trimmed_(PE)_contig_1:281567:281451 unnamed protein product
MLSKRKYLQVFLVFQSRLFSKDLCRQHTGQHVKVLYLY
>lcl|ORF2380_Ab-S_S8_L001_R1_001_(PE)_trimmed_(PE)_contig_1:281396:281256 unnamed protein product
MKYVRYFPLREGRNSQDFQSEYRLNKDLKRNDKLGSPQGHFQKMQF
>lcl|ORF2381_Ab-S_S8_L001_R1_001_(PE)_trimmed_(PE)_contig_1:281027:280947 unnamed protein product
MSMNFLNLLYLPCFLITQNNKLKTRL
>lcl|ORF2382_Ab-S_S8_L001_R1_001_(PE)_trimmed_(PE)_contig_1:280934:280854 unnamed protein product
MVIDISQTENENACCSEKTIIRLITR
>lcl|ORF2383_Ab-S_S8_L001_R1_001_(PE)_trimmed_(PE)_contig_1:279086:278997 unnamed protein product
MLDRPNYSDAYFCTFFNSARASWFSRHCS
>lcl|ORF2384_Ab-S_S8_L001_R1_001_(PE)_trimmed_(PE)_contig_1:278822:278745 unnamed protein product
MGFCVFSTRVSTCCNLGDVRPCDSS
>lcl|ORF2385_Ab-S_S8_L001_R1_001_(PE)_trimmed_(PE)_contig_1:277331:277233 unnamed protein product
MVTRTNSRTCTGLNKKSPESLNAFRAFSNLYH
>lcl|ORF2386_Ab-S_S8_L001_R1_001_(PE)_trimmed_(PE)_contig_1:277124:276939 unnamed protein product
MLPIGVSLPNFSTVSASKLLGIRGVQIGPGATPFTRIPFFCFIKLFDRLRVKEVIAPLVLA
>lcl|ORF2387_Ab-S_S8_L001_R1_001_(PE)_trimmed_(PE)_contig_1:276737:276426 unnamed protein product
MLILPKCCKTLSIFCFARSGSEISPFNKRHCCPSFSISCLVISASWSSSRYSTAISAPSRANSTATERPI
PLSPPLMTATLPFSFSLPLWDALIISGSGCIFS
>lcl|ORF2388_Ab-S_S8_L001_R1_001_(PE)_trimmed_(PE)_contig_1:276212:276117 unnamed protein product
MISNNLTLFLSIILSTIDRLPVSFSQFSIGI
>lcl|ORF2389_Ab-S_S8_L001_R1_001_(PE)_trimmed_(PE)_contig_1:276101:275958 unnamed protein product
MSFITVSASTIFFKSFLFLLFLTTILSNIFFISSVSIFFDLIIYKSL
>lcl|ORF2390_Ab-S_S8_L001_R1_001_(PE)_trimmed_(PE)_contig_1:275324:274083 unnamed protein product
MTMANTRYEDDNNSSGTSNRGFASMDPERVREIASKGGRAAHASGNAHEFTSEEAREAGRAAHASGNAHE
FTSEEAREAGALSHKNDDRNGRGRSRYDDDEDDDRGRSSGRGRGRSRYDDDDEDDDRGRSGGRGRGRGRD
DDDEDDDRGRSGGRGRGRSRDDDDEDDDRGRSGGRGRGRSRRDDDDEDDDRGRSGGRGRGRSRRDDDDED
DDRGRSGGRGRGRSRYDDDDEDDDRGRSGGRGRGRSRRDDDDEDDDRGRSGGRGRGRSRYDDDDEDDDRG
RSGGRGRGRSRRDDDDEDDDRGRSGGRGRGRSRYDDDDEDDDRGRSGGRGRGRSRRDDDDEDDDRGRSGG
RGRGRSRYDDDDEDDDRGRSGGRGRGRSRRDDDDDDDDRRGRSDGRGQNSRNQKRDAYGRFTS
>lcl|ORF2391_Ab-S_S8_L001_R1_001_(PE)_trimmed_(PE)_contig_1:273602:273516 unnamed protein product
MYCYAKKIFRQLENVTFSSYIDCVGFER
>lcl|ORF2392_Ab-S_S8_L001_R1_001_(PE)_trimmed_(PE)_contig_1:273503:272892 unnamed protein product
MPKKKEFEHGGARENAGRKAQFNEPTKVIRVPESQVNFIKNWLLNNVKTDNQTDFTSKLKIQQVHPNNDK
IYHIPLATERVAAGFPSPAQDDIEQALDLNEYLIRNENATFIVKANSLSMLDAGIDIDDPLIVDRSIPAK
SGDIVIALIDNDFTVKRLIIDTQFQPPKVWLKAENPDYQNIYIEEGQELVIWGVVTYNLKRMR
>lcl|ORF2393_Ab-S_S8_L001_R1_001_(PE)_trimmed_(PE)_contig_1:272816:272706 unnamed protein product
MCPINKHVAITTIKPPEKRPTNWAACGLVFKIASEP
>lcl|ORF2394_Ab-S_S8_L001_R1_001_(PE)_trimmed_(PE)_contig_1:272423:272283 unnamed protein product
MISAVGLFATSRPTPAATNKIVIKCPNSIPATAGTTTLPLIPAEMA
>lcl|ORF2395_Ab-S_S8_L001_R1_001_(PE)_trimmed_(PE)_contig_1:272261:272010 unnamed protein product
MIKRMETLQNAIKMLKAICLSRQTIFQRSRPRFRKNPYLFELVENNMLMYLECAFKCLLISHTFGVNFSK
WIARIKRFLLNCN
>lcl|ORF2396_Ab-S_S8_L001_R1_001_(PE)_trimmed_(PE)_contig_1:271871:271794 unnamed protein product
MSFQRLFLLRLKKAINRRLRSLKMP
>lcl|ORF2397_Ab-S_S8_L001_R1_001_(PE)_trimmed_(PE)_contig_1:271793:271638 unnamed protein product
MRFRKLFRRSVCLVNLTIYSMLLLKIYQLFSVYMTKNYRLFQVCNGSSQPL
>lcl|ORF2398_Ab-S_S8_L001_R1_001_(PE)_trimmed_(PE)_contig_1:271631:271554 unnamed protein product
MWCLSVYFRLAKSSDVKKEALKLLF
>lcl|ORF2399_Ab-S_S8_L001_R1_001_(PE)_trimmed_(PE)_contig_1:271475:271389 unnamed protein product
MDAHSLAHIRGSDKQLLLVYLQHRNVVL
>lcl|ORF2400_Ab-S_S8_L001_R1_001_(PE)_trimmed_(PE)_contig_1:271298:271206 unnamed protein product
MESKALGNYPIIRRMLQSINLPIQGKQPYR
>lcl|ORF2401_Ab-S_S8_L001_R1_001_(PE)_trimmed_(PE)_contig_1:271133:270972 unnamed protein product
MRCLLRQPQPMQLQSLNRILRFYPIPQTCCLPLKQVQLPSLQSQRQYDQDNVC
>lcl|ORF2402_Ab-S_S8_L001_R1_001_(PE)_trimmed_(PE)_contig_1:270026:269922 unnamed protein product
MEHNVKYNLLRFHSLLFVNLHLAQCPDLDVQIHS
>lcl|ORF2403_Ab-S_S8_L001_R1_001_(PE)_trimmed_(PE)_contig_1:269759:269661 unnamed protein product
MLGLMQPHAKHECYARFFTPPTSATTCDQNTP
>lcl|ORF2404_Ab-S_S8_L001_R1_001_(PE)_trimmed_(PE)_contig_1:268934:268818 unnamed protein product
MAFCRFFRWSILDYFWIFKSFDGDAADGVGFSAVYSCL
>lcl|ORF2405_Ab-S_S8_L001_R1_001_(PE)_trimmed_(PE)_contig_1:268796:268710 unnamed protein product
MLGCLSTVYSKSSACFNIDSSTGLLGAN
>lcl|ORF2406_Ab-S_S8_L001_R1_001_(PE)_trimmed_(PE)_contig_1:268382:268242 unnamed protein product
MDAELFGLFRINSKRIGEFHCSGECCVMRSCYCLLNQRQILHCTSA
>lcl|ORF2407_Ab-S_S8_L001_R1_001_(PE)_trimmed_(PE)_contig_1:267998:267912 unnamed protein product
MTDSGAVYCFGSEFKSGLYPRKDLLRNH
>lcl|ORF2408_Ab-S_S8_L001_R1_001_(PE)_trimmed_(PE)_contig_1:267890:267810 unnamed protein product
MYTVCQNLHHFIFINERCCMVVSVKR
>lcl|ORF2409_Ab-S_S8_L001_R1_001_(PE)_trimmed_(PE)_contig_1:267134:267057 unnamed protein product
MYRNRTRTTHCKIISRFTRRTAICD
>lcl|ORF2410_Ab-S_S8_L001_R1_001_(PE)_trimmed_(PE)_contig_1:266837:266733 unnamed protein product
MFKTCTYFSAEPDFDGFKYAFDGRVGNSTIIASE
>lcl|ORF2411_Ab-S_S8_L001_R1_001_(PE)_trimmed_(PE)_contig_1:266267:265308 unnamed protein product
MSMQHVSFQQASPNEQAVILIVDDVPENLGLLHESLDQAGYRVLVTTDGLSAIEIAHRCLPDMILLDGNM
PHMDGFESCIQLKASPITQFIPVIFMTGLSETEHIVRGFQVGGVDYVTKPLNIEEVLARVKTHLAHAKLL
QQQKQVIDATETAILALDVHGKIVWKTQKASDLLNQYLPELEGFEAGLKAWFSDLEHEKDSKKLTSCFYS
TPSQQLQLLLLTPWETEPSVAKNYLIQIKTSTPALEMADILKYCPQLTQREAEVMHWLLLGKTNKDIAEI
LELSPRTVNKHLEHVFEKLCVENRTAAVAHINSLVQEFH
>lcl|ORF2412_Ab-S_S8_L001_R1_001_(PE)_trimmed_(PE)_contig_1:264872:264783 unnamed protein product
MKNHLIKIGPWCPIFLLALLFIFVLVNMF
>lcl|ORF2413_Ab-S_S8_L001_R1_001_(PE)_trimmed_(PE)_contig_1:264749:264672 unnamed protein product
MPNRIYQTYRKAYLIKIVLDQLGKK
>lcl|ORF2414_Ab-S_S8_L001_R1_001_(PE)_trimmed_(PE)_contig_1:264296:264153 unnamed protein product
MWPKHSEQVCSRWPKGRLTQQKVLVYNRLKFLDMSFSLKHLPFQFQQ
>lcl|ORF2415_Ab-S_S8_L001_R1_001_(PE)_trimmed_(PE)_contig_1:263945:263280 unnamed protein product
MELDYLFQASHLERLMWGLWATAKIAFISVFFSAIFGTVFGVIMTSKNIVVKSLCRLYLEAIRIIPILVL
LFVFYFGFATWFNWQFSAMWVCVVVFVLWGTAEMGDLVRAAITSIDQHQRDSAYALGLTHVQALIYVIFP
QSLKRVTPGAINLFTRMVKTSSLAVLIGVVEVIKVGQQIIENSLLTVPSASLWIYGFIFILYFLICYPLS
RLAAHLEKVWE
>lcl|ORF2416_Ab-S_S8_L001_R1_001_(PE)_trimmed_(PE)_contig_1:263090:262995 unnamed protein product
MAQVCLVKTWTGLMLVKKLAWFFRTMSYLGI
>lcl|ORF2417_Ab-S_S8_L001_R1_001_(PE)_trimmed_(PE)_contig_1:262892:262800 unnamed protein product
MSENLIIHDNFLVDKNSVLPLSVHWSCNLR
>lcl|ORF2418_Ab-S_S8_L001_R1_001_(PE)_trimmed_(PE)_contig_1:262691:262563 unnamed protein product
MRCPLRVRLPTALFLWIRARLLNRLHQKNFLNSQKQNERKLS
>lcl|ORF2419_Ab-S_S8_L001_R1_001_(PE)_trimmed_(PE)_contig_1:261923:261783 unnamed protein product
MVTQFHKIVPMLWHGPRRTQVMLQVFSLLVIKSLLHQRLKRAIPNY
>lcl|ORF2420_Ab-S_S8_L001_R1_001_(PE)_trimmed_(PE)_contig_1:261575:260706 unnamed protein product
MMTTLTFQNVKHILAASLLSLGLVACNKGTQSTEKTADTTQTTSSIEQIKKNGVVRIGVFSDKPPFGYLD
AQGKNQGFDVEIAKHIAKDLLGDENKVEFVLTEAANRVEYLKANKVDIIFANFTVTPERKEVVDFAKPYL
KVALGVVSPKSHPITDVAQLKDKTLLVNKGTTADSFFTKTHPEIKLQKYEQNTETFDALKDGRGTALAHD
NLLVLAWAKENPNYTVGITNLGEQDLIAPAVKKGDKELLDWLNQDLEKLAKEGVIHQAYEKTLKPVYGDT
INPKDLLVE
>lcl|ORF2421_Ab-S_S8_L001_R1_001_(PE)_trimmed_(PE)_contig_1:260315:260040 unnamed protein product
MVKPELKYLVVEHDVQRSMASSQYQNAVMQHSNAHPYDLLHNDHARQHLSIYFLVEISILSHWLVRPSRY
IHAALNHEDGLVCHALLNIQA
>lcl|ORF2422_Ab-S_S8_L001_R1_001_(PE)_trimmed_(PE)_contig_1:259775:259695 unnamed protein product
MLVPHLPYLNNVDKPVVRFHLNEVSA
>lcl|ORF2423_Ab-S_S8_L001_R1_001_(PE)_trimmed_(PE)_contig_1:259508:259401 unnamed protein product
MDFNWIIASKKTQYNLFCDFQETKLLCGSCMDMSF
>lcl|ORF2424_Ab-S_S8_L001_R1_001_(PE)_trimmed_(PE)_contig_1:258428:258333 unnamed protein product
MSSVTFGWTYFGFAQSKQKHCHLQNLSTYFI
>lcl|ORF2425_Ab-S_S8_L001_R1_001_(PE)_trimmed_(PE)_contig_1:257816:257718 unnamed protein product
MPRLSTYSSAAPKPTASAMFPVPASNLFGAGW
>lcl|ORF2426_Ab-S_S8_L001_R1_001_(PE)_trimmed_(PE)_contig_1:257621:257541 unnamed protein product
MPVGPNTLCPENTKKSVSRACTSVGI
>lcl|ORF2427_Ab-S_S8_L001_R1_001_(PE)_trimmed_(PE)_contig_1:257273:257127 unnamed protein product
MISSPSPIFCSPHVFAIRLIPSVVPRTKIISLEEGAPINRATTFLACS
>lcl|ORF2428_Ab-S_S8_L001_R1_001_(PE)_trimmed_(PE)_contig_1:257051:256887 unnamed protein product
MRSITRCGFCVVAALSNQTKGRPLTRSCKIGKSRRMACTSSGCALLATKVGCDG
>lcl|ORF2429_Ab-S_S8_L001_R1_001_(PE)_trimmed_(PE)_contig_1:256337:256161 unnamed protein product
MLELGTAEKNSLASRAMVDSSGKLAGGLTPVTSGPVGLPCRLLVVNWVVMIFVHLHII
>lcl|ORF2430_Ab-S_S8_L001_R1_001_(PE)_trimmed_(PE)_contig_1:256049:255939 unnamed protein product
MFTRKTRLEQTNNPLTLFTNTKQQDFSFAIFYRNFI
>lcl|ORF2431_Ab-S_S8_L001_R1_001_(PE)_trimmed_(PE)_contig_1:255905:255816 unnamed protein product
MRTKQTNRWRRYTTACTFTAKCCNRIRVC
>lcl|ORF2432_Ab-S_S8_L001_R1_001_(PE)_trimmed_(PE)_contig_1:255401:255249 unnamed protein product
MSQPAGSNCRKLGSCFSCIGQLTGRMVPKCKLGFVCIFRHESFFLITLAF
>lcl|ORF2433_Ab-S_S8_L001_R1_001_(PE)_trimmed_(PE)_contig_1:255149:255045 unnamed protein product
MYFLNKNIFKLEISILLICTFFVYLSPYLFISHL
>lcl|ORF2434_Ab-S_S8_L001_R1_001_(PE)_trimmed_(PE)_contig_1:254894:254643 unnamed protein product
MDHDIIFNNRMAYIVFFQTTIIIGFKAFCSKGHGLINTNAFPNHTSLTNHHTRTMINEKSFTDLCTWMNI
NTCCRVSQLRNNA
>lcl|ORF2435_Ab-S_S8_L001_R1_001_(PE)_trimmed_(PE)_contig_1:254093:254010 unnamed protein product
MIEVLVLLPRKLVDAPAIFLITLLLFI
>lcl|ORF2436_Ab-S_S8_L001_R1_001_(PE)_trimmed_(PE)_contig_1:254009:253932 unnamed protein product
MTFKAFKNVINVFKTCIKCGFGGLC
>lcl|ORF2437_Ab-S_S8_L001_R1_001_(PE)_trimmed_(PE)_contig_1:253244:253128 unnamed protein product
MFRFVPMEQVLQSPPLALQFFHYKKGQCLSGRAQRHLQ
>lcl|ORF2438_Ab-S_S8_L001_R1_001_(PE)_trimmed_(PE)_contig_1:253106:253005 unnamed protein product
MLTHVPNLQHLLLKQYKGHMPEKIWQLHWLKAQ
>lcl|ORF2439_Ab-S_S8_L001_R1_001_(PE)_trimmed_(PE)_contig_1:252992:252897 unnamed protein product
MALFRPHAPILKTRHVNWYESLCRNLAGFQV
>lcl|ORF2440_Ab-S_S8_L001_R1_001_(PE)_trimmed_(PE)_contig_1:252476:251556 unnamed protein product
MDKFDTLQLFTRIVELGSFSQAADQLNIPRATASNAIKELESNLQCRLLERTTRHVRPSLDGQAFYERCT
QILSELDDAESSLRNVIAQPRGLLRVDLSGAHATKIVLPNIDQFHQLYPDIELVISTGDRLVDLIREGID
CVVRAGRLDDSTLIARHLIDMPQVICASPDYLNKHGTPEQPEDLLSHYCVNFFSTSGGRNYPFELMVNGK
KQDYFLKSWIAVNDAENYVLSALQGAGLIQVPRYHVANELKNGRLVQVLSEWEIPKMSVSALYPQHRQLS
PRVRVFVAWLSELYTGYFANFEYPQK
>lcl|ORF2441_Ab-S_S8_L001_R1_001_(PE)_trimmed_(PE)_contig_1:251552:251442 unnamed protein product
MLRVSQKLNDIFKTDSAIYLESWSQNHSHHGVHATA
>lcl|ORF2442_Ab-S_S8_L001_R1_001_(PE)_trimmed_(PE)_contig_1:251279:251172 unnamed protein product
MQYQRCYIQNQPNIRFLPDADLIHQVSVLFPLQSG
>lcl|ORF2443_Ab-S_S8_L001_R1_001_(PE)_trimmed_(PE)_contig_1:250622:250521 unnamed protein product
MYVARQAIFVQTDVAIAVMHNFLGALIQHHHFE
>lcl|ORF2444_Ab-S_S8_L001_R1_001_(PE)_trimmed_(PE)_contig_1:250478:250365 unnamed protein product
MNQKEIRHQTQEVFLQQRKVSRLLFCLLLKVEWTWAE
>lcl|ORF2445_Ab-S_S8_L001_R1_001_(PE)_trimmed_(PE)_contig_1:250256:250056 unnamed protein product
MCLDKALQDIPKWQKILIRQNRYAQVQALWQLMTFLRKMFQTGLADLSRWLLFQMEFVFHVVLQKL
>lcl|ORF2446_Ab-S_S8_L001_R1_001_(PE)_trimmed_(PE)_contig_1:249659:249582 unnamed protein product
MPLAGTACNGWVKTMLLTSIENNTV
>lcl|ORF2447_Ab-S_S8_L001_R1_001_(PE)_trimmed_(PE)_contig_1:249248:249156 unnamed protein product
MLIVFYFKKDVLLCLKKFDRMLINTLSNFS
>lcl|ORF2448_Ab-S_S8_L001_R1_001_(PE)_trimmed_(PE)_contig_1:248444:247728 unnamed protein product
MSISKEHNDMNIWSILCLIWTLAAYVVAKRIYQKHPKLWLSPAISVPVLTIILMTIFGISYQTYSEDTQW
IVNLLGPATVAFAIPIYRYRETIRKNLGVLTIAIIVGMSVGVMTAYKMAQWFHFSPEVTNSLMARSISTP
FAMILAEDIHGSAALVSLFTVITGLVGMICGDAILAITKIRSNVANGAAFGNAAHGFGTVRAQQRNSEEG
VIASLTMVIAGILMVLIGPFAIHLWLLL
>lcl|ORF2449_Ab-S_S8_L001_R1_001_(PE)_trimmed_(PE)_contig_1:247514:247434 unnamed protein product
MTPYACLDHPAVTKPVLEVCIFQSSQ
>lcl|ORF2450_Ab-S_S8_L001_R1_001_(PE)_trimmed_(PE)_contig_1:247124:247011 unnamed protein product
MLFAVLPKLIKLYVLLDSLAYQVDIGETVSQKQHVHV
>lcl|ORF2451_Ab-S_S8_L001_R1_001_(PE)_trimmed_(PE)_contig_1:246920:246819 unnamed protein product
MLYPDKLDLLSRLHLLLQIKFGCKYKGIVECRV
>lcl|ORF2452_Ab-S_S8_L001_R1_001_(PE)_trimmed_(PE)_contig_1:246749:246600 unnamed protein product
MITRLGVHHILKEHLHPVIYIYYQIYARYHLVEYDRRGQILQKEHGEVA
>lcl|ORF2453_Ab-S_S8_L001_R1_001_(PE)_trimmed_(PE)_contig_1:246110:246009 unnamed protein product
MSLMILQKTVWMYCILLLQNIHLGCFLRMEVMA
>lcl|ORF2454_Ab-S_S8_L001_R1_001_(PE)_trimmed_(PE)_contig_1:246008:245772 unnamed protein product
MQIIFHSSCKQMKGNLACYMPMCHEIILFGRTLKMEMRCWSFFKQAMLIFHQTGIHLNMNSTDKYRRGTI
GLCMLMAK
>lcl|ORF2455_Ab-S_S8_L001_R1_001_(PE)_trimmed_(PE)_contig_1:245366:245286 unnamed protein product
MKRSKRPFAMGNSIIFGIPVCQDLNR
>lcl|ORF2456_Ab-S_S8_L001_R1_001_(PE)_trimmed_(PE)_contig_1:245285:245190 unnamed protein product
MLKLKDVLICKNPALCCHFILKTEKRDERWA
>lcl|ORF2457_Ab-S_S8_L001_R1_001_(PE)_trimmed_(PE)_contig_1:244856:244779 unnamed protein product
MNRVKRNFKQAVFLFFGLARREKLR
>lcl|ORF2458_Ab-S_S8_L001_R1_001_(PE)_trimmed_(PE)_contig_1:244154:244050 unnamed protein product
MNRYILNAGIKVRRSVLKLGQSVLQQFHLPLPKK
>lcl|ORF2459_Ab-S_S8_L001_R1_001_(PE)_trimmed_(PE)_contig_1:244046:243942 unnamed protein product
MSGTHHLPLHWQQNGKTEQRIDRPRHIAYPEPEA
>lcl|ORF2460_Ab-S_S8_L001_R1_001_(PE)_trimmed_(PE)_contig_1:243482:243399 unnamed protein product
MIRVDILSSDNLIQNSCSSSFLKSLFI
>lcl|ORF2461_Ab-S_S8_L001_R1_001_(PE)_trimmed_(PE)_contig_1:243311:241563 unnamed protein product
MIDRNSIKRFYRFRTKLRSIGKYMEGSVQNKERLWTKRRHAKQLKLEMANQYIDGVVIPTQDIIKVLETL
ITPGDKVVLEGNNQKQADFLSRSLAQTNPDILHDLHMIMPSVGRSEHLDLFEKGIARKLDFSFAGPQSLR
ISQLIEDGLLEIGAIHTYIELYSRLVVDLIPNVVLSAGFMADRQGNIYTGPSTEDSPALIEPAAFSDGIV
IVQVNELVDDVSELPRVDIPASWVDYVVVADQPFYIEPLFTRDPKHIKPVHVLMAMMAIRGIYEKHNVQS
LNHGIGFNTAAIELILPTYGESLGLKGKICRNWTLNPHPTLIPAIETGWVESVHCFGTELGMEKYVAARP
DVFFTGRDGALRSNRMMCQLAGQYAVDLFIGATLQVDGMGHSSTVTKGRLAGFGGAPNMGHDPRGRRHDT
PAWLDMRLQGANETETYLARGKKLVVQMVETFQEGGKPTFVERLDAIEVAKTAGLPLAPIMIYGDDVTHL
LTEEGIAYLYKASSQEERQAMIAAVAGVTSIGLTQDPKTTARLRSEGLVVFPEDLGIRRTDATRELLAAK
NIADLVTWSDGLYQPPAKFRSW
>lcl|ORF2462_Ab-S_S8_L001_R1_001_(PE)_trimmed_(PE)_contig_1:240656:240570 unnamed protein product
MCGHRATCKKSTSRMCRLWRFRNFDGTR
>lcl|ORF2463_Ab-S_S8_L001_R1_001_(PE)_trimmed_(PE)_contig_1:240305:240204 unnamed protein product
MKGLFESCSTHLPVLCRLGSLNRILCRKPMMAW
>lcl|ORF2464_Ab-S_S8_L001_R1_001_(PE)_trimmed_(PE)_contig_1:240089:239961 unnamed protein product
MRLKTIYKAFQQLQFYCWKRVEFVYKKQIWAWLQLLRFKLQL
>lcl|ORF2465_Ab-S_S8_L001_R1_001_(PE)_trimmed_(PE)_contig_1:239807:239664 unnamed protein product
MVYKNITPKIVHLYGVLLVVISASLVVWQMLMLMMIARKFVSKSSII
>lcl|ORF2466_Ab-S_S8_L001_R1_001_(PE)_trimmed_(PE)_contig_1:238718:238110 unnamed protein product
MVMKLKLEAHDLLWGMTVDCLADDAPHWVREVLQRGDPVVVRRAITPVDQVAVGIRGQFRYQRYAAQMPR
SVISRQLKPEALAEVNPSHFKHLAERLQSISSIMKNFSGCWGYTGSFGFELATGIKTVTQQSDIDLLIRA
EQPFAKKQAIELLENFQQAGLNVDIQLQLPQGGLALKEWAGNSVKVLLKRPDGAVLLENPWN
>lcl|ORF2467_Ab-S_S8_L001_R1_001_(PE)_trimmed_(PE)_contig_1:238106:237165 unnamed protein product
MDIMASIWVYPGQGVQRSNMLHDLPQTALVKEYLERASDALKEDVLMLDSPAELQSTRAVQLCLLISGVV
SSALLTAENLTPDYVAGLSIGAWSAAVVAGVLAFEDAVRLVAYRGELMQNAYPIGYGMTALIGTDRATVE
TWVKKIYEITPEVFVANINAHNQIVISGSFEAMTQVAVLAKQQGVVAKKLDVSVPSHCELLSQQAKQLAA
SMEEVTLKQPKIRYLSGTTARTLSRPELIGDDLAFNMSRTVDWESTIQAAWERGVRLQIEALPGTVLTTL
ARRTFKEGTVLSFQGTRLDSIQLAMQNENNASL
>lcl|ORF2468_Ab-S_S8_L001_R1_001_(PE)_trimmed_(PE)_contig_1:236948:236832 unnamed protein product
MYLKSHNLASCIGQVCIFRSLWRCQQVKMSLPLYQVVC
>lcl|ORF2469_Ab-S_S8_L001_R1_001_(PE)_trimmed_(PE)_contig_1:236684:236412 unnamed protein product
MKKDLNDGRYNCCVIKKCISYCSCRNGFNDVRFPSTLKIFDEGKITKLCNRDYFRFSSSLLCRSLYAGNQ
RRFGHRYFFWFCAVGRSHDS
>lcl|ORF2470_Ab-S_S8_L001_R1_001_(PE)_trimmed_(PE)_contig_1:236336:236181 unnamed protein product
MNAWLCCAFCNWGFDCMEHGLSRSHFDDNDRCRRNDLYCWSDYRNRNWRKL
>lcl|ORF2471_Ab-S_S8_L001_R1_001_(PE)_trimmed_(PE)_contig_1:236153:236013 unnamed protein product
MNQVSFLYGRDATACEIYVFKKSTLCHGLWRFGRNNQWHRSRLSWY
>lcl|ORF2472_Ab-S_S8_L001_R1_001_(PE)_trimmed_(PE)_contig_1:236006:235920 unnamed protein product
MGTLWRFSCNLLYRTWLFTWTFCIFPNG
>lcl|ORF2473_Ab-S_S8_L001_R1_001_(PE)_trimmed_(PE)_contig_1:235817:235716 unnamed protein product
MQQSEQVSLDRVLYFLRRPDRFLVACGIAVLAE
>lcl|ORF2474_Ab-S_S8_L001_R1_001_(PE)_trimmed_(PE)_contig_1:235460:235380 unnamed protein product
MPKKCRLKTLAKFQSHHLEWFHLKPR
>lcl|ORF2475_Ab-S_S8_L001_R1_001_(PE)_trimmed_(PE)_contig_1:235271:235179 unnamed protein product
MELYLPSKNKETLNVKPWLQSQRLLWFYLR
>lcl|ORF2476_Ab-S_S8_L001_R1_001_(PE)_trimmed_(PE)_contig_1:234215:234120 unnamed protein product
MAILYLISSLTVNPIGLWLFNMSQHTLIGYV
>lcl|ORF2477_Ab-S_S8_L001_R1_001_(PE)_trimmed_(PE)_contig_1:234119:234018 unnamed protein product
MTCSKASRSKPCCGCSGMVMTLSPKRSAACQAP
>lcl|ORF2478_Ab-S_S8_L001_R1_001_(PE)_trimmed_(PE)_contig_1:233981:233886 unnamed protein product
MATACKERLSASNPPDVMTMSSGSVCMPCIQ
>lcl|ORF2479_Ab-S_S8_L001_R1_001_(PE)_trimmed_(PE)_contig_1:233714:233604 unnamed protein product
MDLRYLKTKELISILELSETIEYCSSGFSAICSATK
>lcl|ORF2480_Ab-S_S8_L001_R1_001_(PE)_trimmed_(PE)_contig_1:233471:233388 unnamed protein product
MPLSISWRMLWASCSDLYMYGLHEITK
>lcl|ORF2481_Ab-S_S8_L001_R1_001_(PE)_trimmed_(PE)_contig_1:233357:233277 unnamed protein product
MQNLQTAFVYKDGFTLSKGQHKSISL
>lcl|ORF2482_Ab-S_S8_L001_R1_001_(PE)_trimmed_(PE)_contig_1:233165:233064 unnamed protein product
MITFITYTNFVTEYPVRHNGVSNNDWNQNKRTH
>lcl|ORF2483_Ab-S_S8_L001_R1_001_(PE)_trimmed_(PE)_contig_1:233000:232899 unnamed protein product
MWPQTNYKTSKGKEDQCQGIYKWFVILLFFTCR
>lcl|ORF2484_Ab-S_S8_L001_R1_001_(PE)_trimmed_(PE)_contig_1:232670:232557 unnamed protein product
MHGNYTNTCENGECSKPVKRATGKNTVFSFNPLNIGP
>lcl|ORF2485_Ab-S_S8_L001_R1_001_(PE)_trimmed_(PE)_contig_1:232496:232398 unnamed protein product
MFGPMSFKTEFKSNSTENQGNDHENNRQVERR
>lcl|ORF2486_Ab-S_S8_L001_R1_001_(PE)_trimmed_(PE)_contig_1:232388:232242 unnamed protein product
MDQREGCIQASTPKYHPGFITIPDRSDGIHHHVTFLAILNEGEHNPDS
>lcl|ORF2487_Ab-S_S8_L001_R1_001_(PE)_trimmed_(PE)_contig_1:231857:231750 unnamed protein product
MQPTLPHSLQAPSLQQIYETMMFHRVFLFYVTKEQ
>lcl|ORF2488_Ab-S_S8_L001_R1_001_(PE)_trimmed_(PE)_contig_1:231680:231528 unnamed protein product
MDGLQVRILLSQSLAHLNCESKLSYLNMERPLQNDFVLLSYPEWQITVAA
>lcl|ORF2489_Ab-S_S8_L001_R1_001_(PE)_trimmed_(PE)_contig_1:231401:231255 unnamed protein product
MNPSRMIFSPIHHDGLLPSAKQMFPLPIKMKPRRQQHPYVQSGKGRTG
>lcl|ORF2490_Ab-S_S8_L001_R1_001_(PE)_trimmed_(PE)_contig_1:230999:230901 unnamed protein product
MLLVKTHSSWYQTGNSSRHRKQLPYQTQRQRS
>lcl|ORF2491_Ab-S_S8_L001_R1_001_(PE)_trimmed_(PE)_contig_1:230204:230088 unnamed protein product
MLYKYMIVFFFSIPLLFCVGAGCCVFLKDLSVSVTLLK
>lcl|ORF2492_Ab-S_S8_L001_R1_001_(PE)_trimmed_(PE)_contig_1:230072:229254 unnamed protein product
MFITSQLNIIHKIIKNQSISTLVIDQLEQIYVNLEATLLRAKVLRDFSKTQTVYLIQSHIEPQQSSLAYL
FSPFIFANLNKAAIYTTPATPPVLTILNKYYQADKKVVFKVDEVLESLKIYLDLELIEMGEAEFIYLNLI
KALCRSNISTVFLITHLELDLEALKQLEQFLKIKIHWVKVVKDEGLKDLDQLDMRKLLFKNKDETHVQLC
ALFAQMNAALVGLCDIFTVNQMTHLIDDMFYSEHIFEKLSVYSEYMQTLLQSQHSLHKKQIA
>lcl|ORF2493_Ab-S_S8_L001_R1_001_(PE)_trimmed_(PE)_contig_1:228602:228510 unnamed protein product
MLHHRESICRLGGCWGNRFKRRVWLSCCSP
>lcl|ORF2494_Ab-S_S8_L001_R1_001_(PE)_trimmed_(PE)_contig_1:226673:226596 unnamed protein product
MYSNQCHSIFIGFLCKCRPRTCLDH
>lcl|ORF2495_Ab-S_S8_L001_R1_001_(PE)_trimmed_(PE)_contig_1:226076:224610 unnamed protein product
MSTQELDHNYRYEIKSPDDVSQLISKFAGKGKSNKVIWLALIGVFIDAYDLTTLSFGIEQVISEFSLSPV
MTGVVASAIVCGTIVGNLIGGWLTDKIGRYRVFMADMVLFVIAAIVAGFAPNVWVLILARFIMGISVGID
LPVAMSYLSEFSKFNGSSNKAARLAAWCPMWYAASSVCFGLVLALYFLLPPEHSNWLWRASLIFGAVPAL
LIIFIRGKYLTESPIWLANQGDLKGAAQVLQESYAIHAVATVEKVERTAEKKKREGFTVLFNKTYLPRTI
VAIVIHISVAFQYTTIAFFLPSILTRFFHTDVLTTITTTLGLNLLFAFTGGLLGVFVASRFKSRHVLLTG
FLLQFIALIALAFIGEPGNSFLLYTAIGMLGLWLFAEGFGPGAQMMVYPTMAYPASIRGVGVGFNRAVTG
VAQAIALFVLPIWMAGYKTDVYLIISIFAFIPLIVIGLLIKFEPTAQDVDVIDEDKTELPLNNSPVID
>lcl|ORF2496_Ab-S_S8_L001_R1_001_(PE)_trimmed_(PE)_contig_1:224570:224403 unnamed protein product
MLAFVFRVRSNKQKLQTLFYSIYHCFHQPQGLHCLLNMDHVYPSATRLVPSIFDS
>lcl|ORF2497_Ab-S_S8_L001_R1_001_(PE)_trimmed_(PE)_contig_1:224237:224121 unnamed protein product
MNSRNRPRSDDLYIGCRHYQCLDNQPKAVNSIGCNWYC
>lcl|ORF2498_Ab-S_S8_L001_R1_001_(PE)_trimmed_(PE)_contig_1:223817:223701 unnamed protein product
MLPQGCVHLPNQHYWQCLNNKYFPKSGPSQKELGLSQQ
>lcl|ORF2499_Ab-S_S8_L001_R1_001_(PE)_trimmed_(PE)_contig_1:222851:222774 unnamed protein product
MLHLSYGKIKKTIIQVLQFVTTNLL
>lcl|ORF2500_Ab-S_S8_L001_R1_001_(PE)_trimmed_(PE)_contig_1:222773:222660 unnamed protein product
MLIKLGLTQAKWRRPMETMKNIVNVLFNGKNLMRVQM
>lcl|ORF2501_Ab-S_S8_L001_R1_001_(PE)_trimmed_(PE)_contig_1:222656:222561 unnamed protein product
MHLLQVMSYLVILVQAHLLLRQAVIYRLRYS
>lcl|ORF2502_Ab-S_S8_L001_R1_001_(PE)_trimmed_(PE)_contig_1:222485:222393 unnamed protein product
MAKPLLYRLFRQPITAFCLHLNIGTFQKTK
>lcl|ORF2503_Ab-S_S8_L001_R1_001_(PE)_trimmed_(PE)_contig_1:222176:222045 unnamed protein product
MSKPHLSNSKNITKTQPLTLKMPITCKKLRSSQVLMQKISRFY
>lcl|ORF2504_Ab-S_S8_L001_R1_001_(PE)_trimmed_(PE)_contig_1:221759:221679 unnamed protein product
MSRVVAKQLCLISWQGFKSRVLVMCL
>lcl|ORF2505_Ab-S_S8_L001_R1_001_(PE)_trimmed_(PE)_contig_1:221213:221118 unnamed protein product
MLPNGTVRVSLFAQLNRILNLFSSENSYLKV
>lcl|ORF2506_Ab-S_S8_L001_R1_001_(PE)_trimmed_(PE)_contig_1:220862:220680 unnamed protein product
MAKIYIGQPRRLYESNFVATFGSQHFSCIFSFDCCRGDWCSAGFVDGAEQMGSCCSRSFG
>lcl|ORF2507_Ab-S_S8_L001_R1_001_(PE)_trimmed_(PE)_contig_1:220679:220560 unnamed protein product
MITSNSAVSLFAFTCYLVRYWRDHKSTFDFLLDFGTCHY
>lcl|ORF2508_Ab-S_S8_L001_R1_001_(PE)_trimmed_(PE)_contig_1:220511:220386 unnamed protein product
MVIRGKPVTSLLACHFTNGFASYYYRYSYWSWGGLVNISCS
>lcl|ORF2509_Ab-S_S8_L001_R1_001_(PE)_trimmed_(PE)_contig_1:220256:219321 unnamed protein product
MVTKTVFSLVWSAVVVKKMNTVVANLNIEVIKPTIGAIIHNIDLNALNEQTTQQIQQALLDYQVIFFRKQ
QLAPQAQADLARSFGTLHVHPIYPSIEDVPEVMVLDSWKQDLRDNELWHTDVTFSKTPPLGCVLQAIKIP
PVGGDTLWSSNTAAFKGLPLELQQKLRGLTATHDIRKSFPLERFAHNEEEREKLLQTFKRNPPVVHPVVR
THPVTGEPLLFVSEGFTTHINELPEQESEQLLNFLFEHATQEQFHLRWKWQDGDVAIWDNRCTQHKALFD
YGDAHRIMHRATINGDVPFYKEEQQPELAEA
>lcl|ORF2510_Ab-S_S8_L001_R1_001_(PE)_trimmed_(PE)_contig_1:219236:219138 unnamed protein product
MTICLCSSLQEVRPNHQLCLFLNLTELTFQLV
>lcl|ORF2511_Ab-S_S8_L001_R1_001_(PE)_trimmed_(PE)_contig_1:219101:218916 unnamed protein product
MRFVVLGINHSYLHSLKQLHRFYLPPVLFCTHLVWFDKHLSQEPPTLQLQCHKLEHFCKMV
>lcl|ORF2512_Ab-S_S8_L001_R1_001_(PE)_trimmed_(PE)_contig_1:218726:218613 unnamed protein product
MHLEVHLGEFPLAHLRHLGLHHNNFQLLQGPFEDSQQ
>lcl|ORF2513_Ab-S_S8_L001_R1_001_(PE)_trimmed_(PE)_contig_1:218519:218391 unnamed protein product
MYFYLSHCRFSMGKRLVKKSVNDKTESHPNKPCEISQPRQLW
>lcl|ORF2514_Ab-S_S8_L001_R1_001_(PE)_trimmed_(PE)_contig_1:217979:217890 unnamed protein product
MIKFTDHLDRVCNKFSIYWKRCRNTHHSK
>lcl|ORF2515_Ab-S_S8_L001_R1_001_(PE)_trimmed_(PE)_contig_1:217697:217560 unnamed protein product
MNILPASFPDQPDCHGKHYNVDSRTCPVNELTNTVHARPENNRLQ
>lcl|ORF2516_Ab-S_S8_L001_R1_001_(PE)_trimmed_(PE)_contig_1:217430:217254 unnamed protein product
MSLYAIPCDSNKTTDNGRDICTKHTESGTTNHRIGRACLLARLGNEICKKLNYGNTDQ
>lcl|ORF2517_Ab-S_S8_L001_R1_001_(PE)_trimmed_(PE)_contig_1:217241:217122 unnamed protein product
MPAVEPECKKAPSHDITTDTMNIRHPEGKNIISTPSLLF
>lcl|ORF2518_Ab-S_S8_L001_R1_001_(PE)_trimmed_(PE)_contig_1:217109:217002 unnamed protein product
MICQFCIIRRFNYCFGIIHLEHSLPYVGRARSSAA
>lcl|ORF2519_Ab-S_S8_L001_R1_001_(PE)_trimmed_(PE)_contig_1:216692:216600 unnamed protein product
MDEVLKRGDINKNGEINVIECTKKNRRNEQ
>lcl|ORF2520_Ab-S_S8_L001_R1_001_(PE)_trimmed_(PE)_contig_1:215777:215700 unnamed protein product
MSEVADWYNLPNISVTYLLCNKALQ
>lcl|ORF2521_Ab-S_S8_L001_R1_001_(PE)_trimmed_(PE)_contig_1:215696:215610 unnamed protein product
MEEKQYRDLLNTYPIIVHHYYTSSQGNN
>lcl|ORF2522_Ab-S_S8_L001_R1_001_(PE)_trimmed_(PE)_contig_1:215486:215352 unnamed protein product
MQVLHINNVDRYLKFYYLPNLAQIHLSVWSDQICVDSHLIADLS
>lcl|ORF2523_Ab-S_S8_L001_R1_001_(PE)_trimmed_(PE)_contig_1:215168:215043 unnamed protein product
MFPHNRSNSFVWLFDLIALFLNHFQGSKHVWLPNHEKYRVL
>lcl|ORF2524_Ab-S_S8_L001_R1_001_(PE)_trimmed_(PE)_contig_1:214025:213867 unnamed protein product
MEKPSATIRGKTKSEKIVSERVLQILRCLNGSSGFGYFSRKKSNRINYSYWM
>lcl|ORF2525_Ab-S_S8_L001_R1_001_(PE)_trimmed_(PE)_contig_1:213776:211890 unnamed protein product
MEFRMTEINLILKNGKITTLDPQNPEVQAIAIADGKVVRTGTTDEVMKLATPTSKVVDLNGRRVIPGLND
SHLHIIRGGLNYNMELRWEGVPSVADALRLLKEQADNTPAPQWVRVVGGWTEFQFAEKRLPTLEEINKAA
PDTPVFVLHLYASALLNRAALDVLGFNKDTPDPPGGKIVRNEKGEPTGLLLATPSAMILYSTLGKAPKLP
VEDQVNSTRHFMRELNRLGITSAIDAGGGGQNYPEDYDVIKQLHDQNQMTVRIAYNLFAQKAGQELDDYR
RWTEMTFPGEGDELFRMNGAGENLTWSAGDFEDFYEPRPDLPEKMEGELEAIVEHLAEKKWPFRIHATYD
ESISRLLNVFERVNSKQPFATRFIIDHAETVSERNIERIGALGGGIAIQHRMAYQGEIFVKRYGAEAAQA
TPPVKKMLELGVPVGAGTDATRVASYNPWVCLYWLTTGKTVGGLPLYDEKNLLDRQTALKLWTKGSAWFS
GEKDVKGSLTAGELADLVVLSDDYFKVEAEDIQWIESVLTVLGGKVVYAGAEFKQDDPPLPPASPTWSPV
KRFGGQWRLSENRNAPSNQSLQSQSALCECASSCGIHGHSHAWMLDVPVNDKDKKSFWGALGCSCFAF
>lcl|ORF2526_Ab-S_S8_L001_R1_001_(PE)_trimmed_(PE)_contig_1:211859:211671 unnamed protein product
MVCFLKVCTMKMYLLSLAVGLLVGVLYYVLNVKSPAPPLVALVGLLGMVIGEQLLPFIKSYF
>lcl|ORF2527_Ab-S_S8_L001_R1_001_(PE)_trimmed_(PE)_contig_1:211622:211542 unnamed protein product
MLISIFNYFKRRPCSSMITSPSSFAK
>lcl|ORF2528_Ab-S_S8_L001_R1_001_(PE)_trimmed_(PE)_contig_1:211520:211398 unnamed protein product
MSSTISEGRQSRVPFGVTTNGRLIKIGYCTIKSINCSSVQ
>lcl|ORF2529_Ab-S_S8_L001_R1_001_(PE)_trimmed_(PE)_contig_1:210116:210006 unnamed protein product
MDHHTCCFGVLRYSILNGVLDAFDFSQVERVGMVSN
>lcl|ORF2530_Ab-S_S8_L001_R1_001_(PE)_trimmed_(PE)_contig_1:209522:209442 unnamed protein product
MVGNSFCMSSMKFDTLAEFSFSRVIK
>lcl|ORF2531_Ab-S_S8_L001_R1_001_(PE)_trimmed_(PE)_contig_1:209396:209295 unnamed protein product
MSWSQKLCIEAGTILIPIPAATKLRVAVGRGAS
>lcl|ORF2532_Ab-S_S8_L001_R1_001_(PE)_trimmed_(PE)_contig_1:209252:209109 unnamed protein product
MLSYKPCPEERRYKTKFSSDKLLKLIFFFCVSGWPIGKATTIGSSNI
>lcl|ORF2533_Ab-S_S8_L001_R1_001_(PE)_trimmed_(PE)_contig_1:209018:208779 unnamed protein product
MPASSSLVCTAGYISRYERNTSEMSGCKPAELVKPILSCPVLPWLTSWTNLGIWRACSNKSCASLNNAKP
ASVGSIPRG
>lcl|ORF2534_Ab-S_S8_L001_R1_001_(PE)_trimmed_(PE)_contig_1:208310:208200 unnamed protein product
MGCDWHGVSRCPWSSELTDWFNLRTYRNCCTFTLCL
>lcl|ORF2535_Ab-S_S8_L001_R1_001_(PE)_trimmed_(PE)_contig_1:208085:207444 unnamed protein product
MSNLCCGSGNCQHCLSKNSFTFDYADFTCVLFSHHLETCVMGAVLLTLAIIFTQLSLIAFGGGNTILPEM
QRQVVDIHHWMTAQEFSALFAMAQAAPGPNMMIVPLVGWHVAGLSGLLVTSTAKFLPSSLITVFVMRGWS
KFKDKKWRRVLQLALQPVTVGTVLASAWIISEAAAINTLLVIMVVIATLLSLIKKVHPLHVLIAGAVFGV
VLL
>lcl|ORF2536_Ab-S_S8_L001_R1_001_(PE)_trimmed_(PE)_contig_1:207356:207261 unnamed protein product
MHKNILFYLFIVLTYYASIERIWMHWSKNRC
>lcl|ORF2537_Ab-S_S8_L001_R1_001_(PE)_trimmed_(PE)_contig_1:207116:207000 unnamed protein product
MPVLMATIHAVQALVWLKQVNNPVCSLQAYQWAMSLRL
>lcl|ORF2538_Ab-S_S8_L001_R1_001_(PE)_trimmed_(PE)_contig_1:206810:206712 unnamed protein product
MMVHSSKTKWNNAKSWLYRWYSRTMNTLVKVV
>lcl|ORF2539_Ab-S_S8_L001_R1_001_(PE)_trimmed_(PE)_contig_1:206708:206619 unnamed protein product
MKRLWQNLIPIQLKKTQQHSTPKMRLMYW
>lcl|ORF2540_Ab-S_S8_L001_R1_001_(PE)_trimmed_(PE)_contig_1:206618:206424 unnamed protein product
MVVDLRVQQLQSMRHVKALTQVSWLNALVVRSWTPWTLKTSLLCKRLKVLSLLPRWKHMFVNTM
>lcl|ORF2541_Ab-S_S8_L001_R1_001_(PE)_trimmed_(PE)_contig_1:206405:206313 unnamed protein product
MSAKSLVQTKQQMAWLKLNLKTVQNLNRKL
>lcl|ORF2542_Ab-S_S8_L001_R1_001_(PE)_trimmed_(PE)_contig_1:205820:205695 unnamed protein product
MYLLQVTVLLYRTSRSLLLQVKALKHHSLRLITSSVLGNKI
>lcl|ORF2543_Ab-S_S8_L001_R1_001_(PE)_trimmed_(PE)_contig_1:205670:205563 unnamed protein product
MLWLFLFFMVYTNHVQLNALVKYDVVLIRLVVLTE
>lcl|ORF2544_Ab-S_S8_L001_R1_001_(PE)_trimmed_(PE)_contig_1:204983:204852 unnamed protein product
MGLTNRMLVSKGHKSGTGFPELAYWSSRKLAKLDSYLLKQYHP
>lcl|ORF2545_Ab-S_S8_L001_R1_001_(PE)_trimmed_(PE)_contig_1:204779:204615 unnamed protein product
MDYKVQAYINAAWLSADHDQSSLNKPLHLGCFQLTTDHKELRSLQLKDIAYQRH
>lcl|ORF2546_Ab-S_S8_L001_R1_001_(PE)_trimmed_(PE)_contig_1:204362:204195 unnamed protein product
MFLNLRNLSYNLKLIFLIFGQTTVYETQNQLNIHSYQYGFVVLPHFFVDTLNHTH
>lcl|ORF2547_Ab-S_S8_L001_R1_001_(PE)_trimmed_(PE)_contig_1:203972:203877 unnamed protein product
MQKNLTKPLLSPDTFHSQPITAVHLKFGADF
>lcl|ORF2548_Ab-S_S8_L001_R1_001_(PE)_trimmed_(PE)_contig_1:203552:203472 unnamed protein product
MSPFLKFKCLLFCSCAWGSRRHSRVC
>lcl|ORF2549_Ab-S_S8_L001_R1_001_(PE)_trimmed_(PE)_contig_1:203048:202950 unnamed protein product
MSNFLKFAFKAFTFLTVSKTRRIVTRFTFNKL
>lcl|ORF2550_Ab-S_S8_L001_R1_001_(PE)_trimmed_(PE)_contig_1:202715:202629 unnamed protein product
MKWRCKLWFLKNKRLNFLFFYRCHGTRC
>lcl|ORF2551_Ab-S_S8_L001_R1_001_(PE)_trimmed_(PE)_contig_1:202490:202404 unnamed protein product
MKNITFLMSCFAHRIHDELLQEFLALHH
>lcl|ORF2552_Ab-S_S8_L001_R1_001_(PE)_trimmed_(PE)_contig_1:202370:202254 unnamed protein product
MGQVRTNAGTNYSYAFHCAEYGQVKLAFLLKLGQIDQQ
>lcl|ORF2553_Ab-S_S8_L001_R1_001_(PE)_trimmed_(PE)_contig_1:202070:201975 unnamed protein product
MDLRFSHQHRQPRHLLKLGDAYLYSKSYHLR
>lcl|ORF2554_Ab-S_S8_L001_R1_001_(PE)_trimmed_(PE)_contig_1:201839:201741 unnamed protein product
MTKQNGRYLCNLFSTIHVQAYAKVKRVYPGKW
>lcl|ORF2555_Ab-S_S8_L001_R1_001_(PE)_trimmed_(PE)_contig_1:201569:201462 unnamed protein product
MRSNCIRPNKRRKRKGSKRGFSGSKNSISVSIFSK
>lcl|ORF2556_Ab-S_S8_L001_R1_001_(PE)_trimmed_(PE)_contig_1:201167:201003 unnamed protein product
MASLEAGRTSNKGHGIVRLLALVPKTKWQSLIASSSVSTISTCSNKSCAPAASA
>lcl|ORF2557_Ab-S_S8_L001_R1_001_(PE)_trimmed_(PE)_contig_1:200948:200766 unnamed protein product
MVFIARKALPILAGKVVLTMTIRTCANCFDTAVSSNKLIRFPEITNIEKLRFGMNPMHHQ
>lcl|ORF2558_Ab-S_S8_L001_R1_001_(PE)_trimmed_(PE)_contig_1:200699:200457 unnamed protein product
MLPDIQYEYYPYQSNLLVWQEVHLKERLSIVGQAEAQPEHMVGQSVTVLQYADAYRHYNKAIIYFVDLLP
NLVAIDHGLI
>lcl|ORF2559_Ab-S_S8_L001_R1_001_(PE)_trimmed_(PE)_contig_1:199964:199872 unnamed protein product
MPVRQLAQLLAIEPLNLNAQYLNNQAHQHG
>lcl|ORF2560_Ab-S_S8_L001_R1_001_(PE)_trimmed_(PE)_contig_1:199673:199572 unnamed protein product
MMAVRPRDRYFGSHQSKIRHCQCSAFPMTLLLP
>lcl|ORF2561_Ab-S_S8_L001_R1_001_(PE)_trimmed_(PE)_contig_1:199571:199494 unnamed protein product
MRQDSGLLTMLYGMQQAHKLRRAIC
>lcl|ORF2562_Ab-S_S8_L001_R1_001_(PE)_trimmed_(PE)_contig_1:199448:199275 unnamed protein product
MCFHQYLFVQHPQGRFGAVSPFLQVSFYPSHGGASQRHRVCNLHKSVQFALPVLGKP
>lcl|ORF2563_Ab-S_S8_L001_R1_001_(PE)_trimmed_(PE)_contig_1:198632:198366 unnamed protein product
MEPFLKYGQLDHKTSLKRGQRHESHLLQPSYRTLQSETPLHGHKYVIHNRSHGHDLRYRNRRQSRASIHV
PGLRNVRRVGRNEVDQDL
>lcl|ORF2564_Ab-S_S8_L001_R1_001_(PE)_trimmed_(PE)_contig_1:198200:198087 unnamed protein product
MVYEFRASLHHAFRQGKGNLSALLSLLLISAQNRYRW
>lcl|ORF2565_Ab-S_S8_L001_R1_001_(PE)_trimmed_(PE)_contig_1:197936:197838 unnamed protein product
MGYISADVDHLLKHNHLQYIHELRALRNLLFQ
>lcl|ORF2566_Ab-S_S8_L001_R1_001_(PE)_trimmed_(PE)_contig_1:197741:197664 unnamed protein product
MLRLDKHDYQTFQSTLQVKVLLFAG
>lcl|ORF2567_Ab-S_S8_L001_R1_001_(PE)_trimmed_(PE)_contig_1:197063:196893 unnamed protein product
MDLGWLGILVLPEHALNFFRIVGFGKCQRCKKTRFLRIQIMSCYPTIFRVRLFCIT
>lcl|ORF2568_Ab-S_S8_L001_R1_001_(PE)_trimmed_(PE)_contig_1:196811:196713 unnamed protein product
MFRYRTITCTCMNNRFSASFCICFISIRKHRI
>lcl|ORF2569_Ab-S_S8_L001_R1_001_(PE)_trimmed_(PE)_contig_1:196646:196416 unnamed protein product
MGMTFNRLSKPIWFTFNKCTQSTPLAYKSICMNVNAFSYITSSKNRVVHENHNAFIFCIIRSGQCNSTIK
VKWTIC
>lcl|ORF2570_Ab-S_S8_L001_R1_001_(PE)_trimmed_(PE)_contig_1:196322:196245 unnamed protein product
MCTVCNHNAIYSWLFNKFIYLTSNL
>lcl|ORF2571_Ab-S_S8_L001_R1_001_(PE)_trimmed_(PE)_contig_1:195746:195657 unnamed protein product
MYLLFNIIHANDFLVFIKLKNNRLGWSFI
>lcl|ORF2572_Ab-S_S8_L001_R1_001_(PE)_trimmed_(PE)_contig_1:195374:195285 unnamed protein product
MFSSKEKKSNFIRSYKIALKLGEWEKKET
>lcl|ORF2573_Ab-S_S8_L001_R1_001_(PE)_trimmed_(PE)_contig_1:195257:195132 unnamed protein product
MNTGSGNSSVSVTLSPSSLATTAVAILLPTTFVAVRPISRN
>lcl|ORF2574_Ab-S_S8_L001_R1_001_(PE)_trimmed_(PE)_contig_1:195128:194988 unnamed protein product
MPSNNRMPASGKWNIVSVAEITTIEALETPAIPLLVTISVNKIKIC
>lcl|ORF2575_Ab-S_S8_L001_R1_001_(PE)_trimmed_(PE)_contig_1:194774:194685 unnamed protein product
MNLPKRKISFLSTIAPTENKMIQSNSRPK
[truncated: 8,982,248 more chars]
